# Supplementary material for: Transcriptome Analysis of mRNA and lncRNA Related to Muscle Growth and Development in Gannan Yak and Jeryak
Source: Int J Mol Sci. 2023 Nov 30;24(23):16991. doi: 10.3390/ijms242316991 (PMC10707067; doi:10.3390/ijms242316991)
Supplement: Supplementary file 1 [file ijms-24-16991-s001.zip]

Archive with 12 entries (12 files):
- Table S1  Details of the DEMs. .xlsx
- Table S10  lncRNAs trans-regulation of target genes..xlsx
- Table S11  DELs GO analysis of trans-regulated target genes..xlsx
- Table S12  KEGG pathway analysis of DELs trans-targeted genes. .xlsx
- Table S2  Details of the DELs..xlsx
- Table S3  Details of GO analysis for DEMs in class-up..xlsx
- Table S4  Details of GO analysis for DEMs in class-down.xlsx
- Table S5  Details of KEGG pathway analysis of DEMs in class-up.xlsx
- Table S6  Details of KEGG pathway analysis of DEMs in class-down..xlsx
- Table S7  Cis-regulation of target genes by lncRNAs..xlsx
- Table S8  GO analysis of DELs cis-regulated target genes..xlsx
- Table S9  KEGG pathway analysis of DELs cis-regulated target genes..xlsx
