# Supplementary material for: Transcriptome Analysis of mRNA and lncRNA Related to Muscle Growth and Development in Gannan Yak and Jeryak
Source: Int J Mol Sci. 2023 Nov 30;24(23):16991. doi: 10.3390/ijms242316991 (PMC10707067; doi:10.3390/ijms242316991)
Supplement: Supplementary file 1 [file ijms-24-16991-s001.zip › Table S1 Details of the DEMs. .xlsx]

## Sheet: M_vs_P.mRNA.difftranscript_
id	Symbol	M_fpkm	P_fpkm	log2(fc)	PValue	FDR
ENSBGRG00000021213	ATF3	3.02733	213.037	6.13691	0	0
ENSBGRG00000026302	MYBPH	25.796	319.157	3.62905	4.9404e-235	3.98493e-231
ENSBGRG00000008132	CSRNP1	4.46867	68.1127	3.93001	4.76891e-232	2.5644e-228
ENSBGRG00000000523	NR4A1	57.411	339.405	2.56361	2.55642e-165	1.03101e-161
ENSBGRG00000024200	DDIT4	32.373	238.035	2.87831	5.90264e-161	1.90443e-157
ENSBGRG00000010811	PFKFB3	168.709	909.799	2.43101	5.61807e-146	1.51051e-142
ENSBGRG00000014632	-	8.37	144.654	4.11123	9.05656e-135	2.08715e-131
ENSBGRG00000022164	FOSB	16.8693	124.559	2.88436	1.21739e-121	2.1821e-118
ENSBGRG00000021917	MYH4	465.364	2743.02	2.55933	1.12464e-118	1.81427e-115
ENSBGRG00000011234	TRIB1	12.664	69.7307	2.46106	9.59545e-104	1.40722e-100
ENSBGRG00000020700	-	8.678	44.6353	2.36275	6.02188e-100	8.09541e-97
ENSBGRG00000009220	EMILIN3	1.43267	16.6827	3.54158	1.14092e-92	1.31466e-89
ENSBGRG00000022027	PER2	1.61167	12.4127	2.94519	2.55184e-90	2.74441e-87
ENSBGRG00000020188	SLC16A6	3.768	26.7693	2.82871	1.90967e-85	1.92543e-82
ENSBGRG00000005757	ABRA	27.9837	134.156	2.26125	5.87608e-83	5.56017e-80
ENSBGRG00000007951	NR4A2	0.318333	11.0503	5.11741	6.204e-83	5.56017e-80
ENSBGRG00000012579	FOXO1	7.07967	35.8323	2.33951	4.91175e-80	4.03095e-77
ENSBGRG00000000461	NR4A3	1.215	12.3117	3.341	1.01225e-77	7.77597e-75
ENSBGRG00000021031	MYH1	785.4	4546.52	2.53326	5.58922e-74	4.09842e-71
ENSBGRG00000018779	ANKRD1	11.1487	62.9527	2.4974	1.11452e-70	7.81712e-68
ENSBGRG00000026736	PER1	36.672	115.733	1.65805	2.91489e-69	1.95929e-66
ENSBGRG00000012120	KLF2	13.9357	53.877	1.95089	3.81619e-69	2.46251e-66
ENSBGRG00000014066	MX1	0.778333	10.7963	3.79401	1.0232e-68	6.34858e-66
ENSBGRG00000024177	-	3.70433	19.243	2.37705	1.8259e-68	1.09094e-65
ENSBGRG00000024189	HYAL2	2.48333	17.3383	2.80362	1.21624e-65	7.00729e-63
ENSBGRG00000021415	KLHL30	20.864	77.7607	1.89802	1.61941e-64	9.0084e-62
MSTRG.20070	CCNG1	0.293333	23.4813	6.32283	1.04786e-62	5.45293e-60
MSTRG.13727	--	5.96333	70.144	3.55613	3.11412e-62	1.5699e-59
ENSBGRG00000002079	-	5.33	47.3033	3.14973	1.78062e-61	8.70455e-59
MSTRG.31308	--	5.425	52.2523	3.2678	1.8541e-60	8.79717e-58
ENSBGRG00000002035	KLF4	7.327	34.0797	2.21762	1.30246e-59	6.00321e-57
ENSBGRG00000002408	FRZB	2.26867	25.045	3.46461	2.94695e-58	1.32056e-55
ENSBGRG00000013193	MYL3	183.641	815.073	2.15004	2.17012e-56	9.46173e-54
ENSBGRG00000009440	-	58.3253	279.263	2.25943	1.01445e-54	4.1962e-52
MSTRG.13725	--	4.44533	40.902	3.20181	1.19857e-53	4.83384e-51
ENSBGRG00000018527	INHA	1.11867	24.623	4.46015	4.69718e-53	1.84817e-50
MSTRG.31464	--	0.297	14.0737	5.56639	8.26551e-53	3.17474e-50
ENSBGRG00000014043	-	4.19633	32.9053	2.97112	3.52789e-52	1.32353e-49
ENSBGRG00000001132	BNC2	63.876	218.74	1.77587	3.0948e-51	1.10945e-48
MSTRG.5364	--	37308.6	93989.8	1.333	1.30509e-49	4.4795e-47
ENSBGRG00000012856	UBE2D1	50.4403	188.195	1.89958	1.45124e-48	4.87739e-46
ENSBGRG00000001138	-	11.3317	48.168	2.08771	3.20883e-48	1.05642e-45
ENSBGRG00000012291	IER5	13.1457	56.505	2.10379	1.14095e-47	3.68116e-45
ENSBGRG00000005861	LDLR	2.49933	9.588	1.93969	2.41551e-47	7.64058e-45
MSTRG.29222	--	7.87167	26.7473	1.76465	5.55032e-47	1.72188e-44
ENSBGRG00000016750	TIPARP	1.85533	9.432	2.34589	7.44783e-47	2.26695e-44
ENSBGRG00000013984	-	0.237	165.695	9.44943	4.8757e-46	1.45657e-43
ENSBGRG00000024566	HSPB6	717.997	1851.77	1.36686	6.61508e-46	1.94026e-43
ENSBGRG00000014468	FOXO6	12.4507	38.7473	1.63787	8.37103e-46	2.41145e-43
ENSBGRG00000024201	RET	10.983	31.632	1.52611	9.18017e-46	2.59815e-43
ENSBGRG00000026238	JUND	70.7233	218.236	1.62563	1.23906e-45	3.44628e-43
ENSBGRG00000000068	ADAMTS1	6.319	24.0963	1.93105	1.51882e-45	4.15282e-43
ENSBGRG00000002267	MSRA	6.15933	28.094	2.18942	2.64225e-45	7.10413e-43
ENSBGRG00000016266	-	6.96567	54.695	2.97308	3.6978e-44	9.77915e-42
ENSBGRG00000021274	ST8SIA5	2.17733	10.794	2.3096	4.93214e-43	1.28331e-40
ENSBGRG00000017664	PRKD2	7.761	21.1063	1.44336	7.52694e-43	1.92738e-40
ENSBGRG00000016210	GFRA1	3.54067	12.4097	1.80937	2.33288e-42	5.88032e-40
ENSBGRG00000011598	HRH2	0.509333	8.901	4.12729	6.03261e-42	1.4972e-39
ENSBGRG00000020183	COL15A1	65.129	161.437	1.3096	1.28117e-41	3.13149e-39
ENSBGRG00000001210	ADAMTS4	0.765667	5.45733	2.83341	1.77117e-41	4.26456e-39
ENSBGRG00000005485	RELT	4.753	25.5217	2.42481	6.17175e-41	1.46416e-38
ENSBGRG00000018939	OAS1	2.67533	18.259	2.77082	1.80027e-40	4.20899e-38
ENSBGRG00000016762	-	36.4867	88.7427	1.28226	8.57253e-40	1.94777e-37
ENSBGRG00000026320	BTG2	1.891	30.711	4.02153	5.62068e-39	1.22531e-36
ENSBGRG00000000802	HEYL	15.2433	41.6723	1.45091	1.16256e-38	2.43564e-36
ENSBGRG00000024451	TEX14	452.325	1645.54	1.86313	2.96522e-38	6.13268e-36
ENSBGRG00000016457	FGFR4	8.15567	25.9363	1.6691	3.40034e-38	6.94358e-36
ENSBGRG00000003554	ADAMTS2	11.991	30.971	1.36897	6.18325e-38	1.24685e-35
ENSBGRG00000009273	CRY2	13.581	39.4113	1.53702	1.1717e-36	2.33357e-34
ENSBGRG00000022035	DLK1	11.8567	33.818	1.51209	4.88745e-36	9.38623e-34
ENSBGRG00000017731	PRR5	4.72233	18.485	1.96878	9.87093e-36	1.87339e-33
ENSBGRG00000008639	PLAT	4.86667	17.1413	1.81647	2.12802e-35	3.94589e-33
ENSBGRG00000005548	-	303.455	640.856	1.07852	5.31505e-35	9.74345e-33
ENSBGRG00000012696	LAMA4	8.215	20.2217	1.29957	1.7554e-34	3.18182e-32
ENSBGRG00000010949	-	1.298	13.2753	3.35439	4.95687e-34	8.88492e-32
MSTRG.31466	LONRF2	0.998333	6.39333	2.67897	1.19736e-33	2.12262e-31
ENSBGRG00000018601	OBSL1	30.3173	65.5927	1.11339	2.48596e-33	4.35908e-31
ENSBGRG00000023098	LIPG	1.717	7.376	2.10295	4.53196e-33	7.86124e-31
ENSBGRG00000005834	MICAL2	3.92133	14.3743	1.87408	4.91784e-33	8.43985e-31
ENSBGRG00000020091	RASIP1	15.4733	33.4403	1.11181	1.40767e-32	2.39036e-30
ENSBGRG00000021534	IP6K3	36.5087	77.3503	1.08317	3.13615e-32	5.27004e-30
ENSBGRG00000005883	LPL	19.577	48.7163	1.31525	5.53804e-32	9.1163e-30
ENSBGRG00000000280	ADARB1	8.25867	22.0243	1.41512	2.09083e-31	3.33953e-29
ENSBGRG00000015501	-	7.99033	39.9633	2.32235	1.14532e-30	1.77656e-28
ENSBGRG00000024292	ZFP36	26.0243	60.5677	1.21869	1.23749e-30	1.90126e-28
ENSBGRG00000007978	CSMD2	0.132333	1.329	3.32809	1.57431e-30	2.35155e-28
ENSBGRG00000016147	ID1	10.3013	38.4943	1.90182	1.63494e-30	2.41971e-28
ENSBGRG00000015210	CRISPLD2	25.007	55.0237	1.13772	2.13873e-30	3.10829e-28
ENSBGRG00000026585	FNDC1	2.53967	7.36033	1.53513	4.07213e-29	5.71231e-27
ENSBGRG00000016033	ZBTB21	0.875333	5.23867	2.5813	4.46904e-29	6.21504e-27
ENSBGRG00000007830	HSPH1	4.49667	13.0943	1.54201	5.32807e-29	7.34636e-27
ENSBGRG00000016242	-	1.91233	24.3307	3.66937	7.10509e-29	9.63187e-27
ENSBGRG00000006787	FOSL2	10.106	33.8073	1.74212	9.20636e-29	1.23764e-26
ENSBGRG00000018364	GPAM	4.32333	12.6127	1.54466	1.07765e-28	1.42497e-26
ENSBGRG00000018281	ADRB2	14.8167	36.5267	1.30173	1.39996e-28	1.83611e-26
ENSBGRG00000009096	FOS	51.663	124.526	1.26925	1.73847e-28	2.26169e-26
ENSBGRG00000026674	AOX1	20.9093	44.4263	1.08727	3.45999e-28	4.46532e-26
ENSBGRG00000004423	NOS3	10.7493	22.18	1.04501	3.66147e-27	4.65094e-25
ENSBGRG00000007824	GLYCTK	2.60267	12.7077	2.28764	3.92568e-27	4.94759e-25
ENSBGRG00000016212	ISG15	1.33767	22.6993	4.08486	4.14764e-27	5.18679e-25
ENSBGRG00000007726	SLC12A2	4.82033	12.033	1.31979	4.84186e-27	6.00838e-25
ENSBGRG00000004091	CEBPB	137.133	277.23	1.01551	6.10523e-27	7.46134e-25
ENSBGRG00000019948	DMWD	46.1643	110.443	1.25845	8.85689e-27	1.07428e-24
ENSBGRG00000024545	-	111.257	359.429	1.69181	1.10685e-26	1.33252e-24
ENSBGRG00000025174	SLC6A1	1.484	6.33733	2.09438	1.13383e-26	1.35488e-24
ENSBGRG00000025440	SERPINE1	4.19633	11.6587	1.4742	1.29405e-26	1.53498e-24
ENSBGRG00000026643	ADAMTS9	1.74	5.20267	1.58016	1.33264e-26	1.56921e-24
ENSBGRG00000003470	IFFO2	1.54833	7.77967	2.32899	1.61076e-26	1.88295e-24
ENSBGRG00000022358	-	9.50367	22.01	1.2116	2.04668e-26	2.37532e-24
ENSBGRG00000010159	PARP10	3.53367	10.013	1.50264	3.12627e-26	3.60236e-24
ENSBGRG00000003978	SELP	1.63867	7.106	2.11652	1.02667e-25	1.16636e-23
ENSBGRG00000019137	COL11A2	1.188	5.306	2.15909	4.01616e-25	4.49922e-23
ENSBGRG00000000776	CCDC80	29.0393	68.127	1.23022	1.39139e-24	1.51522e-22
ENSBGRG00000003739	ETS2	46.1947	94.557	1.03346	1.39951e-24	1.51522e-22
ENSBGRG00000025454	IGDCC4	12.876	25.9103	1.00884	1.92617e-24	2.07153e-22
ENSBGRG00000026142	-	20.91	49.007	1.22879	4.92284e-24	5.15683e-22
ENSBGRG00000008193	-	3.71167	14.5287	1.96876	5.09055e-24	5.29812e-22
ENSBGRG00000013607	SLC20A1	5.76233	13.109	1.18583	5.92728e-24	6.09037e-22
ENSBGRG00000013073	XPO4	9.86367	21.4613	1.12154	8.21048e-24	8.33028e-22
ENSBGRG00000008094	KLF10	7.56767	18.3277	1.2761	8.62951e-24	8.70071e-22
ENSBGRG00000009029	EGLN3	29.8553	69.874	1.22677	2.69134e-23	2.64736e-21
ENSBGRG00000025506	CYP1A1	3.72433	11.9653	1.68381	2.75459e-23	2.69316e-21
ENSBGRG00000004313	NOCT	4.13233	14.4317	1.80421	2.88403e-23	2.80273e-21
ENSBGRG00000020929	GAS2L1	6.872	18.7393	1.44727	1.26167e-22	1.17649e-20
ENSBGRG00000007540	-	3.56133	13.6163	1.93485	1.87866e-22	1.74176e-20
ENSBGRG00000018299	ZNF281	4.187	10.7573	1.36133	2.49679e-22	2.27561e-20
ENSBGRG00000015227	RGS16	0.877667	5.802	2.72481	2.57324e-22	2.33211e-20
ENSBGRG00000006169	HK2	6.74233	15.7843	1.22717	3.03404e-22	2.73436e-20
MSTRG.22496	--	95.2327	270.678	1.50705	7.95762e-22	7.05343e-20
ENSBGRG00000019666	PLTP	2.69967	7.88767	1.54682	8.52374e-22	7.51393e-20
ENSBGRG00000018765	TSKU	6.38367	20.7837	1.70299	1.00772e-21	8.8351e-20
ENSBGRG00000006339	-	4.372	14.3463	1.71432	2.96872e-21	2.54742e-19
ENSBGRG00000016208	LSR	5.86433	11.9353	1.0252	1.1576e-20	9.62598e-19
ENSBGRG00000017242	TM6SF1	10.1807	24.3753	1.25959	1.39794e-20	1.15649e-18
ENSBGRG00000018699	MYC	2.91933	10.7327	1.8783	1.55477e-20	1.27967e-18
ENSBGRG00000025465	CISH	25.1197	52.551	1.0649	1.98941e-20	1.62372e-18
ENSBGRG00000023432	IL10RA	1.05033	4.766	2.18193	1.99291e-20	1.62372e-18
ENSBGRG00000013673	GAL9	17.1023	37.103	1.11734	2.24548e-20	1.82031e-18
ENSBGRG00000010998	KLF13	8.112	17.8507	1.13785	3.03849e-20	2.43865e-18
ENSBGRG00000008937	EXTL1	6.11567	12.519	1.03354	4.70626e-20	3.6855e-18
ENSBGRG00000008707	HR	5.67467	13.2737	1.22596	5.09652e-20	3.93383e-18
ENSBGRG00000020768	SLCO4A1	0.131667	1.72167	3.70884	9.81779e-20	7.47078e-18
ENSBGRG00000020410	RHOB	21.4363	52.8013	1.30052	1.80767e-19	1.36907e-17
ENSBGRG00000021950	GMPPB	2.38833	5.03967	1.07732	2.34354e-19	1.76664e-17
ENSBGRG00000019847	PPP1R3C	29.487	60.142	1.02829	4.93909e-19	3.65493e-17
ENSBGRG00000002637	ITGB7	1.509	4.93033	1.70809	6.76274e-19	4.91426e-17
ENSBGRG00000018360	-	33.5107	70.7793	1.07871	8.17149e-19	5.83285e-17
ENSBGRG00000002228	IGFBP5	54.498	109.575	1.00764	9.77931e-19	6.91929e-17
ENSBGRG00000018260	TLE3	4.52167	9.77367	1.11205	1.10482e-18	7.78298e-17
MSTRG.6869	ABCC4	0.345333	2.53133	2.87384	1.45075e-18	1.00015e-16
ENSBGRG00000010677	VIT	3.03867	8.16733	1.42643	1.52386e-18	1.04608e-16
ENSBGRG00000005066	TBC1D4	8.398	17.9277	1.09407	1.56654e-18	1.07083e-16
ENSBGRG00000022738	SSC5D	3.43433	9.719	1.50078	1.75288e-18	1.18316e-16
ENSBGRG00000006563	C1QTNF6	2.93067	7.50133	1.35592	1.86649e-18	1.24422e-16
ENSBGRG00000005033	-	2.429	18.2427	2.90888	2.04447e-18	1.3517e-16
ENSBGRG00000022643	SMAD7	2.934	6.70467	1.1923	4.13047e-18	2.62334e-16
ENSBGRG00000005082	NPNT	3.53467	10.6233	1.58759	5.84917e-18	3.68589e-16
ENSBGRG00000022064	LCP1	3.542	9.75733	1.46192	8.78683e-18	5.49415e-16
MSTRG.4090	--	72.148	169.674	1.23373	9.15796e-18	5.7041e-16
ENSBGRG00000020026	HSPA5	15.0037	31.317	1.06163	1.45027e-17	8.92966e-16
ENSBGRG00000024565	JUN	61.28	147.59	1.26811	1.90152e-17	1.15756e-15
ENSBGRG00000017727	ILVBL	8.62867	18.7183	1.11724	2.89006e-17	1.71406e-15
ENSBGRG00000005425	MEST	1.567	6.11167	1.96356	4.16839e-17	2.46316e-15
ENSBGRG00000006886	CCDC183	0.680333	4.46467	2.71424	4.33823e-17	2.55417e-15
ENSBGRG00000006397	ARRDC3	2.432	7.31333	1.58839	4.44338e-17	2.60657e-15
ENSBGRG00000013242	RASD1	5.465	16.1567	1.56384	5.41525e-17	3.1424e-15
ENSBGRG00000016419	-	2.68167	16.95	2.66008	5.44332e-17	3.14737e-15
ENSBGRG00000022266	GALNT17	0.852333	3.614	2.08411	5.70918e-17	3.28931e-15
ENSBGRG00000006725	ZC3H12A	4.26733	10.7417	1.33181	7.05578e-17	4.02204e-15
ENSBGRG00000015411	-	4.86733	21.7207	2.15786	7.70465e-17	4.37646e-15
ENSBGRG00000025425	TRIM56	2.275	6.77733	1.57485	9.8899e-17	5.57846e-15
ENSBGRG00000020144	GRIP2	5.35867	10.77	1.00707	1.28541e-16	7.22516e-15
ENSBGRG00000022264	UBA7	3.392	7.34633	1.11489	1.35323e-16	7.57997e-15
ENSBGRG00000021633	-	0.001	16.195	13.9833	1.47084e-16	8.15381e-15
ENSBGRG00000022406	PALD1	2.49567	6.48	1.37657	2.224e-16	1.22032e-14
ENSBGRG00000022844	UNC5B	2.54933	5.59933	1.13514	2.41879e-16	1.31824e-14
ENSBGRG00000022606	-	5.886	13.6473	1.21326	2.96853e-16	1.58571e-14
ENSBGRG00000016473	-	1.066	11.306	3.40681	3.19514e-16	1.68444e-14
ENSBGRG00000001407	CELSR1	0.824333	2.50967	1.6062	3.99144e-16	2.09739e-14
ENSBGRG00000015652	CMPK2	2.53767	8.017	1.65956	4.41266e-16	2.29629e-14
ENSBGRG00000003825	PLK3	1.057	4.256	2.00952	5.38247e-16	2.77412e-14
ENSBGRG00000015711	INTS6	2.77833	7.763	1.48239	5.58096e-16	2.86726e-14
ENSBGRG00000002309	LUM	4.607	11.3593	1.30198	6.65141e-16	3.39559e-14
ENSBGRG00000000285	CIART	4.453	14.0273	1.65539	7.29103e-16	3.68711e-14
ENSBGRG00000016991	ANKRD9	6.60467	18.3327	1.47286	7.42442e-16	3.74283e-14
ENSBGRG00000007958	-	0.276	4.289	3.9579	9.70845e-16	4.87902e-14
ENSBGRG00000008031	ZNF827	1.68467	13.9643	3.05121	1.03866e-15	5.2036e-14
ENSBGRG00000019398	TGFB1	8.08	17.1533	1.08606	1.14109e-15	5.68148e-14
ENSBGRG00000003402	TRIM17	0.811333	2.16333	1.41489	1.39946e-15	6.90402e-14
ENSBGRG00000010882	SPRY4	3.34833	7.681	1.19785	1.63775e-15	8.0025e-14
ENSBGRG00000024887	NES	3.608	9.774	1.43775	1.64197e-15	8.0025e-14
ENSBGRG00000024242	ADORA2B	1.23133	4.82133	1.96921	1.71076e-15	8.31266e-14
ENSBGRG00000017454	-	2.36167	6.069	1.36165	1.93178e-15	9.30252e-14
ENSBGRG00000024162	-	0.001	9.25933	13.1767	4.27201e-15	1.99756e-13
ENSBGRG00000005498	FAM43B	7.74333	16.6323	1.10296	6.14951e-15	2.84944e-13
ENSBGRG00000004581	-	0.0646667	5.706	6.46331	7.01517e-15	3.23339e-13
ENSBGRG00000021028	-	0.682333	3.47467	2.34833	9.95062e-15	4.53456e-13
ENSBGRG00000004789	PML	5.954	12.3923	1.05752	1.47813e-14	6.64213e-13
ENSBGRG00000022600	SLC38A2	7.78833	15.9033	1.02994	1.55877e-14	6.98501e-13
ENSBGRG00000025786	ARID5B	4.75067	9.924	1.06279	1.67168e-14	7.42908e-13
ENSBGRG00000004094	EGR1	4.81367	12.4827	1.37472	1.68785e-14	7.48032e-13
ENSBGRG00000001317	SLC25A36	3.54967	9.21667	1.37656	2.33323e-14	1.02004e-12
ENSBGRG00000020501	-	0.018	4.64833	8.01257	2.82692e-14	1.23254e-12
ENSBGRG00000022665	RASAL3	0.365333	2.01633	2.46445	4.23702e-14	1.82271e-12
ENSBGRG00000026553	FAM222A	1.31467	4.01633	1.61118	5.15919e-14	2.17874e-12
ENSBGRG00000015612	F10	0.323333	2.48433	2.94176	7.74349e-14	3.20303e-12
ENSBGRG00000018056	CACNG4	0.433667	2.635	2.60314	7.98053e-14	3.29263e-12
ENSBGRG00000016344	-	4.18933	21.749	2.37616	8.53652e-14	3.5041e-12
ENSBGRG00000013247	NEDD9	4.347	9.59133	1.14171	8.80676e-14	3.59672e-12
ENSBGRG00000010780	FREM2	0.421333	1.25567	1.57542	1.08175e-13	4.36269e-12
ENSBGRG00000006751	SLC7A1	2.05067	5.22767	1.35007	1.17828e-13	4.74017e-12
ENSBGRG00000018283	-	2.54967	13.6783	2.42351	1.24668e-13	5.00285e-12
ENSBGRG00000006001	ANPEP	2.17467	4.64467	1.09478	1.38096e-13	5.52795e-12
ENSBGRG00000026263	TMEM204	11.117	26.093	1.2309	2.37022e-13	9.30326e-12
MSTRG.21179	--	23.0997	52.8833	1.19494	2.53211e-13	9.89056e-12
ENSBGRG00000005652	P2RY2	9.73167	23.4017	1.26585	2.97824e-13	1.15493e-11
ENSBGRG00000010269	-	0.413333	1.94133	2.23167	3.01467e-13	1.16625e-11
ENSBGRG00000007486	BMP2	1.971	5.76933	1.54948	3.79045e-13	1.45243e-11
ENSBGRG00000013160	ERRFI1	3.02633	7.074	1.22496	3.85909e-13	1.47289e-11
ENSBGRG00000012240	NREP	7.15567	15.7017	1.13376	3.89817e-13	1.48314e-11
ENSBGRG00000025785	ITGAL	0.92	2.456	1.4166	4.50155e-13	1.70467e-11
ENSBGRG00000012023	KLF6	14.055	29.114	1.05063	5.50905e-13	2.062e-11
ENSBGRG00000010347	SLC7A2	1.85633	6.01667	1.69651	5.8556e-13	2.18158e-11
MSTRG.6690	--	0.887667	7.27233	3.03433	6.67824e-13	2.46529e-11
ENSBGRG00000021876	TBC1D9	1.60633	4.05633	1.3364	6.72115e-13	2.47547e-11
ENSBGRG00000023927	RASGEF1B	1.101	3.053	1.47141	1.51822e-12	5.32435e-11
ENSBGRG00000013250	ITPRIP	6.80567	14.697	1.11071	2.14777e-12	7.40339e-11
ENSBGRG00000014601	CREM	0.378	4.79767	3.66587	2.22704e-12	7.66025e-11
ENSBGRG00000007895	PRKAG2	6.05433	14.8433	1.29378	2.6024e-12	8.85695e-11
ENSBGRG00000013926	TMEM65	4.685	17.345	1.8884	2.64608e-12	8.98665e-11
ENSBGRG00000012503	PHGDH	1.64333	5.70767	1.79628	3.76273e-12	1.24386e-10
ENSBGRG00000003834	KCTD12	5.25533	14.1853	1.43255	3.99116e-12	1.30865e-10
ENSBGRG00000010766	INSIG1	1.36667	4.534	1.73012	4.9591e-12	1.59284e-10
ENSBGRG00000000268	-	2.60967	13.087	2.3262	4.97639e-12	1.59284e-10
ENSBGRG00000017142	DUSP5	0.252333	1.817	2.84816	5.48189e-12	1.74426e-10
ENSBGRG00000025358	CLIC5	54.0447	126.266	1.22424	6.27165e-12	1.97221e-10
ENSBGRG00000006883	PLEKHG1	1.56167	3.469	1.15143	6.9599e-12	2.1717e-10
ENSBGRG00000000417	ETNK1	1.25467	4.41233	1.81424	8.10831e-12	2.51062e-10
ENSBGRG00000003666	WEE1	0.628333	2.96867	2.24021	9.42458e-12	2.89044e-10
ENSBGRG00000017057	DEDD2	3.33167	10.165	1.60929	9.53267e-12	2.91805e-10
ENSBGRG00000007653	ALAS2	0.152333	1.64833	3.4357	1.04348e-11	3.17012e-10
ENSBGRG00000014770	TRIB3	0.175667	1.663	3.24288	1.29648e-11	3.89475e-10
ENSBGRG00000003969	-	4.20033	10.1757	1.27655	1.34451e-11	4.01659e-10
ENSBGRG00000012622	SEC14L5	0.215	1.96167	3.18967	1.6188e-11	4.75674e-10
ENSBGRG00000014594	ZNF783	2.49367	5.05567	1.01963	1.74828e-11	5.11854e-10
ENSBGRG00000003893	COL6A6	1.019	2.31133	1.18157	1.77325e-11	5.18227e-10
ENSBGRG00000007849	H-FABP	41.4723	97.6933	1.23611	1.94206e-11	5.66532e-10
ENSBGRG00000003093	PDGFB	7.60733	16.7963	1.14268	2.00469e-11	5.83747e-10
ENSBGRG00000018973	-	3.59033	8.69433	1.27596	2.23379e-11	6.44642e-10
ENSBGRG00000024291	PTGER4	3.66833	7.709	1.07142	3.1482e-11	8.8633e-10
ENSBGRG00000001600	OLFM2	0.751333	3.73733	2.31448	4.04073e-11	1.12002e-09
ENSBGRG00000019547	LOXHD1	0.001	0.550667	9.10504	4.20134e-11	1.15856e-09
ENSBGRG00000026570	-	1.591	6.37433	2.00234	4.23091e-11	1.16473e-09
ENSBGRG00000016693	HES2	2.28767	5.53133	1.27375	6.07881e-11	1.6509e-09
ENSBGRG00000012625	-	8.029	16.0923	1.00308	6.22541e-11	1.68787e-09
ENSBGRG00000015895	-	0.001	7.797	12.9287	7.04187e-11	1.90284e-09
ENSBGRG00000017167	-	7.42933	16.563	1.15666	7.19137e-11	1.93352e-09
MSTRG.15630	--	0.887667	3.74	2.07495	9.05595e-11	2.39101e-09
ENSBGRG00000007501	AKNA	1.352	2.82567	1.0635	9.51528e-11	2.50409e-09
ENSBGRG00000019958	-	0.78	4.95333	2.66685	9.91863e-11	2.60598e-09
ENSBGRG00000016458	-	2.469	12.311	2.31795	1.15724e-10	3.01593e-09
ENSBGRG00000019099	HELB	0.599333	5.239	3.12786	1.25124e-10	3.24518e-09
ENSBGRG00000007898	APLN	0.530333	3.68867	2.79813	1.25458e-10	3.24863e-09
ENSBGRG00000025665	OAT	4.42267	8.9	1.00889	1.37434e-10	3.54167e-09
ENSBGRG00000022013	C6orf132	2.17267	4.35033	1.00166	1.3997e-10	3.59553e-09
MSTRG.4578	--	0.018	1.963	6.76892	1.41923e-10	3.63991e-09
ENSBGRG00000022649	SYT4	0.001	1.47633	10.5278	1.45455e-10	3.72458e-09
ENSBGRG00000023632	-	0.001	0.593667	9.21351	1.72833e-10	4.39076e-09
ENSBGRG00000010821	KCNK3	0.0696667	0.812333	3.54353	1.77993e-10	4.51475e-09
ENSBGRG00000006433	BMPER	0.555667	2.72967	2.29643	1.94817e-10	4.9106e-09
ENSBGRG00000010458	KCP	1.07033	2.739	1.35559	1.98035e-10	4.98392e-09
ENSBGRG00000012015	SLC7A5	0.347	1.832	2.40041	2.09673e-10	5.26042e-09
ENSBGRG00000007506	ZNF750	0.574333	2.62167	2.19052	2.33099e-10	5.82098e-09
ENSBGRG00000025856	JMJD1C	1.45033	7.43633	2.35821	2.3438e-10	5.8368e-09
ENSBGRG00000008798	IGSF3	3.01667	6.03633	1.00072	2.74013e-10	6.75899e-09
ENSBGRG00000004500	RGS1	0.196	2.13633	3.44621	2.84551e-10	6.99753e-09
ENSBGRG00000013647	-	1.64733	6.233	1.91979	3.26243e-10	7.96211e-09
ENSBGRG00000020437	CA11	2.051	6.89	1.74818	3.34287e-10	8.10934e-09
ENSBGRG00000017545	LIPA	2.151	6.85867	1.67292	3.58537e-10	8.64562e-09
ENSBGRG00000008878	ADAMTS16	1.114	2.47167	1.14973	3.94352e-10	9.45272e-09
ENSBGRG00000014385	BTBD11	1.049	2.768	1.39983	4.91429e-10	1.16945e-08
ENSBGRG00000018484	PPM1D	2.25267	6.98833	1.63331	4.915e-10	1.16945e-08
ENSBGRG00000021960	NRK	0.284333	1.19667	2.07337	5.87098e-10	1.38669e-08
ENSBGRG00000024615	ETS1	5.45733	11.1873	1.0356	6.48557e-10	1.52072e-08
ENSBGRG00000018156	TMEM145	1.991	4.62633	1.21638	7.10323e-10	1.65591e-08
ENSBGRG00000015611	RSAD2	0.412	3.41467	3.05103	8.22964e-10	1.90748e-08
ENSBGRG00000013378	FEM1C	2.383	4.98333	1.06433	8.63114e-10	1.98627e-08
ENSBGRG00000011167	CYS1	1.769	5.97667	1.75641	1.14334e-09	2.57963e-08
ENSBGRG00000016437	CCNL1	2.91533	7.05933	1.27587	1.17818e-09	2.65453e-08
ENSBGRG00000007672	ID4	0.0556667	1.51667	4.76795	1.3047e-09	2.9229e-08
ENSBGRG00000009839	MPV17	4.89267	11.61	1.24668	1.7326e-09	3.80795e-08
ENSBGRG00000013862	QPCT	0.345333	1.69133	2.2921	1.85263e-09	4.05518e-08
ENSBGRG00000000298	CD4	0.593	1.99133	1.74763	1.85538e-09	4.05569e-08
ENSBGRG00000024208	MAPK4	0.955333	2.64267	1.46792	1.99886e-09	4.35751e-08
ENSBGRG00000019688	-	3.868	9.312	1.2675	2.06121e-09	4.46927e-08
ENSBGRG00000007848	CSF2RB	1.638	7.162	2.12843	2.16639e-09	4.67222e-08
ENSBGRG00000026564	MVK	3.00067	7.183	1.2593	2.26318e-09	4.87444e-08
ENSBGRG00000013069	ARHGAP45	1.85567	3.94033	1.08638	2.55272e-09	5.46886e-08
ENSBGRG00000022766	-	2.98	7.00833	1.23376	3.06408e-09	6.52107e-08
ENSBGRG00000024867	RTN4RL1	1.66867	3.498	1.06783	3.57054e-09	7.47081e-08
ENSBGRG00000019545	SLC6A6	1.31033	2.634	1.00732	4.13272e-09	8.52546e-08
MSTRG.1906	UQCRC2	0.127667	3.37867	4.726	4.86737e-09	9.91419e-08
ENSBGRG00000015494	ASPHD2	0.772667	2.33867	1.59777	5.03317e-09	1.02132e-07
ENSBGRG00000004476	PGM2	2.34767	4.73467	1.01204	5.07327e-09	1.02688e-07
ENSBGRG00000004856	MATN2	2.22	4.89	1.13927	8.8089e-09	1.72877e-07
ENSBGRG00000018073	CHRND	1.41967	4.95767	1.80411	9.6788e-09	1.8903e-07
ENSBGRG00000016322	PTX3	0.531333	2.852	2.42428	9.76662e-09	1.90514e-07
ENSBGRG00000026076	-	1.803	5.54167	1.61992	1.512e-08	2.86959e-07
ENSBGRG00000003120	SIM2	1.18533	3.31667	1.48444	1.59202e-08	2.99679e-07
ENSBGRG00000010358	-	2.015	5.724	1.50624	2.32108e-08	4.31379e-07
ENSBGRG00000010693	PTPRE	0.675667	5.14867	2.92982	2.51491e-08	4.64194e-07
ENSBGRG00000012532	MMP16	1.13667	2.86833	1.3354	2.86704e-08	5.22612e-07
ENSBGRG00000009388	HIF1A	4.71833	11.4273	1.27614	2.89614e-08	5.2732e-07
ENSBGRG00000003864	HOXC10	6.66233	15.562	1.22393	3.22495e-08	5.81283e-07
ENSBGRG00000002736	PECR	2.069	5.48433	1.40638	3.28136e-08	5.90132e-07
ENSBGRG00000000123	EVA1C	0.802667	3.00567	1.90481	3.39169e-08	6.07268e-07
ENSBGRG00000024807	-	0.001	4.03467	11.9782	3.55677e-08	6.3471e-07
ENSBGRG00000004987	ADAMTS17	0.773	2.147	1.47378	4.23257e-08	7.45413e-07
ENSBGRG00000009584	-	0.001	1.93167	10.9156	4.65243e-08	8.14908e-07
MSTRG.15669	--	0.250333	2.33067	3.21882	4.92774e-08	8.57544e-07
ENSBGRG00000004080	GIMAP1	1.118	4.44267	1.99051	5.63551e-08	9.73362e-07
ENSBGRG00000023879	ANKRD6	1.77733	4.812	1.43692	5.82376e-08	1.00266e-06
ENSBGRG00000015385	PAPLN	1.37	3.00433	1.13287	5.99883e-08	1.0306e-06
ENSBGRG00000008972	GADD45A	2.97733	8.96233	1.58985	6.0856e-08	1.04328e-06
ENSBGRG00000015366	PSD4	1.036	2.553	1.30117	6.91752e-08	1.17839e-06
ENSBGRG00000016304	-	4.08233	16.4007	2.00629	7.36838e-08	1.25123e-06
ENSBGRG00000024972	GPSM1	1.43067	3.26733	1.19143	7.49125e-08	1.26942e-06
ENSBGRG00000008962	PTPRF	1.12633	2.64867	1.23363	8.49607e-08	1.42918e-06
ENSBGRG00000011996	IFI6	3.021	9.45467	1.646	8.58659e-08	1.44184e-06
ENSBGRG00000012738	SH3RF2	1.15933	2.634	1.18396	8.5892e-08	1.44184e-06
ENSBGRG00000022907	GNA12	6.35133	12.8883	1.02093	9.61507e-08	1.60404e-06
ENSBGRG00000005552	PLD4	1.33167	3.70567	1.4765	9.82414e-08	1.63553e-06
ENSBGRG00000013576	DOCK10	0.534333	1.156	1.11333	1.07556e-07	1.77776e-06
ENSBGRG00000026717	PFAS	1.627	3.29	1.01587	1.12695e-07	1.85321e-06
MSTRG.29423	FBN3	0.0653333	0.948667	3.86001	1.25928e-07	2.05615e-06
ENSBGRG00000024818	MMP23B	1.17267	3.69033	1.65396	1.437e-07	2.32048e-06
ENSBGRG00000003175	KCNA3	0.749333	2.439	1.70261	1.73144e-07	2.7458e-06
ENSBGRG00000008113	PGF	2.902	6.63133	1.19225	1.7732e-07	2.80444e-06
ENSBGRG00000025592	ARHGAP36	0.0776667	0.688	3.14704	2.05057e-07	3.2054e-06
ENSBGRG00000010490	CPZ	1.36033	3.98233	1.54965	2.05789e-07	3.21373e-06
ENSBGRG00000009758	GJA1	1.869	4.74267	1.34343	2.16505e-07	3.3551e-06
ENSBGRG00000003956	COL6A5	0.0166667	0.219333	3.71809	2.23681e-07	3.45304e-06
ENSBGRG00000017804	-	0.640333	1.77767	1.47309	2.2394e-07	3.45373e-06
ENSBGRG00000022268	CABP7	0.406333	1.41733	1.80244	2.2951e-07	3.53287e-06
ENSBGRG00000014320	STC1	0.394333	2.778	2.81656	2.53776e-07	3.88785e-06
MSTRG.6482	--	0.078	2.75633	5.14313	3.17643e-07	4.79347e-06
ENSBGRG00000020314	EDNRB	1.819	4.22533	1.21592	3.31697e-07	4.98225e-06
ENSBGRG00000023881	CYP2J2	0.652333	2.70967	2.05443	3.44103e-07	5.13512e-06
ENSBGRG00000018117	GADD45G	11.1893	22.512	1.00857	3.75024e-07	5.55036e-06
ENSBGRG00000024349	AQP4	0.290333	1.40233	2.27205	3.7951e-07	5.6116e-06
ENSBGRG00000010656	-	2.168	6.50967	1.58622	3.89969e-07	5.7557e-06
ENSBGRG00000005880	VSTM2L	4.109	9.24433	1.16978	4.01486e-07	5.90408e-06
ENSBGRG00000016748	-	0.001	0.907333	9.82549	4.27866e-07	6.26915e-06
ENSBGRG00000004627	-	2.14767	5.302	1.30377	4.29682e-07	6.28934e-06
ENSBGRG00000019509	ELOVL5	2.25933	4.98467	1.1416	4.36549e-07	6.37899e-06
ENSBGRG00000021550	IKZF1	0.810667	2.78433	1.78015	4.82105e-07	6.99398e-06
ENSBGRG00000024422	COL2A1	0.356333	1.117	1.64833	4.95973e-07	7.17724e-06
ENSBGRG00000016223	-	4.28833	13.4057	1.64435	4.96072e-07	7.17724e-06
ENSBGRG00000004392	COLQ	1.047	2.47833	1.24311	5.711e-07	8.1966e-06
ENSBGRG00000019828	TMEM100	0.204	3.67933	4.1728	5.97631e-07	8.55455e-06
ENSBGRG00000026658	PIK3R5	0.920333	1.88567	1.03485	6.00642e-07	8.57483e-06
ENSBGRG00000018424	GIMAP8	0.261333	1.315	2.3311	6.18532e-07	8.79908e-06
ENSBGRG00000001803	-	0.929667	3.845	2.0482	6.67857e-07	9.42595e-06
ENSBGRG00000003414	SPX	2.05	4.98033	1.28062	7.0752e-07	9.95093e-06
ENSBGRG00000001314	ITGA4	0.305	0.706667	1.21222	7.47374e-07	1.04477e-05
ENSBGRG00000006163	IFI35	5.201	10.414	1.00166	7.75962e-07	1.08099e-05
MSTRG.32506	--	0.341667	1.94633	2.5101	8.34175e-07	1.15609e-05
ENSBGRG00000007394	RUNX3	0.407	1.55633	1.93505	8.6562e-07	1.19556e-05
ENSBGRG00000002936	-	0.001	1.47333	10.5249	8.76062e-07	1.20895e-05
ENSBGRG00000007673	TLNRD1	2.20767	5.63867	1.35283	9.35362e-07	1.27984e-05
ENSBGRG00000009247	ZBP1	0.254	1.29433	2.34931	1.36462e-06	1.82236e-05
ENSBGRG00000012571	-	0.001	2.39467	11.2256	1.44058e-06	1.91271e-05
ENSBGRG00000006081	RASSF2	0.625	1.584	1.34164	1.48483e-06	1.96403e-05
ENSBGRG00000003770	SLC19A2	0.992	2.834	1.51443	1.50287e-06	1.9856e-05
ENSBGRG00000024386	HES1	2.267	5.98467	1.40049	1.68187e-06	2.19691e-05
ENSBGRG00000012224	IDO1	1.06933	2.557	1.25774	1.70261e-06	2.21504e-05
ENSBGRG00000018716	DEPP1	4.908	10.6567	1.11855	1.95799e-06	2.51884e-05
ENSBGRG00000017921	TTYH1	0.455667	1.57733	1.79144	1.96683e-06	2.52504e-05
ENSBGRG00000001800	-	0.0366667	0.473	3.6893	1.97015e-06	2.52504e-05
ENSBGRG00000009015	SAPCD2	0.350333	1.26833	1.85613	2.00545e-06	2.56343e-05
ENSBGRG00000003550	CRHR2	0.0263333	0.572	4.44105	2.08802e-06	2.64948e-05
ENSBGRG00000007052	NTN4	1.95	3.985	1.03111	2.0891e-06	2.64948e-05
ENSBGRG00000015313	ADAM8	0.863333	1.959	1.18213	2.29861e-06	2.8947e-05
ENSBGRG00000003799	-	2.57233	7.52133	1.54791	2.37947e-06	2.9872e-05
ENSBGRG00000003658	SIM1	0.001	0.367667	8.52225	2.48152e-06	3.10084e-05
ENSBGRG00000026597	TAGAP	0.312333	0.994333	1.67064	2.96831e-06	3.65254e-05
ENSBGRG00000018464	-	4.297	11.2523	1.38882	3.23609e-06	3.95202e-05
ENSBGRG00000009709	-	0.973333	2.583	1.40804	3.43911e-06	4.17141e-05
ENSBGRG00000000282	ADAM22	0.380667	1.28633	1.75666	3.56128e-06	4.30658e-05
ENSBGRG00000023934	CHST3	1.543	3.546	1.20045	3.5639e-06	4.30658e-05
ENSBGRG00000018420	-	1.67967	7.37167	2.13382	3.7932e-06	4.56997e-05
ENSBGRG00000002473	LRRC8C	0.457	1.178	1.36607	4.88788e-06	5.7682e-05
ENSBGRG00000003210	TMTC2	1.732	5.473	1.65989	4.97469e-06	5.86207e-05
ENSBGRG00000020668	FST	2.25767	5.28133	1.22607	5.74028e-06	6.70059e-05
ENSBGRG00000010384	SLC30A3	1.623	3.792	1.2243	5.90291e-06	6.86066e-05
ENSBGRG00000000566	COQ10B	0.150333	2.209	3.87716	5.91246e-06	6.8668e-05
ENSBGRG00000022745	CYP4F22	0.001	0.47	8.87652	5.93546e-06	6.8836e-05
ENSBGRG00000010659	UBASH3B	0.124333	0.899	2.85411	5.94649e-06	6.89143e-05
ENSBGRG00000011427	ELL2	1.468	3.607	1.29695	6.0253e-06	6.97775e-05
ENSBGRG00000023979	-	3.741	7.78467	1.05721	6.42069e-06	7.37739e-05
ENSBGRG00000001109	HORMAD1	0.794	2.50433	1.65722	7.41086e-06	8.42508e-05
ENSBGRG00000012264	OXT	0.801667	2.78	1.79401	7.47386e-06	8.47282e-05
ENSBGRG00000006606	RIMS2	0.001	0.851	9.73302	7.89485e-06	8.925e-05
ENSBGRG00000000475	LY9	0.232667	1.296	2.47773	8.03632e-06	9.07221e-05
ENSBGRG00000025872	GPR37L1	0.280667	1.08467	1.95032	8.33695e-06	9.38533e-05
ENSBGRG00000021120	CDH22	0.0603333	1.47367	4.61031	9.0839e-06	0.000101906
ENSBGRG00000007559	PARP14	0.381667	1.053	1.46412	9.32032e-06	0.000104269
ENSBGRG00000006441	RAC2	4.76567	10.9743	1.20338	9.35102e-06	0.00010454
ENSBGRG00000015354	-	3.56433	10.9377	1.6176	9.82957e-06	0.000109208
ENSBGRG00000017273	CRLF3	2.62267	5.35867	1.03084	1.0354e-05	0.000114326
ENSBGRG00000003362	ZNRF2	1.387	2.98	1.10334	1.0736e-05	0.000118352
ENSBGRG00000006499	DKK2	1.56833	4.12533	1.39528	1.16856e-05	0.000127978
ENSBGRG00000022542	NLRC3	0.321667	0.996333	1.63106	1.25742e-05	0.000136874
ENSBGRG00000005789	-	0.001	0.283	8.14466	1.27782e-05	0.000138534
ENSBGRG00000005785	SLC24A3	0.739667	1.773	1.26125	1.33932e-05	0.000144522
ENSBGRG00000006260	-	0.188333	0.973	2.36915	1.38576e-05	0.000149134
ENSBGRG00000016538	-	0.355333	1.139	1.68052	1.41629e-05	0.000151811
ENSBGRG00000006565	FBN2	0.31	0.804667	1.37612	1.5234e-05	0.000161363
ENSBGRG00000012092	PRR16	0.0573333	1.05533	4.20218	1.56553e-05	0.000165174
ENSBGRG00000009642	CACNA1A	0.515333	1.10867	1.10525	1.59966e-05	0.000168445
ENSBGRG00000003993	HOXC5	0.408333	1.498	1.87522	1.65156e-05	0.000173006
ENSBGRG00000012470	EPB41L4A	0.479667	1.21333	1.33887	1.68712e-05	0.000175931
ENSBGRG00000010063	-	2.115	4.78	1.17635	1.75504e-05	0.00018219
ENSBGRG00000022198	RTL1	0.858	1.912	1.15603	1.84483e-05	0.000190775
ENSBGRG00000005532	-	1.03033	3.15233	1.61331	1.84683e-05	0.000190859
ENSBGRG00000004056	-	0.299333	1.79967	2.5879	1.94217e-05	0.000199561
MSTRG.7424	--	0.381667	1.55933	2.03054	2.01895e-05	0.00020666
ENSBGRG00000001743	KCNH8	0.001	0.198333	7.63178	2.06682e-05	0.000210892
ENSBGRG00000009326	KCNK12	1.434	3.24867	1.1798	2.11912e-05	0.00021541
ENSBGRG00000018842	KDM8	0.975667	2.17333	1.15545	2.22352e-05	0.000225172
ENSBGRG00000004414	RGS2	1.19567	3.95733	1.72671	2.24079e-05	0.000226494
ENSBGRG00000014578	-	1.48	5.44067	1.87819	2.26666e-05	0.000228822
ENSBGRG00000024648	SLC16A11	0.333667	1.601	2.26249	2.30298e-05	0.000232198
ENSBGRG00000024606	COL21A1	0.405	1.10567	1.44892	2.45481e-05	0.000244921
ENSBGRG00000012266	-	0.146667	0.573333	1.96683	2.49129e-05	0.000248083
ENSBGRG00000013178	-	0.001	1.06267	10.0535	2.52143e-05	0.000250467
MSTRG.1998	DACT2	1.041	2.447	1.23304	2.89447e-05	0.000284371
ENSBGRG00000018441	-	0.086	0.970667	3.49657	3.15919e-05	0.000308126
ENSBGRG00000008976	CCDC138	0.362333	1.66267	2.19811	3.20424e-05	0.000312143
ENSBGRG00000002007	ELOVL6	0.944	3.119	1.72422	3.80804e-05	0.000365445
ENSBGRG00000012460	COL4A4	0.294	1.288	2.13124	3.89229e-05	0.000372864
ENSBGRG00000019854	-	0.601667	3.49967	2.54018	4.03722e-05	0.00038478
ENSBGRG00000018543	IL21R	0.310333	1.03967	1.74423	4.09857e-05	0.000389617
ENSBGRG00000005944	ASTN1	0.116333	0.454333	1.96549	4.12344e-05	0.00039152
ENSBGRG00000021867	PRKCB	0.305667	1.20267	1.97621	4.24824e-05	0.000402187
ENSBGRG00000019530	INTS2	1.295	2.59933	1.00519	4.33398e-05	0.000409103
ENSBGRG00000016959	CDK6	0.889333	2.06967	1.2186	4.49725e-05	0.000422045
ENSBGRG00000023091	BST1	0.001	0.539	9.07414	4.64425e-05	0.000434107
ENSBGRG00000018262	-	1.77	5.04667	1.51158	4.7162e-05	0.000439525
ENSBGRG00000011560	TOR4A	1.487	3.65833	1.29878	4.88578e-05	0.000452974
ENSBGRG00000017016	CLEC11A	0.601667	2.07667	1.78723	4.92272e-05	0.000455894
ENSBGRG00000010653	KDM6A	3.58267	7.977	1.15481	5.03459e-05	0.000464368
ENSBGRG00000006525	DCSTAMP	0.001	0.257333	8.00749	5.08057e-05	0.000467776
ENSBGRG00000018528	-	0.995	2.47567	1.31505	5.14884e-05	0.000472744
ENSBGRG00000019051	PAG1	1.37333	2.97067	1.1131	5.21029e-05	0.00047757
ENSBGRG00000021013	CD40	0.623333	1.73333	1.47547	5.40821e-05	0.000492633
ENSBGRG00000021624	GRIN2D	0.041	0.326333	2.99265	5.57496e-05	0.000506392
ENSBGRG00000001495	TMEFF2	0.485	1.61467	1.73518	5.80781e-05	0.000523709
ENSBGRG00000022889	PROM1	0.027	0.767	4.8282	6.30775e-05	0.000565314
ENSBGRG00000026023	CA12	0.0393333	0.389333	3.30718	6.40334e-05	0.000572927
ENSBGRG00000022135	-	1.503	3.363	1.1619	6.69041e-05	0.000597287
ENSBGRG00000015359	THSD4	3.77133	13.3573	1.82449	6.75592e-05	0.000601803
MSTRG.6530	--	0.001	1.005	9.97298	7.30271e-05	0.000645873
ENSBGRG00000023741	SLC38A3	0.745667	1.62833	1.12679	7.41918e-05	0.000654023
ENSBGRG00000025864	MAP4K1	0.631333	1.52333	1.27076	7.56728e-05	0.000666351
ENSBGRG00000001079	TRIM14	0.001	0.389333	8.60486	8.13245e-05	0.00070915
ENSBGRG00000002639	SPOCK1	0.343	1.08433	1.66053	8.30633e-05	0.000721971
ENSBGRG00000007548	PDE3B	0.336333	5.66833	4.07496	8.31534e-05	0.000722365
ENSBGRG00000000197	EPHA3	0.345	0.781667	1.17996	8.43093e-05	0.000730358
ENSBGRG00000021216	C19orf71	2.21833	5.04067	1.18414	8.68102e-05	0.000748888
MSTRG.18801	MKI67	0.166333	0.640333	1.94475	9.27177e-05	0.000794049
ENSBGRG00000008005	DNAH1	0.012	0.104333	3.12009	0.000103501	0.000875555
ENSBGRG00000010476	GRIA3	0.493667	1.245	1.33454	0.000106547	0.000896618
ENSBGRG00000000513	MYCL	0.581333	1.54367	1.40892	0.000111031	0.000929504
ENSBGRG00000009026	PRR32	0.971	2.382	1.29463	0.000133574	0.00108719
ENSBGRG00000018549	-	0.703333	2.64667	1.9119	0.000134836	0.00109525
ENSBGRG00000017350	IFIH1	0.348333	0.949333	1.44645	0.000134978	0.00109586
ENSBGRG00000020353	-	0.684667	1.664	1.28118	0.000136353	0.00110535
ENSBGRG00000022338	MSANTD2	0.665333	2.226	1.7423	0.000143855	0.00115744
ENSBGRG00000006261	CD52	0.696333	3.21167	2.20547	0.000155128	0.00123716
ENSBGRG00000024172	MMP25	0.614	1.51767	1.30554	0.000163608	0.00129697
ENSBGRG00000006150	PTH2R	0.329667	1.332	2.01451	0.000166462	0.0013183
ENSBGRG00000013914	-	0.00766667	0.340667	5.47362	0.000168714	0.0013322
MSTRG.5784	SETMAR	2.30767	4.82367	1.0637	0.000172851	0.00136154
ENSBGRG00000008397	MID1	0.353333	1.04567	1.56532	0.000178965	0.00140421
ENSBGRG00000019296	EMID1	0.882667	1.812	1.03764	0.000179482	0.00140691
ENSBGRG00000023354	CLYBL	2.378	5.03033	1.08091	0.000187515	0.00146242
ENSBGRG00000006115	POLE	0.119	0.349667	1.55502	0.000191265	0.00148879
ENSBGRG00000017434	H2AX	2.03367	5.735	1.49571	0.000195644	0.00151956
ENSBGRG00000016961	STAMBPL1	0.948	3.13633	1.72612	0.000195992	0.00152153
ENSBGRG00000019849	FAM110C	0.260333	1.35867	2.38376	0.000201033	0.00155917
ENSBGRG00000003693	BTBD19	0.995667	2.07	1.0559	0.000203439	0.00157404
MSTRG.21307	MRGPRF	0.271667	1.84033	2.76006	0.000210358	0.00162058
ENSBGRG00000001259	ACOT11	2.99567	6.64333	1.14903	0.00021211	0.00163174
ENSBGRG00000016612	-	1.054	5.02133	2.2522	0.000217772	0.00166972
ENSBGRG00000009044	PAPPA	0.549333	1.58133	1.52539	0.00022528	0.00171912
ENSBGRG00000009998	-	0.0533333	0.871	4.02956	0.000233691	0.00176904
ENSBGRG00000002072	hoxA10	0.699667	1.66467	1.25049	0.000241925	0.00181776
ENSBGRG00000024475	IQGAP3	0.079	0.335	2.08424	0.000243046	0.00182449
ENSBGRG00000017645	-	0.278667	3.088	3.47006	0.000249519	0.00186699
ENSBGRG00000012245	-	0.0963333	0.358667	1.89654	0.000258054	0.00192461
ENSBGRG00000006195	SIT1	0.197667	1.08233	2.453	0.000261698	0.00194818
ENSBGRG00000020168	CD5	0.608667	1.711	1.49112	0.000266457	0.00197995
ENSBGRG00000012849	SLC45A3	0.21	0.874667	2.05834	0.000268302	0.00199185
ENSBGRG00000010151	MOSPD2	0.882667	2.25767	1.35489	0.000272035	0.00201491
ENSBGRG00000013156	GALK2	1.094	2.486	1.18421	0.000274777	0.00203294
ENSBGRG00000022607	CD3e	2.33767	4.80633	1.03987	0.000276284	0.00204169
ENSBGRG00000017110	FAM117B	0.571	1.565	1.4546	0.000317112	0.00230565
ENSBGRG00000005898	ARG2	0.309	1.594	2.36697	0.000331395	0.00239734
ENSBGRG00000017767	MYOCD	0.0966667	1.67033	4.11097	0.000347857	0.00250408
ENSBGRG00000017698	DKK1	0.206	1.455	2.8203	0.000358935	0.00257463
ENSBGRG00000001272	-	1.55833	3.13067	1.00647	0.000359841	0.00257998
MSTRG.6886	ABCC4	0.315667	1.47233	2.22163	0.000370293	0.00263617
ENSBGRG00000025972	-	0.483667	1.33	1.45934	0.000379409	0.00269394
ENSBGRG00000009544	DTX3	0.559667	2.19967	1.97465	0.000399797	0.00281638
ENSBGRG00000014737	C5AR1	0.369	1.49567	2.0191	0.000410698	0.00288562
ENSBGRG00000014318	-	0.620333	1.67867	1.4362	0.000426879	0.00298501
ENSBGRG00000019549	OTULINL	1.33333	2.89267	1.11736	0.000432251	0.00301366
ENSBGRG00000014136	HIVEP3	0.314333	0.701333	1.15781	0.000432284	0.00301366
ENSBGRG00000019568	MYO1D	3.92333	12.593	1.68247	0.000437208	0.0030418
ENSBGRG00000023318	KIAA0319	0.001	0.135333	7.08037	0.000437817	0.00304434
MSTRG.14602	ZNF671	0.164	0.875667	2.41669	0.000453364	0.00313085
ENSBGRG00000013950	-	0.608667	2.23367	1.87569	0.000461753	0.00317541
ENSBGRG00000018018	ZC3H12D	0.203	1.15467	2.50792	0.000468008	0.00321491
ENSBGRG00000020756	NPPC	0.149333	0.852333	2.51288	0.000484774	0.00332217
ENSBGRG00000023764	-	0.001	0.165667	7.37214	0.000489674	0.00335005
MSTRG.20582	--	4.66533	10.8197	1.2136	0.000501572	0.00341985
ENSBGRG00000017378	-	1.09833	2.678	1.28584	0.000505251	0.00344057
ENSBGRG00000020444	PLOD2	0.818333	3.19367	1.96445	0.000510402	0.00346978
ENSBGRG00000015829	SLC6A16	0.001	0.221	7.7879	0.000510738	0.00347061
ENSBGRG00000014771	SLA2	0.203333	1.22867	2.59517	0.000514005	0.00349134
ENSBGRG00000002095	TES	0.958333	2.28967	1.25654	0.000534017	0.00361965
ENSBGRG00000022869	BDH1	1.177	2.47167	1.07037	0.000539672	0.00365337
ENSBGRG00000002805	MYO7B	0.253333	0.509	1.00663	0.000541608	0.00366187
ENSBGRG00000005024	IL1RL1	0.159333	0.711333	2.15848	0.000543511	0.00367166
ENSBGRG00000012071	-	1.04133	3.557	1.77223	0.000544326	0.00367462
ENSBGRG00000001497	SLC44A1	3.007	7.41533	1.30219	0.000549079	0.00370307
ENSBGRG00000011513	DNAH2	0.0633333	0.175667	1.4718	0.000560802	0.00376325
ENSBGRG00000019924	-	0.0386667	0.717667	4.21415	0.000572824	0.00383595
ENSBGRG00000005549	METTL11B	0.670333	1.889	1.49467	0.00058131	0.00387989
ENSBGRG00000000229	PAQR9	0.0763333	0.799	3.38781	0.000598578	0.00398048
ENSBGRG00000010828	ANKRD31	0.004	2.69467	9.39589	0.000600588	0.00398942
ENSBGRG00000006446	CTSL	0.023	0.509333	4.4689	0.000605013	0.00401318
ENSBGRG00000020259	-	0.972333	2.13767	1.13651	0.000605922	0.00401592
ENSBGRG00000014254	CYP1B1	0.832333	1.87467	1.1714	0.000637762	0.00421309
ENSBGRG00000009634	RBFOX2	10.803	42.8817	1.98893	0.000664873	0.00436183
ENSBGRG00000022232	RNF125	0.374333	1.90067	2.34411	0.000674632	0.00441866
ENSBGRG00000017267	-	0.001	0.321	8.32643	0.000686652	0.00448464
ENSBGRG00000001907	-	0.001	0.381667	8.57617	0.000708969	0.00461359
ENSBGRG00000026016	-	0.521333	1.25933	1.27238	0.000735476	0.00475539
ENSBGRG00000017930	HEY1	1.017	2.28933	1.17061	0.000784313	0.00502264
MSTRG.13424	COBLL1	0.424	1.612	1.92672	0.000800855	0.00512065
ENSBGRG00000011058	-	0.779333	2.20133	1.49807	0.000802295	0.00512579
ENSBGRG00000008006	MMP17	0.720333	1.61967	1.16896	0.000811567	0.00517683
ENSBGRG00000002922	-	1.28333	3.045	1.24655	0.00082862	0.00527101
ENSBGRG00000000735	S1PR4	0.225	1.032	2.19745	0.000834536	0.00530446
ENSBGRG00000013457	SH2D4A	0.419333	1.15833	1.46588	0.000839537	0.00533205
ENSBGRG00000015008	GATA6	0.336667	1.048	1.63825	0.000847384	0.00537131
ENSBGRG00000016878	MOGAT1	0.297	1.19967	2.0141	0.000869148	0.00549631
ENSBGRG00000005034	P2RX3	0.00733333	0.242333	5.04638	0.000869777	0.00549813
ENSBGRG00000008735	FUT7	0.0633333	0.559333	3.14267	0.000872469	0.00551084
ENSBGRG00000002275	P2RY11	0.101667	0.571667	2.49133	0.000887163	0.0055927
ENSBGRG00000011590	NRARP	0.928333	3.93033	2.08194	0.000970684	0.00606941
ENSBGRG00000000274	SLAMF1	0.135333	0.86	2.66782	0.0010041	0.00624927
ENSBGRG00000005931	CDCA4	0.217	1.56233	2.84794	0.00101281	0.00629375
ENSBGRG00000021533	-	0.184667	0.71	1.9429	0.00101592	0.00630824
MSTRG.3720	--	1.627	5.22933	1.68441	0.00103834	0.00643753
ENSBGRG00000004941	ARAP2	0.336	1.371	2.0287	0.00105124	0.00651003
ENSBGRG00000005186	GALNT6	0.0903333	0.465667	2.36597	0.00106238	0.00656638
ENSBGRG00000008446	-	1.31367	2.908	1.14643	0.00106565	0.00658408
ENSBGRG00000022769	CCR4	0.0146667	0.480667	5.03442	0.00109953	0.0067649
ENSBGRG00000008623	METRN	0.737667	2.25633	1.61294	0.00111414	0.00684439
ENSBGRG00000010723	-	7.82033	16.691	1.09377	0.0011162	0.00685177
ENSBGRG00000001126	TCF7	1.01933	2.322	1.18774	0.0011531	0.00704883
ENSBGRG00000003859	SNAI1	0.916667	2.44467	1.41517	0.00116036	0.00708374
ENSBGRG00000005303	NPY1R	0.0926667	0.437	2.23751	0.00124802	0.00756029
ENSBGRG00000017999	ZFAND4	1.01467	2.77233	1.45009	0.00127429	0.00769345
ENSBGRG00000020622	SDC1	0.630667	1.38233	1.13216	0.00133238	0.00800518
ENSBGRG00000010733	EVC2	3.11333	6.337	1.02534	0.00137057	0.00820409
ENSBGRG00000021757	GPR4	0.861	2.23767	1.37791	0.00140425	0.00836842
ENSBGRG00000016753	-	0.034	0.437333	3.68513	0.0014427	0.00855651
ENSBGRG00000010171	SERPINB9	0.705667	1.70233	1.27045	0.00149309	0.00880034
ENSBGRG00000023293	SCD5	0.423667	1.05733	1.31943	0.00153345	0.00900207
ENSBGRG00000019181	TLR7	0.00466667	0.147	4.97728	0.00156488	0.00916744
ENSBGRG00000007488	CPNE4	0.249667	1.203	2.26856	0.00156495	0.00916744
ENSBGRG00000002798	RBM47	0.629333	1.33267	1.08242	0.00157062	0.00919682
ENSBGRG00000020420	-	0.057	0.706667	3.632	0.00160623	0.0093781
ENSBGRG00000017544	ADGRG5	0.205333	0.645667	1.65282	0.00166352	0.00966712
ENSBGRG00000013616	DDX10	0.254333	0.659	1.37356	0.00169131	0.00980391
ENSBGRG00000002311	CD80	0.001	0.212333	7.73019	0.001694	0.00981597
MSTRG.15104	--	0.0836667	1.046	3.64409	0.0017712	0.0102156
ENSBGRG00000014502	NLRP3	0.156	0.533667	1.77439	0.00181887	0.0104383
ENSBGRG00000012943	IL17D	1.061	2.129	1.00475	0.00184074	0.010545
ENSBGRG00000016104	-	0.773	3.00667	1.95962	0.00184243	0.010551
ENSBGRG00000015365	PPM1H	0.461667	0.966667	1.06617	0.00189208	0.0107665
ENSBGRG00000013927	IGSF10	0.075	0.21	1.48543	0.00190931	0.010849
ENSBGRG00000025144	-	0.001	0.158333	7.30682	0.00194729	0.0110185
ENSBGRG00000017924	ACSBG1	0.001	0.137667	7.10504	0.00199832	0.0112867
ENSBGRG00000002684	-	1.90567	4.028	1.07977	0.00199889	0.0112867
ENSBGRG00000015651	HK3	0.271333	0.618333	1.18832	0.00200194	0.0113
ENSBGRG00000008990	TUSC3	1.41233	3.52067	1.31777	0.00211433	0.0118555
ENSBGRG00000010707	-	0.0403333	1.03733	4.68476	0.00213861	0.0119626
ENSBGRG00000005178	PRDM1	0.363333	0.811333	1.159	0.00230052	0.0127052
ENSBGRG00000008308	-	0.001	0.656	9.35755	0.00231987	0.0128033
ENSBGRG00000008246	TNFRSF8	0.179667	0.671667	1.90242	0.00235218	0.0129683
ENSBGRG00000012091	-	0.608667	1.47967	1.28155	0.00238999	0.0131364
ENSBGRG00000014482	GRIN2C	0.141333	0.492	1.79956	0.00244376	0.01335
ENSBGRG00000008451	HGFAC	0.144667	1.353	3.22536	0.00249772	0.0135988
ENSBGRG00000021114	-	0.442	1.24533	1.49441	0.0025323	0.0137731
ENSBGRG00000025320	CXCR3	0.236667	0.775	1.71134	0.00254824	0.0138277
ENSBGRG00000012924	STX3	1.997	5.264	1.39833	0.00258477	0.0139971
ENSBGRG00000013290	ZCCHC4	0.789	1.77467	1.16945	0.00261074	0.0141235
ENSBGRG00000023324	-	0.377667	0.896	1.24639	0.00277819	0.0149194
ENSBGRG00000001403	MAP6D1	0.323	1.565	2.27656	0.00280842	0.0150602
ENSBGRG00000006338	PCDH8	0.009	0.161333	4.16398	0.00285964	0.0153008
ENSBGRG00000016899	ZNF606	2.48833	5.00167	1.00723	0.00290439	0.0154888
ENSBGRG00000015308	H3C1	3.28867	7.61633	1.21159	0.00291606	0.0155254
MSTRG.9421	--	0.128333	0.574	2.16115	0.0029974	0.0158955
ENSBGRG00000011035	AIFM3	0.001	0.186333	7.54174	0.00302888	0.0160308
MSTRG.6877	ABCC4	0.099	1.13267	3.51615	0.00307053	0.0161928
ENSBGRG00000009107	SIGLEC1	0.408	0.938667	1.20204	0.00309572	0.0162884
ENSBGRG00000007763	LANCL3	0.0496667	0.509	3.35732	0.00309715	0.0162906
MSTRG.3691	MRC1	0.0213333	0.354333	4.05393	0.00311518	0.0163801
ENSBGRG00000005411	TNR	0.0106667	0.133	3.64024	0.00311733	0.0163807
ENSBGRG00000025625	-	0.541667	1.279	1.23954	0.00318112	0.0166779
ENSBGRG00000001067	MOB3B	1.84333	3.80667	1.04621	0.00320826	0.0167874
ENSBGRG00000013958	ITK	0.144667	0.587	2.02063	0.00321241	0.0168037
ENSBGRG00000016193	CIT	0.059	0.276333	2.22762	0.00322677	0.0168569
ENSBGRG00000008679	CLNK	0.133333	0.526667	1.98185	0.00324137	0.0169223
ENSBGRG00000023713	CCL5	1.09833	3.09767	1.49587	0.00324407	0.0169309
ENSBGRG00000007491	EPHB6	0.113	0.475	2.0716	0.00324643	0.0169377
ENSBGRG00000019860	TNK1	0.667	2.71667	2.02608	0.0032586	0.0169792
ENSBGRG00000006740	SH2D2A	0.0753333	1.01933	3.75819	0.00328365	0.0170987
MSTRG.4101	--	0.251333	1.51167	2.58847	0.00330036	0.0171636
ENSBGRG00000022450	PRF1	0.562	1.238	1.13937	0.00342976	0.0177429
ENSBGRG00000011608	-	0.314	1.044	1.73329	0.00346729	0.0179148
ENSBGRG00000016535	PIGB	0.29	0.849333	1.55028	0.00351853	0.0181345
ENSBGRG00000011238	JPH4	0.063	0.381667	2.59889	0.00363136	0.0186386
ENSBGRG00000005634	P2RY6	0.525667	1.458	1.47177	0.00366757	0.0187887
ENSBGRG00000024139	-	0.00933333	0.244667	4.71228	0.00380313	0.0193418
ENSBGRG00000009802	GRIN1	0.001	0.917333	9.8413	0.00381789	0.0194107
ENSBGRG00000011030	HPGD	1.01367	2.796	1.46378	0.00397928	0.0200919
ENSBGRG00000018760	-	0.109667	0.662333	2.59443	0.00407568	0.0205081
ENSBGRG00000015381	AK8	0.0623333	0.410333	2.71872	0.00408093	0.0205281
ENSBGRG00000000356	SPATA18	0.001	0.218667	7.77259	0.00410264	0.0206116
ENSBGRG00000016097	EML6	0.463667	1.43567	1.63056	0.00421277	0.021073
ENSBGRG00000015740	-	0.334333	2.12133	2.66561	0.00421472	0.0210736
ENSBGRG00000010037	-	0.19	0.835667	2.13693	0.0042155	0.0210736
ENSBGRG00000002822	-	0.241	0.816667	1.76071	0.00429382	0.0214319
ENSBGRG00000001762	STAT4	0.006	0.131667	4.45578	0.00443364	0.0220208
ENSBGRG00000025844	PTPN7	0.519333	1.304	1.32821	0.00447957	0.022167
ENSBGRG00000004375	SLC7A11	0.001	0.164667	7.3634	0.00451204	0.0223072
ENSBGRG00000021070	NOX5	0.001	0.138333	7.11201	0.00456372	0.022535
ENSBGRG00000023751	-	0.054	0.473333	3.13183	0.00460219	0.0226833
ENSBGRG00000022359	CD3G	0.0116667	0.264	4.50007	0.00469364	0.0230566
ENSBGRG00000011824	B4GALNT1	0.848333	1.71733	1.01747	0.00472315	0.0231744
ENSBGRG00000014692	SCUBE1	0.108667	1.54133	3.8262	0.0047881	0.0234563
ENSBGRG00000010447	NUDT6	0.741333	1.669	1.17079	0.00489659	0.0238286
ENSBGRG00000010087	-	0.0466667	0.463333	3.31159	0.00489991	0.0238376
ENSBGRG00000017711	-	0.549333	1.415	1.36505	0.00495459	0.0240818
ENSBGRG00000023800	LRRN1	0.637667	1.286	1.01202	0.00495801	0.0240839
ENSBGRG00000000533	GCSAM	0.001	0.332	8.37504	0.00504979	0.0244708
ENSBGRG00000020969	STEAP4	0.00966667	0.331333	5.09912	0.00516419	0.0249428
ENSBGRG00000017855	-	0.00433333	0.0983333	4.50413	0.00518629	0.0250345
MSTRG.33557	ARHGAP6	0.803667	1.65833	1.04506	0.00526216	0.0253099
ENSBGRG00000013420	SORCS3	0.0466667	0.800333	4.10014	0.00531825	0.0255008
ENSBGRG00000015237	-	0.0283333	0.604	4.41398	0.00533638	0.0255677
ENSBGRG00000009722	MAPK8IP1	0.702667	1.415	1.00989	0.0053527	0.0256231
MSTRG.25549	STAT2	1.17367	3.38933	1.52998	0.00545968	0.0260578
ENSBGRG00000018529	C4BPA	0.022	0.210333	3.2571	0.00563507	0.0267525
ENSBGRG00000002579	FAIM2	0.724667	1.757	1.27772	0.0056857	0.0269453
ENSBGRG00000004611	-	0.171	0.722333	2.07867	0.00574137	0.0271532
ENSBGRG00000005941	GPR132	0.293	1.01033	1.78586	0.00577684	0.0272887
ENSBGRG00000021585	TRPV1	0.001	0.120333	6.91089	0.00578499	0.0273035
ENSBGRG00000022497	SLA	0.482333	1.028	1.09174	0.00583899	0.0275021
ENSBGRG00000017316	NETO2	0.0653333	0.454333	2.79786	0.00595807	0.027965
ENSBGRG00000000399	CRLF1	0.523333	1.09133	1.06029	0.0060008	0.0281026
ENSBGRG00000014366	MS4A1	0.009	0.186333	4.37182	0.00604462	0.0282643
ENSBGRG00000002187	FAM131C	0.198667	0.649333	1.70861	0.00605438	0.0283017
MSTRG.26854	RGS12	0.396	1.99467	2.33258	0.00614241	0.0286468
ENSBGRG00000014607	CD79A	0.262667	1.091	2.05435	0.00621979	0.028991
ENSBGRG00000021582	-	1.15333	2.46333	1.0948	0.00623427	0.0290285
ENSBGRG00000024137	IRX5	0.001	0.178667	7.48113	0.00634751	0.029501
ENSBGRG00000019852	-	0.105333	0.798333	2.92203	0.0064031	0.0297422
ENSBGRG00000024959	-	0.245	0.495667	1.01659	0.00643875	0.029882
ENSBGRG00000011342	OTOG	0.03	0.117667	1.97167	0.00664047	0.0306331
ENSBGRG00000001434	KRT4	0.001	0.185667	7.53657	0.00666113	0.0307197
ENSBGRG00000021819	-	1.339	2.90733	1.11854	0.00668743	0.0308145
ENSBGRG00000019508	P2RY8	0.0146667	0.389667	4.73163	0.00670049	0.0308659
ENSBGRG00000021915	-	0.4	1.561	1.9644	0.00672979	0.0309743
ENSBGRG00000010183	-	0.138333	0.449333	1.69964	0.00675328	0.0310542
ENSBGRG00000020599	MYH3	0.089	0.255	1.51862	0.0067639	0.0310542
ENSBGRG00000014424	C17orf98	0.001	0.189667	7.56732	0.00676531	0.0310542
ENSBGRG00000024376	SPAG5	0.001	0.0793333	6.30986	0.00676531	0.0310542
ENSBGRG00000004606	PCDH10	0.0113333	0.150667	3.73272	0.00687399	0.0314703
ENSBGRG00000016452	-	0.00766667	0.201333	4.71484	0.00713553	0.0324712
ENSBGRG00000023277	LRATD1	0.089	0.743	3.06148	0.00731552	0.0330942
ENSBGRG00000011918	ZMYM1	0.641667	2.902	2.17715	0.00732486	0.0331272
ENSBGRG00000000748	GNA15	0.581667	1.356	1.22109	0.00733953	0.033167
ENSBGRG00000012732	-	0.0323333	0.664	4.36009	0.00745002	0.0335521
ENSBGRG00000014871	PTPN12	1.26933	5.34033	2.07286	0.00754239	0.0339397
ENSBGRG00000022998	-	0.110333	0.752667	2.77014	0.00779816	0.034925
ENSBGRG00000025054	-	0.738667	2.36	1.67579	0.00793472	0.0354284
ENSBGRG00000002871	ESPL1	0.101333	0.260333	1.36125	0.00805057	0.0358543
ENSBGRG00000016157	-	0.001	0.141	7.13955	0.00814297	0.0361581
ENSBGRG00000007825	AMPH	0.395667	0.838	1.08266	0.00830567	0.0367793
ENSBGRG00000018629	IER5L	0.818	1.692	1.04856	0.00835169	0.0369425
ENSBGRG00000003395	-	0.0396667	0.284667	2.84327	0.00853536	0.0375491
MSTRG.15288	ZFP30	0.106667	1.00233	3.23218	0.00855685	0.0376029
ENSBGRG00000013846	FOXM1	0.0386667	0.258667	2.74193	0.00866302	0.0379864
ENSBGRG00000013608	SUCNR1	0.001	0.205667	7.68416	0.00877434	0.038391
ENSBGRG00000021652	FNDC8	0.001	0.149	7.21917	0.00878288	0.0384179
ENSBGRG00000019171	TBX21	0.239333	0.658667	1.46053	0.00883554	0.0385542
ENSBGRG00000026738	HES7	0.001	0.300333	8.23042	0.00906047	0.0393972
ENSBGRG00000018043	TPO	0.0693333	0.293667	2.08256	0.00921755	0.0399617
ENSBGRG00000000502	CD244	0.702667	3.457	2.29861	0.00941873	0.0406918
ENSBGRG00000002227	LPAR2	0.074	0.249667	1.75441	0.00957534	0.041275
ENSBGRG00000002933	C3orf70	1.14033	2.601	1.18961	0.0096922	0.0417391
ENSBGRG00000002730	-	0.676667	1.488	1.13686	0.00970411	0.0417792
ENSBGRG00000001375	CLSTN2	0.643	7.38867	3.52242	0.0098354	0.042243
ENSBGRG00000016349	H2AC21	2.061	4.71533	1.19402	0.0101353	0.043358
ENSBGRG00000015623	-	0.001	0.333333	8.38082	0.0101818	0.0435084
ENSBGRG00000014551	SPP2	0.697	1.76767	1.34262	0.0102392	0.0437098
ENSBGRG00000001561	NABP1	0.450333	1.21767	1.43505	0.0102942	0.043885
ENSBGRG00000021759	RYBP	0.115333	0.398667	1.78937	0.0103884	0.0441713
MSTRG.6881	ABCC4	0.001	0.517333	9.01495	0.0104241	0.0442532
ENSBGRG00000000438	GPR35	0.263667	0.728	1.46522	0.0105819	0.0447699
ENSBGRG00000010116	ATP11A	3.19167	8.15167	1.35279	0.0107319	0.0453096
ENSBGRG00000019169	-	0.916667	2.04167	1.15528	0.0107871	0.0454852
ENSBGRG00000012482	CCR6	0.038	0.243333	2.67886	0.0108264	0.0456365
ENSBGRG00000022068	-	0.0196667	0.129	2.71355	0.0109063	0.0459133
ENSBGRG00000009617	PTPRT	0.248	0.504	1.02308	0.0112738	0.0471162
MSTRG.9831	Arc	0.144333	0.900667	2.64159	0.0112908	0.0471751
ENSBGRG00000024051	NKPD1	0.001	0.127	6.98868	0.0113385	0.0473378
ENSBGRG00000003150	EPHB1	0.143	0.345	1.27058	0.0116646	0.0484857
MSTRG.7775	--	0.001	0.830667	9.69813	0.0116883	0.0485594
ENSBGRG00000007618	-	0.257667	0.675	1.38938	0.0118939	0.0492796
MSTRG.1997	DACT2	0.815333	1.774	1.12154	0.0119146	0.0493139
ENSBGRG00000011592	-	489.707	57.564	-3.08868	2.25538e-129	4.54798e-126
ENSBGRG00000006627	SLC7A8	54.0317	6.883	-2.9727	7.89353e-96	9.79527e-93
ENSBGRG00000015935	FBXO32	137.445	22.767	-2.59383	4.99745e-80	4.03095e-77
ENSBGRG00000009343	MCHR1	51.411	5.50967	-3.22204	2.37432e-63	1.27675e-60
ENSBGRG00000012301	SLC43A2	145.811	46.5407	-1.64754	1.66872e-55	7.08416e-53
ENSBGRG00000006005	CEP85	47.2823	11.1613	-2.08279	1.61497e-51	5.92107e-49
ENSBGRG00000016679	TMCO3	90.1597	23.0067	-1.97043	2.42268e-50	8.49624e-48
ENSBGRG00000024203	-	35.9277	9.77667	-1.87768	4.74683e-40	1.09394e-37
ENSBGRG00000024420	LRRC30	68.035	12.6097	-2.43175	1.63444e-39	3.66206e-37
ENSBGRG00000021276	-	100.653	28.976	-1.79646	5.164e-39	1.14117e-36
ENSBGRG00000004237	AMPD3	20.3923	2.978	-2.77561	1.01738e-38	2.18832e-36
ENSBGRG00000002753	FDFT1	62.3233	16.103	-1.95244	1.1565e-38	2.43564e-36
ENSBGRG00000025096	ANGPTL4	29.7417	5.255	-2.50072	3.07671e-36	5.97993e-34
ENSBGRG00000003539	-	148.006	27.9017	-2.40723	1.34997e-35	2.53229e-33
ENSBGRG00000026092	ARRDC2	81.1993	28.741	-1.49836	4.4258e-32	7.36051e-30
ENSBGRG00000003896	RPS8	410.192	106.134	-1.95041	7.77101e-32	1.26628e-29
ENSBGRG00000009323	-	57.2427	16.9847	-1.75286	1.38775e-31	2.23872e-29
ENSBGRG00000003347	-	1036.73	306.443	-1.75835	2.24322e-31	3.5478e-29
ENSBGRG00000019337	CPB1	16.292	1.95267	-3.06065	1.36819e-30	2.08223e-28
ENSBGRG00000017216	ACTA2	165.743	54.0517	-1.61653	1.56656e-30	2.35155e-28
ENSBGRG00000008759	SEMA3G	16.8487	4.32233	-1.96275	1.69702e-30	2.48876e-28
ENSBGRG00000013693	-	41.143	13.5937	-1.59771	1.01858e-29	1.44138e-27
ENSBGRG00000002552	-	240.355	68.18	-1.81774	6.31159e-26	7.22118e-24
ENSBGRG00000020783	NFE2L1	166.247	56.9537	-1.54546	1.39602e-25	1.57487e-23
ENSBGRG00000017803	DNTTIP1	30.3563	6.97	-2.12277	4.5786e-25	5.09393e-23
ENSBGRG00000015156	-	11.225	3.032	-1.88837	8.26245e-25	9.06734e-23
ENSBGRG00000026121	BHLHE40	80.355	27.1803	-1.56382	4.77587e-24	5.03558e-22
ENSBGRG00000005978	ELMOD3	23.997	8.18367	-1.55203	5.00785e-23	4.83753e-21
ENSBGRG00000023216	-	2502.31	776.516	-1.68817	6.84412e-23	6.53309e-21
ENSBGRG00000016579	AATF	15.528	1.48933	-3.38213	1.18222e-22	1.10881e-20
ENSBGRG00000006672	-	52.181	10.8873	-2.26087	3.6893e-22	3.30643e-20
ENSBGRG00000002521	DDIT4L	110.847	38.6677	-1.51937	3.73266e-22	3.32681e-20
ENSBGRG00000021259	PFKFB4	95.9733	42.53	-1.17415	2.19343e-21	1.90239e-19
ENSBGRG00000006655	GPA33	10.3297	0.203	-5.66917	2.50908e-21	2.16451e-19
ENSBGRG00000005468	SCN8A	1.50133	0.0546667	-4.77944	3.18306e-21	2.71689e-19
ENSBGRG00000012777	RPS3A	180.025	61.1077	-1.55877	9.60098e-21	8.02502e-19
ENSBGRG00000001954	ZNF395	14.9743	4.24033	-1.82024	3.17738e-20	2.5375e-18
ENSBGRG00000024499	-	67.0213	25.233	-1.40931	4.27357e-20	3.37948e-18
ENSBGRG00000025923	RAB31	22.8963	9.391	-1.28577	2.43257e-19	1.82522e-17
ENSBGRG00000001942	-	325.256	126.226	-1.36557	3.00697e-19	2.24576e-17
ENSBGRG00000010065	RPS6KA3	13.7867	4.56467	-1.59469	4.0683e-19	3.02442e-17
ENSBGRG00000012636	ECHDC3	43.592	16.6547	-1.38814	6.05171e-19	4.45782e-17
ENSBGRG00000021918	PRDX6	77.4717	30.032	-1.36717	6.52948e-19	4.76622e-17
ENSBGRG00000022584	MT2A	331.114	82.939	-1.9972	7.2957e-19	5.27777e-17
ENSBGRG00000003897	CYREN	26.1427	12.7063	-1.04086	1.10981e-18	7.78408e-17
ENSBGRG00000001402	-	41.2093	8.92767	-2.20662	1.2362e-18	8.59589e-17
ENSBGRG00000003803	RPL24	196.512	66.9363	-1.55375	1.64354e-18	1.11871e-16
ENSBGRG00000014750	HOMER2	60.2217	20.0047	-1.58995	1.69455e-18	1.14859e-16
ENSBGRG00000025498	SORBS1	40.3997	14.9787	-1.43143	1.81074e-18	1.21712e-16
ENSBGRG00000008491	-	32.3847	5.72767	-2.49929	1.82363e-18	1.2207e-16
ENSBGRG00000006702	GPX3	50.4827	17.078	-1.56365	1.93104e-18	1.28196e-16
ENSBGRG00000020815	SIX5	10.162	2.52433	-2.00921	2.23377e-18	1.46484e-16
ENSBGRG00000011215	KLF11	17.6417	5.06033	-1.80168	3.48955e-18	2.24647e-16
ENSBGRG00000024001	SPOCK2	23.8107	8.036	-1.56706	3.49984e-18	2.24647e-16
ENSBGRG00000016813	DERL1	34.191	12.869	-1.40972	3.50924e-18	2.24647e-16
ENSBGRG00000005613	PLIN1	34.6737	13.552	-1.35533	1.22437e-17	7.56767e-16
ENSBGRG00000004900	-	10.4663	3.76833	-1.47376	1.57391e-17	9.61754e-16
ENSBGRG00000001854	PLIN2	18.127	4.56567	-1.98924	1.92372e-17	1.16667e-15
MSTRG.5822	--	7.31733	1.05	-2.80093	2.07643e-17	1.24989e-15
ENSBGRG00000018426	LIPE	28.9727	9.96167	-1.54023	2.30893e-17	1.38467e-15
ENSBGRG00000024489	-	138.923	47.1113	-1.56014	2.49542e-17	1.49097e-15
ENSBGRG00000021512	RPL14	346.155	107.22	-1.69084	4.80648e-17	2.80935e-15
ENSBGRG00000026045	-	30.6433	13.015	-1.2354	5.13859e-17	2.99262e-15
ENSBGRG00000000117	SOD1	64.3453	23.1853	-1.47262	6.9943e-17	4.00114e-15
ENSBGRG00000019821	RPS25	173.509	49.2683	-1.81628	9.35177e-17	5.29343e-15
ENSBGRG00000014730	-	13.7623	3.17633	-2.11529	1.40233e-16	7.82779e-15
ENSBGRG00000013644	-	15.554	3.97267	-1.96911	1.41106e-16	7.84939e-15
ENSBGRG00000001770	TMOD4	837.211	341.034	-1.29567	1.50007e-16	8.28738e-15
ENSBGRG00000016426	EFNA1	12.979	3.277	-1.98573	2.15143e-16	1.18454e-14
ENSBGRG00000016591	RASAL1	5.71767	1.16233	-2.2984	2.32595e-16	1.27194e-14
ENSBGRG00000007025	-	262.225	110.862	-1.24204	2.58779e-16	1.40088e-14
ENSBGRG00000012781	MAPRE3	128.568	56.8047	-1.17845	2.69835e-16	1.45584e-14
ENSBGRG00000001466	MINDY1	16.0533	5.864	-1.45292	2.76742e-16	1.48814e-14
ENSBGRG00000017979	LSM1	19.0247	3.469	-2.45528	2.98687e-16	1.59024e-14
ENSBGRG00000025807	ANKS4B	29.7193	8.69033	-1.77392	3.10508e-16	1.64773e-14
ENSBGRG00000002566	-	30.6947	7.05567	-2.12113	4.36e-16	2.27623e-14
ENSBGRG00000002882	WIPF3	12.7777	4.375	-1.54627	4.99554e-16	2.58295e-14
ENSBGRG00000014229	RPL23	226.039	69.0607	-1.71063	1.0959e-15	5.47338e-14
ENSBGRG00000009360	-	24.0557	9.381	-1.35856	1.30001e-15	6.43308e-14
ENSBGRG00000002734	TOMM22	60.6423	26.933	-1.17095	1.52205e-15	7.48587e-14
ENSBGRG00000022783	UBFD1	44.2197	14.2157	-1.63721	2.80726e-15	1.33196e-13
ENSBGRG00000023084	-	89.2483	27.506	-1.69808	6.16448e-15	2.84944e-13
ENSBGRG00000019043	GYG1	144.766	61.4687	-1.2358	8.40284e-15	3.86195e-13
ENSBGRG00000001457	CYP4B1	31.8917	12.6723	-1.3315	9.66585e-15	4.41727e-13
ENSBGRG00000022918	APOD	36.303	14.2487	-1.34926	1.18479e-14	5.35381e-13
ENSBGRG00000012484	-	26.245	7.61167	-1.78576	1.64461e-14	7.33228e-13
ENSBGRG00000003642	-	23.7687	9.136	-1.37943	1.64535e-14	7.33228e-13
ENSBGRG00000013187	CMBL	51.9607	20.4233	-1.3472	2.01537e-14	8.88304e-13
ENSBGRG00000001293	SLC25A42	31.0953	12.55	-1.30901	3.61984e-14	1.56977e-12
ENSBGRG00000010367	UGP2	25.914	9.266	-1.48371	3.78752e-14	1.63808e-12
ENSBGRG00000022376	-	3466.15	1134.93	-1.61073	4.32012e-14	1.85351e-12
ENSBGRG00000006454	ARNTL	4.99533	0.871	-2.51984	4.46541e-14	1.91077e-12
ENSBGRG00000023547	PRKAR2A	85.7233	38.584	-1.15169	4.73113e-14	2.01379e-12
ENSBGRG00000016330	ARHGAP35	29.0287	9.01633	-1.68687	5.10828e-14	2.16291e-12
ENSBGRG00000006823	-	75.8457	29.0053	-1.38675	5.41261e-14	2.27386e-12
ENSBGRG00000013440	CHMP7	29.691	11.9253	-1.316	5.66523e-14	2.3738e-12
MSTRG.9565	--	63.6167	21.5117	-1.56429	6.23715e-14	2.60668e-12
ENSBGRG00000014294	-	10.6893	4.077	-1.39059	8.93312e-14	3.62995e-12
ENSBGRG00000024753	UBAC1	112.588	39.416	-1.5142	1.00713e-13	4.08216e-12
ENSBGRG00000014140	SHROOM3	14.157	5.59067	-1.34042	1.05242e-13	4.25505e-12
ENSBGRG00000004552	UCP3	135.162	57.1697	-1.24136	1.48519e-13	5.93045e-12
ENSBGRG00000025855	ARL8A	33.7413	12.4357	-1.44003	2.19278e-13	8.6278e-12
ENSBGRG00000019813	RPL36A	58.6007	13.6533	-2.10166	2.51431e-13	9.84485e-12
ENSBGRG00000003241	PDE4A	93.638	44.4097	-1.07622	2.72943e-13	1.06356e-11
ENSBGRG00000022898	-	140.568	59.4307	-1.24199	2.937e-13	1.14168e-11
ENSBGRG00000025618	PCDH1	23.1877	10.0583	-1.20497	3.40551e-13	1.31116e-11
ENSBGRG00000004466	DSTN	23.1457	6.16233	-1.90919	3.8621e-13	1.47289e-11
ENSBGRG00000015765	KLHL38	42.6803	19.7583	-1.11111	3.92383e-13	1.48939e-11
ENSBGRG00000026699	-	49.3017	13.7313	-1.84416	5.75097e-13	2.14756e-11
ENSBGRG00000000669	PCBP3	4.296	0.523667	-3.03627	5.96417e-13	2.21691e-11
ENSBGRG00000023826	ARIH2	52.9013	25.3903	-1.05902	6.75327e-13	2.47853e-11
ENSBGRG00000019310	TMSB4X	387.509	176.559	-1.13408	6.98851e-13	2.55065e-11
ENSBGRG00000025342	-	23.9627	8.88933	-1.43064	7.96202e-13	2.88637e-11
ENSBGRG00000004487	DAZAP2	32.1287	13.6483	-1.23514	9.03089e-13	3.2592e-11
ENSBGRG00000000772	COMP	4.56067	0.778	-2.5514	1.02017e-12	3.67354e-11
ENSBGRG00000005700	SMIM26	19.2697	3.24267	-2.57108	1.05171e-12	3.77865e-11
ENSBGRG00000015933	SLC20A2	21.4627	8.456	-1.34378	1.10736e-12	3.96977e-11
ENSBGRG00000025877	-	80.5917	24.6553	-1.70873	1.1377e-12	4.0695e-11
ENSBGRG00000020103	-	188.638	83.596	-1.17412	1.1799e-12	4.20178e-11
ENSBGRG00000023117	UBAC2	14.8423	5.23833	-1.50254	1.18368e-12	4.20599e-11
ENSBGRG00000020861	DAG1	7.99467	0.001	-12.9648	1.32656e-12	4.68274e-11
ENSBGRG00000009004	C9orf16	115.346	32.5953	-1.82323	1.37334e-12	4.83729e-11
ENSBGRG00000013053	-	2.51133	0.001	-11.2942	1.4143e-12	4.97069e-11
ENSBGRG00000015452	GNG11	38.713	8.86733	-2.12625	1.61533e-12	5.64037e-11
ENSBGRG00000003817	RILPL1	42.2233	18.5407	-1.18735	1.74476e-12	6.07913e-11
ENSBGRG00000008432	-	7.24467	2.26033	-1.68038	1.83223e-12	6.37017e-11
ENSBGRG00000001442	KLHL24	22.3137	10.5933	-1.07477	2.08723e-12	7.22557e-11
MSTRG.28465	--	6.28767	0.069	-6.50978	2.36074e-12	8.10288e-11
ENSBGRG00000018816	EEF2	814.238	384.992	-1.08062	2.55721e-12	8.74001e-11
ENSBGRG00000002013	-	59.4037	17.3483	-1.77575	2.70596e-12	9.17071e-11
ENSBGRG00000013437	CCDC197	5.352	1.519	-1.81696	2.81578e-12	9.52288e-11
ENSBGRG00000006516	SIX2	35.1957	13.0363	-1.43286	2.93601e-12	9.90872e-11
ENSBGRG00000014098	SLIRP	31.393	6.22533	-2.33422	3.36931e-12	1.12767e-10
ENSBGRG00000002382	BZW2	53.758	22.4187	-1.26178	3.37705e-12	1.12792e-10
ENSBGRG00000009686	SRD5A1	5.00333	1.235	-2.01838	3.4923e-12	1.1616e-10
ENSBGRG00000004793	RPL12	465.526	194.619	-1.25821	3.77503e-12	1.24537e-10
ENSBGRG00000025394	NPLOC4	54.2457	24.2693	-1.16037	3.84501e-12	1.26587e-10
ENSBGRG00000002256	ANKRD52	27.225	12.6523	-1.10553	3.92896e-12	1.29088e-10
ENSBGRG00000019316	-	34.9763	8.14833	-2.1018	4.06648e-12	1.33064e-10
ENSBGRG00000010337	GALNT10	15.4627	6.92033	-1.15988	4.23245e-12	1.37935e-10
ENSBGRG00000010869	ACTG2	6.17433	1.63767	-1.91464	4.38578e-12	1.42357e-10
ENSBGRG00000012191	FGF6	3.07867	1.00333	-1.6175	4.73231e-12	1.52989e-10
ENSBGRG00000013480	SPR	24.455	6.953	-1.81442	4.87653e-12	1.57336e-10
ENSBGRG00000014883	UBXN6	58.8353	21.559	-1.44839	4.96882e-12	1.59284e-10
ENSBGRG00000011943	-	21.424	5.11933	-2.0652	5.26436e-12	1.68168e-10
ENSBGRG00000010221	-	246.707	120.379	-1.03521	5.64928e-12	1.79398e-10
ENSBGRG00000021796	FBXO15	9.33667	1.97033	-2.24447	5.84597e-12	1.85279e-10
ENSBGRG00000019937	AMZ2	130.406	43.347	-1.589	6.10322e-12	1.92676e-10
ENSBGRG00000013626	EMC8	34.871	14.55	-1.26101	6.77302e-12	2.1216e-10
ENSBGRG00000020621	-	4.184	0.114667	-5.18936	6.89922e-12	2.15694e-10
ENSBGRG00000011099	SORL1	6.378	2.43767	-1.3876	7.81926e-12	2.43045e-10
ENSBGRG00000018429	-	226.433	101.321	-1.16016	8.03454e-12	2.49256e-10
ENSBGRG00000024870	NDUFV2	76.245	32.9003	-1.21254	9.11729e-12	2.80153e-10
ENSBGRG00000025047	KARS1	54.0853	23.8807	-1.17939	9.5593e-12	2.91977e-10
ENSBGRG00000020017	DES	4967.64	1923.53	-1.36881	1.18581e-11	3.57561e-10
ENSBGRG00000007720	-	2.93533	0.001	-11.5193	1.34089e-11	4.01659e-10
ENSBGRG00000008609	NRIP3	46.296	18.0517	-1.35876	1.34282e-11	4.01659e-10
ENSBGRG00000011492	SULT1C4	4.26067	0.587333	-2.85883	1.44257e-11	4.29364e-10
ENSBGRG00000009835	-	314.666	147.759	-1.09058	1.49097e-11	4.42137e-10
ENSBGRG00000001022	TTC4	16.894	6.95667	-1.28004	1.51587e-11	4.48697e-10
ENSBGRG00000025196	-	17.0913	6.21267	-1.45998	1.61843e-11	4.75674e-10
ENSBGRG00000013323	INPP5A	37.44	16.926	-1.14534	1.69737e-11	4.97855e-10
ENSBGRG00000023548	RPL32	250.243	99.6973	-1.3277	2.00877e-11	5.83882e-10
ENSBGRG00000004602	ELOA	365.29	144.36	-1.33937	2.14227e-11	6.21567e-10
ENSBGRG00000009349	CFL2	31.6217	15.3373	-1.04387	2.17124e-11	6.28841e-10
ENSBGRG00000001426	-	14.4093	2.049	-2.81401	2.19958e-11	6.35907e-10
ENSBGRG00000019416	-	27.1957	12.252	-1.15036	2.33253e-11	6.71935e-10
ENSBGRG00000008974	EIF4ENIF1	10.1197	3.87733	-1.38403	2.41615e-11	6.94784e-10
ENSBGRG00000026525	MRPL18	29.5657	10.426	-1.50374	2.71208e-11	7.75027e-10
ENSBGRG00000008244	BAP1	45.1017	19.7487	-1.19143	2.73299e-11	7.78951e-10
ENSBGRG00000015207	PWWP3A	12.6857	4.93733	-1.3614	2.78271e-11	7.91724e-10
ENSBGRG00000017422	-	68.1517	23.781	-1.51894	3.00326e-11	8.51469e-10
ENSBGRG00000013070	RFLNA	10.4027	3.29133	-1.66021	3.16031e-11	8.8819e-10
ENSBGRG00000002365	S100B	15.6583	4.90433	-1.6748	3.33876e-11	9.35085e-10
ENSBGRG00000013932	-	35.532	12.0377	-1.56156	3.53285e-11	9.87728e-10
ENSBGRG00000026744	FBLN7	4.14233	0.843333	-2.29627	3.74362e-11	1.04304e-09
ENSBGRG00000004079	TPM2	7231.71	3068.17	-1.23696	4.09251e-11	1.13242e-09
ENSBGRG00000012074	SEL1L3	21.658	8.62533	-1.32825	4.15287e-11	1.14716e-09
ENSBGRG00000001436	BAG1	51.3717	21.3227	-1.26859	5.26029e-11	1.44318e-09
ENSBGRG00000006191	PSMC1	101.509	47.873	-1.08433	5.39976e-11	1.47893e-09
ENSBGRG00000025902	ZNF48	8.50167	2.775	-1.61526	5.68652e-11	1.55181e-09
ENSBGRG00000017681	MRPS7	29.189	9.718	-1.58669	5.68949e-11	1.55181e-09
ENSBGRG00000003083	ARF1	92.3523	45.5897	-1.01844	5.86314e-11	1.59501e-09
ENSBGRG00000013240	AXIN1	41.9747	19.221	-1.12684	7.16564e-11	1.93304e-09
ENSBGRG00000026849	PDCL3	14.0207	2.93067	-2.25825	7.79197e-11	2.08804e-09
ENSBGRG00000003772	-	25.095	5.73367	-2.12987	8.06668e-11	2.15094e-09
ENSBGRG00000008757	NPDC1	60.2853	25.141	-1.26177	8.34808e-11	2.2223e-09
ENSBGRG00000019794	CANT1	23.169	11.369	-1.02709	8.38099e-11	2.22738e-09
ENSBGRG00000022794	RTRAF	31.2743	9.91367	-1.65749	8.49971e-11	2.25522e-09
ENSBGRG00000012708	-	23.249	9.51933	-1.28824	8.93966e-11	2.36417e-09
ENSBGRG00000014575	-	9.982	4.38	-1.1884	1.0817e-10	2.82819e-09
ENSBGRG00000009289	-	3.13033	0.505333	-2.63101	1.09204e-10	2.8506e-09
ENSBGRG00000013891	MED7	10.8473	1.64733	-2.71914	1.17639e-10	3.0609e-09
ENSBGRG00000004084	HS6ST1	23.5123	10.6283	-1.1455	1.18782e-10	3.08565e-09
ENSBGRG00000008619	SIX1	37.26	17.5157	-1.08898	1.38522e-10	3.56402e-09
ENSBGRG00000021359	ACTR8	9.80567	3.414	-1.52215	1.62946e-10	4.16583e-09
ENSBGRG00000008657	PATZ1	14.1133	5.20133	-1.44011	1.6442e-10	4.19688e-09
ENSBGRG00000019444	CPNE2	10.284	3.19267	-1.68757	1.83336e-10	4.64299e-09
ENSBGRG00000011276	ANAPC7	18.8977	7.28933	-1.37435	1.94762e-10	4.9106e-09
ENSBGRG00000015699	PFN2	49.1483	20.9063	-1.2332	2.26088e-10	5.65464e-09
ENSBGRG00000000714	AP2M1	75.6613	34.369	-1.13845	2.34656e-10	5.8368e-09
ENSBGRG00000004783	RPL30	111.935	39.433	-1.50519	2.38133e-10	5.9101e-09
ENSBGRG00000025045	HTRA1	145.902	72.8603	-1.00179	2.77861e-10	6.84343e-09
ENSBGRG00000026785	TMEM127	31.0233	14.9217	-1.05595	3.26829e-10	7.96402e-09
ENSBGRG00000013028	LHX6	2.71567	0.84	-1.69285	3.27309e-10	7.96402e-09
ENSBGRG00000012991	OSER1	67.583	30.5177	-1.14702	3.41637e-10	8.27521e-09
ENSBGRG00000006341	NRDE2	14.0693	5.541	-1.34434	3.86329e-10	9.27419e-09
ENSBGRG00000006232	RUNDC1	10.3043	3.08333	-1.74069	4.04125e-10	9.67262e-09
ENSBGRG00000008504	WLS	11.464	3.89133	-1.55877	4.6114e-10	1.10046e-08
ENSBGRG00000000060	-	49.5973	19.5157	-1.34563	5.44686e-10	1.29409e-08
ENSBGRG00000014395	CSNK2A2	7.61867	2.089	-1.86673	5.54324e-10	1.31505e-08
ENSBGRG00000000181	UBE2G2	22.7193	9.27767	-1.29209	5.55166e-10	1.31512e-08
ENSBGRG00000010740	SLC35F6	9.21933	3.353	-1.45921	5.63523e-10	1.33296e-08
ENSBGRG00000023215	OARD1	10.429	1.98067	-2.39654	6.32183e-10	1.48882e-08
ENSBGRG00000020962	CCDC86	22.865	7.697	-1.57077	6.34819e-10	1.49284e-08
ENSBGRG00000001130	CNOT9	12.143	5.173	-1.23105	6.58436e-10	1.54164e-08
ENSBGRG00000022043	AKAP8L	15.6053	6.358	-1.29539	7.04581e-10	1.64491e-08
ENSBGRG00000000257	FAM207A	24.4257	7.23333	-1.75567	7.53527e-10	1.7541e-08
ENSBGRG00000010937	-	4.10333	1.396	-1.5555	8.0225e-10	1.86483e-08
ENSBGRG00000021064	HMG20B	19.8673	7.826	-1.34405	8.29454e-10	1.91976e-08
ENSBGRG00000025206	GABARAPL2	56.7503	26.7143	-1.08701	8.35375e-10	1.9307e-08
ENSBGRG00000022921	ST3GAL1	4.49367	1.768	-1.34577	8.55726e-10	1.97208e-08
ENSBGRG00000002242	IGFBP2	11.1553	2.34733	-2.24864	8.6738e-10	1.99324e-08
ENSBGRG00000024361	BUD31	19.84	9.52267	-1.05897	8.73517e-10	2.00449e-08
ENSBGRG00000010570	TXLNB	22.4583	8.49367	-1.40279	8.80967e-10	2.01872e-08
ENSBGRG00000025116	-	81.3013	35.4807	-1.19625	1.05507e-09	2.40402e-08
ENSBGRG00000020003	-	190.049	80.789	-1.23414	1.06683e-09	2.42737e-08
ENSBGRG00000008433	PHF5A	27.5327	9.96033	-1.46688	1.07066e-09	2.43267e-08
ENSBGRG00000005031	PREP	30.685	14.447	-1.08676	1.21472e-09	2.73304e-08
ENSBGRG00000014716	TNFRSF19	7.66233	2.906	-1.39875	1.26106e-09	2.83334e-08
ENSBGRG00000001634	EIF4B	41.4423	20.2903	-1.03031	1.38305e-09	3.08595e-08
ENSBGRG00000022565	ARL6IP1	333.305	117.907	-1.4992	1.40256e-09	3.12515e-08
ENSBGRG00000024232	DNAJB12	32.8893	13.9557	-1.23677	1.43361e-09	3.18993e-08
ENSBGRG00000025238	CCDC6	30.2957	9.692	-1.64425	1.45817e-09	3.23564e-08
ENSBGRG00000020465	-	6.14167	1.75767	-1.80497	1.48325e-09	3.28228e-08
ENSBGRG00000023219	XIRP2	16.0733	6.885	-1.22314	1.60372e-09	3.54401e-08
ENSBGRG00000001799	EIF3L	59.767	29.1913	-1.03381	1.65351e-09	3.64904e-08
ENSBGRG00000024438	THAP11	10.852	4.251	-1.35209	1.70709e-09	3.76213e-08
ENSBGRG00000020311	MAP2K7	21.5193	9.802	-1.13449	1.92459e-09	4.20128e-08
ENSBGRG00000017069	PBX2	25.687	10.8973	-1.23706	2.01985e-09	4.39733e-08
ENSBGRG00000026667	SPINT2	29.548	12.576	-1.23239	2.45009e-09	5.26296e-08
ENSBGRG00000008848	-	20.1933	7.946	-1.34558	2.73367e-09	5.84874e-08
ENSBGRG00000010074	GMPR	184.09	73.001	-1.33442	2.93302e-09	6.25866e-08
ENSBGRG00000003312	-	12.6307	4.87633	-1.37306	2.98697e-09	6.36537e-08
ENSBGRG00000006198	-	365.964	138.68	-1.39995	3.08272e-09	6.5521e-08
ENSBGRG00000024571	-	66.739	29.505	-1.17757	3.12281e-09	6.61986e-08
ENSBGRG00000010121	MYLIP	18.016	7.628	-1.2399	3.13907e-09	6.6456e-08
ENSBGRG00000015333	TSPAN17	44.4007	18.232	-1.28411	3.30436e-09	6.95901e-08
ENSBGRG00000001504	HSD11B1L	256.756	91.133	-1.49435	3.40301e-09	7.15742e-08
ENSBGRG00000016804	PDRG1	17.0787	6.12767	-1.47879	3.41314e-09	7.16937e-08
ENSBGRG00000000793	TLE5	42.3697	14.625	-1.5346	3.50917e-09	7.35195e-08
ENSBGRG00000023644	SLC48A1	25.8043	10.1803	-1.34183	3.59374e-09	7.50961e-08
ENSBGRG00000022965	-	73.454	31.3557	-1.22811	3.60107e-09	7.5152e-08
ENSBGRG00000023738	RRAGD	32.2777	15.209	-1.08561	3.62577e-09	7.55697e-08
ENSBGRG00000001785	VPS72	29.3327	11.3147	-1.37431	3.71869e-09	7.72071e-08
ENSBGRG00000004979	HIP1R	10.3987	4.72867	-1.13689	3.94236e-09	8.17457e-08
ENSBGRG00000019544	-	8.34433	2.11567	-1.97968	4.06385e-09	8.40489e-08
ENSBGRG00000017780	-	49.2163	18.9683	-1.37554	4.47863e-09	9.21547e-08
ENSBGRG00000022891	RAF1	104.783	49.5937	-1.07918	4.68238e-09	9.57128e-08
ENSBGRG00000016084	ATP5PD	206.61	92.2913	-1.16265	4.89003e-09	9.9478e-08
ENSBGRG00000006304	-	34.5823	15.9577	-1.11579	5.17092e-09	1.04402e-07
ENSBGRG00000009727	-	381.466	155.068	-1.29866	5.54715e-09	1.11858e-07
ENSBGRG00000014284	SPNS2	5.94267	2.36467	-1.32947	5.63523e-09	1.13351e-07
ENSBGRG00000010670	EIF1AX	24.1453	7.72067	-1.64495	5.70383e-09	1.14446e-07
ENSBGRG00000013214	PARK7	62.5503	27.0943	-1.20703	6.0346e-09	1.20932e-07
ENSBGRG00000013154	RPL19	604.961	273.513	-1.14523	6.15926e-09	1.23124e-07
ENSBGRG00000014983	ART3	11.3753	4.64533	-1.29205	7.17821e-09	1.42085e-07
ENSBGRG00000026924	TK2	5.12667	1.91633	-1.41967	7.23285e-09	1.42991e-07
ENSBGRG00000019017	-	11.3583	5.63633	-1.01092	8.09945e-09	1.59731e-07
ENSBGRG00000020957	ALB	1.35033	0.001	-10.3991	8.26883e-09	1.62674e-07
ENSBGRG00000016073	TFAP4	2.566	0.343	-2.90324	9.44835e-09	1.84752e-07
ENSBGRG00000015009	-	20.4187	9.13233	-1.16083	1.08707e-08	2.11539e-07
ENSBGRG00000007254	CSF3R	10.493	4.17967	-1.32797	1.19577e-08	2.31853e-07
ENSBGRG00000010479	CCRL2	4.18167	0.485	-3.10802	1.28948e-08	2.48826e-07
ENSBGRG00000011048	ST6GALNAC2	28.5003	13.8043	-1.04586	1.34374e-08	2.58062e-07
ENSBGRG00000004973	GTF3A	8.954	2.484	-1.84987	1.40194e-08	2.68599e-07
ENSBGRG00000004943	PLXNA4	4.463	1.62	-1.46202	1.41286e-08	2.70371e-07
ENSBGRG00000020455	TMEM266	23.2243	10.2463	-1.18053	1.42404e-08	2.71865e-07
ENSBGRG00000024202	STX4	9.12833	2.54367	-1.84344	1.4835e-08	2.82549e-07
ENSBGRG00000014266	RFX7	5.789	2.00567	-1.52923	1.49742e-08	2.84863e-07
ENSBGRG00000016585	-	7.34367	3.22733	-1.18616	1.50439e-08	2.85851e-07
ENSBGRG00000003927	TMEM140	21.2503	6.21133	-1.77451	1.82011e-08	3.41419e-07
ENSBGRG00000000342	-	10.584	4.46767	-1.24429	2.24119e-08	4.17493e-07
ENSBGRG00000007967	-	6.65667	0.382	-4.12316	2.28411e-08	4.24997e-07
ENSBGRG00000000563	PMEL	1.91767	0.275667	-2.79836	2.50756e-08	4.63368e-07
ENSBGRG00000004798	CHCHD3	31.1337	13.0687	-1.25236	2.55105e-08	4.70326e-07
ENSBGRG00000009309	SMPX	67.4837	29.8873	-1.175	2.74336e-08	5.02908e-07
ENSBGRG00000021052	IFT46	7.501	2.28967	-1.71195	2.78424e-08	5.09711e-07
ENSBGRG00000003092	C1orf35	15.9407	6.811	-1.22677	2.78679e-08	5.09711e-07
ENSBGRG00000001763	DCUN1D1	6.722	1.235	-2.44438	2.80637e-08	5.1271e-07
ENSBGRG00000023856	PRKCZ	19.8983	8.09733	-1.29713	2.84537e-08	5.19247e-07
ENSBGRG00000006350	GPCPD1	13.4647	5.014	-1.42514	2.93034e-08	5.32945e-07
ENSBGRG00000011707	IL17RC	14.4367	6.27567	-1.2019	2.98347e-08	5.41997e-07
ENSBGRG00000026147	PITX3	22.303	9.664	-1.20655	3.05714e-08	5.53511e-07
ENSBGRG00000026775	ZNF2	3.34933	0.749	-2.16084	3.09028e-08	5.58883e-07
ENSBGRG00000004326	PPA2	16.0383	5.81867	-1.46276	3.1103e-08	5.61874e-07
ENSBGRG00000006878	HMGN2	41.6507	18.5453	-1.16728	3.20712e-08	5.78717e-07
ENSBGRG00000018993	TAF11	9.451	2.833	-1.73814	3.22855e-08	5.81284e-07
ENSBGRG00000008560	MTMR14	12.657	4.721	-1.42277	3.30026e-08	5.92871e-07
ENSBGRG00000019627	-	286.288	133.025	-1.10577	3.31119e-08	5.94172e-07
ENSBGRG00000024737	TOMM40	29.1033	12.949	-1.16834	3.35892e-08	6.02068e-07
ENSBGRG00000026126	-	6.08433	1.1	-2.4676	3.52049e-08	6.28932e-07
ENSBGRG00000012644	TIMM23	21.278	8.87533	-1.26149	3.9692e-08	7.04413e-07
ENSBGRG00000014793	FNDC5	8.42667	3.202	-1.39599	4.07305e-08	7.21256e-07
ENSBGRG00000022483	MGST2	9.38633	2.64267	-1.82857	4.10215e-08	7.25613e-07
ENSBGRG00000012710	GSTO1	29.0253	10.9463	-1.40686	4.12617e-08	7.28265e-07
ENSBGRG00000000322	MRPS21	11.7757	1.796	-2.71295	4.2837e-08	7.53595e-07
ENSBGRG00000010125	-	23.95	10.8617	-1.14078	4.47312e-08	7.85205e-07
ENSBGRG00000006056	SLC25A17	7.143	2.12133	-1.75156	4.75057e-08	8.30295e-07
ENSBGRG00000015655	HID1	12.0847	5.37133	-1.16983	4.81511e-08	8.39755e-07
ENSBGRG00000011866	DDRGK1	13.8547	4.37333	-1.66357	5.00572e-08	8.70176e-07
ENSBGRG00000007157	CCDC69	29.692	11.9453	-1.31363	5.28772e-08	9.18208e-07
ENSBGRG00000000467	ZNF384	13.3477	5.18167	-1.3651	5.60324e-08	9.71938e-07
ENSBGRG00000018684	-	15.2407	5.04633	-1.59462	5.63532e-08	9.73362e-07
ENSBGRG00000012804	BIN3	4.47967	1.12233	-1.99689	5.66174e-08	9.76847e-07
ENSBGRG00000018531	PAK1	5.27633	1.603	-1.71876	6.22174e-08	1.06549e-06
ENSBGRG00000012140	HEATR6	13.743	6.66967	-1.04301	6.6844e-08	1.1423e-06
ENSBGRG00000014267	DNAJC5	48.7937	22.7627	-1.10002	6.80356e-08	1.16143e-06
ENSBGRG00000008123	FKBP3	9.32933	2.479	-1.91202	7.07187e-08	1.20214e-06
ENSBGRG00000012008	TBX15	30.2587	14.9467	-1.01752	7.46952e-08	1.26707e-06
ENSBGRG00000014439	-	12.1173	3.36	-1.85054	7.67485e-08	1.29917e-06
ENSBGRG00000026647	STX8	27.5973	9.88467	-1.48126	8.18914e-08	1.37899e-06
ENSBGRG00000000870	DDX23	16.8843	7.99033	-1.07936	8.62034e-08	1.44556e-06
ENSBGRG00000019109	PDE9A	1.19033	0.122	-3.28641	9.78744e-08	1.63111e-06
ENSBGRG00000025837	-	113.018	54.96	-1.04009	9.85654e-08	1.63923e-06
ENSBGRG00000024097	-	25.5623	9.45433	-1.43497	1.02818e-07	1.70645e-06
ENSBGRG00000008529	-	148.12	56.4553	-1.39159	1.03186e-07	1.71079e-06
ENSBGRG00000016486	LARP6	9.43333	3.65867	-1.36645	1.12142e-07	1.84599e-06
ENSBGRG00000009568	LAMC3	0.463667	0.03	-3.95005	1.14409e-07	1.87948e-06
ENSBGRG00000017351	DOLPP1	3.50767	1.21967	-1.52402	1.1703e-07	1.92026e-06
ENSBGRG00000022984	RPL23A	107.074	48.2237	-1.15079	1.20744e-07	1.9755e-06
ENSBGRG00000006695	PRCC	35.5907	16.3197	-1.12489	1.27196e-07	2.07475e-06
ENSBGRG00000026873	E2F4	29.0343	14.0667	-1.04548	1.28833e-07	2.09932e-06
ENSBGRG00000019352	ARPC5L	21.037	7.75633	-1.43948	1.29846e-07	2.1137e-06
ENSBGRG00000005006	POPDC3	10.1653	3.61633	-1.49106	1.39e-07	2.25361e-06
ENSBGRG00000023603	CLOCK	2.55633	0.704333	-1.85975	1.41152e-07	2.28392e-06
ENSBGRG00000021297	ZMAT2	15.895	4.11867	-1.94832	1.50619e-07	2.42253e-06
ENSBGRG00000002603	-	8.74633	4.27733	-1.03197	1.55444e-07	2.49514e-06
ENSBGRG00000008161	-	64.9933	20.1593	-1.68884	1.58654e-07	2.54161e-06
ENSBGRG00000008117	FNDC4	9.142	2.97833	-1.618	1.59727e-07	2.55626e-06
ENSBGRG00000016190	-	91.4563	35.0627	-1.38315	1.60386e-07	2.56426e-06
ENSBGRG00000000642	-	21.874	9.73267	-1.16831	1.65657e-07	2.63304e-06
ENSBGRG00000017732	MIDEAS	12.0073	5.29933	-1.18003	1.65667e-07	2.63304e-06
ENSBGRG00000000215	PLCL2	41.3433	19.5107	-1.08339	1.67171e-07	2.65433e-06
ENSBGRG00000001365	CDKL3	29.7293	12.0667	-1.30086	1.73272e-07	2.7458e-06
ENSBGRG00000011398	BCL7B	22.4567	10.4797	-1.09955	1.84779e-07	2.91561e-06
ENSBGRG00000013287	MED31	11.3107	2.95867	-1.93466	1.84903e-07	2.91561e-06
ENSBGRG00000007476	TRIM8	36.6557	16.7297	-1.13163	1.85072e-07	2.91561e-06
ENSBGRG00000008636	DYNC1I1	2.60033	0.551	-2.23857	1.98796e-07	3.11659e-06
ENSBGRG00000019123	FABP5	20.3677	6.39933	-1.67029	2.01492e-07	3.1558e-06
ENSBGRG00000003623	NPAS2	3.741	1.76467	-1.08403	2.02306e-07	3.16547e-06
ENSBGRG00000007032	IYD	9.574	2.94133	-1.70265	2.06747e-07	3.22557e-06
ENSBGRG00000025304	LZTS2	25.55	11.876	-1.10527	2.08595e-07	3.25126e-06
ENSBGRG00000013280	NDRG4	3.579	1.17233	-1.61017	2.09433e-07	3.25803e-06
ENSBGRG00000004956	-	4.97233	1.90667	-1.38287	2.09916e-07	3.2624e-06
ENSBGRG00000000383	-	38.207	12.8093	-1.57664	2.52042e-07	3.86864e-06
ENSBGRG00000025599	FIS1	168.739	73.1117	-1.20662	2.52983e-07	3.87939e-06
ENSBGRG00000011317	DERL2	16.31	7.87133	-1.05108	2.63552e-07	4.02616e-06
ENSBGRG00000019199	SSH2	30.933	13.3637	-1.21083	2.7276e-07	4.16288e-06
ENSBGRG00000015894	MRPL58	59.8683	23.867	-1.32678	2.8077e-07	4.27301e-06
ENSBGRG00000020803	CCDC51	5.22167	1.24167	-2.07223	2.84783e-07	4.32592e-06
ENSBGRG00000026514	FAXC	6.391	2.21267	-1.53026	3.04932e-07	4.62762e-06
ENSBGRG00000013406	RNF115	7.95933	3.28867	-1.27514	3.06433e-07	4.64603e-06
ENSBGRG00000011719	NSFL1C	34.4323	15.0537	-1.19365	3.15821e-07	4.77938e-06
ENSBGRG00000009817	SLTM	2.51233	0.593	-2.08292	3.1712e-07	4.79347e-06
ENSBGRG00000020147	BLVRB	181.684	90.618	-1.00356	3.17358e-07	4.79347e-06
MSTRG.3598	OPTN	7.645	2.71767	-1.49215	3.23524e-07	4.86856e-06
ENSBGRG00000001535	AMIGO1	13.4257	5.27267	-1.34839	3.34143e-07	5.00967e-06
ENSBGRG00000017036	MAP3K4	14.8683	6.39867	-1.2164	3.36432e-07	5.03463e-06
ENSBGRG00000000186	-	27.74	10.9847	-1.33648	3.37139e-07	5.03806e-06
ENSBGRG00000025578	CLDN15	2.75567	0.417333	-2.72313	3.48327e-07	5.19336e-06
ENSBGRG00000023122	LSM14B	17.7953	8.22833	-1.11283	3.48894e-07	5.197e-06
ENSBGRG00000002766	-	9.885	4.04933	-1.28756	3.61448e-07	5.37408e-06
ENSBGRG00000015403	CYB5D2	5.84533	1.92733	-1.60068	3.64475e-07	5.40912e-06
ENSBGRG00000004226	FAM168B	11.526	4.43267	-1.37865	3.74318e-07	5.54499e-06
ENSBGRG00000017598	ITIH4	55.972	24.0077	-1.22121	4.06551e-07	5.96897e-06
ENSBGRG00000015277	WASHC1	51.6923	24.5253	-1.07568	4.06639e-07	5.96897e-06
ENSBGRG00000003716	OXA1L	51.035	24.8777	-1.03664	4.16109e-07	6.10242e-06
ENSBGRG00000017716	TRARG1	18.305	8.389	-1.12567	4.30024e-07	6.28934e-06
ENSBGRG00000004839	RNF220	38.0333	14.609	-1.38041	4.52965e-07	6.60689e-06
ENSBGRG00000012984	CCDC28A	6.034	1.054	-2.51724	4.57719e-07	6.67021e-06
ENSBGRG00000004494	MRVI1	3.05433	0.782667	-1.96439	4.72262e-07	6.87593e-06
ENSBGRG00000002422	MLC1	2.105	0.470667	-2.16104	4.76583e-07	6.93259e-06
ENSBGRG00000015282	-	7.65767	2.399	-1.67447	4.77733e-07	6.94306e-06
ENSBGRG00000001392	UBE2B	52.902	24.3043	-1.12211	4.87407e-07	7.06455e-06
ENSBGRG00000023749	CCL16	2.03967	0.483	-2.07824	5.11165e-07	7.38899e-06
ENSBGRG00000019998	-	5.09267	2.23367	-1.18901	5.24221e-07	7.57093e-06
ENSBGRG00000019623	ARHGEF37	4.67667	2.02633	-1.20661	5.41749e-07	7.80312e-06
ENSBGRG00000013519	-	34.202	15.143	-1.17543	5.43806e-07	7.82576e-06
ENSBGRG00000013643	TULP3	10.019	3.794	-1.40095	5.70324e-07	8.1966e-06
ENSBGRG00000002959	TOE1	8.672	3.641	-1.25203	5.70897e-07	8.1966e-06
ENSBGRG00000002496	-	25.182	10.0687	-1.32252	5.79601e-07	8.31122e-06
ENSBGRG00000006660	BTBD10	6.539	2.553	-1.35688	5.98907e-07	8.55764e-06
ENSBGRG00000019844	CD36	8.47233	3.471	-1.28741	6.0427e-07	8.619e-06
ENSBGRG00000019445	CCNQ	16.511	6.53333	-1.33754	6.45748e-07	9.17007e-06
ENSBGRG00000023169	CPT1C	1.39867	0.181667	-2.94469	6.52682e-07	9.24413e-06
ENSBGRG00000026483	-	18.346	7.242	-1.34101	6.58448e-07	9.30945e-06
ENSBGRG00000002707	-	44.0453	15.1973	-1.53517	6.86563e-07	9.6815e-06
ENSBGRG00000000300	ZNF641	4.77467	2.17867	-1.13195	7.17852e-07	1.00699e-05
ENSBGRG00000007171	-	5.06267	1.70733	-1.56815	7.25401e-07	1.01581e-05
ENSBGRG00000026227	-	3.49133	1.12833	-1.62958	7.70958e-07	1.07587e-05
ENSBGRG00000001758	SCNM1	15.7	5.39533	-1.54098	7.85085e-07	1.09181e-05
MSTRG.9563	AHNAK2	4.32467	1.538	-1.49153	7.94914e-07	1.10453e-05
ENSBGRG00000012169	YKT6	45.918	22.5663	-1.02489	8.02472e-07	1.11407e-05
ENSBGRG00000009611	-	7.813	3.51233	-1.15345	8.32813e-07	1.1552e-05
ENSBGRG00000006244	SUGT1	4.70467	2.165	-1.11973	8.35887e-07	1.15747e-05
ENSBGRG00000020480	TRAM2	7.17667	2.65133	-1.4366	8.47168e-07	1.17208e-05
ENSBGRG00000017733	-	5.68067	0.619667	-3.1965	8.50969e-07	1.17633e-05
ENSBGRG00000018061	ZNF18	12.0833	5.09733	-1.2452	8.86088e-07	1.21966e-05
MSTRG.2728	--	3.08667	0.001	-11.5918	9.32547e-07	1.27707e-05
ENSBGRG00000024223	CCDC89	2.48	0.0426667	-5.86109	1.013e-06	1.38138e-05
ENSBGRG00000008864	NRBP1	39.462	19.421	-1.02285	1.09146e-06	1.48586e-05
ENSBGRG00000019058	ZNF32	13.8347	4.36467	-1.66434	1.16743e-06	1.5866e-05
ENSBGRG00000002934	CBX6	11.4933	5.253	-1.12958	1.1757e-06	1.59516e-05
ENSBGRG00000020516	DYRK2	13.461	5.94067	-1.18009	1.22657e-06	1.66138e-05
ENSBGRG00000002452	NEXN	4.46433	1.34967	-1.72584	1.23162e-06	1.66683e-05
ENSBGRG00000024342	THOC6	10.0807	3.60667	-1.48285	1.23347e-06	1.66793e-05
ENSBGRG00000006196	-	11.225	5.594	-1.00476	1.25964e-06	1.6999e-05
ENSBGRG00000016015	FUOM	21.15	7.716	-1.45473	1.28339e-06	1.7253e-05
ENSBGRG00000003545	EIF2B3	8.14867	3.16233	-1.36557	1.29579e-06	1.73907e-05
ENSBGRG00000010938	PRCD	35.238	11.9433	-1.56093	1.32344e-06	1.77471e-05
ENSBGRG00000020948	-	8.216	3.93	-1.06391	1.42367e-06	1.89493e-05
ENSBGRG00000005070	ORC4	3.25767	0.713333	-2.19119	1.43568e-06	1.90777e-05
MSTRG.22162	--	20.0763	7.96567	-1.33363	1.4601e-06	1.93545e-05
ENSBGRG00000003370	RPS19BP1	22.706	8.02267	-1.50092	1.46904e-06	1.94569e-05
ENSBGRG00000014111	SLC25A37	8.96333	4.40067	-1.02631	1.48532e-06	1.96403e-05
ENSBGRG00000006039	XYLT2	7.27	3.47233	-1.06605	1.52086e-06	2.00773e-05
ENSBGRG00000025018	TMEM9	47.1723	22.8337	-1.04678	1.54513e-06	2.0381e-05
ENSBGRG00000019609	CLK2	10.9357	5.008	-1.12673	1.6083e-06	2.11624e-05
ENSBGRG00000009087	PPM1G	9.34567	4.177	-1.16183	1.64547e-06	2.1581e-05
ENSBGRG00000005918	VTI1B	16.7553	5.99033	-1.48391	1.67651e-06	2.19347e-05
ENSBGRG00000006902	POC1A	4.33467	1.13767	-1.92984	1.69641e-06	2.20926e-05
ENSBGRG00000013819	INTS10	10.5893	4.62567	-1.19488	1.87291e-06	2.42681e-05
ENSBGRG00000023439	PSMB1	64.8047	29.295	-1.14544	1.89602e-06	2.44889e-05
ENSBGRG00000011764	METTL23	8.36667	2.78667	-1.58611	1.94567e-06	2.507e-05
ENSBGRG00000022101	-	5.814	2.179	-1.41586	1.96869e-06	2.52504e-05
ENSBGRG00000018148	ARHGAP24	7.18267	0.808333	-3.1515	1.97305e-06	2.52613e-05
ENSBGRG00000010059	PRKCQ	18.6613	8.81767	-1.08158	2.03212e-06	2.58943e-05
ENSBGRG00000011114	C1QBP	33.2397	15.5067	-1.10002	2.07938e-06	2.64339e-05
ENSBGRG00000024733	SLC35E4	17.7443	8.05467	-1.13946	2.12163e-06	2.68651e-05
ENSBGRG00000009813	-	91.5383	43.555	-1.07154	2.21724e-06	2.80317e-05
ENSBGRG00000021162	GPS2	23.034	9.67733	-1.25108	2.26009e-06	2.85511e-05
ENSBGRG00000026806	ACTR1B	20.526	10.2413	-1.00305	2.26386e-06	2.85595e-05
ENSBGRG00000025125	-	17.2387	7.368	-1.2263	2.27019e-06	2.86115e-05
ENSBGRG00000014168	UBE2J2	21.3863	9.663	-1.14615	2.38789e-06	2.99518e-05
ENSBGRG00000019140	TOR1B	5.09067	1.90333	-1.41933	2.54088e-06	3.16766e-05
ENSBGRG00000009590	ZBTB7B	90.2953	44.9857	-1.00519	2.56822e-06	3.19892e-05
ENSBGRG00000025911	DIPK1B	6.79767	2.21167	-1.61991	2.63646e-06	3.26912e-05
ENSBGRG00000003055	CBX7	8.963	3.86467	-1.21364	3.08469e-06	3.78708e-05
ENSBGRG00000021573	MRI1	15.926	6.38	-1.31976	3.17974e-06	3.89488e-05
ENSBGRG00000017726	-	68.0727	31.694	-1.10287	3.25721e-06	3.96867e-05
ENSBGRG00000014160	-	89.334	39.9487	-1.16106	3.28428e-06	3.99864e-05
ENSBGRG00000011499	-	20.2497	8.66267	-1.22502	3.33388e-06	4.05291e-05
ENSBGRG00000020925	DHX38	5.239	2.24533	-1.22236	3.78004e-06	4.55752e-05
ENSBGRG00000009527	-	139.102	56.3027	-1.30486	3.80022e-06	4.57502e-05
ENSBGRG00000019972	C1orf174	9.93367	2.92067	-1.76603	3.87717e-06	4.66069e-05
ENSBGRG00000017832	CYP2E1	0.794667	0.001	-9.63421	3.9342e-06	4.72573e-05
ENSBGRG00000010266	-	6.69767	2.24833	-1.5748	3.95966e-06	4.75277e-05
ENSBGRG00000001191	NDUFA12	16.149	7.61833	-1.0839	4.08672e-06	4.90163e-05
ENSBGRG00000012223	KCNC1	55.676	21.2293	-1.391	4.20784e-06	5.02821e-05
ENSBGRG00000008122	-	12.4473	5.21133	-1.25611	4.34389e-06	5.1831e-05
ENSBGRG00000017680	-	27.98	11.5293	-1.27909	4.35349e-06	5.19072e-05
ENSBGRG00000005629	-	1526.3	423.336	-1.85017	4.47638e-06	5.32544e-05
ENSBGRG00000020835	-	27.434	10.2237	-1.42405	4.54035e-06	5.38939e-05
ENSBGRG00000022586	TRIM39	5.21367	1.72233	-1.59793	4.63821e-06	5.48962e-05
ENSBGRG00000000778	-	138.679	68.9173	-1.00881	4.96956e-06	5.86031e-05
ENSBGRG00000002960	FAM13B	7.98833	3.27267	-1.28743	5.00262e-06	5.88638e-05
ENSBGRG00000000807	DDX47	12.2963	5.62867	-1.12736	5.31495e-06	6.23776e-05
ENSBGRG00000011897	ZNF691	8.68733	3.924	-1.14659	5.31671e-06	6.23776e-05
ENSBGRG00000008463	TLK1	7.243	2.05633	-1.81651	5.33876e-06	6.25454e-05
ENSBGRG00000003148	CLTA	27.877	13.0457	-1.0955	5.41307e-06	6.32779e-05
ENSBGRG00000000730	ATP6V1E1	15.435	7.14067	-1.11207	5.58433e-06	6.52327e-05
ENSBGRG00000005022	FAM162A	21.8007	9.04067	-1.26987	5.76149e-06	6.72049e-05
ENSBGRG00000021721	ANKZF1	4.41833	1.84067	-1.26327	5.8245e-06	6.78908e-05
ENSBGRG00000011839	RAB5C	58.9657	28.569	-1.04542	5.85002e-06	6.8139e-05
ENSBGRG00000021608	SELENOK	6.59133	1.33233	-2.30662	5.92013e-06	6.87075e-05
ENSBGRG00000003562	MEF2C	16.8053	8.082	-1.05613	6.07537e-06	7.02566e-05
ENSBGRG00000023792	CCL14	19.3157	7.69333	-1.32809	6.09161e-06	7.03939e-05
ENSBGRG00000003444	STMP1	7.086	2.82867	-1.32485	6.22313e-06	7.17595e-05
ENSBGRG00000005770	-	35.7907	17.0583	-1.06911	6.27789e-06	7.22876e-05
ENSBGRG00000012396	DNAJC24	3.592	0.576333	-2.63981	6.43221e-06	7.38537e-05
ENSBGRG00000008872	IER3	19.4097	9.11533	-1.09041	6.52439e-06	7.48056e-05
ENSBGRG00000001019	USP21	39.577	15.18	-1.38249	6.5665e-06	7.5235e-05
ENSBGRG00000012335	-	22.5477	10.862	-1.05369	6.6124e-06	7.5707e-05
MSTRG.4478	F52C9.6	1.95933	0.685333	-1.51549	7.1073e-06	8.09975e-05
ENSBGRG00000008869	SLC38A6	3.26033	1.62733	-1.00251	7.21454e-06	8.20768e-05
ENSBGRG00000005520	RNF181	45.8793	18.4123	-1.31717	7.80714e-06	8.83823e-05
ENSBGRG00000024781	OSBP2	1.67067	0.4	-2.06235	7.99427e-06	9.03106e-05
ENSBGRG00000016185	-	38.5813	15.8233	-1.28585	8.14916e-06	9.18674e-05
ENSBGRG00000008044	PPM1A	12.732	5.08567	-1.32395	8.26083e-06	9.30613e-05
ENSBGRG00000001645	METAP1	12.7057	6.008	-1.08052	8.80394e-06	9.89034e-05
ENSBGRG00000009986	AMER1	6.31333	2.73333	-1.20774	9.25461e-06	0.000103677
ENSBGRG00000013465	POLR3C	4.843	1.75867	-1.46142	9.26961e-06	0.000103773
ENSBGRG00000025670	DPCD	8.37667	2.34067	-1.83946	9.4418e-06	0.000105408
ENSBGRG00000023491	SNUPN	9.01433	3.98633	-1.17716	9.4928e-06	0.000105904
ENSBGRG00000006157	AP3S2	29.0967	14.039	-1.05141	9.55632e-06	0.000106466
ENSBGRG00000000955	RIOX2	8.67867	3.61367	-1.26401	9.7943e-06	0.000108892
ENSBGRG00000002161	POMGNT1	44.6097	21.835	-1.03071	9.84177e-06	0.000109269
ENSBGRG00000005646	CDC26	4.85033	0.963667	-2.33148	9.98754e-06	0.000110735
ENSBGRG00000011108	PIR	8.75767	3.249	-1.43055	1.00735e-05	0.000111535
ENSBGRG00000004136	-	4.788	1.402	-1.77194	1.02367e-05	0.000113186
ENSBGRG00000023707	-	3.96567	0.645	-2.62019	1.02709e-05	0.000113486
ENSBGRG00000020027	-	31.498	13.924	-1.17769	1.07821e-05	0.000118728
ENSBGRG00000022828	FOXP4	9.327	4.51433	-1.0469	1.08783e-05	0.000119706
ENSBGRG00000001464	PCP4L1	2.71633	0.374	-2.86055	1.11551e-05	0.000122668
ENSBGRG00000019238	C9orf78	5.38067	1.44167	-1.90005	1.13769e-05	0.000124767
ENSBGRG00000014786	-	15.0443	7.04067	-1.09544	1.18186e-05	0.000129347
ENSBGRG00000002612	-	48.561	20.5663	-1.23951	1.19082e-05	0.000130239
ENSBGRG00000026028	HPS6	4.84333	1.778	-1.44574	1.22716e-05	0.000133941
ENSBGRG00000011184	HNRNPAB	26.0777	12.8033	-1.0263	1.24474e-05	0.000135769
ENSBGRG00000008187	TOR3A	3.43533	1.318	-1.3821	1.24564e-05	0.000135774
ENSBGRG00000007573	SLC25A38	14.651	6.535	-1.16474	1.26736e-05	0.00013775
ENSBGRG00000019367	DNAJC16	5.063	2.11033	-1.26252	1.26803e-05	0.00013775
ENSBGRG00000003228	-	4.87667	1.249	-1.96512	1.27335e-05	0.000138234
ENSBGRG00000024888	ABHD8	20.226	9.436	-1.09996	1.29361e-05	0.000139869
ENSBGRG00000002952	CCL21	8.803	2.95767	-1.57354	1.30938e-05	0.000141479
ENSBGRG00000006896	TRIP13	11.2637	5.00433	-1.17043	1.35367e-05	0.000145917
MSTRG.17502	C4A	16.0447	6.45367	-1.3139	1.39771e-05	0.000150219
ENSBGRG00000014825	THYN1	25.387	11.9497	-1.08712	1.41156e-05	0.000151404
ENSBGRG00000018570	-	42.3317	20.5053	-1.04574	1.4409e-05	0.000153814
ENSBGRG00000013747	-	7.987	2.461	-1.69841	1.44165e-05	0.000153814
ENSBGRG00000012919	UBN1	10.0233	4.89867	-1.0329	1.44471e-05	0.000154039
ENSBGRG00000019562	DRAP1	34.4883	14.1673	-1.28354	1.47314e-05	0.000156553
ENSBGRG00000008941	DPP6	0.377333	0.001	-8.5597	1.50832e-05	0.000159975
ENSBGRG00000011403	CWC15	11.5747	4.29333	-1.4308	1.51131e-05	0.000160187
ENSBGRG00000001356	TIMM13	54.2707	21.5643	-1.33153	1.53968e-05	0.000162979
ENSBGRG00000003833	ZPR1	9.39767	4.21933	-1.15529	1.54447e-05	0.00016338
ENSBGRG00000021417	TIAL1	10.5603	5.27833	-1.0005	1.55671e-05	0.000164459
ENSBGRG00000006709	PSME3	20.2097	9.229	-1.1308	1.62752e-05	0.000170709
ENSBGRG00000002130	CILP2	0.875667	0.141667	-2.62788	1.65621e-05	0.000173381
ENSBGRG00000011914	THOC3	9.55033	3.576	-1.4172	1.67949e-05	0.000175476
ENSBGRG00000026485	SLC39A11	3.30933	1.47133	-1.16942	1.68488e-05	0.000175827
ENSBGRG00000015112	MIB1	60.1227	25.33	-1.24706	1.70567e-05	0.000177522
ENSBGRG00000005494	MEF2A	8.525	3.99567	-1.09326	1.7575e-05	0.000182328
ENSBGRG00000023966	ZNF205	14.113	6.81667	-1.04989	1.81515e-05	0.000187946
ENSBGRG00000013776	-	17.1343	7.61933	-1.16915	1.86512e-05	0.000192626
ENSBGRG00000005177	-	33.7693	15.8617	-1.09017	1.93341e-05	0.000199041
ENSBGRG00000004042	OSR2	9.26667	3.87367	-1.25835	1.93498e-05	0.000199076
ENSBGRG00000010996	NHP2	35.1733	10.282	-1.77436	1.94108e-05	0.000199561
ENSBGRG00000018767	VPS13A	1.73067	0.743667	-1.2186	1.94715e-05	0.000199903
ENSBGRG00000008373	GORASP2	16.628	8.047	-1.04709	1.95338e-05	0.00020033
ENSBGRG00000010891	RTF2	18.38	8.55	-1.10414	2.03018e-05	0.000207546
ENSBGRG00000007069	CARHSP1	5.25533	1.94333	-1.43525	2.14309e-05	0.000217573
ENSBGRG00000011708	-	3.37433	0.663333	-2.3468	2.16664e-05	0.000219825
ENSBGRG00000007410	NAMPT	3.47633	1.21467	-1.51701	2.23853e-05	0.000226407
ENSBGRG00000017887	-	322.026	156.397	-1.04197	2.34607e-05	0.000235953
ENSBGRG00000000304	-	20.8833	7.48967	-1.47938	2.38154e-05	0.000238924
ENSBGRG00000013699	-	6.23767	0.927667	-2.74933	2.38335e-05	0.000238957
ENSBGRG00000020469	GDE1	18.2487	9.05567	-1.0109	2.3959e-05	0.000240066
ENSBGRG00000024440	-	15.0107	6.29833	-1.25295	2.45581e-05	0.000244921
ENSBGRG00000009942	POLR3D	16.236	7.82567	-1.05291	2.49939e-05	0.000248737
ENSBGRG00000002005	-	91.0543	39.2133	-1.21538	2.53506e-05	0.000251666
ENSBGRG00000025962	CD2BP2	21.768	8.531	-1.35142	2.59023e-05	0.000256668
ENSBGRG00000019527	RNF113A	10.1073	3.603	-1.48813	2.64119e-05	0.000261397
ENSBGRG00000000983	RPF1	3.58133	0.46	-2.96079	2.67774e-05	0.000264527
ENSBGRG00000024517	ELAC1	6.02133	1.75767	-1.77642	2.78877e-05	0.000274655
ENSBGRG00000021715	NIPSNAP1	5.33267	2.49733	-1.09447	3.00551e-05	0.000294741
ENSBGRG00000018573	FGA	0.377	0.001	-8.55842	3.02176e-05	0.000296112
ENSBGRG00000012399	-	22.5113	10.6867	-1.07484	3.02316e-05	0.000296112
ENSBGRG00000002939	THEM4	2.56833	0.450667	-2.5107	3.14338e-05	0.00030677
ENSBGRG00000002894	-	44.6443	21.9383	-1.02502	3.33735e-05	0.000324717
ENSBGRG00000003307	TBL1XR1	7.00933	3.32367	-1.0765	3.37759e-05	0.000328237
ENSBGRG00000022226	TIMP4	12.1587	5.55833	-1.12926	3.40261e-05	0.000330071
ENSBGRG00000001819	AP3D1	50.9407	24.9197	-1.03153	3.45055e-05	0.00033452
ENSBGRG00000020099	FNBP4	3.10133	1.259	-1.30061	3.51749e-05	0.000340212
ENSBGRG00000003644	REXO4	7.868	3.60867	-1.12453	3.60805e-05	0.000348116
ENSBGRG00000005098	MTIF3	2.221	0.488	-2.18626	3.62851e-05	0.000349881
MSTRG.16811	--	1.951	0.0326667	-5.90025	3.821e-05	0.00036647
ENSBGRG00000000941	-	14.396	5.52367	-1.38197	3.89904e-05	0.00037329
ENSBGRG00000013575	PM20D1	6.36533	2.455	-1.37451	4.05711e-05	0.000386359
ENSBGRG00000007511	-	4.37767	1.271	-1.7842	4.072e-05	0.000387548
ENSBGRG00000002014	PITX1	5.46433	1.71767	-1.6696	4.0749e-05	0.000387596
ENSBGRG00000009194	CMC1	4.99833	0.613667	-3.02592	4.17142e-05	0.000395611
ENSBGRG00000018249	CCDC8	11.0667	4.32733	-1.35467	4.25536e-05	0.000402625
ENSBGRG00000018034	PLAU	9.12667	4.438	-1.04018	4.31763e-05	0.000407799
ENSBGRG00000004545	VLDLR	28.134	13.591	-1.04966	4.3468e-05	0.000410074
ENSBGRG00000005621	TRIR	36.1123	17.7997	-1.02064	4.4247e-05	0.000416448
ENSBGRG00000025436	TLX1	1.69733	0.286	-2.56918	4.45798e-05	0.000419336
ENSBGRG00000020066	IGFBP3	16.802	8.219	-1.0316	4.46457e-05	0.000419711
ENSBGRG00000017408	-	5.96067	1.22633	-2.28112	4.47026e-05	0.000420001
ENSBGRG00000006481	-	69.2203	24.8743	-1.47654	4.48483e-05	0.000421125
ENSBGRG00000009675	ZNF706	23.1993	6.34133	-1.87123	4.62984e-05	0.000433229
ENSBGRG00000026773	MRPS5	14.043	6.512	-1.10868	4.66696e-05	0.000435581
ENSBGRG00000001714	CEP70	0.881667	0.0513333	-4.10227	4.71921e-05	0.000439551
ENSBGRG00000024819	MEGF11	7.43467	0.789333	-3.23556	4.77082e-05	0.000443846
ENSBGRG00000002860	PADI1	0.559333	0.0423333	-3.72384	4.81255e-05	0.000446955
ENSBGRG00000020263	PPP1R11	23.0433	9.561	-1.26912	4.81761e-05	0.000447168
ENSBGRG00000018140	-	17.9667	5.32867	-1.75348	4.92293e-05	0.000455894
ENSBGRG00000010786	THTPA	9.16533	4.484	-1.0314	4.99598e-05	0.000462193
ENSBGRG00000012351	-	8.457	3.23567	-1.38608	5.2229e-05	0.000478183
ENSBGRG00000022895	RPAP3	1.463	0.249333	-2.55278	5.22653e-05	0.000478243
ENSBGRG00000013299	DNAH10	0.616667	0.151667	-2.02359	5.31161e-05	0.0004855
ENSBGRG00000018500	GBA	9.394	3.536	-1.40962	5.31185e-05	0.0004855
ENSBGRG00000017308	SYT3	3.67367	0.799333	-2.20035	5.31885e-05	0.000485865
ENSBGRG00000006215	S100A2	89.1483	22.6897	-1.97417	5.34855e-05	0.000487936
ENSBGRG00000008375	-	4.58533	1.17667	-1.96232	5.3506e-05	0.000487936
MSTRG.25304	EIF3D	36.982	16.99	-1.12214	5.4374e-05	0.000495012
ENSBGRG00000000795	CHPT1	31.6887	15.3987	-1.04116	5.52456e-05	0.000502379
ENSBGRG00000016253	GREB1L	3.84	1.405	-1.45054	5.64404e-05	0.00051209
ENSBGRG00000003895	MRPL52	19.7647	8.82467	-1.16331	5.65177e-05	0.000512504
ENSBGRG00000000125	SYNJ1	3.91	1.73133	-1.17529	5.66959e-05	0.00051383
ENSBGRG00000013542	ZNF318	9.93767	4.40967	-1.17224	5.70834e-05	0.000516762
ENSBGRG00000012455	PARP11	2.65167	1.04967	-1.33697	5.74086e-05	0.000518832
ENSBGRG00000008434	UBE2Q1	13.8817	6.227	-1.15657	5.76117e-05	0.000520085
MSTRG.7032	--	1.41033	0.314	-2.1672	6.07653e-05	0.000546718
ENSBGRG00000020591	-	4.118	1.49467	-1.46212	6.17482e-05	0.000554942
ENSBGRG00000006280	S100A13	21.768	9.60333	-1.1806	6.3492e-05	0.000568398
ENSBGRG00000000373	RPL34	281.057	77.8313	-1.85244	6.64785e-05	0.000594144
ENSBGRG00000022635	-	4.69767	0.374	-3.65083	6.75131e-05	0.000601724
ENSBGRG00000009484	-	2.082	0.432667	-2.26664	6.80343e-05	0.000605701
ENSBGRG00000003115	EN1	3.60467	1.179	-1.6123	6.96108e-05	0.000617945
ENSBGRG00000002485	PANX2	7.94367	3.33967	-1.2501	7.09591e-05	0.000629309
ENSBGRG00000015484	TANK	4.95433	0.620667	-2.9968	7.14831e-05	0.000633607
ENSBGRG00000013875	-	23.045	8.67933	-1.4088	7.24672e-05	0.000641564
ENSBGRG00000005020	WDR5	13.7893	6.696	-1.04218	7.31834e-05	0.000646547
ENSBGRG00000001097	-	15.5417	7.387	-1.07308	7.62116e-05	0.000669276
ENSBGRG00000016373	TPX2	8.37033	1.536	-2.44611	7.62125e-05	0.000669276
ENSBGRG00000019204	TOR1A	8.111	3.07967	-1.39711	7.81714e-05	0.000684244
ENSBGRG00000011268	JAGN1	19.4753	8.465	-1.20207	7.93489e-05	0.000693798
ENSBGRG00000016194	ZNF346	1.93067	0.575667	-1.74579	8.02082e-05	0.000700931
MSTRG.9896	--	2.54567	0.631333	-2.01157	8.12211e-05	0.000708631
ENSBGRG00000006057	RND2	4.20733	1.54867	-1.44188	8.28115e-05	0.000721336
ENSBGRG00000008406	ARHGAP5	2.172	0.924333	-1.23254	8.29374e-05	0.000721654
ENSBGRG00000012126	-	18.022	7.58433	-1.24866	8.34415e-05	0.000724477
ENSBGRG00000015600	-	6.533	2.61767	-1.31946	8.43734e-05	0.000730358
ENSBGRG00000020964	ITGAE	3.738	0.886	-2.07689	8.44925e-05	0.000730849
ENSBGRG00000023893	-	2.14833	0.127	-4.08032	8.55153e-05	0.000738903
ENSBGRG00000023279	-	34.966	14.8783	-1.23274	8.95891e-05	0.000771623
MSTRG.1213	--	1.30833	0.344667	-1.92446	9.1548e-05	0.000786684
ENSBGRG00000026441	ZC3H7A	3.44633	1.41867	-1.28053	9.17588e-05	0.000787788
ENSBGRG00000023638	HNRNPDL	14.4647	6.79067	-1.09091	9.20846e-05	0.000789744
ENSBGRG00000014297	ECHDC1	3.086	1.09767	-1.4913	9.26145e-05	0.000793867
ENSBGRG00000014680	S100PBP	2.68167	0.973333	-1.46212	9.27342e-05	0.000794049
ENSBGRG00000020640	TRIM26	5.93967	2.91367	-1.02755	9.33749e-05	0.000799111
ENSBGRG00000006635	-	11.1233	5.30667	-1.06771	9.3717e-05	0.000801188
ENSBGRG00000021845	COPS4	8.65467	3.89433	-1.1521	9.58684e-05	0.000816121
ENSBGRG00000020068	-	519.251	150.755	-1.78422	9.82738e-05	0.000834836
ENSBGRG00000012119	CAST	24.4813	5.76067	-2.08737	0.000102137	0.000864958
ENSBGRG00000005716	GALNT15	3.43333	1.33867	-1.35881	0.000103109	0.00087269
ENSBGRG00000008284	METTL22	49.7417	23.988	-1.05214	0.000104848	0.000885555
ENSBGRG00000017169	-	3.797	1.30633	-1.53934	0.000105131	0.000887232
ENSBGRG00000024415	PDAP1	8.63033	2.636	-1.71107	0.000105402	0.000888373
ENSBGRG00000009437	-	21.8537	8.80933	-1.31077	0.000113351	0.000946473
MSTRG.1430	FBXO30	7.07967	3.42233	-1.0487	0.000115792	0.000964858
ENSBGRG00000021724	AIFM2	15.0433	6.434	-1.22534	0.00011626	0.000967923
ENSBGRG00000019432	-	7.85567	2.599	-1.59578	0.000116315	0.000967923
ENSBGRG00000005366	CDC34	308.417	104.909	-1.55574	0.00011807	0.00098029
ENSBGRG00000010174	-	6.40233	2.46833	-1.37506	0.000118963	0.000986691
MSTRG.17500	C4B	9.51733	4.44533	-1.09827	0.000119454	0.000990254
ENSBGRG00000021392	CTNS	5.61167	2.635	-1.09063	0.000120143	0.000994942
ENSBGRG00000016689	ALKBH8	5.94533	1.946	-1.61125	0.000120849	0.00100028
ENSBGRG00000002430	ANKMY2	6.02233	2.35933	-1.35194	0.000121126	0.00100205
ENSBGRG00000020908	MCM3	4.253	1.792	-1.24691	0.000121406	0.00100385
ENSBGRG00000026080	PAGR1	16.655	6.99067	-1.25245	0.000122415	0.00101034
MSTRG.21507	Slc29a2	10.2057	3.421	-1.57688	0.000122922	0.00101328
ENSBGRG00000002412	NCK1	4.93933	1.604	-1.62264	0.00012353	0.00101749
ENSBGRG00000023955	GCC1	2.41033	0.837	-1.52593	0.000123751	0.00101751
ENSBGRG00000008119	NPEPL1	109.047	54.1923	-1.00879	0.000124934	0.00102566
ENSBGRG00000017976	DNAJA2	10.0173	4.46733	-1.16501	0.000128278	0.00104991
ENSBGRG00000004697	-	4.366	1.44733	-1.59291	0.000130095	0.00106263
ENSBGRG00000004889	MRPL48	18.79	8.66467	-1.11675	0.000131877	0.00107501
ENSBGRG00000017950	WDR46	13.8353	6.69667	-1.04684	0.000134564	0.00109359
ENSBGRG00000020240	TNRC6A	2.233	1.00233	-1.15562	0.000137913	0.00111687
ENSBGRG00000019755	CHRNA3	8.41233	4.17267	-1.01154	0.000138139	0.00111801
ENSBGRG00000011123	-	5.913	1.935	-1.61156	0.000138858	0.00112283
ENSBGRG00000004609	-	169.183	78.405	-1.10957	0.000141022	0.00113748
ENSBGRG00000025776	RMC1	13.7657	6.69	-1.041	0.000145995	0.0011729
ENSBGRG00000000320	-	2.41433	0.785667	-1.61964	0.000146467	0.00117611
ENSBGRG00000015833	-	1.11833	0.152333	-2.87605	0.000148083	0.00118791
ENSBGRG00000009891	-	95.2287	45.551	-1.06391	0.000151052	0.00120932
ENSBGRG00000004306	-	15.6123	6.83367	-1.19195	0.000152298	0.00121748
ENSBGRG00000026349	CTCF	6.54367	2.777	-1.23657	0.000159119	0.00126387
ENSBGRG00000001494	PPP1R7	5.413	1.28433	-2.07541	0.000160226	0.00127203
ENSBGRG00000023208	ZNF652	2.97067	1.05767	-1.4899	0.00016616	0.00131655
ENSBGRG00000008520	PIK3IP1	11.399	5.44233	-1.06661	0.000167871	0.0013275
ENSBGRG00000016852	MRPL13	19.662	8.91633	-1.14089	0.000168053	0.00132828
ENSBGRG00000009296	GTF2H4	7.54033	3.33667	-1.17622	0.000169883	0.00134078
ENSBGRG00000021516	-	7.27467	1.85267	-1.97328	0.000173998	0.0013699
ENSBGRG00000001695	ADH5	11.8763	5.52867	-1.10309	0.000174193	0.00137077
ENSBGRG00000008587	CCDC167	12.483	4.33733	-1.52508	0.000176657	0.00138813
ENSBGRG00000022016	TCOF1	6.38533	3.07567	-1.05386	0.000177961	0.0013977
ENSBGRG00000023246	FBXL5	6.86033	3.27433	-1.06708	0.000179644	0.00140749
ENSBGRG00000017610	-	1.628	0.528	-1.62449	0.000181279	0.00141892
ENSBGRG00000022810	OSBPL2	9.928	4.50033	-1.14147	0.00018548	0.00145039
ENSBGRG00000009085	TRAPPC3	9.375	4.12467	-1.18454	0.000186382	0.00145674
ENSBGRG00000004178	-	7.008	1.628	-2.1059	0.000187278	0.00146207
ENSBGRG00000018292	-	42.19	16.8043	-1.32807	0.00018961	0.00147768
ENSBGRG00000004681	SSTR1	0.358333	0.001	-8.48516	0.000191059	0.00148825
ENSBGRG00000000059	JAM2	5.39933	2.34833	-1.20114	0.000191313	0.00148879
ENSBGRG00000013180	CCDC92	4.81467	1.988	-1.27612	0.000201259	0.00156017
ENSBGRG00000005869	FMO3	1.57833	0.319333	-2.30527	0.000201534	0.00156155
ENSBGRG00000023743	IGSF9B	2.90633	1.16767	-1.31557	0.000202812	0.00157069
ENSBGRG00000004464	PCDH18	1.68333	0.632667	-1.4118	0.000203104	0.00157221
ENSBGRG00000011946	SULT1C3	0.952333	0.02	-5.57339	0.000205832	0.00159103
ENSBGRG00000014944	NINJ1	14.3273	6.207	-1.2068	0.000216483	0.00166142
ENSBGRG00000016893	ZNF362	5.54333	2.715	-1.0298	0.000218836	0.00167629
ENSBGRG00000019613	SPRY2	12.606	5.58933	-1.17336	0.000226088	0.00172365
ENSBGRG00000024011	-	4.71467	1.912	-1.30207	0.000227998	0.00173657
ENSBGRG00000003713	-	42.2693	15.9283	-1.40802	0.000230176	0.00174821
ENSBGRG00000026337	EPHA7	0.432333	0.0236667	-4.19122	0.000230372	0.00174888
ENSBGRG00000001134	RNF7	20.9967	9.17667	-1.19412	0.00023127	0.00175239
ENSBGRG00000004830	PITHD1	19.5633	8.153	-1.26275	0.000234955	0.00177448
ENSBGRG00000006913	PCGF1	9.44767	3.827	-1.30374	0.000237138	0.00178846
ENSBGRG00000021955	-	21.3877	8.90433	-1.2642	0.000239193	0.00180094
ENSBGRG00000003176	FRMD3	21.6687	10.0297	-1.11134	0.00023924	0.00180094
ENSBGRG00000023013	MAP2K5	7.95567	3.912	-1.02408	0.000240849	0.00181137
ENSBGRG00000024520	CSGALNACT2	3.197	1.33233	-1.26276	0.000243267	0.00182529
ENSBGRG00000012576	MRPL46	11.8897	4.75833	-1.32118	0.000246825	0.00184941
ENSBGRG00000025794	TEX264	21.445	10.5507	-1.02331	0.000249793	0.00186818
ENSBGRG00000017210	ABCG1	4.34333	2.10133	-1.0475	0.000253592	0.0018922
ENSBGRG00000021145	SCLY	12.8303	6.13633	-1.06411	0.000268304	0.00199185
ENSBGRG00000011214	-	19.001	8.735	-1.1212	0.000269777	0.00200186
ENSBGRG00000000061	GABPA	4.26633	1.47033	-1.53685	0.000271281	0.00201024
ENSBGRG00000001153	IMMP2L	8.824	2.906	-1.6024	0.000274847	0.00203294
ENSBGRG00000013042	TUBA3D	9.60167	0.667667	-3.84608	0.000280786	0.00207116
ENSBGRG00000026099	FAHD1	22.037	10.671	-1.04623	0.000281874	0.00207729
ENSBGRG00000014253	MED18	4.1	1.021	-2.00564	0.000290364	0.00213155
ENSBGRG00000016295	CYB561	2.27767	0.491667	-2.2118	0.000299498	0.00219439
ENSBGRG00000009380	CCL24	4.17367	0.941667	-2.14803	0.000302896	0.00221602
ENSBGRG00000022296	SNF8	13.896	6.161	-1.17343	0.000304181	0.00222441
ENSBGRG00000005283	NAA35	3.81333	1.53	-1.31752	0.000307346	0.00224349
ENSBGRG00000008601	FAN1	6.62367	3.06867	-1.11002	0.000308594	0.00225023
ENSBGRG00000025048	SLF2	1.64833	0.559	-1.56009	0.000315665	0.00229693
ENSBGRG00000012090	THAP7	57.8563	27.7073	-1.06221	0.000325141	0.0023553
ENSBGRG00000025355	ENTR1	10.8117	5.19333	-1.05786	0.000325146	0.0023553
MSTRG.27704	pol	0.92	0.111	-3.05107	0.000328239	0.00237557
MSTRG.6898	ABCC4	2.259	0.163	-3.79274	0.000332785	0.00240631
ENSBGRG00000007029	MIOS	4.78733	1.31033	-1.86929	0.000334059	0.00241445
ENSBGRG00000010790	-	5.692	1.73067	-1.71761	0.000339345	0.00245045
ENSBGRG00000005973	CLP1	6.995	3.10633	-1.17111	0.000341342	0.00246377
ENSBGRG00000001316	TSTD2	3.23633	1.478	-1.13071	0.000341779	0.00246472
ENSBGRG00000007387	ERH	34.021	15.5963	-1.12522	0.000343023	0.00247148
ENSBGRG00000019904	CCDC84	3.88933	1.092	-1.83255	0.000353967	0.00254238
ENSBGRG00000026236	TMEM183A	10.633	4.64133	-1.19594	0.000361675	0.00258968
ENSBGRG00000006620	PPIG	4.784	1.567	-1.61021	0.000363621	0.00260015
ENSBGRG00000020541	-	15.9043	6.84533	-1.21623	0.000368509	0.00262811
ENSBGRG00000003789	NCEH1	2.29367	0.724667	-1.66227	0.000370009	0.00263531
ENSBGRG00000004884	-	326.307	108.686	-1.58607	0.000377655	0.00268385
ENSBGRG00000012906	HIVEP1	2.536	1.266	-1.00228	0.000384067	0.00272461
ENSBGRG00000016287	FANCE	7.584	3.52967	-1.10343	0.000387593	0.00274721
ENSBGRG00000024312	MED29	23.0763	9.75	-1.24294	0.00039216	0.00277338
ENSBGRG00000023848	SNRPN	20.6357	8.69567	-1.24677	0.000399323	0.00281427
ENSBGRG00000010487	PTP4A2	102.477	25.6877	-1.99616	0.000405351	0.00285302
ENSBGRG00000010143	-	9.43467	4.39967	-1.10058	0.000405587	0.00285344
ENSBGRG00000013915	ATP5IF1	56.4483	26.7553	-1.0771	0.000410363	0.00288452
ENSBGRG00000008598	CSDC2	5.12333	2.492	-1.03978	0.000418574	0.00293457
ENSBGRG00000008819	TIMM8B	12.8897	3.58933	-1.84443	0.000421971	0.0029571
ENSBGRG00000005560	-	20.0247	9.783	-1.03343	0.000426682	0.00298493
ENSBGRG00000016699	-	0.377333	0.023	-4.03613	0.000427799	0.00298885
ENSBGRG00000007219	RPA3	8.305	2.68967	-1.62655	0.000428609	0.00299192
ENSBGRG00000017198	-	4.23867	1.708	-1.3113	0.000433271	0.00301924
ENSBGRG00000007519	LRRC39	10.5157	4.33433	-1.27866	0.000439299	0.00305272
ENSBGRG00000018647	HIF3A	1.83667	0.659333	-1.47801	0.000439538	0.00305272
ENSBGRG00000017975	MRPL45	25.062	11.1957	-1.16256	0.000468128	0.00321491
ENSBGRG00000007315	DYNLRB1	24.4247	8.773	-1.4772	0.000488367	0.00334253
ENSBGRG00000018011	MRPS28	12.011	5.80067	-1.05007	0.000490444	0.00335389
ENSBGRG00000006898	MYRIP	1.44933	0.478	-1.60031	0.000495853	0.00338515
ENSBGRG00000000661	GTF2F1	10.1303	4.53367	-1.15993	0.00050229	0.0034233
ENSBGRG00000014403	UBE2M	42.1997	18.8343	-1.16387	0.00050637	0.00344528
ENSBGRG00000020275	CBX8	1.229	0.277333	-2.14779	0.000532537	0.00361113
ENSBGRG00000004992	-	5.10867	1.80467	-1.50121	0.000535848	0.00363053
MSTRG.9567	AHNAK2	2.50567	0.63	-1.99177	0.000538894	0.00364964
ENSBGRG00000023724	GLMP	7.33867	2.97533	-1.30247	0.000541018	0.00365942
ENSBGRG00000013568	R3HCC1	14.0037	6.14833	-1.18754	0.000557838	0.00374648
ENSBGRG00000004265	CPS1	0.143667	0.001	-7.16658	0.000560606	0.00376325
ENSBGRG00000016942	SORBS2	4.46267	1.67433	-1.41432	0.000573384	0.0038381
ENSBGRG00000008300	SSC4D	1.468	0.467333	-1.65133	0.00057486	0.00384479
ENSBGRG00000002935	SPRYD4	8.13533	3.71333	-1.13149	0.00057768	0.00385886
ENSBGRG00000021717	CACNG7	3.77067	1.40167	-1.42768	0.00059073	0.003933
ENSBGRG00000018357	FGB	0.378333	0.001	-8.56351	0.000600086	0.00398871
ENSBGRG00000026173	WNT16	0.465	0.0123333	-5.2366	0.0006059	0.00401592
ENSBGRG00000001941	MRAS	4.40567	2.06267	-1.09485	0.000642191	0.00423719
ENSBGRG00000002638	CMSS1	1.622	0.212	-2.93564	0.000645434	0.00425159
ENSBGRG00000011172	FICD	3.67667	1.61933	-1.183	0.000660593	0.00433728
ENSBGRG00000012147	TBC1D15	8.379	3.55233	-1.23801	0.00068039	0.00445276
ENSBGRG00000004386	-	6.699	3.15067	-1.08829	0.000685684	0.00448014
ENSBGRG00000010435	SAP30L	3.81233	1.886	-1.01534	0.000690256	0.00450454
ENSBGRG00000019233	-	143.615	42.6997	-1.74991	0.000691573	0.00451131
ENSBGRG00000013726	ACAN	0.321333	0.0716667	-2.1647	0.000697541	0.00454656
ENSBGRG00000025468	CCDC137	3.50067	1.30933	-1.4188	0.000706991	0.00460443
ENSBGRG00000008020	CEP57L1	0.748333	0.0536667	-3.80158	0.000724273	0.00469425
ENSBGRG00000008383	NHLRC1	11.105	4.433	-1.32485	0.000734617	0.00475365
ENSBGRG00000007132	-	1.999	0.216333	-3.20795	0.000741887	0.00478916
ENSBGRG00000006456	SLC27A6	0.698	0.103333	-2.75592	0.00074638	0.00481432
ENSBGRG00000017474	KCNRG	1.932	0.486333	-1.99008	0.000759065	0.00488832
ENSBGRG00000020838	-	10.127	3.78333	-1.42048	0.000760243	0.00489395
ENSBGRG00000001206	ZC3H10	4.05167	1.614	-1.32787	0.000766549	0.00493061
ENSBGRG00000024490	-	67.1557	30.6347	-1.13234	0.000767361	0.0049319
ENSBGRG00000013101	LMLN	92.025	25.167	-1.87049	0.000768728	0.00493871
ENSBGRG00000018393	IK	5.35833	2.21667	-1.27339	0.000775904	0.00498085
ENSBGRG00000012965	SCN3B	1.06333	0.502667	-1.08092	0.000784593	0.00502264
ENSBGRG00000006185	S100A4	50.0217	23.5717	-1.0855	0.000791075	0.00506012
ENSBGRG00000013993	TTLL1	6.83	3.085	-1.14662	0.000819643	0.00522009
ENSBGRG00000019957	HYLS1	1.21367	0.0506667	-4.58219	0.000823149	0.00523828
ENSBGRG00000025097	BRI3	21.1517	9.081	-1.21985	0.000840565	0.00533648
ENSBGRG00000016526	ITIH1	0.376667	0.00766667	-5.61855	0.000865206	0.00547393
ENSBGRG00000025914	NTAN1	22.3683	10.926	-1.03369	0.000875826	0.00552987
ENSBGRG00000019111	PRUNE2	2.90833	1.239	-1.23102	0.000876346	0.00553099
ENSBGRG00000004819	AGTPBP1	7.146	3.10933	-1.20053	0.000918092	0.00577188
ENSBGRG00000002556	CNPY2	12.584	5.10167	-1.30255	0.000927646	0.00582061
ENSBGRG00000008746	ING1	27.526	13.2857	-1.05092	0.000930651	0.00583719
ENSBGRG00000004927	-	33.9133	16.9407	-1.00136	0.000954024	0.00597218
ENSBGRG00000006343	AIMP1	3.13967	0.915	-1.77877	0.000964291	0.00603411
ENSBGRG00000001238	TMCC3	4.875	2.338	-1.06013	0.000973541	0.00608256
ENSBGRG00000005503	REXO2	18.5207	9.06333	-1.03102	0.000979083	0.00610866
ENSBGRG00000003348	COA7	6.746	2.72033	-1.31025	0.000986376	0.00614608
ENSBGRG00000002196	MTTP	0.342333	0.00966667	-5.14624	0.0010092	0.00627858
ENSBGRG00000003360	TMCO1	4.498	1.70167	-1.40234	0.00101094	0.00628698
ENSBGRG00000017526	-	0.501667	0.0286667	-4.12928	0.00107923	0.00665781
ENSBGRG00000005715	PSEN2	5.667	2.73467	-1.05122	0.00108222	0.00667368
ENSBGRG00000024348	RSPH14	5.83933	2.46867	-1.24207	0.00108735	0.00670279
ENSBGRG00000018677	FGG	0.362667	0.001	-8.5025	0.00109643	0.00675102
ENSBGRG00000019174	CDADC1	3.59967	1.54967	-1.21591	0.00109949	0.0067649
ENSBGRG00000015668	SETD2	2.07667	0.980667	-1.08243	0.00110462	0.00679367
ENSBGRG00000006013	PREPL	2.659	1.201	-1.14665	0.00111845	0.00686302
ENSBGRG00000003846	COA8	10.1607	3.23967	-1.64908	0.00113867	0.00697381
MSTRG.29153	ZNF564	2.32233	0.221333	-3.39128	0.00117293	0.00715647
ENSBGRG00000010067	GDF11	3.41733	1.43667	-1.25015	0.00120237	0.00731396
ENSBGRG00000006601	-	0.520333	0.001	-9.02329	0.00120956	0.00735213
ENSBGRG00000001073	-	3.23433	1.02667	-1.6555	0.00122655	0.007447
ENSBGRG00000020384	-	0.508667	0.00366667	-7.11611	0.00124017	0.00751836
ENSBGRG00000019589	-	6.981	3.094	-1.17396	0.0012756	0.00769345
ENSBGRG00000025202	ADAP1	4.45833	2.21933	-1.00638	0.0012778	0.00770312
ENSBGRG00000008906	AP3M2	3.10133	1.33667	-1.21425	0.00133619	0.00802512
ENSBGRG00000011739	SPATA24	9.71733	3.87467	-1.32649	0.00133693	0.00802653
ENSBGRG00000022230	INKA1	9.17033	4.407	-1.05718	0.00136999	0.00820366
ENSBGRG00000004744	ZNF79	1.387	0.407	-1.76887	0.0013821	0.00826392
ENSBGRG00000009503	-	3.67367	1.59667	-1.20216	0.00139506	0.00833216
ENSBGRG00000013117	-	1.99133	0.302667	-2.71793	0.00139804	0.00834594
ENSBGRG00000002735	HGD	0.438333	0.001	-8.77588	0.00139841	0.00834594
ENSBGRG00000015394	-	0.298	0.001	-8.21917	0.00140942	0.0083942
ENSBGRG00000007156	-	283.358	94.8237	-1.57931	0.00142496	0.00847307
ENSBGRG00000004134	KTN1	2.55933	1.19067	-1.104	0.00144182	0.00855438
ENSBGRG00000015814	TPST2	11.7967	5.55667	-1.08609	0.00144917	0.0085862
ENSBGRG00000026895	-	29.7363	14.242	-1.06208	0.00145608	0.00861683
ENSBGRG00000008312	-	5.51767	1.852	-1.57497	0.00147062	0.00869014
ENSBGRG00000010357	-	8	2.97067	-1.42921	0.00148633	0.00876689
ENSBGRG00000011987	SVBP	5.02633	1.369	-1.87638	0.0015168	0.00893354
ENSBGRG00000024174	ZNF668	3.67	1.531	-1.26131	0.00151857	0.00893613
MSTRG.10777	--	2.30633	0.827333	-1.47906	0.00151951	0.00893613
ENSBGRG00000017821	ZNF584	7.485	3.67833	-1.02495	0.0015464	0.00906817
ENSBGRG00000022691	COMMD3	2.71667	0.730333	-1.89521	0.00158308	0.00926641
ENSBGRG00000006551	CIB1	9.16233	3.769	-1.28153	0.00160531	0.00937612
ENSBGRG00000012646	FAM229B	5.82067	1.48	-1.97559	0.0016089	0.00939031
ENSBGRG00000020581	FBXO24	0.801	0.0656667	-3.60857	0.00161925	0.00943706
ENSBGRG00000013986	ITGA10	0.558	0.106667	-2.38716	0.00166706	0.00968418
ENSBGRG00000013882	TRMT12	4.02333	1.58967	-1.33967	0.00172082	0.00996777
ENSBGRG00000002891	-	64.1303	19.0787	-1.74905	0.00172391	0.00998211
ENSBGRG00000014617	BLZF1	4.71733	2.30333	-1.03425	0.00173097	0.0100194
ENSBGRG00000025134	GPR20	0.652667	0.209333	-1.64054	0.0017412	0.0100641
ENSBGRG00000015404	NUDT19	3.22267	1.47033	-1.13211	0.00178213	0.0102665
ENSBGRG00000000861	CCDC18	0.126667	0.001	-6.98489	0.00178292	0.0102665
ENSBGRG00000011819	TMEM234	5.139	1.85667	-1.46877	0.00180566	0.0103772
ENSBGRG00000014841	RGSL1	1.173	0.0353333	-5.05303	0.00184738	0.0105755
ENSBGRG00000006129	RETSAT	3.258	1.344	-1.27745	0.00185847	0.0106353
ENSBGRG00000019921	ZNF821	6.16933	2.31667	-1.41306	0.00186224	0.0106431
ENSBGRG00000011655	IQCC	2.08633	0.595333	-1.8092	0.00187148	0.010687
ENSBGRG00000008940	SMS	9.95833	4.62667	-1.10593	0.00187306	0.0106922
ENSBGRG00000022252	ZFAND2B	9.49967	4.41867	-1.10427	0.00188496	0.0107449
ENSBGRG00000004243	MRTO4	7.36933	3.612	-1.02874	0.0018897	0.0107606
ENSBGRG00000024543	USHBP1	6.96733	3.417	-1.02788	0.00190353	0.0108202
ENSBGRG00000007107	-	1.352	0.382333	-1.82219	0.00192423	0.010911
ENSBGRG00000006210	POLE3	4.61733	1.22667	-1.91232	0.00192927	0.0109357
ENSBGRG00000007996	-	2.19	0.231333	-3.24289	0.00193882	0.0109782
ENSBGRG00000012884	SMPDL3B	0.780333	0.091	-3.10015	0.00194486	0.0110086
ENSBGRG00000021152	-	4.07767	1.33933	-1.60623	0.00197472	0.0111697
ENSBGRG00000000419	HENMT1	1.35667	0.212	-2.67793	0.00205287	0.011547
ENSBGRG00000023313	IRF6	0.373	0.0193333	-4.27001	0.00209404	0.0117563
ENSBGRG00000018489	ZNF566	0.382	0.001	-8.57743	0.00209445	0.0117563
ENSBGRG00000017303	HOXD1	3.522	1.51233	-1.21962	0.00209805	0.0117724
ENSBGRG00000015468	ARFIP2	5.14767	2.42667	-1.08494	0.0021277	0.0119181
ENSBGRG00000003057	AAAS	9.07467	3.70533	-1.29224	0.00213451	0.0119479
ENSBGRG00000007085	C1orf115	3.51067	0.77	-2.18881	0.00214571	0.0119972
ENSBGRG00000019979	-	7.71967	2.814	-1.45592	0.00217996	0.0121643
ENSBGRG00000000960	MTERF4	5.885	2.37967	-1.30628	0.00221054	0.0122925
ENSBGRG00000018109	SLBP	13.173	5.08433	-1.37345	0.00224948	0.0124832
ENSBGRG00000019319	MLNR	0.44	0.0303333	-3.85853	0.00226238	0.0125418
ENSBGRG00000000903	PEX26	5.46267	2.731	-1.00018	0.00227294	0.0125874
ENSBGRG00000025140	FBXO17	6.54833	3.08533	-1.0857	0.00231276	0.0127685
ENSBGRG00000010730	NDUFA6	2.795	1.23067	-1.18341	0.00236559	0.0130333
ENSBGRG00000018704	EIF4EBP1	33.155	16.322	-1.02241	0.00237873	0.0130923
ENSBGRG00000009412	C11orf52	1.531	0.208333	-2.87751	0.00238106	0.0130962
ENSBGRG00000008703	AS3MT	1.86733	0.394667	-2.24227	0.00238662	0.0131223
ENSBGRG00000012800	SLITRK4	0.592	0.0896667	-2.72295	0.00241693	0.0132486
ENSBGRG00000005118	GSDMD	8.158	4.048	-1.01101	0.00243	0.0133063
ENSBGRG00000016821	TRIM62	2.29867	0.91	-1.33686	0.00243701	0.0133222
ENSBGRG00000007115	-	215.57	85.6887	-1.33098	0.00244927	0.0133711
ENSBGRG00000010936	NAA38	14.6913	6.462	-1.18491	0.00253166	0.0137731
ENSBGRG00000006507	PPP1R26	16.6163	5.19867	-1.67639	0.00254209	0.0138095
ENSBGRG00000026813	ALKBH2	4.747	2.08833	-1.18466	0.00257219	0.013943
ENSBGRG00000005731	-	3.60067	1.384	-1.37942	0.0025749	0.0139531
ENSBGRG00000006935	BCL7A	5.25033	2.498	-1.07164	0.00260849	0.0141161
ENSBGRG00000015224	SERPINA5	4.02933	1.63367	-1.30243	0.00263379	0.0142435
ENSBGRG00000000809	-	10.3793	3.344	-1.63407	0.00265934	0.0143576
ENSBGRG00000000867	IKZF4	2.81667	1.408	-1.00034	0.00270608	0.0145953
ENSBGRG00000025414	GTF2E2	5.26067	2.26967	-1.21277	0.0027145	0.0146309
MSTRG.7126	Mycbp2	1.137	0.124667	-3.18908	0.0027375	0.014745
ENSBGRG00000018821	-	1.63633	0.72	-1.1844	0.00275227	0.0148147
ENSBGRG00000020987	DXO	9.57867	4.42833	-1.11306	0.00280909	0.0150602
ENSBGRG00000004758	-	1.80333	0.186667	-3.27213	0.00288783	0.015426
ENSBGRG00000009094	METTL1	6.58267	2.829	-1.21838	0.00289412	0.0154494
ENSBGRG00000023175	KIF5B	4.483	2.164	-1.05076	0.00291016	0.0155093
ENSBGRG00000008950	MARCHF9	7.03667	3.161	-1.15451	0.00291493	0.0155245
ENSBGRG00000003495	KRI1	2.947	1.31567	-1.16345	0.0029431	0.0156435
ENSBGRG00000023456	TRAF3IP3	2.006	0.758	-1.40405	0.00295473	0.0157002
ENSBGRG00000009148	FANCC	1.76133	0.404333	-2.12305	0.00298033	0.0158206
ENSBGRG00000004937	-	6.315	2.764	-1.19203	0.00299284	0.0158811
ENSBGRG00000000674	ATG3	2.63033	0.786333	-1.74203	0.00303475	0.0160566
ENSBGRG00000001096	-	0.419333	0.0143333	-4.87065	0.00304959	0.0161095
ENSBGRG00000004430	PLD1	2.141	0.977333	-1.13136	0.00304973	0.0161095
ENSBGRG00000006498	-	1.85867	0.536333	-1.79307	0.00305804	0.0161322
ENSBGRG00000022094	ZNF582	1.255	0.318667	-1.97757	0.00307374	0.0161947
ENSBGRG00000007105	STRN3	3.94333	1.85933	-1.08463	0.00315436	0.0165484
ENSBGRG00000026830	-	3.943	1.206	-1.70906	0.0031976	0.016748
ENSBGRG00000009691	VTCN1	4.058	0.913333	-2.15156	0.00320571	0.0167842
ENSBGRG00000016564	SLC50A1	6.746	2.34433	-1.52485	0.00329814	0.0171631
ENSBGRG00000026821	MGAT4A	2.32533	0.769333	-1.59576	0.00332264	0.0172683
ENSBGRG00000006221	ARMT1	0.267333	0.001	-8.0625	0.00339493	0.0176043
ENSBGRG00000016163	-	2.64233	0.595	-2.15085	0.00339688	0.0176087
ENSBGRG00000008827	BCCIP	4.96533	1.84467	-1.42853	0.00342644	0.0177335
ENSBGRG00000010545	MKKS	10.653	5.02233	-1.08483	0.00343046	0.0177429
ENSBGRG00000007660	MECOM	3.844	0.351667	-3.45033	0.00345362	0.017857
ENSBGRG00000026852	DPEP1	0.339333	0.001	-8.40656	0.00346925	0.0179148
ENSBGRG00000006852	-	2.06733	0.793	-1.38238	0.00350536	0.018084
ENSBGRG00000017355	TTC1	7.2	3.53433	-1.02656	0.0035483	0.0182648
ENSBGRG00000011760	MRPL20	14.178	6.82367	-1.05503	0.00356388	0.0183214
ENSBGRG00000007496	ABAT	9.85967	2.40267	-2.0369	0.00362364	0.0186049
ENSBGRG00000011291	-	28.1633	13.2847	-1.08406	0.0036414	0.0186842
ENSBGRG00000005500	-	1.80133	0.711333	-1.34047	0.00365876	0.0187554
ENSBGRG00000022550	LMBRD1	6.072	3.024	-1.00571	0.00370576	0.0189421
ENSBGRG00000001844	DNAJC19	4.57367	0.915	-2.32151	0.00371685	0.0189928
ENSBGRG00000025167	-	1.558	0.552667	-1.49521	0.00373585	0.0190778
ENSBGRG00000000076	RWDD2B	5.908	2.873	-1.04011	0.00374338	0.0191102
ENSBGRG00000026177	JPT2	26.752	6.45167	-2.0519	0.00375131	0.0191385
MSTRG.6892	ABCC4	0.626333	0.0396667	-3.98093	0.00378084	0.0192466
ENSBGRG00000005916	-	44.9253	20.9263	-1.10221	0.00384906	0.0195323
ENSBGRG00000015518	CHRNA6	0.191667	0.001	-7.58246	0.00389421	0.0197303
ENSBGRG00000002846	GBP2	5.09367	1.815	-1.48874	0.00390518	0.0197797
ENSBGRG00000017265	-	17.991	8.54867	-1.0735	0.00390911	0.0197934
ENSBGRG00000006712	KLHL23	3.91367	1.89333	-1.04759	0.00402297	0.0202808
ENSBGRG00000026740	ZC3H6	0.530333	0.103667	-2.35495	0.00411573	0.020658
ENSBGRG00000009713	TSPAN33	2.719	0.919667	-1.56389	0.00415531	0.0208308
ENSBGRG00000019626	SHF	3.88133	1.75633	-1.14399	0.00422285	0.0211038
ENSBGRG00000007650	DCTD	0.878	0.300333	-1.54766	0.00423083	0.0211371
ENSBGRG00000007490	MYNN	1.35133	0.59	-1.1956	0.00438983	0.0218435
ENSBGRG00000015962	SDSL	0.935333	0.0876667	-3.41538	0.00441673	0.0219571
ENSBGRG00000013285	-	7.05367	3.47033	-1.0233	0.00446787	0.0221295
ENSBGRG00000008824	RNF8	2.04033	0.648667	-1.65326	0.00447791	0.0221656
ENSBGRG00000012582	TUBE1	0.426333	0.015	-4.82895	0.00459384	0.0226491
ENSBGRG00000025954	MED22	9.985	4.50067	-1.14962	0.0046695	0.0229655
MSTRG.18722	DMBT1	0.825667	0.0856667	-3.26875	0.00472047	0.0231743
ENSBGRG00000006302	-	130.582	43.6503	-1.58089	0.00472336	0.0231744
ENSBGRG00000014862	DCLK3	0.688	0.166	-2.05123	0.00476019	0.0233338
ENSBGRG00000007396	C14orf28	1.71833	0.349	-2.29971	0.00476961	0.0233728
ENSBGRG00000008567	F2RL2	1.90233	0.688	-1.46729	0.00481017	0.0235287
MSTRG.21503	MRPL11	3.514	1.09967	-1.67605	0.00481975	0.0235669
ENSBGRG00000022799	PCBD1	8.93567	2.149	-2.05591	0.00483895	0.0236265
ENSBGRG00000020207	ZNRD1	11.4263	4.925	-1.21417	0.00484758	0.0236615
ENSBGRG00000008060	HDDC3	2.89933	0.515333	-2.49214	0.0048674	0.0237223
ENSBGRG00000021253	PTRH2	6.43633	2.332	-1.46467	0.00487437	0.0237348
ENSBGRG00000023119	CETN2	1.44533	0.143667	-3.3306	0.00487932	0.0237517
ENSBGRG00000017004	RNMT	0.745333	0.100333	-2.89308	0.004911	0.0238843
ENSBGRG00000013988	-	0.265667	0.001	-8.05347	0.00509495	0.02466
ENSBGRG00000013394	SRP19	2.886	0.381	-2.92121	0.00512945	0.0248195
ENSBGRG00000003880	-	520.281	219.103	-1.24768	0.00515035	0.0249057
ENSBGRG00000008888	CDH17	0.626667	0.16	-1.96963	0.00523361	0.0251973
ENSBGRG00000000275	-	10.6547	5.13833	-1.05211	0.00532081	0.0255008
ENSBGRG00000021105	-	5.82733	1.93667	-1.58926	0.00536067	0.0256536
ENSBGRG00000011500	AFTPH	2.80067	1.33033	-1.07398	0.00543166	0.0259548
ENSBGRG00000002297	BAIAP2L2	3.21867	1.09733	-1.55246	0.00545795	0.0260578
ENSBGRG00000022046	ZNF583	2.808	1.227	-1.19441	0.00545872	0.0260578
ENSBGRG00000002824	USP33	2.02433	0.746667	-1.43891	0.00557286	0.0265118
MSTRG.28873	BRD4	3.97033	0.921667	-2.10694	0.00562707	0.0267224
ENSBGRG00000006828	FN3KRP	7.24633	3.488	-1.05485	0.00564025	0.0267692
ENSBGRG00000009467	CSNK1G3	1.28833	0.398667	-1.69225	0.00564988	0.0267926
ENSBGRG00000025073	UBXN8	1.74333	0.375	-2.21689	0.00569166	0.0269627
ENSBGRG00000023973	HEXIM2	4.713	2.09467	-1.16993	0.00569273	0.0269627
ENSBGRG00000008051	FASTKD2	2.64533	1.27533	-1.05258	0.00569569	0.0269688
ENSBGRG00000003848	SNRNP35	1.396	0.293667	-2.24905	0.00570085	0.0269854
ENSBGRG00000006647	-	1.14133	0.241667	-2.23963	0.00577847	0.0272887
ENSBGRG00000000199	-	1.39033	0.094	-3.88663	0.00578292	0.0273018
ENSBGRG00000018110	PLEKHF1	8.46633	3.86867	-1.1299	0.00585409	0.027541
MSTRG.3753	WAC	2.739	1.2	-1.19061	0.00586099	0.0275655
ENSBGRG00000007821	DEK	2.517	1.22333	-1.04089	0.00590758	0.027764
ENSBGRG00000015820	MRPS23	18.9177	9.19267	-1.04118	0.0059891	0.0280616
ENSBGRG00000026419	NDUFAF4	1.752	0.143333	-3.61156	0.00600133	0.0281026
ENSBGRG00000015205	HPX	0.308333	0.001	-8.26835	0.00601762	0.0281707
MSTRG.15958	--	3.31033	1.608	-1.04171	0.0060772	0.028392
ENSBGRG00000015141	CHAF1A	1.48267	0.603333	-1.29717	0.00616933	0.0287641
ENSBGRG00000002689	RGS4	0.286333	0.008	-5.16155	0.00627479	0.0291883
ENSBGRG00000018870	TMEM82	2.06867	0.768	-1.42952	0.00627761	0.0291929
ENSBGRG00000001955	ZCCHC7	1.064	0.267667	-1.99099	0.00644998	0.0299169
ENSBGRG00000006714	CYP2U1	1.29567	0.429	-1.59465	0.00653132	0.0302681
ENSBGRG00000003902	RPL31	334.975	131.374	-1.35038	0.00659959	0.0304881
ENSBGRG00000005655	LRP2	0.129	0.0203333	-2.66545	0.00661653	0.0305489
ENSBGRG00000002744	SETD4	4.843	2.173	-1.15621	0.0066391	0.0306331
ENSBGRG00000025212	ITGA2B	10.5973	3.245	-1.70741	0.00668734	0.0308145
ENSBGRG00000004958	-	4.24433	1.79633	-1.24048	0.00673442	0.0309868
ENSBGRG00000003972	HOXC4	3.59667	1.694	-1.08623	0.00675288	0.0310542
ENSBGRG00000007005	PRC1	0.914333	0.180333	-2.34205	0.00676543	0.0310542
ENSBGRG00000017457	ZNF350	1.02133	0.342	-1.57839	0.00677316	0.0310764
ENSBGRG00000019750	C2	4.41767	2.114	-1.06331	0.00687461	0.0314703
ENSBGRG00000000995	-	0.278333	0.001	-8.12067	0.00687962	0.0314754
ENSBGRG00000016386	-	2.25	0.950333	-1.24342	0.0069573	0.0318037
ENSBGRG00000020362	-	0.269667	0.001	-8.07503	0.00699868	0.0319656
ENSBGRG00000022008	KCNS3	5.29167	2.499	-1.08237	0.00701264	0.0320113
ENSBGRG00000013793	F2	0.544	0.0753333	-2.85225	0.00715278	0.0325314
ENSBGRG00000002021	DUSP12	3.002	1.28267	-1.22678	0.00718004	0.0326002
ENSBGRG00000021421	-	0.114333	0.00966667	-3.56408	0.00718505	0.0326137
ENSBGRG00000015913	-	5.69	2.12433	-1.42142	0.00720433	0.0326829
ENSBGRG00000006370	-	0.472	0.017	-4.79518	0.00726207	0.0328801
ENSBGRG00000014350	PFDN1	20.614	7.966	-1.3717	0.00737902	0.0333006
ENSBGRG00000025781	PLD2	3.05133	1.508	-1.0168	0.00742715	0.0334678
ENSBGRG00000009443	RIMBP2	0.233	0.015	-3.9573	0.00744161	0.0335236
ENSBGRG00000020809	CAMKK1	0.894	0.269667	-1.7291	0.00758468	0.034111
ENSBGRG00000010877	-	3.73567	1.233	-1.59919	0.00763479	0.0343172
ENSBGRG00000025881	ELF3	0.801667	0.164667	-2.28345	0.00769301	0.0345308
ENSBGRG00000019748	TNFRSF11B	0.814333	0.125333	-2.69985	0.0077303	0.0346692
ENSBGRG00000022405	SUSD5	0.311333	0.014	-4.47496	0.00791185	0.0353655
ENSBGRG00000003558	PNO1	5.59633	2.259	-1.3088	0.00793437	0.0354284
ENSBGRG00000001564	KRT18	2.33667	0.692	-1.75561	0.00805409	0.0358543
ENSBGRG00000018193	SRPX2	2.38433	1.108	-1.10563	0.00811964	0.0360744
ENSBGRG00000025968	RPL7A	631.801	284.355	-1.15178	0.00824088	0.0365325
ENSBGRG00000007711	SLC6A18	0.122	0.001	-6.93074	0.00826965	0.03665
ENSBGRG00000017687	CP	0.134	0.001	-7.06609	0.00834678	0.0369348
ENSBGRG00000003760	ASDURF	10.1713	1.98367	-2.35827	0.00842155	0.0371599
ENSBGRG00000004994	S100A9	2.00267	0.452667	-2.1454	0.00847746	0.0373555
ENSBGRG00000005642	CYLD	4.32233	1.981	-1.12558	0.00851902	0.0374958
MSTRG.7207	--	1.07167	0.198333	-2.43386	0.00853897	0.0375547
ENSBGRG00000000696	CDK2	3.19667	1.21833	-1.39166	0.00855256	0.0376029
ENSBGRG00000004075	LETMD1	4.237	1.633	-1.37552	0.00866963	0.038005
ENSBGRG00000015785	GDAP1	1.751	0.626667	-1.48241	0.0087073	0.0381494
ENSBGRG00000007870	PSMD12	4.62533	2.20967	-1.06573	0.00874998	0.0382948
ENSBGRG00000023193	-	3.785	1.568	-1.27137	0.00881241	0.0385053
ENSBGRG00000000734	FOXD2	1.437	0.441667	-1.70203	0.00881691	0.0385118
ENSBGRG00000017987	USP19	1.21233	0.512667	-1.24169	0.00881977	0.0385118
ENSBGRG00000009381	ZNF608	1.13367	0.438333	-1.3709	0.00882104	0.0385118
ENSBGRG00000024337	TTC33	2.50533	0.786333	-1.67179	0.00889145	0.0387562
ENSBGRG00000001703	JSRP1	164.242	76.552	-1.10131	0.00893602	0.0389295
ENSBGRG00000020093	-	3.52733	1.23467	-1.51446	0.00895177	0.0389876
MSTRG.8786	gag	1.11667	0.108667	-3.36122	0.00903968	0.0393492
ENSBGRG00000003337	RECQL	0.454333	0.0696667	-2.70521	0.00908722	0.0395028
MSTRG.15080	--	2.68733	0.179333	-3.90546	0.00918417	0.0398598
ENSBGRG00000025431	-	1.77433	0.452333	-1.97182	0.00921086	0.0399542
ENSBGRG00000025489	ARL16	1.37633	0.369333	-1.89783	0.00926126	0.0400866
ENSBGRG00000015906	SDAD1	0.752333	0.240333	-1.64634	0.00928311	0.0401704
ENSBGRG00000008991	SUB1	2.177	0.846333	-1.36304	0.00947716	0.0409222
ENSBGRG00000019883	CYP46A1	0.286333	0.0106667	-4.74651	0.00951404	0.0410705
ENSBGRG00000001607	TCEANC2	0.478	0.072	-2.73094	0.00951763	0.041075
ENSBGRG00000005951	-	1.14	0.264	-2.11042	0.00970832	0.0417807
ENSBGRG00000023680	ALDH3A1	0.250667	0.001	-7.96963	0.00983431	0.042243
ENSBGRG00000007114	SUPT7L	4.60633	2.261	-1.02666	0.00987641	0.042374
ENSBGRG00000019504	-	0.337667	0.024	-3.81449	0.00994957	0.0426765
ENSBGRG00000024239	-	0.260667	0.001	-8.02606	0.0100087	0.0429186
ENSBGRG00000005279	-	2.74967	0.976667	-1.49332	0.0100754	0.0431586
ENSBGRG00000015958	-	0.302667	0.001	-8.24159	0.010078	0.0431586
ENSBGRG00000020702	PYROXD2	2.59633	1.06267	-1.28879	0.0101457	0.0433908
ENSBGRG00000002068	MED21	7.75467	3.25733	-1.25137	0.0101598	0.043428
ENSBGRG00000026571	-	25.7947	12.272	-1.0717	0.0103508	0.0440792
ENSBGRG00000010796	PMPCB	12.3643	5.02733	-1.29832	0.0103531	0.0440792
ENSBGRG00000023732	CHUK	2.28267	1.10367	-1.04842	0.0104232	0.0442532
ENSBGRG00000018144	POP4	5.36867	2.419	-1.15015	0.0104949	0.0444951
ENSBGRG00000013413	COPS2	2.513	1.19067	-1.07764	0.0105617	0.0447195
ENSBGRG00000001715	CAMLG	3.438	1.19933	-1.51934	0.0106365	0.0449654
ENSBGRG00000008019	RNF24	0.711333	0.249	-1.51438	0.0106512	0.045004
ENSBGRG00000021033	CXorf56	3.86167	1.463	-1.40029	0.0107309	0.0453096
ENSBGRG00000002137	LURAP1	0.554667	0.001	-9.11548	0.0108651	0.0457758
ENSBGRG00000021221	-	13.368	5.902	-1.17951	0.010868	0.045776
ENSBGRG00000012516	SWSAP1	7.76367	3.296	-1.23602	0.0109358	0.0460136
ENSBGRG00000001143	NFXL1	0.918333	0.279	-1.71875	0.0109446	0.0460356
ENSBGRG00000000253	OMA1	0.856667	0.139333	-2.62019	0.0109586	0.0460736
ENSBGRG00000009816	-	0.310667	0.001	-8.27922	0.0110877	0.0464589
ENSBGRG00000010618	FKBP6	0.363333	0.001	-8.50515	0.011095	0.0464772
MSTRG.21230	NAP1L4	2.11067	0.597	-1.8219	0.0112315	0.0469882
ENSBGRG00000022750	-	1.158	0.0716667	-4.01419	0.0113041	0.0472062
ENSBGRG00000026316	CHI3L1	5.05533	2.29833	-1.13722	0.0114019	0.0475654
ENSBGRG00000021673	EPHX3	2.992	1.451	-1.04406	0.0115618	0.0480831
ENSBGRG00000016901	HAUS8	1.195	0.307	-1.9607	0.0118354	0.0490831
ENSBGRG00000000584	ZNF189	0.841333	0.225333	-1.90062	0.0118357	0.0490831
ENSBGRG00000014708	-	0.674333	0.0323333	-4.38237	0.0118972	0.0492796
ENSBGRG00000019866	RABEPK	4.29967	1.93967	-1.14842	0.0120973	0.0499754
