# Supplementary material for: Transcriptome Analysis of mRNA and lncRNA Related to Muscle Growth and Development in Gannan Yak and Jeryak
Source: Int J Mol Sci. 2023 Nov 30;24(23):16991. doi: 10.3390/ijms242316991 (PMC10707067; doi:10.3390/ijms242316991)
Supplement: Supplementary file 1 [file ijms-24-16991-s001.zip › Table S10 lncRNAs trans-regulation of target genes..xlsx]

## Sheet: trans_diff.annot
lncRNA_id	GeneID	cor	p_value	Symbol	Description
MSTRG.20583.6	ENSBGRG00000021213	0.991113	0.00011811	ATF3	activating transcription factor 3 [Source:HGNC Symbol;Acc:HGNC:785]
MSTRG.17950.1	ENSBGRG00000021213	0.98631	0.000279849	ATF3	activating transcription factor 3 [Source:HGNC Symbol;Acc:HGNC:785]
MSTRG.6217.2	ENSBGRG00000021213	0.995947	2.46094e-05	ATF3	activating transcription factor 3 [Source:HGNC Symbol;Acc:HGNC:785]
MSTRG.9636.1	ENSBGRG00000021213	0.972841	0.00109637	ATF3	activating transcription factor 3 [Source:HGNC Symbol;Acc:HGNC:785]
MSTRG.23180.1	ENSBGRG00000021213	0.980306	0.000577979	ATF3	activating transcription factor 3 [Source:HGNC Symbol;Acc:HGNC:785]
MSTRG.1959.1	ENSBGRG00000021213	0.983576	0.000402405	ATF3	activating transcription factor 3 [Source:HGNC Symbol;Acc:HGNC:785]
MSTRG.16260.9	ENSBGRG00000021213	0.979651	0.000616927	ATF3	activating transcription factor 3 [Source:HGNC Symbol;Acc:HGNC:785]
MSTRG.4090.7	ENSBGRG00000021213	0.959882	0.00238185	ATF3	activating transcription factor 3 [Source:HGNC Symbol;Acc:HGNC:785]
MSTRG.20583.3	ENSBGRG00000021213	0.966807	0.00163435	ATF3	activating transcription factor 3 [Source:HGNC Symbol;Acc:HGNC:785]
MSTRG.11086.2	ENSBGRG00000021213	0.983746	0.000394154	ATF3	activating transcription factor 3 [Source:HGNC Symbol;Acc:HGNC:785]
MSTRG.17950.3	ENSBGRG00000021213	0.963289	0.00199684	ATF3	activating transcription factor 3 [Source:HGNC Symbol;Acc:HGNC:785]
MSTRG.31308.1	ENSBGRG00000021213	0.959469	0.0024308	ATF3	activating transcription factor 3 [Source:HGNC Symbol;Acc:HGNC:785]
MSTRG.11020.1	ENSBGRG00000021213	-0.987896	0.000218875	ATF3	activating transcription factor 3 [Source:HGNC Symbol;Acc:HGNC:785]
MSTRG.1150.7	ENSBGRG00000021213	0.951306	0.00349898	ATF3	activating transcription factor 3 [Source:HGNC Symbol;Acc:HGNC:785]
MSTRG.2592.1	ENSBGRG00000021213	-0.975359	0.000903282	ATF3	activating transcription factor 3 [Source:HGNC Symbol;Acc:HGNC:785]
MSTRG.4480.1	ENSBGRG00000021213	0.995845	2.58551e-05	ATF3	activating transcription factor 3 [Source:HGNC Symbol;Acc:HGNC:785]
MSTRG.20583.4	ENSBGRG00000021213	0.953846	0.00314614	ATF3	activating transcription factor 3 [Source:HGNC Symbol;Acc:HGNC:785]
MSTRG.12212.2	ENSBGRG00000021213	0.993439	6.44211e-05	ATF3	activating transcription factor 3 [Source:HGNC Symbol;Acc:HGNC:785]
MSTRG.6018.3	ENSBGRG00000021213	0.956029	0.00285767	ATF3	activating transcription factor 3 [Source:HGNC Symbol;Acc:HGNC:785]
MSTRG.4480.4	ENSBGRG00000021213	-0.974594	0.000959965	ATF3	activating transcription factor 3 [Source:HGNC Symbol;Acc:HGNC:785]
MSTRG.13727.1	ENSBGRG00000021213	0.952804	0.00328869	ATF3	activating transcription factor 3 [Source:HGNC Symbol;Acc:HGNC:785]
MSTRG.31101.2	ENSBGRG00000021213	-0.991118	0.000117981	ATF3	activating transcription factor 3 [Source:HGNC Symbol;Acc:HGNC:785]
MSTRG.20583.2	ENSBGRG00000021213	0.958649	0.00252956	ATF3	activating transcription factor 3 [Source:HGNC Symbol;Acc:HGNC:785]
ENSBGRT00000027506	ENSBGRG00000021213	0.971371	0.00121771	ATF3	activating transcription factor 3 [Source:HGNC Symbol;Acc:HGNC:785]
MSTRG.24192.2	ENSBGRG00000021213	-0.975067	0.000924767	ATF3	activating transcription factor 3 [Source:HGNC Symbol;Acc:HGNC:785]
MSTRG.18705.1	ENSBGRG00000021213	0.962343	0.00210036	ATF3	activating transcription factor 3 [Source:HGNC Symbol;Acc:HGNC:785]
MSTRG.17679.1	ENSBGRG00000021213	0.97614	0.000847181	ATF3	activating transcription factor 3 [Source:HGNC Symbol;Acc:HGNC:785]
MSTRG.20584.1	ENSBGRG00000021213	0.984161	0.000374307	ATF3	activating transcription factor 3 [Source:HGNC Symbol;Acc:HGNC:785]
MSTRG.11088.1	ENSBGRG00000021213	0.961527	0.00219177	ATF3	activating transcription factor 3 [Source:HGNC Symbol;Acc:HGNC:785]
MSTRG.19360.2	ENSBGRG00000021213	-0.985834	0.000299579	ATF3	activating transcription factor 3 [Source:HGNC Symbol;Acc:HGNC:785]
MSTRG.6018.1	ENSBGRG00000021213	-0.971209	0.00123141	ATF3	activating transcription factor 3 [Source:HGNC Symbol;Acc:HGNC:785]
MSTRG.15587.1	ENSBGRG00000021213	-0.987136	0.000247171	ATF3	activating transcription factor 3 [Source:HGNC Symbol;Acc:HGNC:785]
MSTRG.23180.2	ENSBGRG00000021213	0.975923	0.000862596	ATF3	activating transcription factor 3 [Source:HGNC Symbol;Acc:HGNC:785]
MSTRG.3866.2	ENSBGRG00000021213	-0.976285	0.000836939	ATF3	activating transcription factor 3 [Source:HGNC Symbol;Acc:HGNC:785]
MSTRG.31463.2	ENSBGRG00000021213	0.995275	3.34301e-05	ATF3	activating transcription factor 3 [Source:HGNC Symbol;Acc:HGNC:785]
MSTRG.8649.1	ENSBGRG00000021213	-0.993562	6.20348e-05	ATF3	activating transcription factor 3 [Source:HGNC Symbol;Acc:HGNC:785]
MSTRG.26483.1	ENSBGRG00000021213	-0.979116	0.000649643	ATF3	activating transcription factor 3 [Source:HGNC Symbol;Acc:HGNC:785]
MSTRG.19059.1	ENSBGRG00000021213	0.984924	0.00033923	ATF3	activating transcription factor 3 [Source:HGNC Symbol;Acc:HGNC:785]
MSTRG.29089.2	ENSBGRG00000021213	0.979978	0.000597301	ATF3	activating transcription factor 3 [Source:HGNC Symbol;Acc:HGNC:785]
MSTRG.17848.1	ENSBGRG00000021213	-0.990276	0.000141379	ATF3	activating transcription factor 3 [Source:HGNC Symbol;Acc:HGNC:785]
MSTRG.14054.3	ENSBGRG00000021213	-0.981885	0.00048925	ATF3	activating transcription factor 3 [Source:HGNC Symbol;Acc:HGNC:785]
MSTRG.17896.1	ENSBGRG00000021213	0.973339	0.00105675	ATF3	activating transcription factor 3 [Source:HGNC Symbol;Acc:HGNC:785]
MSTRG.3488.6	ENSBGRG00000021213	0.978628	0.000680256	ATF3	activating transcription factor 3 [Source:HGNC Symbol;Acc:HGNC:785]
MSTRG.8650.1	ENSBGRG00000021213	0.985544	0.000311974	ATF3	activating transcription factor 3 [Source:HGNC Symbol;Acc:HGNC:785]
MSTRG.8242.3	ENSBGRG00000021213	-0.995707	2.76073e-05	ATF3	activating transcription factor 3 [Source:HGNC Symbol;Acc:HGNC:785]
MSTRG.9329.1	ENSBGRG00000021213	-0.9568	0.00275905	ATF3	activating transcription factor 3 [Source:HGNC Symbol;Acc:HGNC:785]
MSTRG.783.3	ENSBGRG00000021213	0.974701	0.000951996	ATF3	activating transcription factor 3 [Source:HGNC Symbol;Acc:HGNC:785]
MSTRG.22127.1	ENSBGRG00000021213	-0.988563	0.000195463	ATF3	activating transcription factor 3 [Source:HGNC Symbol;Acc:HGNC:785]
MSTRG.4480.2	ENSBGRG00000021213	0.976358	0.000831775	ATF3	activating transcription factor 3 [Source:HGNC Symbol;Acc:HGNC:785]
MSTRG.15040.1	ENSBGRG00000021213	-0.979489	0.000626739	ATF3	activating transcription factor 3 [Source:HGNC Symbol;Acc:HGNC:785]
MSTRG.4123.1	ENSBGRG00000021213	0.97051	0.00129168	ATF3	activating transcription factor 3 [Source:HGNC Symbol;Acc:HGNC:785]
MSTRG.29938.1	ENSBGRG00000021213	0.973528	0.00104191	ATF3	activating transcription factor 3 [Source:HGNC Symbol;Acc:HGNC:785]
MSTRG.3384.1	ENSBGRG00000021213	-0.980636	0.000558834	ATF3	activating transcription factor 3 [Source:HGNC Symbol;Acc:HGNC:785]
MSTRG.30862.1	ENSBGRG00000021213	-0.982768	0.00044283	ATF3	activating transcription factor 3 [Source:HGNC Symbol;Acc:HGNC:785]
MSTRG.18038.1	ENSBGRG00000021213	-0.966939	0.0016215	ATF3	activating transcription factor 3 [Source:HGNC Symbol;Acc:HGNC:785]
MSTRG.28752.2	ENSBGRG00000021213	-0.996491	1.84451e-05	ATF3	activating transcription factor 3 [Source:HGNC Symbol;Acc:HGNC:785]
MSTRG.25063.5	ENSBGRG00000021213	-0.974541	0.000964016	ATF3	activating transcription factor 3 [Source:HGNC Symbol;Acc:HGNC:785]
MSTRG.9348.1	ENSBGRG00000021213	0.967503	0.0015669	ATF3	activating transcription factor 3 [Source:HGNC Symbol;Acc:HGNC:785]
MSTRG.4247.1	ENSBGRG00000021213	-0.958936	0.00249473	ATF3	activating transcription factor 3 [Source:HGNC Symbol;Acc:HGNC:785]
MSTRG.16654.1	ENSBGRG00000021213	0.961082	0.00224244	ATF3	activating transcription factor 3 [Source:HGNC Symbol;Acc:HGNC:785]
MSTRG.8650.2	ENSBGRG00000021213	0.973662	0.00103139	ATF3	activating transcription factor 3 [Source:HGNC Symbol;Acc:HGNC:785]
MSTRG.11078.5	ENSBGRG00000021213	-0.968048	0.00151511	ATF3	activating transcription factor 3 [Source:HGNC Symbol;Acc:HGNC:785]
MSTRG.15631.1	ENSBGRG00000021213	0.985677	0.000306271	ATF3	activating transcription factor 3 [Source:HGNC Symbol;Acc:HGNC:785]
MSTRG.31101.3	ENSBGRG00000021213	-0.960336	0.00232863	ATF3	activating transcription factor 3 [Source:HGNC Symbol;Acc:HGNC:785]
MSTRG.31201.1	ENSBGRG00000021213	0.989375	0.000168748	ATF3	activating transcription factor 3 [Source:HGNC Symbol;Acc:HGNC:785]
MSTRG.1578.1	ENSBGRG00000021213	-0.997856	6.8921e-06	ATF3	activating transcription factor 3 [Source:HGNC Symbol;Acc:HGNC:785]
MSTRG.15810.2	ENSBGRG00000021213	-0.991666	0.000103903	ATF3	activating transcription factor 3 [Source:HGNC Symbol;Acc:HGNC:785]
MSTRG.19083.1	ENSBGRG00000021213	-0.970584	0.00128523	ATF3	activating transcription factor 3 [Source:HGNC Symbol;Acc:HGNC:785]
MSTRG.13535.2	ENSBGRG00000021213	0.982457	0.00045896	ATF3	activating transcription factor 3 [Source:HGNC Symbol;Acc:HGNC:785]
MSTRG.13535.3	ENSBGRG00000021213	0.982457	0.00045896	ATF3	activating transcription factor 3 [Source:HGNC Symbol;Acc:HGNC:785]
MSTRG.4434.1	ENSBGRG00000021213	-0.982885	0.000436898	ATF3	activating transcription factor 3 [Source:HGNC Symbol;Acc:HGNC:785]
MSTRG.4434.2	ENSBGRG00000021213	-0.982885	0.000436898	ATF3	activating transcription factor 3 [Source:HGNC Symbol;Acc:HGNC:785]
MSTRG.12112.2	ENSBGRG00000021213	-0.95295	0.00326843	ATF3	activating transcription factor 3 [Source:HGNC Symbol;Acc:HGNC:785]
MSTRG.25587.5	ENSBGRG00000021213	0.972181	0.0011501	ATF3	activating transcription factor 3 [Source:HGNC Symbol;Acc:HGNC:785]
ENSBGRT00000021259	ENSBGRG00000021213	0.993842	5.67706e-05	ATF3	activating transcription factor 3 [Source:HGNC Symbol;Acc:HGNC:785]
MSTRG.17988.1	ENSBGRG00000021213	-0.971686	0.00119121	ATF3	activating transcription factor 3 [Source:HGNC Symbol;Acc:HGNC:785]
MSTRG.30541.1	ENSBGRG00000021213	-0.969666	0.0013663	ATF3	activating transcription factor 3 [Source:HGNC Symbol;Acc:HGNC:785]
MSTRG.24141.6	ENSBGRG00000021213	-0.951248	0.00350718	ATF3	activating transcription factor 3 [Source:HGNC Symbol;Acc:HGNC:785]
MSTRG.13725.2	ENSBGRG00000021213	0.954045	0.00311924	ATF3	activating transcription factor 3 [Source:HGNC Symbol;Acc:HGNC:785]
MSTRG.29675.3	ENSBGRG00000021213	-0.970879	0.00125972	ATF3	activating transcription factor 3 [Source:HGNC Symbol;Acc:HGNC:785]
MSTRG.15958.4	ENSBGRG00000021213	-0.985853	0.000298773	ATF3	activating transcription factor 3 [Source:HGNC Symbol;Acc:HGNC:785]
MSTRG.24181.1	ENSBGRG00000021213	-0.9727	0.00110779	ATF3	activating transcription factor 3 [Source:HGNC Symbol;Acc:HGNC:785]
MSTRG.29679.2	ENSBGRG00000021213	-0.965471	0.00176782	ATF3	activating transcription factor 3 [Source:HGNC Symbol;Acc:HGNC:785]
MSTRG.17804.6	ENSBGRG00000021213	-0.965019	0.00181412	ATF3	activating transcription factor 3 [Source:HGNC Symbol;Acc:HGNC:785]
MSTRG.735.1	ENSBGRG00000021213	-0.965437	0.00177122	ATF3	activating transcription factor 3 [Source:HGNC Symbol;Acc:HGNC:785]
MSTRG.33025.1	ENSBGRG00000021213	-0.98512	0.000330473	ATF3	activating transcription factor 3 [Source:HGNC Symbol;Acc:HGNC:785]
MSTRG.2592.3	ENSBGRG00000021213	-0.978433	0.000692673	ATF3	activating transcription factor 3 [Source:HGNC Symbol;Acc:HGNC:785]
MSTRG.2592.4	ENSBGRG00000021213	-0.978433	0.000692673	ATF3	activating transcription factor 3 [Source:HGNC Symbol;Acc:HGNC:785]
MSTRG.11403.1	ENSBGRG00000021213	0.951917	0.00341233	ATF3	activating transcription factor 3 [Source:HGNC Symbol;Acc:HGNC:785]
MSTRG.10622.1	ENSBGRG00000021213	-0.965386	0.00177642	ATF3	activating transcription factor 3 [Source:HGNC Symbol;Acc:HGNC:785]
MSTRG.19024.3	ENSBGRG00000021213	-0.959386	0.00244076	ATF3	activating transcription factor 3 [Source:HGNC Symbol;Acc:HGNC:785]
MSTRG.19024.4	ENSBGRG00000021213	-0.959386	0.00244076	ATF3	activating transcription factor 3 [Source:HGNC Symbol;Acc:HGNC:785]
MSTRG.10096.2	ENSBGRG00000021213	-0.962993	0.00202896	ATF3	activating transcription factor 3 [Source:HGNC Symbol;Acc:HGNC:785]
MSTRG.15005.7	ENSBGRG00000021213	0.984504	0.000358317	ATF3	activating transcription factor 3 [Source:HGNC Symbol;Acc:HGNC:785]
MSTRG.10794.1	ENSBGRG00000021213	0.967049	0.00161075	ATF3	activating transcription factor 3 [Source:HGNC Symbol;Acc:HGNC:785]
ENSBGRT00000045206	ENSBGRG00000021213	0.984035	0.000380302	ATF3	activating transcription factor 3 [Source:HGNC Symbol;Acc:HGNC:785]
MSTRG.31004.1	ENSBGRG00000021213	-0.973979	0.00100685	ATF3	activating transcription factor 3 [Source:HGNC Symbol;Acc:HGNC:785]
MSTRG.15982.1	ENSBGRG00000021213	-0.984333	0.000366272	ATF3	activating transcription factor 3 [Source:HGNC Symbol;Acc:HGNC:785]
MSTRG.18858.1	ENSBGRG00000021213	0.983443	0.000408916	ATF3	activating transcription factor 3 [Source:HGNC Symbol;Acc:HGNC:785]
MSTRG.18543.3	ENSBGRG00000021213	-0.950218	0.00365566	ATF3	activating transcription factor 3 [Source:HGNC Symbol;Acc:HGNC:785]
MSTRG.29034.2	ENSBGRG00000021213	-0.970117	0.00132614	ATF3	activating transcription factor 3 [Source:HGNC Symbol;Acc:HGNC:785]
MSTRG.1510.1	ENSBGRG00000021213	0.969821	0.00135245	ATF3	activating transcription factor 3 [Source:HGNC Symbol;Acc:HGNC:785]
MSTRG.1828.2	ENSBGRG00000021213	-0.952218	0.0033701	ATF3	activating transcription factor 3 [Source:HGNC Symbol;Acc:HGNC:785]
MSTRG.28043.1	ENSBGRG00000021213	0.953497	0.00319347	ATF3	activating transcription factor 3 [Source:HGNC Symbol;Acc:HGNC:785]
MSTRG.29457.1	ENSBGRG00000021213	0.971916	0.00117198	ATF3	activating transcription factor 3 [Source:HGNC Symbol;Acc:HGNC:785]
MSTRG.10353.1	ENSBGRG00000021213	-0.985536	0.000312298	ATF3	activating transcription factor 3 [Source:HGNC Symbol;Acc:HGNC:785]
MSTRG.22358.1	ENSBGRG00000021213	-0.959123	0.00247229	ATF3	activating transcription factor 3 [Source:HGNC Symbol;Acc:HGNC:785]
MSTRG.63.3	ENSBGRG00000021213	-0.970771	0.001269	ATF3	activating transcription factor 3 [Source:HGNC Symbol;Acc:HGNC:785]
MSTRG.63.4	ENSBGRG00000021213	-0.970771	0.001269	ATF3	activating transcription factor 3 [Source:HGNC Symbol;Acc:HGNC:785]
MSTRG.14046.1	ENSBGRG00000021213	-0.953706	0.00316515	ATF3	activating transcription factor 3 [Source:HGNC Symbol;Acc:HGNC:785]
MSTRG.26736.1	ENSBGRG00000021213	0.971458	0.00121034	ATF3	activating transcription factor 3 [Source:HGNC Symbol;Acc:HGNC:785]
ENSBGRT00000045826	ENSBGRG00000021213	0.980912	0.000543036	ATF3	activating transcription factor 3 [Source:HGNC Symbol;Acc:HGNC:785]
MSTRG.14252.1	ENSBGRG00000021213	-0.973396	0.00105226	ATF3	activating transcription factor 3 [Source:HGNC Symbol;Acc:HGNC:785]
ENSBGRT00000000461	ENSBGRG00000021213	0.96412	0.001908	ATF3	activating transcription factor 3 [Source:HGNC Symbol;Acc:HGNC:785]
MSTRG.5880.2	ENSBGRG00000021213	-0.973474	0.00104613	ATF3	activating transcription factor 3 [Source:HGNC Symbol;Acc:HGNC:785]
MSTRG.5575.2	ENSBGRG00000021213	-0.986039	0.000290988	ATF3	activating transcription factor 3 [Source:HGNC Symbol;Acc:HGNC:785]
MSTRG.17760.1	ENSBGRG00000021213	0.966724	0.00164249	ATF3	activating transcription factor 3 [Source:HGNC Symbol;Acc:HGNC:785]
MSTRG.10634.5	ENSBGRG00000021213	0.986429	0.000275016	ATF3	activating transcription factor 3 [Source:HGNC Symbol;Acc:HGNC:785]
MSTRG.21555.1	ENSBGRG00000021213	0.994477	4.56653e-05	ATF3	activating transcription factor 3 [Source:HGNC Symbol;Acc:HGNC:785]
MSTRG.53.1	ENSBGRG00000021213	0.990564	0.000133138	ATF3	activating transcription factor 3 [Source:HGNC Symbol;Acc:HGNC:785]
MSTRG.20804.4	ENSBGRG00000021213	-0.973765	0.00102336	ATF3	activating transcription factor 3 [Source:HGNC Symbol;Acc:HGNC:785]
MSTRG.27855.1	ENSBGRG00000021213	-0.971327	0.0012214	ATF3	activating transcription factor 3 [Source:HGNC Symbol;Acc:HGNC:785]
MSTRG.8542.3	ENSBGRG00000021213	-0.994935	3.84219e-05	ATF3	activating transcription factor 3 [Source:HGNC Symbol;Acc:HGNC:785]
MSTRG.22565.2	ENSBGRG00000021213	-0.984348	0.000365568	ATF3	activating transcription factor 3 [Source:HGNC Symbol;Acc:HGNC:785]
MSTRG.12211.3	ENSBGRG00000021213	0.962048	0.00213317	ATF3	activating transcription factor 3 [Source:HGNC Symbol;Acc:HGNC:785]
MSTRG.26306.4	ENSBGRG00000021213	-0.970364	0.00130442	ATF3	activating transcription factor 3 [Source:HGNC Symbol;Acc:HGNC:785]
MSTRG.27793.15	ENSBGRG00000021213	0.99204	9.47896e-05	ATF3	activating transcription factor 3 [Source:HGNC Symbol;Acc:HGNC:785]
MSTRG.7725.1	ENSBGRG00000021213	-0.960062	0.00236067	ATF3	activating transcription factor 3 [Source:HGNC Symbol;Acc:HGNC:785]
MSTRG.30392.1	ENSBGRG00000021213	-0.980657	0.00055762	ATF3	activating transcription factor 3 [Source:HGNC Symbol;Acc:HGNC:785]
MSTRG.22384.3	ENSBGRG00000021213	-0.9638	0.00194198	ATF3	activating transcription factor 3 [Source:HGNC Symbol;Acc:HGNC:785]
MSTRG.17487.1	ENSBGRG00000021213	-0.971495	0.00120721	ATF3	activating transcription factor 3 [Source:HGNC Symbol;Acc:HGNC:785]
MSTRG.28319.2	ENSBGRG00000021213	-0.953341	0.00321477	ATF3	activating transcription factor 3 [Source:HGNC Symbol;Acc:HGNC:785]
MSTRG.20583.6	ENSBGRG00000026302	0.97325	0.00106378	MYBPH	myosin binding protein H [Source:HGNC Symbol;Acc:HGNC:7552]
MSTRG.17950.1	ENSBGRG00000026302	0.965825	0.00173192	MYBPH	myosin binding protein H [Source:HGNC Symbol;Acc:HGNC:7552]
MSTRG.6217.2	ENSBGRG00000026302	0.982523	0.000455495	MYBPH	myosin binding protein H [Source:HGNC Symbol;Acc:HGNC:7552]
MSTRG.9636.1	ENSBGRG00000026302	0.96461	0.00185649	MYBPH	myosin binding protein H [Source:HGNC Symbol;Acc:HGNC:7552]
MSTRG.23180.1	ENSBGRG00000026302	0.984091	0.000377647	MYBPH	myosin binding protein H [Source:HGNC Symbol;Acc:HGNC:7552]
MSTRG.1959.1	ENSBGRG00000026302	0.96431	0.00188796	MYBPH	myosin binding protein H [Source:HGNC Symbol;Acc:HGNC:7552]
MSTRG.16260.9	ENSBGRG00000026302	0.959957	0.00237311	MYBPH	myosin binding protein H [Source:HGNC Symbol;Acc:HGNC:7552]
MSTRG.11086.2	ENSBGRG00000026302	0.990758	0.000127726	MYBPH	myosin binding protein H [Source:HGNC Symbol;Acc:HGNC:7552]
MSTRG.12211.4	ENSBGRG00000026302	0.959279	0.00245357	MYBPH	myosin binding protein H [Source:HGNC Symbol;Acc:HGNC:7552]
MSTRG.11020.1	ENSBGRG00000026302	-0.988666	0.000191953	MYBPH	myosin binding protein H [Source:HGNC Symbol;Acc:HGNC:7552]
MSTRG.2592.1	ENSBGRG00000026302	-0.971425	0.0012131	MYBPH	myosin binding protein H [Source:HGNC Symbol;Acc:HGNC:7552]
MSTRG.4480.1	ENSBGRG00000026302	0.983329	0.000414588	MYBPH	myosin binding protein H [Source:HGNC Symbol;Acc:HGNC:7552]
MSTRG.20583.4	ENSBGRG00000026302	0.967377	0.00157902	MYBPH	myosin binding protein H [Source:HGNC Symbol;Acc:HGNC:7552]
MSTRG.12212.2	ENSBGRG00000026302	0.997922	6.47141e-06	MYBPH	myosin binding protein H [Source:HGNC Symbol;Acc:HGNC:7552]
MSTRG.6018.3	ENSBGRG00000026302	0.975325	0.000905757	MYBPH	myosin binding protein H [Source:HGNC Symbol;Acc:HGNC:7552]
MSTRG.4480.4	ENSBGRG00000026302	-0.970902	0.0012577	MYBPH	myosin binding protein H [Source:HGNC Symbol;Acc:HGNC:7552]
MSTRG.31101.2	ENSBGRG00000026302	-0.981427	0.000514218	MYBPH	myosin binding protein H [Source:HGNC Symbol;Acc:HGNC:7552]
MSTRG.24192.2	ENSBGRG00000026302	-0.983416	0.00041025	MYBPH	myosin binding protein H [Source:HGNC Symbol;Acc:HGNC:7552]
MSTRG.22496.3	ENSBGRG00000026302	0.962622	0.00206951	MYBPH	myosin binding protein H [Source:HGNC Symbol;Acc:HGNC:7552]
MSTRG.17679.1	ENSBGRG00000026302	0.951953	0.00340733	MYBPH	myosin binding protein H [Source:HGNC Symbol;Acc:HGNC:7552]
MSTRG.20584.1	ENSBGRG00000026302	0.969413	0.00138904	MYBPH	myosin binding protein H [Source:HGNC Symbol;Acc:HGNC:7552]
MSTRG.11088.1	ENSBGRG00000026302	0.969921	0.00134348	MYBPH	myosin binding protein H [Source:HGNC Symbol;Acc:HGNC:7552]
MSTRG.19360.2	ENSBGRG00000026302	-0.993499	6.32576e-05	MYBPH	myosin binding protein H [Source:HGNC Symbol;Acc:HGNC:7552]
MSTRG.6018.1	ENSBGRG00000026302	-0.975153	0.000918408	MYBPH	myosin binding protein H [Source:HGNC Symbol;Acc:HGNC:7552]
MSTRG.15587.1	ENSBGRG00000026302	-0.97996	0.000598403	MYBPH	myosin binding protein H [Source:HGNC Symbol;Acc:HGNC:7552]
MSTRG.23180.2	ENSBGRG00000026302	0.972384	0.0011334	MYBPH	myosin binding protein H [Source:HGNC Symbol;Acc:HGNC:7552]
MSTRG.3866.2	ENSBGRG00000026302	-0.975951	0.000860595	MYBPH	myosin binding protein H [Source:HGNC Symbol;Acc:HGNC:7552]
MSTRG.31463.2	ENSBGRG00000026302	0.986232	0.000283017	MYBPH	myosin binding protein H [Source:HGNC Symbol;Acc:HGNC:7552]
MSTRG.8649.1	ENSBGRG00000026302	-0.989255	0.000172575	MYBPH	myosin binding protein H [Source:HGNC Symbol;Acc:HGNC:7552]
MSTRG.26483.1	ENSBGRG00000026302	-0.985675	0.000306339	MYBPH	myosin binding protein H [Source:HGNC Symbol;Acc:HGNC:7552]
MSTRG.19059.1	ENSBGRG00000026302	0.996873	1.46486e-05	MYBPH	myosin binding protein H [Source:HGNC Symbol;Acc:HGNC:7552]
MSTRG.29089.2	ENSBGRG00000026302	0.97156	0.00120178	MYBPH	myosin binding protein H [Source:HGNC Symbol;Acc:HGNC:7552]
MSTRG.17848.1	ENSBGRG00000026302	-0.983633	0.000399607	MYBPH	myosin binding protein H [Source:HGNC Symbol;Acc:HGNC:7552]
MSTRG.8154.1	ENSBGRG00000026302	0.958418	0.0025577	MYBPH	myosin binding protein H [Source:HGNC Symbol;Acc:HGNC:7552]
MSTRG.14054.3	ENSBGRG00000026302	-0.969943	0.00134159	MYBPH	myosin binding protein H [Source:HGNC Symbol;Acc:HGNC:7552]
MSTRG.17896.1	ENSBGRG00000026302	0.953365	0.00321158	MYBPH	myosin binding protein H [Source:HGNC Symbol;Acc:HGNC:7552]
MSTRG.3488.6	ENSBGRG00000026302	0.95303	0.00325746	MYBPH	myosin binding protein H [Source:HGNC Symbol;Acc:HGNC:7552]
MSTRG.8650.1	ENSBGRG00000026302	0.974154	0.000993426	MYBPH	myosin binding protein H [Source:HGNC Symbol;Acc:HGNC:7552]
MSTRG.8242.3	ENSBGRG00000026302	-0.992147	9.2259e-05	MYBPH	myosin binding protein H [Source:HGNC Symbol;Acc:HGNC:7552]
MSTRG.9329.1	ENSBGRG00000026302	-0.955819	0.00288484	MYBPH	myosin binding protein H [Source:HGNC Symbol;Acc:HGNC:7552]
MSTRG.22127.1	ENSBGRG00000026302	-0.980039	0.000593657	MYBPH	myosin binding protein H [Source:HGNC Symbol;Acc:HGNC:7552]
MSTRG.4480.2	ENSBGRG00000026302	0.962587	0.00207343	MYBPH	myosin binding protein H [Source:HGNC Symbol;Acc:HGNC:7552]
MSTRG.15040.1	ENSBGRG00000026302	-0.981075	0.00053385	MYBPH	myosin binding protein H [Source:HGNC Symbol;Acc:HGNC:7552]
MSTRG.4123.1	ENSBGRG00000026302	0.953518	0.00319062	MYBPH	myosin binding protein H [Source:HGNC Symbol;Acc:HGNC:7552]
MSTRG.29938.1	ENSBGRG00000026302	0.954897	0.00300556	MYBPH	myosin binding protein H [Source:HGNC Symbol;Acc:HGNC:7552]
MSTRG.3384.1	ENSBGRG00000026302	-0.975984	0.000858211	MYBPH	myosin binding protein H [Source:HGNC Symbol;Acc:HGNC:7552]
MSTRG.30862.1	ENSBGRG00000026302	-0.964039	0.00191654	MYBPH	myosin binding protein H [Source:HGNC Symbol;Acc:HGNC:7552]
MSTRG.18038.1	ENSBGRG00000026302	-0.969537	0.00137784	MYBPH	myosin binding protein H [Source:HGNC Symbol;Acc:HGNC:7552]
MSTRG.28752.2	ENSBGRG00000026302	-0.993323	6.6723e-05	MYBPH	myosin binding protein H [Source:HGNC Symbol;Acc:HGNC:7552]
MSTRG.25063.5	ENSBGRG00000026302	-0.971067	0.00124354	MYBPH	myosin binding protein H [Source:HGNC Symbol;Acc:HGNC:7552]
MSTRG.9348.1	ENSBGRG00000026302	0.986783	0.000260866	MYBPH	myosin binding protein H [Source:HGNC Symbol;Acc:HGNC:7552]
MSTRG.4247.1	ENSBGRG00000026302	-0.958616	0.00253348	MYBPH	myosin binding protein H [Source:HGNC Symbol;Acc:HGNC:7552]
MSTRG.9187.1	ENSBGRG00000026302	0.957487	0.00267256	MYBPH	myosin binding protein H [Source:HGNC Symbol;Acc:HGNC:7552]
MSTRG.11078.5	ENSBGRG00000026302	-0.982358	0.000464126	MYBPH	myosin binding protein H [Source:HGNC Symbol;Acc:HGNC:7552]
MSTRG.15631.1	ENSBGRG00000026302	0.968662	0.00145773	MYBPH	myosin binding protein H [Source:HGNC Symbol;Acc:HGNC:7552]
MSTRG.33327.1	ENSBGRG00000026302	-0.954177	0.00310149	MYBPH	myosin binding protein H [Source:HGNC Symbol;Acc:HGNC:7552]
MSTRG.31201.1	ENSBGRG00000026302	0.993752	5.84348e-05	MYBPH	myosin binding protein H [Source:HGNC Symbol;Acc:HGNC:7552]
MSTRG.1578.1	ENSBGRG00000026302	-0.994577	4.4035e-05	MYBPH	myosin binding protein H [Source:HGNC Symbol;Acc:HGNC:7552]
MSTRG.15810.2	ENSBGRG00000026302	-0.990708	0.000129122	MYBPH	myosin binding protein H [Source:HGNC Symbol;Acc:HGNC:7552]
MSTRG.32505.2	ENSBGRG00000026302	0.964101	0.00190999	MYBPH	myosin binding protein H [Source:HGNC Symbol;Acc:HGNC:7552]
MSTRG.19083.1	ENSBGRG00000026302	-0.975641	0.000882821	MYBPH	myosin binding protein H [Source:HGNC Symbol;Acc:HGNC:7552]
MSTRG.13535.2	ENSBGRG00000026302	0.972751	0.00110365	MYBPH	myosin binding protein H [Source:HGNC Symbol;Acc:HGNC:7552]
MSTRG.13535.3	ENSBGRG00000026302	0.972751	0.00110365	MYBPH	myosin binding protein H [Source:HGNC Symbol;Acc:HGNC:7552]
MSTRG.4434.1	ENSBGRG00000026302	-0.972815	0.0010985	MYBPH	myosin binding protein H [Source:HGNC Symbol;Acc:HGNC:7552]
MSTRG.4434.2	ENSBGRG00000026302	-0.972815	0.0010985	MYBPH	myosin binding protein H [Source:HGNC Symbol;Acc:HGNC:7552]
MSTRG.20192.1	ENSBGRG00000026302	-0.954	0.00312539	MYBPH	myosin binding protein H [Source:HGNC Symbol;Acc:HGNC:7552]
MSTRG.11891.1	ENSBGRG00000026302	0.959717	0.00240139	MYBPH	myosin binding protein H [Source:HGNC Symbol;Acc:HGNC:7552]
MSTRG.6132.1	ENSBGRG00000026302	0.961509	0.00219384	MYBPH	myosin binding protein H [Source:HGNC Symbol;Acc:HGNC:7552]
MSTRG.25587.5	ENSBGRG00000026302	0.953045	0.00325541	MYBPH	myosin binding protein H [Source:HGNC Symbol;Acc:HGNC:7552]
ENSBGRT00000021259	ENSBGRG00000026302	0.987112	0.000248095	MYBPH	myosin binding protein H [Source:HGNC Symbol;Acc:HGNC:7552]
MSTRG.17988.1	ENSBGRG00000026302	-0.965604	0.00175424	MYBPH	myosin binding protein H [Source:HGNC Symbol;Acc:HGNC:7552]
MSTRG.24141.6	ENSBGRG00000026302	-0.969297	0.00139953	MYBPH	myosin binding protein H [Source:HGNC Symbol;Acc:HGNC:7552]
MSTRG.29675.3	ENSBGRG00000026302	-0.954619	0.00304238	MYBPH	myosin binding protein H [Source:HGNC Symbol;Acc:HGNC:7552]
MSTRG.15958.4	ENSBGRG00000026302	-0.990381	0.00013833	MYBPH	myosin binding protein H [Source:HGNC Symbol;Acc:HGNC:7552]
MSTRG.15588.4	ENSBGRG00000026302	-0.953991	0.00312654	MYBPH	myosin binding protein H [Source:HGNC Symbol;Acc:HGNC:7552]
MSTRG.24181.1	ENSBGRG00000026302	-0.98502	0.000334909	MYBPH	myosin binding protein H [Source:HGNC Symbol;Acc:HGNC:7552]
MSTRG.12717.1	ENSBGRG00000026302	0.952959	0.00326729	MYBPH	myosin binding protein H [Source:HGNC Symbol;Acc:HGNC:7552]
MSTRG.3329.1	ENSBGRG00000026302	-0.950281	0.00364657	MYBPH	myosin binding protein H [Source:HGNC Symbol;Acc:HGNC:7552]
MSTRG.29679.2	ENSBGRG00000026302	-0.961928	0.00214659	MYBPH	myosin binding protein H [Source:HGNC Symbol;Acc:HGNC:7552]
MSTRG.17804.6	ENSBGRG00000026302	-0.976428	0.000826888	MYBPH	myosin binding protein H [Source:HGNC Symbol;Acc:HGNC:7552]
MSTRG.735.1	ENSBGRG00000026302	-0.970917	0.0012564	MYBPH	myosin binding protein H [Source:HGNC Symbol;Acc:HGNC:7552]
MSTRG.33025.1	ENSBGRG00000026302	-0.97049	0.00129343	MYBPH	myosin binding protein H [Source:HGNC Symbol;Acc:HGNC:7552]
MSTRG.2592.3	ENSBGRG00000026302	-0.962846	0.00204502	MYBPH	myosin binding protein H [Source:HGNC Symbol;Acc:HGNC:7552]
MSTRG.2592.4	ENSBGRG00000026302	-0.962846	0.00204502	MYBPH	myosin binding protein H [Source:HGNC Symbol;Acc:HGNC:7552]
MSTRG.10096.2	ENSBGRG00000026302	-0.977863	0.000729631	MYBPH	myosin binding protein H [Source:HGNC Symbol;Acc:HGNC:7552]
MSTRG.15005.7	ENSBGRG00000026302	0.993717	5.90822e-05	MYBPH	myosin binding protein H [Source:HGNC Symbol;Acc:HGNC:7552]
MSTRG.10794.1	ENSBGRG00000026302	0.980778	0.00055066	MYBPH	myosin binding protein H [Source:HGNC Symbol;Acc:HGNC:7552]
ENSBGRT00000045206	ENSBGRG00000026302	0.988089	0.000211966	MYBPH	myosin binding protein H [Source:HGNC Symbol;Acc:HGNC:7552]
MSTRG.31004.1	ENSBGRG00000026302	-0.969344	0.00139525	MYBPH	myosin binding protein H [Source:HGNC Symbol;Acc:HGNC:7552]
MSTRG.15982.1	ENSBGRG00000026302	-0.981092	0.000532886	MYBPH	myosin binding protein H [Source:HGNC Symbol;Acc:HGNC:7552]
MSTRG.18858.1	ENSBGRG00000026302	0.971886	0.00117446	MYBPH	myosin binding protein H [Source:HGNC Symbol;Acc:HGNC:7552]
MSTRG.29034.2	ENSBGRG00000026302	-0.980475	0.000568128	MYBPH	myosin binding protein H [Source:HGNC Symbol;Acc:HGNC:7552]
MSTRG.1510.1	ENSBGRG00000026302	0.967432	0.0015737	MYBPH	myosin binding protein H [Source:HGNC Symbol;Acc:HGNC:7552]
MSTRG.30797.1	ENSBGRG00000026302	0.960594	0.00229866	MYBPH	myosin binding protein H [Source:HGNC Symbol;Acc:HGNC:7552]
MSTRG.1828.2	ENSBGRG00000026302	-0.965314	0.00178377	MYBPH	myosin binding protein H [Source:HGNC Symbol;Acc:HGNC:7552]
MSTRG.28043.1	ENSBGRG00000026302	0.961232	0.0022253	MYBPH	myosin binding protein H [Source:HGNC Symbol;Acc:HGNC:7552]
MSTRG.29457.1	ENSBGRG00000026302	0.989802	0.000155474	MYBPH	myosin binding protein H [Source:HGNC Symbol;Acc:HGNC:7552]
MSTRG.10353.1	ENSBGRG00000026302	-0.985979	0.000293508	MYBPH	myosin binding protein H [Source:HGNC Symbol;Acc:HGNC:7552]
MSTRG.22358.1	ENSBGRG00000026302	-0.964424	0.00187595	MYBPH	myosin binding protein H [Source:HGNC Symbol;Acc:HGNC:7552]
MSTRG.63.3	ENSBGRG00000026302	-0.974269	0.000984573	MYBPH	myosin binding protein H [Source:HGNC Symbol;Acc:HGNC:7552]
MSTRG.63.4	ENSBGRG00000026302	-0.974269	0.000984573	MYBPH	myosin binding protein H [Source:HGNC Symbol;Acc:HGNC:7552]
MSTRG.14046.1	ENSBGRG00000026302	-0.966099	0.0017044	MYBPH	myosin binding protein H [Source:HGNC Symbol;Acc:HGNC:7552]
MSTRG.14230.1	ENSBGRG00000026302	-0.959373	0.00244234	MYBPH	myosin binding protein H [Source:HGNC Symbol;Acc:HGNC:7552]
MSTRG.26736.1	ENSBGRG00000026302	0.960517	0.0023076	MYBPH	myosin binding protein H [Source:HGNC Symbol;Acc:HGNC:7552]
ENSBGRT00000045826	ENSBGRG00000026302	0.987984	0.000215703	MYBPH	myosin binding protein H [Source:HGNC Symbol;Acc:HGNC:7552]
MSTRG.14252.1	ENSBGRG00000026302	-0.962995	0.00202871	MYBPH	myosin binding protein H [Source:HGNC Symbol;Acc:HGNC:7552]
MSTRG.5880.2	ENSBGRG00000026302	-0.964565	0.0018612	MYBPH	myosin binding protein H [Source:HGNC Symbol;Acc:HGNC:7552]
MSTRG.1313.3	ENSBGRG00000026302	0.964245	0.00189478	MYBPH	myosin binding protein H [Source:HGNC Symbol;Acc:HGNC:7552]
MSTRG.5575.2	ENSBGRG00000026302	-0.983307	0.000415655	MYBPH	myosin binding protein H [Source:HGNC Symbol;Acc:HGNC:7552]
MSTRG.17760.1	ENSBGRG00000026302	0.960072	0.00235957	MYBPH	myosin binding protein H [Source:HGNC Symbol;Acc:HGNC:7552]
MSTRG.10634.5	ENSBGRG00000026302	0.976761	0.000803787	MYBPH	myosin binding protein H [Source:HGNC Symbol;Acc:HGNC:7552]
MSTRG.21555.1	ENSBGRG00000026302	0.985791	0.000301406	MYBPH	myosin binding protein H [Source:HGNC Symbol;Acc:HGNC:7552]
MSTRG.53.1	ENSBGRG00000026302	0.985821	0.000300152	MYBPH	myosin binding protein H [Source:HGNC Symbol;Acc:HGNC:7552]
MSTRG.20804.4	ENSBGRG00000026302	-0.98487	0.000341622	MYBPH	myosin binding protein H [Source:HGNC Symbol;Acc:HGNC:7552]
MSTRG.27855.1	ENSBGRG00000026302	-0.9699	0.00134535	MYBPH	myosin binding protein H [Source:HGNC Symbol;Acc:HGNC:7552]
MSTRG.8542.3	ENSBGRG00000026302	-0.997532	9.12924e-06	MYBPH	myosin binding protein H [Source:HGNC Symbol;Acc:HGNC:7552]
MSTRG.22565.2	ENSBGRG00000026302	-0.97107	0.0012433	MYBPH	myosin binding protein H [Source:HGNC Symbol;Acc:HGNC:7552]
MSTRG.26306.4	ENSBGRG00000026302	-0.953172	0.00323796	MYBPH	myosin binding protein H [Source:HGNC Symbol;Acc:HGNC:7552]
MSTRG.27793.15	ENSBGRG00000026302	0.9972	1.175e-05	MYBPH	myosin binding protein H [Source:HGNC Symbol;Acc:HGNC:7552]
MSTRG.7725.1	ENSBGRG00000026302	-0.962397	0.00209441	MYBPH	myosin binding protein H [Source:HGNC Symbol;Acc:HGNC:7552]
MSTRG.30392.1	ENSBGRG00000026302	-0.968182	0.00150248	MYBPH	myosin binding protein H [Source:HGNC Symbol;Acc:HGNC:7552]
MSTRG.22384.3	ENSBGRG00000026302	-0.956449	0.00280369	MYBPH	myosin binding protein H [Source:HGNC Symbol;Acc:HGNC:7552]
MSTRG.17487.1	ENSBGRG00000026302	-0.96526	0.00178933	MYBPH	myosin binding protein H [Source:HGNC Symbol;Acc:HGNC:7552]
MSTRG.20933.1	ENSBGRG00000026302	-0.952931	0.00327109	MYBPH	myosin binding protein H [Source:HGNC Symbol;Acc:HGNC:7552]
MSTRG.20583.6	ENSBGRG00000008132	0.98244	0.00045981	CSRNP1	cysteine and serine rich nuclear protein 1 [Source:HGNC Symbol;Acc:HGNC:14300]
MSTRG.17950.1	ENSBGRG00000008132	0.979682	0.000615068	CSRNP1	cysteine and serine rich nuclear protein 1 [Source:HGNC Symbol;Acc:HGNC:14300]
MSTRG.6217.2	ENSBGRG00000008132	0.991434	0.000109746	CSRNP1	cysteine and serine rich nuclear protein 1 [Source:HGNC Symbol;Acc:HGNC:14300]
MSTRG.9636.1	ENSBGRG00000008132	0.977999	0.000720728	CSRNP1	cysteine and serine rich nuclear protein 1 [Source:HGNC Symbol;Acc:HGNC:14300]
MSTRG.23180.1	ENSBGRG00000008132	0.977049	0.000784045	CSRNP1	cysteine and serine rich nuclear protein 1 [Source:HGNC Symbol;Acc:HGNC:14300]
MSTRG.1959.1	ENSBGRG00000008132	0.972204	0.00114819	CSRNP1	cysteine and serine rich nuclear protein 1 [Source:HGNC Symbol;Acc:HGNC:14300]
MSTRG.16260.9	ENSBGRG00000008132	0.967089	0.00160689	CSRNP1	cysteine and serine rich nuclear protein 1 [Source:HGNC Symbol;Acc:HGNC:14300]
MSTRG.20583.3	ENSBGRG00000008132	0.952383	0.00334707	CSRNP1	cysteine and serine rich nuclear protein 1 [Source:HGNC Symbol;Acc:HGNC:14300]
MSTRG.11086.2	ENSBGRG00000008132	0.992214	9.07035e-05	CSRNP1	cysteine and serine rich nuclear protein 1 [Source:HGNC Symbol;Acc:HGNC:14300]
MSTRG.17950.3	ENSBGRG00000008132	0.962527	0.00208005	CSRNP1	cysteine and serine rich nuclear protein 1 [Source:HGNC Symbol;Acc:HGNC:14300]
MSTRG.11020.1	ENSBGRG00000008132	-0.99122	0.000115283	CSRNP1	cysteine and serine rich nuclear protein 1 [Source:HGNC Symbol;Acc:HGNC:14300]
MSTRG.2592.1	ENSBGRG00000008132	-0.973609	0.00103554	CSRNP1	cysteine and serine rich nuclear protein 1 [Source:HGNC Symbol;Acc:HGNC:14300]
MSTRG.4480.1	ENSBGRG00000008132	0.988734	0.000189679	CSRNP1	cysteine and serine rich nuclear protein 1 [Source:HGNC Symbol;Acc:HGNC:14300]
MSTRG.20583.4	ENSBGRG00000008132	0.952973	0.00326536	CSRNP1	cysteine and serine rich nuclear protein 1 [Source:HGNC Symbol;Acc:HGNC:14300]
MSTRG.12212.2	ENSBGRG00000008132	0.998249	4.59831e-06	CSRNP1	cysteine and serine rich nuclear protein 1 [Source:HGNC Symbol;Acc:HGNC:14300]
MSTRG.6018.3	ENSBGRG00000008132	0.959353	0.0024447	CSRNP1	cysteine and serine rich nuclear protein 1 [Source:HGNC Symbol;Acc:HGNC:14300]
MSTRG.4480.4	ENSBGRG00000008132	-0.975115	0.000921158	CSRNP1	cysteine and serine rich nuclear protein 1 [Source:HGNC Symbol;Acc:HGNC:14300]
MSTRG.31101.2	ENSBGRG00000008132	-0.990318	0.000140144	CSRNP1	cysteine and serine rich nuclear protein 1 [Source:HGNC Symbol;Acc:HGNC:14300]
ENSBGRT00000027506	ENSBGRG00000008132	0.958694	0.002524	CSRNP1	cysteine and serine rich nuclear protein 1 [Source:HGNC Symbol;Acc:HGNC:14300]
MSTRG.24192.2	ENSBGRG00000008132	-0.984425	0.000361991	CSRNP1	cysteine and serine rich nuclear protein 1 [Source:HGNC Symbol;Acc:HGNC:14300]
MSTRG.22496.3	ENSBGRG00000008132	0.964127	0.00190723	CSRNP1	cysteine and serine rich nuclear protein 1 [Source:HGNC Symbol;Acc:HGNC:14300]
MSTRG.17679.1	ENSBGRG00000008132	0.968186	0.00150214	CSRNP1	cysteine and serine rich nuclear protein 1 [Source:HGNC Symbol;Acc:HGNC:14300]
MSTRG.20584.1	ENSBGRG00000008132	0.975035	0.000927082	CSRNP1	cysteine and serine rich nuclear protein 1 [Source:HGNC Symbol;Acc:HGNC:14300]
MSTRG.11088.1	ENSBGRG00000008132	0.973308	0.00105921	CSRNP1	cysteine and serine rich nuclear protein 1 [Source:HGNC Symbol;Acc:HGNC:14300]
MSTRG.19360.2	ENSBGRG00000008132	-0.992416	8.60483e-05	CSRNP1	cysteine and serine rich nuclear protein 1 [Source:HGNC Symbol;Acc:HGNC:14300]
MSTRG.6018.1	ENSBGRG00000008132	-0.977309	0.000766465	CSRNP1	cysteine and serine rich nuclear protein 1 [Source:HGNC Symbol;Acc:HGNC:14300]
MSTRG.15587.1	ENSBGRG00000008132	-0.986781	0.000260948	CSRNP1	cysteine and serine rich nuclear protein 1 [Source:HGNC Symbol;Acc:HGNC:14300]
MSTRG.23180.2	ENSBGRG00000008132	0.966788	0.00163628	CSRNP1	cysteine and serine rich nuclear protein 1 [Source:HGNC Symbol;Acc:HGNC:14300]
MSTRG.3866.2	ENSBGRG00000008132	-0.981017	0.000537099	CSRNP1	cysteine and serine rich nuclear protein 1 [Source:HGNC Symbol;Acc:HGNC:14300]
MSTRG.31463.2	ENSBGRG00000008132	0.988488	0.000198024	CSRNP1	cysteine and serine rich nuclear protein 1 [Source:HGNC Symbol;Acc:HGNC:14300]
MSTRG.8649.1	ENSBGRG00000008132	-0.994079	5.24792e-05	CSRNP1	cysteine and serine rich nuclear protein 1 [Source:HGNC Symbol;Acc:HGNC:14300]
MSTRG.26483.1	ENSBGRG00000008132	-0.985516	0.000313167	CSRNP1	cysteine and serine rich nuclear protein 1 [Source:HGNC Symbol;Acc:HGNC:14300]
MSTRG.19059.1	ENSBGRG00000008132	0.992494	8.43075e-05	CSRNP1	cysteine and serine rich nuclear protein 1 [Source:HGNC Symbol;Acc:HGNC:14300]
MSTRG.29089.2	ENSBGRG00000008132	0.98246	0.000458791	CSRNP1	cysteine and serine rich nuclear protein 1 [Source:HGNC Symbol;Acc:HGNC:14300]
MSTRG.17848.1	ENSBGRG00000008132	-0.989377	0.000168661	CSRNP1	cysteine and serine rich nuclear protein 1 [Source:HGNC Symbol;Acc:HGNC:14300]
MSTRG.8154.1	ENSBGRG00000008132	0.951387	0.00348744	CSRNP1	cysteine and serine rich nuclear protein 1 [Source:HGNC Symbol;Acc:HGNC:14300]
MSTRG.14054.3	ENSBGRG00000008132	-0.977794	0.00073417	CSRNP1	cysteine and serine rich nuclear protein 1 [Source:HGNC Symbol;Acc:HGNC:14300]
MSTRG.17896.1	ENSBGRG00000008132	0.970572	0.00128631	CSRNP1	cysteine and serine rich nuclear protein 1 [Source:HGNC Symbol;Acc:HGNC:14300]
MSTRG.3488.6	ENSBGRG00000008132	0.966395	0.00167494	CSRNP1	cysteine and serine rich nuclear protein 1 [Source:HGNC Symbol;Acc:HGNC:14300]
MSTRG.8650.1	ENSBGRG00000008132	0.984267	0.000369333	CSRNP1	cysteine and serine rich nuclear protein 1 [Source:HGNC Symbol;Acc:HGNC:14300]
MSTRG.8242.3	ENSBGRG00000008132	-0.99526	3.36543e-05	CSRNP1	cysteine and serine rich nuclear protein 1 [Source:HGNC Symbol;Acc:HGNC:14300]
MSTRG.9329.1	ENSBGRG00000008132	-0.964148	0.00190498	CSRNP1	cysteine and serine rich nuclear protein 1 [Source:HGNC Symbol;Acc:HGNC:14300]
MSTRG.783.3	ENSBGRG00000008132	0.960111	0.00235491	CSRNP1	cysteine and serine rich nuclear protein 1 [Source:HGNC Symbol;Acc:HGNC:14300]
MSTRG.22127.1	ENSBGRG00000008132	-0.984738	0.000347597	CSRNP1	cysteine and serine rich nuclear protein 1 [Source:HGNC Symbol;Acc:HGNC:14300]
MSTRG.4480.2	ENSBGRG00000008132	0.969378	0.0013922	CSRNP1	cysteine and serine rich nuclear protein 1 [Source:HGNC Symbol;Acc:HGNC:14300]
MSTRG.15040.1	ENSBGRG00000008132	-0.984937	0.000338626	CSRNP1	cysteine and serine rich nuclear protein 1 [Source:HGNC Symbol;Acc:HGNC:14300]
MSTRG.4123.1	ENSBGRG00000008132	0.970392	0.00130201	CSRNP1	cysteine and serine rich nuclear protein 1 [Source:HGNC Symbol;Acc:HGNC:14300]
MSTRG.29938.1	ENSBGRG00000008132	0.971486	0.00120801	CSRNP1	cysteine and serine rich nuclear protein 1 [Source:HGNC Symbol;Acc:HGNC:14300]
MSTRG.3384.1	ENSBGRG00000008132	-0.977784	0.000734871	CSRNP1	cysteine and serine rich nuclear protein 1 [Source:HGNC Symbol;Acc:HGNC:14300]
MSTRG.30862.1	ENSBGRG00000008132	-0.973876	0.00101482	CSRNP1	cysteine and serine rich nuclear protein 1 [Source:HGNC Symbol;Acc:HGNC:14300]
MSTRG.18038.1	ENSBGRG00000008132	-0.967669	0.00155105	CSRNP1	cysteine and serine rich nuclear protein 1 [Source:HGNC Symbol;Acc:HGNC:14300]
MSTRG.28752.2	ENSBGRG00000008132	-0.996481	1.85501e-05	CSRNP1	cysteine and serine rich nuclear protein 1 [Source:HGNC Symbol;Acc:HGNC:14300]
MSTRG.25063.5	ENSBGRG00000008132	-0.975428	0.000898223	CSRNP1	cysteine and serine rich nuclear protein 1 [Source:HGNC Symbol;Acc:HGNC:14300]
MSTRG.9348.1	ENSBGRG00000008132	0.978888	0.000663873	CSRNP1	cysteine and serine rich nuclear protein 1 [Source:HGNC Symbol;Acc:HGNC:14300]
MSTRG.4247.1	ENSBGRG00000008132	-0.961611	0.00218225	CSRNP1	cysteine and serine rich nuclear protein 1 [Source:HGNC Symbol;Acc:HGNC:14300]
MSTRG.8650.2	ENSBGRG00000008132	0.964877	0.00182878	CSRNP1	cysteine and serine rich nuclear protein 1 [Source:HGNC Symbol;Acc:HGNC:14300]
MSTRG.9187.1	ENSBGRG00000008132	0.958462	0.00255224	CSRNP1	cysteine and serine rich nuclear protein 1 [Source:HGNC Symbol;Acc:HGNC:14300]
MSTRG.11078.5	ENSBGRG00000008132	-0.975819	0.000869978	CSRNP1	cysteine and serine rich nuclear protein 1 [Source:HGNC Symbol;Acc:HGNC:14300]
MSTRG.15631.1	ENSBGRG00000008132	0.982444	0.000459615	CSRNP1	cysteine and serine rich nuclear protein 1 [Source:HGNC Symbol;Acc:HGNC:14300]
MSTRG.31101.3	ENSBGRG00000008132	-0.951488	0.00347299	CSRNP1	cysteine and serine rich nuclear protein 1 [Source:HGNC Symbol;Acc:HGNC:14300]
MSTRG.31201.1	ENSBGRG00000008132	0.988666	0.000191973	CSRNP1	cysteine and serine rich nuclear protein 1 [Source:HGNC Symbol;Acc:HGNC:14300]
MSTRG.1578.1	ENSBGRG00000008132	-0.997092	1.26701e-05	CSRNP1	cysteine and serine rich nuclear protein 1 [Source:HGNC Symbol;Acc:HGNC:14300]
MSTRG.15810.2	ENSBGRG00000008132	-0.992522	8.36699e-05	CSRNP1	cysteine and serine rich nuclear protein 1 [Source:HGNC Symbol;Acc:HGNC:14300]
MSTRG.32505.2	ENSBGRG00000008132	0.957405	0.00268283	CSRNP1	cysteine and serine rich nuclear protein 1 [Source:HGNC Symbol;Acc:HGNC:14300]
MSTRG.19083.1	ENSBGRG00000008132	-0.979185	0.000645382	CSRNP1	cysteine and serine rich nuclear protein 1 [Source:HGNC Symbol;Acc:HGNC:14300]
MSTRG.13535.2	ENSBGRG00000008132	0.971909	0.00117254	CSRNP1	cysteine and serine rich nuclear protein 1 [Source:HGNC Symbol;Acc:HGNC:14300]
MSTRG.13535.3	ENSBGRG00000008132	0.971909	0.00117254	CSRNP1	cysteine and serine rich nuclear protein 1 [Source:HGNC Symbol;Acc:HGNC:14300]
MSTRG.4434.1	ENSBGRG00000008132	-0.980373	0.000574057	CSRNP1	cysteine and serine rich nuclear protein 1 [Source:HGNC Symbol;Acc:HGNC:14300]
MSTRG.4434.2	ENSBGRG00000008132	-0.980373	0.000574057	CSRNP1	cysteine and serine rich nuclear protein 1 [Source:HGNC Symbol;Acc:HGNC:14300]
MSTRG.20192.1	ENSBGRG00000008132	-0.952436	0.00333969	CSRNP1	cysteine and serine rich nuclear protein 1 [Source:HGNC Symbol;Acc:HGNC:14300]
MSTRG.11891.1	ENSBGRG00000008132	0.955093	0.00297967	CSRNP1	cysteine and serine rich nuclear protein 1 [Source:HGNC Symbol;Acc:HGNC:14300]
MSTRG.16487.2	ENSBGRG00000008132	-0.95101	0.00354122	CSRNP1	cysteine and serine rich nuclear protein 1 [Source:HGNC Symbol;Acc:HGNC:14300]
MSTRG.25587.5	ENSBGRG00000008132	0.97071	0.00127427	CSRNP1	cysteine and serine rich nuclear protein 1 [Source:HGNC Symbol;Acc:HGNC:14300]
ENSBGRT00000021259	ENSBGRG00000008132	0.988345	0.000202957	CSRNP1	cysteine and serine rich nuclear protein 1 [Source:HGNC Symbol;Acc:HGNC:14300]
MSTRG.17988.1	ENSBGRG00000008132	-0.966096	0.00170476	CSRNP1	cysteine and serine rich nuclear protein 1 [Source:HGNC Symbol;Acc:HGNC:14300]
MSTRG.30541.1	ENSBGRG00000008132	-0.959379	0.00244162	CSRNP1	cysteine and serine rich nuclear protein 1 [Source:HGNC Symbol;Acc:HGNC:14300]
MSTRG.24141.6	ENSBGRG00000008132	-0.958205	0.00258376	CSRNP1	cysteine and serine rich nuclear protein 1 [Source:HGNC Symbol;Acc:HGNC:14300]
MSTRG.29675.3	ENSBGRG00000008132	-0.966142	0.00170014	CSRNP1	cysteine and serine rich nuclear protein 1 [Source:HGNC Symbol;Acc:HGNC:14300]
MSTRG.15958.4	ENSBGRG00000008132	-0.990271	0.000141522	CSRNP1	cysteine and serine rich nuclear protein 1 [Source:HGNC Symbol;Acc:HGNC:14300]
MSTRG.15588.4	ENSBGRG00000008132	-0.956022	0.00285856	CSRNP1	cysteine and serine rich nuclear protein 1 [Source:HGNC Symbol;Acc:HGNC:14300]
MSTRG.24181.1	ENSBGRG00000008132	-0.980876	0.000545074	CSRNP1	cysteine and serine rich nuclear protein 1 [Source:HGNC Symbol;Acc:HGNC:14300]
MSTRG.29679.2	ENSBGRG00000008132	-0.964662	0.00185109	CSRNP1	cysteine and serine rich nuclear protein 1 [Source:HGNC Symbol;Acc:HGNC:14300]
MSTRG.17804.6	ENSBGRG00000008132	-0.967791	0.00153947	CSRNP1	cysteine and serine rich nuclear protein 1 [Source:HGNC Symbol;Acc:HGNC:14300]
MSTRG.735.1	ENSBGRG00000008132	-0.973293	0.00106036	CSRNP1	cysteine and serine rich nuclear protein 1 [Source:HGNC Symbol;Acc:HGNC:14300]
MSTRG.33025.1	ENSBGRG00000008132	-0.983894	0.000387005	CSRNP1	cysteine and serine rich nuclear protein 1 [Source:HGNC Symbol;Acc:HGNC:14300]
MSTRG.2592.3	ENSBGRG00000008132	-0.971779	0.00118338	CSRNP1	cysteine and serine rich nuclear protein 1 [Source:HGNC Symbol;Acc:HGNC:14300]
MSTRG.2592.4	ENSBGRG00000008132	-0.971779	0.00118338	CSRNP1	cysteine and serine rich nuclear protein 1 [Source:HGNC Symbol;Acc:HGNC:14300]
MSTRG.10622.1	ENSBGRG00000008132	-0.951614	0.0034552	CSRNP1	cysteine and serine rich nuclear protein 1 [Source:HGNC Symbol;Acc:HGNC:14300]
MSTRG.10096.2	ENSBGRG00000008132	-0.969557	0.00137603	CSRNP1	cysteine and serine rich nuclear protein 1 [Source:HGNC Symbol;Acc:HGNC:14300]
MSTRG.15005.7	ENSBGRG00000008132	0.987525	0.000232481	CSRNP1	cysteine and serine rich nuclear protein 1 [Source:HGNC Symbol;Acc:HGNC:14300]
MSTRG.10794.1	ENSBGRG00000008132	0.971995	0.00116545	CSRNP1	cysteine and serine rich nuclear protein 1 [Source:HGNC Symbol;Acc:HGNC:14300]
ENSBGRT00000045206	ENSBGRG00000008132	0.982601	0.000451442	CSRNP1	cysteine and serine rich nuclear protein 1 [Source:HGNC Symbol;Acc:HGNC:14300]
MSTRG.31004.1	ENSBGRG00000008132	-0.971843	0.00117806	CSRNP1	cysteine and serine rich nuclear protein 1 [Source:HGNC Symbol;Acc:HGNC:14300]
MSTRG.15982.1	ENSBGRG00000008132	-0.984044	0.000379847	CSRNP1	cysteine and serine rich nuclear protein 1 [Source:HGNC Symbol;Acc:HGNC:14300]
MSTRG.18858.1	ENSBGRG00000008132	0.98154	0.000507991	CSRNP1	cysteine and serine rich nuclear protein 1 [Source:HGNC Symbol;Acc:HGNC:14300]
MSTRG.29034.2	ENSBGRG00000008132	-0.973275	0.00106176	CSRNP1	cysteine and serine rich nuclear protein 1 [Source:HGNC Symbol;Acc:HGNC:14300]
MSTRG.1510.1	ENSBGRG00000008132	0.964061	0.00191421	CSRNP1	cysteine and serine rich nuclear protein 1 [Source:HGNC Symbol;Acc:HGNC:14300]
MSTRG.1828.2	ENSBGRG00000008132	-0.960391	0.00232221	CSRNP1	cysteine and serine rich nuclear protein 1 [Source:HGNC Symbol;Acc:HGNC:14300]
MSTRG.28043.1	ENSBGRG00000008132	0.956394	0.00281071	CSRNP1	cysteine and serine rich nuclear protein 1 [Source:HGNC Symbol;Acc:HGNC:14300]
MSTRG.29457.1	ENSBGRG00000008132	0.982861	0.000438101	CSRNP1	cysteine and serine rich nuclear protein 1 [Source:HGNC Symbol;Acc:HGNC:14300]
MSTRG.10353.1	ENSBGRG00000008132	-0.984279	0.000368801	CSRNP1	cysteine and serine rich nuclear protein 1 [Source:HGNC Symbol;Acc:HGNC:14300]
MSTRG.22358.1	ENSBGRG00000008132	-0.958842	0.00250614	CSRNP1	cysteine and serine rich nuclear protein 1 [Source:HGNC Symbol;Acc:HGNC:14300]
MSTRG.63.3	ENSBGRG00000008132	-0.973767	0.00102323	CSRNP1	cysteine and serine rich nuclear protein 1 [Source:HGNC Symbol;Acc:HGNC:14300]
MSTRG.63.4	ENSBGRG00000008132	-0.973767	0.00102323	CSRNP1	cysteine and serine rich nuclear protein 1 [Source:HGNC Symbol;Acc:HGNC:14300]
MSTRG.14046.1	ENSBGRG00000008132	-0.961698	0.00217246	CSRNP1	cysteine and serine rich nuclear protein 1 [Source:HGNC Symbol;Acc:HGNC:14300]
MSTRG.14230.1	ENSBGRG00000008132	-0.960064	0.00236052	CSRNP1	cysteine and serine rich nuclear protein 1 [Source:HGNC Symbol;Acc:HGNC:14300]
MSTRG.26736.1	ENSBGRG00000008132	0.973597	0.00103649	CSRNP1	cysteine and serine rich nuclear protein 1 [Source:HGNC Symbol;Acc:HGNC:14300]
ENSBGRT00000045826	ENSBGRG00000008132	0.979766	0.000610002	CSRNP1	cysteine and serine rich nuclear protein 1 [Source:HGNC Symbol;Acc:HGNC:14300]
MSTRG.14252.1	ENSBGRG00000008132	-0.966626	0.00165213	CSRNP1	cysteine and serine rich nuclear protein 1 [Source:HGNC Symbol;Acc:HGNC:14300]
ENSBGRT00000000461	ENSBGRG00000008132	0.961025	0.00224893	CSRNP1	cysteine and serine rich nuclear protein 1 [Source:HGNC Symbol;Acc:HGNC:14300]
MSTRG.5880.2	ENSBGRG00000008132	-0.97668	0.000809368	CSRNP1	cysteine and serine rich nuclear protein 1 [Source:HGNC Symbol;Acc:HGNC:14300]
MSTRG.1313.3	ENSBGRG00000008132	0.957854	0.00262701	CSRNP1	cysteine and serine rich nuclear protein 1 [Source:HGNC Symbol;Acc:HGNC:14300]
MSTRG.5575.2	ENSBGRG00000008132	-0.991392	0.000110837	CSRNP1	cysteine and serine rich nuclear protein 1 [Source:HGNC Symbol;Acc:HGNC:14300]
MSTRG.17760.1	ENSBGRG00000008132	0.971084	0.00124207	CSRNP1	cysteine and serine rich nuclear protein 1 [Source:HGNC Symbol;Acc:HGNC:14300]
MSTRG.10634.5	ENSBGRG00000008132	0.977955	0.000723601	CSRNP1	cysteine and serine rich nuclear protein 1 [Source:HGNC Symbol;Acc:HGNC:14300]
MSTRG.21555.1	ENSBGRG00000008132	0.991821	0.000100075	CSRNP1	cysteine and serine rich nuclear protein 1 [Source:HGNC Symbol;Acc:HGNC:14300]
MSTRG.53.1	ENSBGRG00000008132	0.993398	6.52393e-05	CSRNP1	cysteine and serine rich nuclear protein 1 [Source:HGNC Symbol;Acc:HGNC:14300]
MSTRG.20804.4	ENSBGRG00000008132	-0.978671	0.000677548	CSRNP1	cysteine and serine rich nuclear protein 1 [Source:HGNC Symbol;Acc:HGNC:14300]
MSTRG.27855.1	ENSBGRG00000008132	-0.975149	0.000918672	CSRNP1	cysteine and serine rich nuclear protein 1 [Source:HGNC Symbol;Acc:HGNC:14300]
MSTRG.8542.3	ENSBGRG00000008132	-0.998895	1.83085e-06	CSRNP1	cysteine and serine rich nuclear protein 1 [Source:HGNC Symbol;Acc:HGNC:14300]
MSTRG.24218.1	ENSBGRG00000008132	-0.954886	0.00300695	CSRNP1	cysteine and serine rich nuclear protein 1 [Source:HGNC Symbol;Acc:HGNC:14300]
MSTRG.22565.2	ENSBGRG00000008132	-0.982544	0.000454386	CSRNP1	cysteine and serine rich nuclear protein 1 [Source:HGNC Symbol;Acc:HGNC:14300]
MSTRG.12211.3	ENSBGRG00000008132	0.951431	0.00348117	CSRNP1	cysteine and serine rich nuclear protein 1 [Source:HGNC Symbol;Acc:HGNC:14300]
MSTRG.26306.4	ENSBGRG00000008132	-0.96804	0.00151583	CSRNP1	cysteine and serine rich nuclear protein 1 [Source:HGNC Symbol;Acc:HGNC:14300]
MSTRG.27793.15	ENSBGRG00000008132	0.992305	8.85986e-05	CSRNP1	cysteine and serine rich nuclear protein 1 [Source:HGNC Symbol;Acc:HGNC:14300]
MSTRG.7725.1	ENSBGRG00000008132	-0.958087	0.0025982	CSRNP1	cysteine and serine rich nuclear protein 1 [Source:HGNC Symbol;Acc:HGNC:14300]
MSTRG.30392.1	ENSBGRG00000008132	-0.980471	0.000568346	CSRNP1	cysteine and serine rich nuclear protein 1 [Source:HGNC Symbol;Acc:HGNC:14300]
MSTRG.22384.3	ENSBGRG00000008132	-0.965992	0.00171519	CSRNP1	cysteine and serine rich nuclear protein 1 [Source:HGNC Symbol;Acc:HGNC:14300]
MSTRG.17487.1	ENSBGRG00000008132	-0.962713	0.00205957	CSRNP1	cysteine and serine rich nuclear protein 1 [Source:HGNC Symbol;Acc:HGNC:14300]
MSTRG.20933.1	ENSBGRG00000008132	-0.958418	0.00255768	CSRNP1	cysteine and serine rich nuclear protein 1 [Source:HGNC Symbol;Acc:HGNC:14300]
MSTRG.20583.6	ENSBGRG00000000523	0.996083	2.29867e-05	NR4A1	nuclear receptor subfamily 4 group A member 1 [Source:HGNC Symbol;Acc:HGNC:7980]
MSTRG.17950.1	ENSBGRG00000000523	0.990182	0.00014412	NR4A1	nuclear receptor subfamily 4 group A member 1 [Source:HGNC Symbol;Acc:HGNC:7980]
MSTRG.6217.2	ENSBGRG00000000523	0.997695	7.96582e-06	NR4A1	nuclear receptor subfamily 4 group A member 1 [Source:HGNC Symbol;Acc:HGNC:7980]
MSTRG.9636.1	ENSBGRG00000000523	0.967869	0.00153204	NR4A1	nuclear receptor subfamily 4 group A member 1 [Source:HGNC Symbol;Acc:HGNC:7980]
MSTRG.13727.3	ENSBGRG00000000523	0.959111	0.00247367	NR4A1	nuclear receptor subfamily 4 group A member 1 [Source:HGNC Symbol;Acc:HGNC:7980]
MSTRG.23180.1	ENSBGRG00000000523	0.980044	0.000593364	NR4A1	nuclear receptor subfamily 4 group A member 1 [Source:HGNC Symbol;Acc:HGNC:7980]
MSTRG.1959.1	ENSBGRG00000000523	0.990699	0.000129369	NR4A1	nuclear receptor subfamily 4 group A member 1 [Source:HGNC Symbol;Acc:HGNC:7980]
MSTRG.16260.9	ENSBGRG00000000523	0.987693	0.00022626	NR4A1	nuclear receptor subfamily 4 group A member 1 [Source:HGNC Symbol;Acc:HGNC:7980]
MSTRG.4090.7	ENSBGRG00000000523	0.97182	0.00118	NR4A1	nuclear receptor subfamily 4 group A member 1 [Source:HGNC Symbol;Acc:HGNC:7980]
MSTRG.20583.3	ENSBGRG00000000523	0.976167	0.000845231	NR4A1	nuclear receptor subfamily 4 group A member 1 [Source:HGNC Symbol;Acc:HGNC:7980]
MSTRG.11086.2	ENSBGRG00000000523	0.974965	0.000932295	NR4A1	nuclear receptor subfamily 4 group A member 1 [Source:HGNC Symbol;Acc:HGNC:7980]
MSTRG.17950.3	ENSBGRG00000000523	0.963058	0.00202187	NR4A1	nuclear receptor subfamily 4 group A member 1 [Source:HGNC Symbol;Acc:HGNC:7980]
MSTRG.31308.1	ENSBGRG00000000523	0.968772	0.00144755	NR4A1	nuclear receptor subfamily 4 group A member 1 [Source:HGNC Symbol;Acc:HGNC:7980]
MSTRG.11020.1	ENSBGRG00000000523	-0.984425	0.000361989	NR4A1	nuclear receptor subfamily 4 group A member 1 [Source:HGNC Symbol;Acc:HGNC:7980]
MSTRG.1150.7	ENSBGRG00000000523	0.961804	0.00216056	NR4A1	nuclear receptor subfamily 4 group A member 1 [Source:HGNC Symbol;Acc:HGNC:7980]
MSTRG.2592.1	ENSBGRG00000000523	-0.971823	0.00117971	NR4A1	nuclear receptor subfamily 4 group A member 1 [Source:HGNC Symbol;Acc:HGNC:7980]
MSTRG.4480.1	ENSBGRG00000000523	0.998999	1.50253e-06	NR4A1	nuclear receptor subfamily 4 group A member 1 [Source:HGNC Symbol;Acc:HGNC:7980]
MSTRG.20583.4	ENSBGRG00000000523	0.951212	0.00351239	NR4A1	nuclear receptor subfamily 4 group A member 1 [Source:HGNC Symbol;Acc:HGNC:7980]
MSTRG.12212.2	ENSBGRG00000000523	0.987012	0.000251935	NR4A1	nuclear receptor subfamily 4 group A member 1 [Source:HGNC Symbol;Acc:HGNC:7980]
MSTRG.4480.4	ENSBGRG00000000523	-0.971274	0.0012259	NR4A1	nuclear receptor subfamily 4 group A member 1 [Source:HGNC Symbol;Acc:HGNC:7980]
MSTRG.13727.1	ENSBGRG00000000523	0.965533	0.00176144	NR4A1	nuclear receptor subfamily 4 group A member 1 [Source:HGNC Symbol;Acc:HGNC:7980]
MSTRG.31101.2	ENSBGRG00000000523	-0.988987	0.000181269	NR4A1	nuclear receptor subfamily 4 group A member 1 [Source:HGNC Symbol;Acc:HGNC:7980]
MSTRG.20583.2	ENSBGRG00000000523	0.966806	0.00163447	NR4A1	nuclear receptor subfamily 4 group A member 1 [Source:HGNC Symbol;Acc:HGNC:7980]
ENSBGRT00000027506	ENSBGRG00000000523	0.979005	0.000656558	NR4A1	nuclear receptor subfamily 4 group A member 1 [Source:HGNC Symbol;Acc:HGNC:7980]
MSTRG.24192.2	ENSBGRG00000000523	-0.966612	0.00165349	NR4A1	nuclear receptor subfamily 4 group A member 1 [Source:HGNC Symbol;Acc:HGNC:7980]
MSTRG.18705.1	ENSBGRG00000000523	0.972025	0.00116297	NR4A1	nuclear receptor subfamily 4 group A member 1 [Source:HGNC Symbol;Acc:HGNC:7980]
MSTRG.17679.1	ENSBGRG00000000523	0.980719	0.000554078	NR4A1	nuclear receptor subfamily 4 group A member 1 [Source:HGNC Symbol;Acc:HGNC:7980]
MSTRG.20584.1	ENSBGRG00000000523	0.99018	0.000144172	NR4A1	nuclear receptor subfamily 4 group A member 1 [Source:HGNC Symbol;Acc:HGNC:7980]
MSTRG.11088.1	ENSBGRG00000000523	0.950429	0.003625	NR4A1	nuclear receptor subfamily 4 group A member 1 [Source:HGNC Symbol;Acc:HGNC:7980]
MSTRG.19360.2	ENSBGRG00000000523	-0.97943	0.000630327	NR4A1	nuclear receptor subfamily 4 group A member 1 [Source:HGNC Symbol;Acc:HGNC:7980]
MSTRG.6018.1	ENSBGRG00000000523	-0.965784	0.00173603	NR4A1	nuclear receptor subfamily 4 group A member 1 [Source:HGNC Symbol;Acc:HGNC:7980]
MSTRG.15587.1	ENSBGRG00000000523	-0.987224	0.000243802	NR4A1	nuclear receptor subfamily 4 group A member 1 [Source:HGNC Symbol;Acc:HGNC:7980]
MSTRG.23180.2	ENSBGRG00000000523	0.978483	0.000689504	NR4A1	nuclear receptor subfamily 4 group A member 1 [Source:HGNC Symbol;Acc:HGNC:7980]
MSTRG.3866.2	ENSBGRG00000000523	-0.97321	0.00106692	NR4A1	nuclear receptor subfamily 4 group A member 1 [Source:HGNC Symbol;Acc:HGNC:7980]
MSTRG.31463.2	ENSBGRG00000000523	0.997826	7.08431e-06	NR4A1	nuclear receptor subfamily 4 group A member 1 [Source:HGNC Symbol;Acc:HGNC:7980]
MSTRG.8649.1	ENSBGRG00000000523	-0.99039	0.00013809	NR4A1	nuclear receptor subfamily 4 group A member 1 [Source:HGNC Symbol;Acc:HGNC:7980]
MSTRG.26483.1	ENSBGRG00000000523	-0.971571	0.0012008	NR4A1	nuclear receptor subfamily 4 group A member 1 [Source:HGNC Symbol;Acc:HGNC:7980]
MSTRG.19059.1	ENSBGRG00000000523	0.976013	0.000856157	NR4A1	nuclear receptor subfamily 4 group A member 1 [Source:HGNC Symbol;Acc:HGNC:7980]
MSTRG.29089.2	ENSBGRG00000000523	0.978134	0.000711971	NR4A1	nuclear receptor subfamily 4 group A member 1 [Source:HGNC Symbol;Acc:HGNC:7980]
MSTRG.17848.1	ENSBGRG00000000523	-0.989225	0.000173514	NR4A1	nuclear receptor subfamily 4 group A member 1 [Source:HGNC Symbol;Acc:HGNC:7980]
MSTRG.14054.3	ENSBGRG00000000523	-0.982928	0.000434685	NR4A1	nuclear receptor subfamily 4 group A member 1 [Source:HGNC Symbol;Acc:HGNC:7980]
MSTRG.17896.1	ENSBGRG00000000523	0.974976	0.000931476	NR4A1	nuclear receptor subfamily 4 group A member 1 [Source:HGNC Symbol;Acc:HGNC:7980]
MSTRG.3488.6	ENSBGRG00000000523	0.985882	0.000297589	NR4A1	nuclear receptor subfamily 4 group A member 1 [Source:HGNC Symbol;Acc:HGNC:7980]
MSTRG.8650.1	ENSBGRG00000000523	0.986524	0.000271179	NR4A1	nuclear receptor subfamily 4 group A member 1 [Source:HGNC Symbol;Acc:HGNC:7980]
MSTRG.8242.3	ENSBGRG00000000523	-0.99246	8.50678e-05	NR4A1	nuclear receptor subfamily 4 group A member 1 [Source:HGNC Symbol;Acc:HGNC:7980]
MSTRG.783.3	ENSBGRG00000000523	0.98359	0.000401741	NR4A1	nuclear receptor subfamily 4 group A member 1 [Source:HGNC Symbol;Acc:HGNC:7980]
MSTRG.22127.1	ENSBGRG00000000523	-0.990343	0.000139423	NR4A1	nuclear receptor subfamily 4 group A member 1 [Source:HGNC Symbol;Acc:HGNC:7980]
MSTRG.4480.2	ENSBGRG00000000523	0.976671	0.000810046	NR4A1	nuclear receptor subfamily 4 group A member 1 [Source:HGNC Symbol;Acc:HGNC:7980]
MSTRG.15040.1	ENSBGRG00000000523	-0.975595	0.000886102	NR4A1	nuclear receptor subfamily 4 group A member 1 [Source:HGNC Symbol;Acc:HGNC:7980]
MSTRG.4123.1	ENSBGRG00000000523	0.970528	0.00129011	NR4A1	nuclear receptor subfamily 4 group A member 1 [Source:HGNC Symbol;Acc:HGNC:7980]
MSTRG.29938.1	ENSBGRG00000000523	0.9752	0.000914965	NR4A1	nuclear receptor subfamily 4 group A member 1 [Source:HGNC Symbol;Acc:HGNC:7980]
MSTRG.3384.1	ENSBGRG00000000523	-0.97776	0.000736407	NR4A1	nuclear receptor subfamily 4 group A member 1 [Source:HGNC Symbol;Acc:HGNC:7980]
MSTRG.30862.1	ENSBGRG00000000523	-0.987399	0.000237176	NR4A1	nuclear receptor subfamily 4 group A member 1 [Source:HGNC Symbol;Acc:HGNC:7980]
MSTRG.18038.1	ENSBGRG00000000523	-0.963668	0.00195603	NR4A1	nuclear receptor subfamily 4 group A member 1 [Source:HGNC Symbol;Acc:HGNC:7980]
MSTRG.28752.2	ENSBGRG00000000523	-0.993544	6.2378e-05	NR4A1	nuclear receptor subfamily 4 group A member 1 [Source:HGNC Symbol;Acc:HGNC:7980]
MSTRG.25063.5	ENSBGRG00000000523	-0.97139	0.00121606	NR4A1	nuclear receptor subfamily 4 group A member 1 [Source:HGNC Symbol;Acc:HGNC:7980]
MSTRG.9348.1	ENSBGRG00000000523	0.955974	0.0028648	NR4A1	nuclear receptor subfamily 4 group A member 1 [Source:HGNC Symbol;Acc:HGNC:7980]
MSTRG.4247.1	ENSBGRG00000000523	-0.958535	0.00254331	NR4A1	nuclear receptor subfamily 4 group A member 1 [Source:HGNC Symbol;Acc:HGNC:7980]
MSTRG.16654.1	ENSBGRG00000000523	0.970326	0.00130775	NR4A1	nuclear receptor subfamily 4 group A member 1 [Source:HGNC Symbol;Acc:HGNC:7980]
MSTRG.8650.2	ENSBGRG00000000523	0.978914	0.000662255	NR4A1	nuclear receptor subfamily 4 group A member 1 [Source:HGNC Symbol;Acc:HGNC:7980]
MSTRG.11078.5	ENSBGRG00000000523	-0.961202	0.00222872	NR4A1	nuclear receptor subfamily 4 group A member 1 [Source:HGNC Symbol;Acc:HGNC:7980]
MSTRG.15631.1	ENSBGRG00000000523	0.98675	0.000262176	NR4A1	nuclear receptor subfamily 4 group A member 1 [Source:HGNC Symbol;Acc:HGNC:7980]
MSTRG.33127.10	ENSBGRG00000000523	0.950775	0.00357495	NR4A1	nuclear receptor subfamily 4 group A member 1 [Source:HGNC Symbol;Acc:HGNC:7980]
MSTRG.31101.3	ENSBGRG00000000523	-0.965372	0.00177791	NR4A1	nuclear receptor subfamily 4 group A member 1 [Source:HGNC Symbol;Acc:HGNC:7980]
MSTRG.31201.1	ENSBGRG00000000523	0.985815	0.000300391	NR4A1	nuclear receptor subfamily 4 group A member 1 [Source:HGNC Symbol;Acc:HGNC:7980]
MSTRG.1578.1	ENSBGRG00000000523	-0.996476	1.86056e-05	NR4A1	nuclear receptor subfamily 4 group A member 1 [Source:HGNC Symbol;Acc:HGNC:7980]
MSTRG.15810.2	ENSBGRG00000000523	-0.989712	0.000158227	NR4A1	nuclear receptor subfamily 4 group A member 1 [Source:HGNC Symbol;Acc:HGNC:7980]
MSTRG.19083.1	ENSBGRG00000000523	-0.964438	0.0018745	NR4A1	nuclear receptor subfamily 4 group A member 1 [Source:HGNC Symbol;Acc:HGNC:7980]
MSTRG.13535.2	ENSBGRG00000000523	0.987031	0.000251208	NR4A1	nuclear receptor subfamily 4 group A member 1 [Source:HGNC Symbol;Acc:HGNC:7980]
MSTRG.13535.3	ENSBGRG00000000523	0.987031	0.000251208	NR4A1	nuclear receptor subfamily 4 group A member 1 [Source:HGNC Symbol;Acc:HGNC:7980]
MSTRG.4434.1	ENSBGRG00000000523	-0.982386	0.000462623	NR4A1	nuclear receptor subfamily 4 group A member 1 [Source:HGNC Symbol;Acc:HGNC:7980]
MSTRG.4434.2	ENSBGRG00000000523	-0.982386	0.000462623	NR4A1	nuclear receptor subfamily 4 group A member 1 [Source:HGNC Symbol;Acc:HGNC:7980]
MSTRG.12112.2	ENSBGRG00000000523	-0.950546	0.00360813	NR4A1	nuclear receptor subfamily 4 group A member 1 [Source:HGNC Symbol;Acc:HGNC:7980]
MSTRG.22271.2	ENSBGRG00000000523	0.953917	0.00313659	NR4A1	nuclear receptor subfamily 4 group A member 1 [Source:HGNC Symbol;Acc:HGNC:7980]
MSTRG.29989.1	ENSBGRG00000000523	0.950741	0.00357987	NR4A1	nuclear receptor subfamily 4 group A member 1 [Source:HGNC Symbol;Acc:HGNC:7980]
MSTRG.25587.5	ENSBGRG00000000523	0.973026	0.00108158	NR4A1	nuclear receptor subfamily 4 group A member 1 [Source:HGNC Symbol;Acc:HGNC:7980]
ENSBGRT00000021259	ENSBGRG00000000523	0.994681	4.23616e-05	NR4A1	nuclear receptor subfamily 4 group A member 1 [Source:HGNC Symbol;Acc:HGNC:7980]
MSTRG.17988.1	ENSBGRG00000000523	-0.975849	0.000867886	NR4A1	nuclear receptor subfamily 4 group A member 1 [Source:HGNC Symbol;Acc:HGNC:7980]
MSTRG.30541.1	ENSBGRG00000000523	-0.977954	0.000723688	NR4A1	nuclear receptor subfamily 4 group A member 1 [Source:HGNC Symbol;Acc:HGNC:7980]
MSTRG.13725.2	ENSBGRG00000000523	0.962994	0.00202879	NR4A1	nuclear receptor subfamily 4 group A member 1 [Source:HGNC Symbol;Acc:HGNC:7980]
MSTRG.29675.3	ENSBGRG00000000523	-0.973052	0.0010795	NR4A1	nuclear receptor subfamily 4 group A member 1 [Source:HGNC Symbol;Acc:HGNC:7980]
MSTRG.15958.4	ENSBGRG00000000523	-0.980978	0.000539333	NR4A1	nuclear receptor subfamily 4 group A member 1 [Source:HGNC Symbol;Acc:HGNC:7980]
MSTRG.24181.1	ENSBGRG00000000523	-0.963743	0.00194798	NR4A1	nuclear receptor subfamily 4 group A member 1 [Source:HGNC Symbol;Acc:HGNC:7980]
MSTRG.29679.2	ENSBGRG00000000523	-0.963063	0.00202133	NR4A1	nuclear receptor subfamily 4 group A member 1 [Source:HGNC Symbol;Acc:HGNC:7980]
MSTRG.17804.6	ENSBGRG00000000523	-0.957658	0.00265136	NR4A1	nuclear receptor subfamily 4 group A member 1 [Source:HGNC Symbol;Acc:HGNC:7980]
MSTRG.735.1	ENSBGRG00000000523	-0.95959	0.00241648	NR4A1	nuclear receptor subfamily 4 group A member 1 [Source:HGNC Symbol;Acc:HGNC:7980]
MSTRG.33025.1	ENSBGRG00000000523	-0.984478	0.000359541	NR4A1	nuclear receptor subfamily 4 group A member 1 [Source:HGNC Symbol;Acc:HGNC:7980]
MSTRG.2592.3	ENSBGRG00000000523	-0.982314	0.000466413	NR4A1	nuclear receptor subfamily 4 group A member 1 [Source:HGNC Symbol;Acc:HGNC:7980]
MSTRG.2592.4	ENSBGRG00000000523	-0.982314	0.000466413	NR4A1	nuclear receptor subfamily 4 group A member 1 [Source:HGNC Symbol;Acc:HGNC:7980]
MSTRG.11403.1	ENSBGRG00000000523	0.964611	0.0018564	NR4A1	nuclear receptor subfamily 4 group A member 1 [Source:HGNC Symbol;Acc:HGNC:7980]
MSTRG.10622.1	ENSBGRG00000000523	-0.973137	0.0010727	NR4A1	nuclear receptor subfamily 4 group A member 1 [Source:HGNC Symbol;Acc:HGNC:7980]
MSTRG.19024.3	ENSBGRG00000000523	-0.963584	0.00196508	NR4A1	nuclear receptor subfamily 4 group A member 1 [Source:HGNC Symbol;Acc:HGNC:7980]
MSTRG.19024.4	ENSBGRG00000000523	-0.963584	0.00196508	NR4A1	nuclear receptor subfamily 4 group A member 1 [Source:HGNC Symbol;Acc:HGNC:7980]
MSTRG.10096.2	ENSBGRG00000000523	-0.956083	0.00285066	NR4A1	nuclear receptor subfamily 4 group A member 1 [Source:HGNC Symbol;Acc:HGNC:7980]
MSTRG.15005.7	ENSBGRG00000000523	0.977446	0.000757309	NR4A1	nuclear receptor subfamily 4 group A member 1 [Source:HGNC Symbol;Acc:HGNC:7980]
MSTRG.10794.1	ENSBGRG00000000523	0.961893	0.00215053	NR4A1	nuclear receptor subfamily 4 group A member 1 [Source:HGNC Symbol;Acc:HGNC:7980]
ENSBGRT00000045206	ENSBGRG00000000523	0.982518	0.000455783	NR4A1	nuclear receptor subfamily 4 group A member 1 [Source:HGNC Symbol;Acc:HGNC:7980]
MSTRG.31004.1	ENSBGRG00000000523	-0.969912	0.00134435	NR4A1	nuclear receptor subfamily 4 group A member 1 [Source:HGNC Symbol;Acc:HGNC:7980]
MSTRG.15982.1	ENSBGRG00000000523	-0.981541	0.000507951	NR4A1	nuclear receptor subfamily 4 group A member 1 [Source:HGNC Symbol;Acc:HGNC:7980]
MSTRG.18858.1	ENSBGRG00000000523	0.985415	0.000317548	NR4A1	nuclear receptor subfamily 4 group A member 1 [Source:HGNC Symbol;Acc:HGNC:7980]
MSTRG.18543.3	ENSBGRG00000000523	-0.960928	0.00226015	NR4A1	nuclear receptor subfamily 4 group A member 1 [Source:HGNC Symbol;Acc:HGNC:7980]
MSTRG.29034.2	ENSBGRG00000000523	-0.963299	0.00199578	NR4A1	nuclear receptor subfamily 4 group A member 1 [Source:HGNC Symbol;Acc:HGNC:7980]
MSTRG.1510.1	ENSBGRG00000000523	0.970521	0.00129073	NR4A1	nuclear receptor subfamily 4 group A member 1 [Source:HGNC Symbol;Acc:HGNC:7980]
MSTRG.29457.1	ENSBGRG00000000523	0.961017	0.00224991	NR4A1	nuclear receptor subfamily 4 group A member 1 [Source:HGNC Symbol;Acc:HGNC:7980]
MSTRG.10353.1	ENSBGRG00000000523	-0.985301	0.000322488	NR4A1	nuclear receptor subfamily 4 group A member 1 [Source:HGNC Symbol;Acc:HGNC:7980]
MSTRG.22358.1	ENSBGRG00000000523	-0.957173	0.00271198	NR4A1	nuclear receptor subfamily 4 group A member 1 [Source:HGNC Symbol;Acc:HGNC:7980]
MSTRG.63.3	ENSBGRG00000000523	-0.967649	0.00155292	NR4A1	nuclear receptor subfamily 4 group A member 1 [Source:HGNC Symbol;Acc:HGNC:7980]
MSTRG.63.4	ENSBGRG00000000523	-0.967649	0.00155292	NR4A1	nuclear receptor subfamily 4 group A member 1 [Source:HGNC Symbol;Acc:HGNC:7980]
MSTRG.26736.1	ENSBGRG00000000523	0.968833	0.00144193	NR4A1	nuclear receptor subfamily 4 group A member 1 [Source:HGNC Symbol;Acc:HGNC:7980]
ENSBGRT00000045826	ENSBGRG00000000523	0.977157	0.000776766	NR4A1	nuclear receptor subfamily 4 group A member 1 [Source:HGNC Symbol;Acc:HGNC:7980]
MSTRG.14252.1	ENSBGRG00000000523	-0.978053	0.000717239	NR4A1	nuclear receptor subfamily 4 group A member 1 [Source:HGNC Symbol;Acc:HGNC:7980]
ENSBGRT00000000461	ENSBGRG00000000523	0.966219	0.00169249	NR4A1	nuclear receptor subfamily 4 group A member 1 [Source:HGNC Symbol;Acc:HGNC:7980]
MSTRG.5880.2	ENSBGRG00000000523	-0.971777	0.00118353	NR4A1	nuclear receptor subfamily 4 group A member 1 [Source:HGNC Symbol;Acc:HGNC:7980]
MSTRG.5575.2	ENSBGRG00000000523	-0.980337	0.00057615	NR4A1	nuclear receptor subfamily 4 group A member 1 [Source:HGNC Symbol;Acc:HGNC:7980]
MSTRG.33427.1	ENSBGRG00000000523	0.954254	0.00309117	NR4A1	nuclear receptor subfamily 4 group A member 1 [Source:HGNC Symbol;Acc:HGNC:7980]
MSTRG.17760.1	ENSBGRG00000000523	0.96218	0.00211848	NR4A1	nuclear receptor subfamily 4 group A member 1 [Source:HGNC Symbol;Acc:HGNC:7980]
MSTRG.10634.5	ENSBGRG00000000523	0.990711	0.00012902	NR4A1	nuclear receptor subfamily 4 group A member 1 [Source:HGNC Symbol;Acc:HGNC:7980]
MSTRG.8622.1	ENSBGRG00000000523	0.954464	0.00306314	NR4A1	nuclear receptor subfamily 4 group A member 1 [Source:HGNC Symbol;Acc:HGNC:7980]
MSTRG.21555.1	ENSBGRG00000000523	0.993552	6.22277e-05	NR4A1	nuclear receptor subfamily 4 group A member 1 [Source:HGNC Symbol;Acc:HGNC:7980]
MSTRG.53.1	ENSBGRG00000000523	0.986508	0.000271836	NR4A1	nuclear receptor subfamily 4 group A member 1 [Source:HGNC Symbol;Acc:HGNC:7980]
MSTRG.20804.4	ENSBGRG00000000523	-0.968196	0.00150116	NR4A1	nuclear receptor subfamily 4 group A member 1 [Source:HGNC Symbol;Acc:HGNC:7980]
MSTRG.27855.1	ENSBGRG00000000523	-0.966634	0.0016514	NR4A1	nuclear receptor subfamily 4 group A member 1 [Source:HGNC Symbol;Acc:HGNC:7980]
MSTRG.8542.3	ENSBGRG00000000523	-0.989255	0.00017256	NR4A1	nuclear receptor subfamily 4 group A member 1 [Source:HGNC Symbol;Acc:HGNC:7980]
MSTRG.22565.2	ENSBGRG00000000523	-0.985956	0.000294448	NR4A1	nuclear receptor subfamily 4 group A member 1 [Source:HGNC Symbol;Acc:HGNC:7980]
MSTRG.12211.3	ENSBGRG00000000523	0.968177	0.00150297	NR4A1	nuclear receptor subfamily 4 group A member 1 [Source:HGNC Symbol;Acc:HGNC:7980]
MSTRG.26306.4	ENSBGRG00000000523	-0.971186	0.00123337	NR4A1	nuclear receptor subfamily 4 group A member 1 [Source:HGNC Symbol;Acc:HGNC:7980]
MSTRG.27793.15	ENSBGRG00000000523	0.988508	0.000197328	NR4A1	nuclear receptor subfamily 4 group A member 1 [Source:HGNC Symbol;Acc:HGNC:7980]
MSTRG.7725.1	ENSBGRG00000000523	-0.959097	0.00247539	NR4A1	nuclear receptor subfamily 4 group A member 1 [Source:HGNC Symbol;Acc:HGNC:7980]
MSTRG.30392.1	ENSBGRG00000000523	-0.980771	0.000551086	NR4A1	nuclear receptor subfamily 4 group A member 1 [Source:HGNC Symbol;Acc:HGNC:7980]
MSTRG.22384.3	ENSBGRG00000000523	-0.958208	0.00258341	NR4A1	nuclear receptor subfamily 4 group A member 1 [Source:HGNC Symbol;Acc:HGNC:7980]
MSTRG.17487.1	ENSBGRG00000000523	-0.973305	0.00105942	NR4A1	nuclear receptor subfamily 4 group A member 1 [Source:HGNC Symbol;Acc:HGNC:7980]
MSTRG.11898.4	ENSBGRG00000000523	-0.95876	0.00251601	NR4A1	nuclear receptor subfamily 4 group A member 1 [Source:HGNC Symbol;Acc:HGNC:7980]
MSTRG.14848.1	ENSBGRG00000000523	-0.953928	0.00313508	NR4A1	nuclear receptor subfamily 4 group A member 1 [Source:HGNC Symbol;Acc:HGNC:7980]
MSTRG.28319.2	ENSBGRG00000000523	-0.962139	0.00212301	NR4A1	nuclear receptor subfamily 4 group A member 1 [Source:HGNC Symbol;Acc:HGNC:7980]
MSTRG.11667.1	ENSBGRG00000000523	0.953257	0.00322624	NR4A1	nuclear receptor subfamily 4 group A member 1 [Source:HGNC Symbol;Acc:HGNC:7980]
MSTRG.20583.6	ENSBGRG00000024200	0.997636	8.37558e-06	DDIT4	DNA damage inducible transcript 4 [Source:HGNC Symbol;Acc:HGNC:24944]
MSTRG.17950.1	ENSBGRG00000024200	0.993545	6.23699e-05	DDIT4	DNA damage inducible transcript 4 [Source:HGNC Symbol;Acc:HGNC:24944]
MSTRG.6217.2	ENSBGRG00000024200	0.999078	1.27509e-06	DDIT4	DNA damage inducible transcript 4 [Source:HGNC Symbol;Acc:HGNC:24944]
MSTRG.9636.1	ENSBGRG00000024200	0.970351	0.00130559	DDIT4	DNA damage inducible transcript 4 [Source:HGNC Symbol;Acc:HGNC:24944]
MSTRG.13727.3	ENSBGRG00000024200	0.962493	0.00208373	DDIT4	DNA damage inducible transcript 4 [Source:HGNC Symbol;Acc:HGNC:24944]
MSTRG.23180.1	ENSBGRG00000024200	0.974855	0.000940444	DDIT4	DNA damage inducible transcript 4 [Source:HGNC Symbol;Acc:HGNC:24944]
MSTRG.1959.1	ENSBGRG00000024200	0.992662	8.05791e-05	DDIT4	DNA damage inducible transcript 4 [Source:HGNC Symbol;Acc:HGNC:24944]
MSTRG.16260.9	ENSBGRG00000024200	0.989322	0.000170426	DDIT4	DNA damage inducible transcript 4 [Source:HGNC Symbol;Acc:HGNC:24944]
MSTRG.4090.7	ENSBGRG00000024200	0.974687	0.00095304	DDIT4	DNA damage inducible transcript 4 [Source:HGNC Symbol;Acc:HGNC:24944]
MSTRG.20583.3	ENSBGRG00000024200	0.976677	0.000809598	DDIT4	DNA damage inducible transcript 4 [Source:HGNC Symbol;Acc:HGNC:24944]
MSTRG.11086.2	ENSBGRG00000024200	0.973179	0.00106941	DDIT4	DNA damage inducible transcript 4 [Source:HGNC Symbol;Acc:HGNC:24944]
MSTRG.17950.3	ENSBGRG00000024200	0.96865	0.00145883	DDIT4	DNA damage inducible transcript 4 [Source:HGNC Symbol;Acc:HGNC:24944]
MSTRG.31308.1	ENSBGRG00000024200	0.966058	0.0017085	DDIT4	DNA damage inducible transcript 4 [Source:HGNC Symbol;Acc:HGNC:24944]
MSTRG.11020.1	ENSBGRG00000024200	-0.984085	0.0003779	DDIT4	DNA damage inducible transcript 4 [Source:HGNC Symbol;Acc:HGNC:24944]
MSTRG.1150.7	ENSBGRG00000024200	0.959854	0.00238525	DDIT4	DNA damage inducible transcript 4 [Source:HGNC Symbol;Acc:HGNC:24944]
MSTRG.2592.1	ENSBGRG00000024200	-0.972738	0.00110468	DDIT4	DNA damage inducible transcript 4 [Source:HGNC Symbol;Acc:HGNC:24944]
MSTRG.4480.1	ENSBGRG00000024200	0.998836	2.03051e-06	DDIT4	DNA damage inducible transcript 4 [Source:HGNC Symbol;Acc:HGNC:24944]
MSTRG.12212.2	ENSBGRG00000024200	0.984497	0.000358662	DDIT4	DNA damage inducible transcript 4 [Source:HGNC Symbol;Acc:HGNC:24944]
MSTRG.4480.4	ENSBGRG00000024200	-0.966663	0.00164847	DDIT4	DNA damage inducible transcript 4 [Source:HGNC Symbol;Acc:HGNC:24944]
MSTRG.13727.1	ENSBGRG00000024200	0.970394	0.00130175	DDIT4	DNA damage inducible transcript 4 [Source:HGNC Symbol;Acc:HGNC:24944]
MSTRG.31101.2	ENSBGRG00000024200	-0.990651	0.000130705	DDIT4	DNA damage inducible transcript 4 [Source:HGNC Symbol;Acc:HGNC:24944]
MSTRG.20583.2	ENSBGRG00000024200	0.966504	0.00166419	DDIT4	DNA damage inducible transcript 4 [Source:HGNC Symbol;Acc:HGNC:24944]
ENSBGRT00000027506	ENSBGRG00000024200	0.983551	0.000403634	DDIT4	DNA damage inducible transcript 4 [Source:HGNC Symbol;Acc:HGNC:24944]
MSTRG.24192.2	ENSBGRG00000024200	-0.965708	0.00174376	DDIT4	DNA damage inducible transcript 4 [Source:HGNC Symbol;Acc:HGNC:24944]
MSTRG.18705.1	ENSBGRG00000024200	0.970697	0.00127538	DDIT4	DNA damage inducible transcript 4 [Source:HGNC Symbol;Acc:HGNC:24944]
MSTRG.17679.1	ENSBGRG00000024200	0.983832	0.000390004	DDIT4	DNA damage inducible transcript 4 [Source:HGNC Symbol;Acc:HGNC:24944]
MSTRG.20584.1	ENSBGRG00000024200	0.989713	0.000158188	DDIT4	DNA damage inducible transcript 4 [Source:HGNC Symbol;Acc:HGNC:24944]
MSTRG.11088.1	ENSBGRG00000024200	0.950728	0.00358176	DDIT4	DNA damage inducible transcript 4 [Source:HGNC Symbol;Acc:HGNC:24944]
MSTRG.19360.2	ENSBGRG00000024200	-0.975262	0.000910368	DDIT4	DNA damage inducible transcript 4 [Source:HGNC Symbol;Acc:HGNC:24944]
MSTRG.6018.1	ENSBGRG00000024200	-0.960598	0.00229823	DDIT4	DNA damage inducible transcript 4 [Source:HGNC Symbol;Acc:HGNC:24944]
MSTRG.15587.1	ENSBGRG00000024200	-0.988602	0.000194136	DDIT4	DNA damage inducible transcript 4 [Source:HGNC Symbol;Acc:HGNC:24944]
MSTRG.23180.2	ENSBGRG00000024200	0.974704	0.000951731	DDIT4	DNA damage inducible transcript 4 [Source:HGNC Symbol;Acc:HGNC:24944]
MSTRG.3866.2	ENSBGRG00000024200	-0.971089	0.00124171	DDIT4	DNA damage inducible transcript 4 [Source:HGNC Symbol;Acc:HGNC:24944]
MSTRG.31463.2	ENSBGRG00000024200	0.996335	2.01277e-05	DDIT4	DNA damage inducible transcript 4 [Source:HGNC Symbol;Acc:HGNC:24944]
MSTRG.2484.1	ENSBGRG00000024200	0.953494	0.00319398	DDIT4	DNA damage inducible transcript 4 [Source:HGNC Symbol;Acc:HGNC:24944]
MSTRG.8649.1	ENSBGRG00000024200	-0.991123	0.000117858	DDIT4	DNA damage inducible transcript 4 [Source:HGNC Symbol;Acc:HGNC:24944]
MSTRG.26483.1	ENSBGRG00000024200	-0.965915	0.00172289	DDIT4	DNA damage inducible transcript 4 [Source:HGNC Symbol;Acc:HGNC:24944]
MSTRG.19059.1	ENSBGRG00000024200	0.971169	0.00123483	DDIT4	DNA damage inducible transcript 4 [Source:HGNC Symbol;Acc:HGNC:24944]
MSTRG.29089.2	ENSBGRG00000024200	0.981146	0.000529848	DDIT4	DNA damage inducible transcript 4 [Source:HGNC Symbol;Acc:HGNC:24944]
MSTRG.17848.1	ENSBGRG00000024200	-0.99111	0.000118194	DDIT4	DNA damage inducible transcript 4 [Source:HGNC Symbol;Acc:HGNC:24944]
MSTRG.14054.3	ENSBGRG00000024200	-0.986669	0.000265387	DDIT4	DNA damage inducible transcript 4 [Source:HGNC Symbol;Acc:HGNC:24944]
MSTRG.17896.1	ENSBGRG00000024200	0.978097	0.00071436	DDIT4	DNA damage inducible transcript 4 [Source:HGNC Symbol;Acc:HGNC:24944]
MSTRG.3488.6	ENSBGRG00000024200	0.98931	0.000170814	DDIT4	DNA damage inducible transcript 4 [Source:HGNC Symbol;Acc:HGNC:24944]
MSTRG.8650.1	ENSBGRG00000024200	0.989152	0.000175895	DDIT4	DNA damage inducible transcript 4 [Source:HGNC Symbol;Acc:HGNC:24944]
MSTRG.8242.3	ENSBGRG00000024200	-0.991618	0.000105088	DDIT4	DNA damage inducible transcript 4 [Source:HGNC Symbol;Acc:HGNC:24944]
MSTRG.783.3	ENSBGRG00000024200	0.986862	0.000257767	DDIT4	DNA damage inducible transcript 4 [Source:HGNC Symbol;Acc:HGNC:24944]
MSTRG.22127.1	ENSBGRG00000024200	-0.99171	0.000102791	DDIT4	DNA damage inducible transcript 4 [Source:HGNC Symbol;Acc:HGNC:24944]
MSTRG.4480.2	ENSBGRG00000024200	0.977109	0.000780012	DDIT4	DNA damage inducible transcript 4 [Source:HGNC Symbol;Acc:HGNC:24944]
MSTRG.15040.1	ENSBGRG00000024200	-0.97449	0.000967821	DDIT4	DNA damage inducible transcript 4 [Source:HGNC Symbol;Acc:HGNC:24944]
MSTRG.4123.1	ENSBGRG00000024200	0.975937	0.000861592	DDIT4	DNA damage inducible transcript 4 [Source:HGNC Symbol;Acc:HGNC:24944]
MSTRG.29938.1	ENSBGRG00000024200	0.977984	0.000721743	DDIT4	DNA damage inducible transcript 4 [Source:HGNC Symbol;Acc:HGNC:24944]
MSTRG.3384.1	ENSBGRG00000024200	-0.977734	0.00073814	DDIT4	DNA damage inducible transcript 4 [Source:HGNC Symbol;Acc:HGNC:24944]
MSTRG.30862.1	ENSBGRG00000024200	-0.991356	0.000111766	DDIT4	DNA damage inducible transcript 4 [Source:HGNC Symbol;Acc:HGNC:24944]
MSTRG.18038.1	ENSBGRG00000024200	-0.964442	0.00187408	DDIT4	DNA damage inducible transcript 4 [Source:HGNC Symbol;Acc:HGNC:24944]
MSTRG.28752.2	ENSBGRG00000024200	-0.993277	6.76516e-05	DDIT4	DNA damage inducible transcript 4 [Source:HGNC Symbol;Acc:HGNC:24944]
MSTRG.25063.5	ENSBGRG00000024200	-0.966734	0.00164149	DDIT4	DNA damage inducible transcript 4 [Source:HGNC Symbol;Acc:HGNC:24944]
MSTRG.9348.1	ENSBGRG00000024200	0.950614	0.0035983	DDIT4	DNA damage inducible transcript 4 [Source:HGNC Symbol;Acc:HGNC:24944]
MSTRG.4247.1	ENSBGRG00000024200	-0.956545	0.00279147	DDIT4	DNA damage inducible transcript 4 [Source:HGNC Symbol;Acc:HGNC:24944]
MSTRG.16654.1	ENSBGRG00000024200	0.976754	0.000804272	DDIT4	DNA damage inducible transcript 4 [Source:HGNC Symbol;Acc:HGNC:24944]
MSTRG.8650.2	ENSBGRG00000024200	0.98472	0.000348425	DDIT4	DNA damage inducible transcript 4 [Source:HGNC Symbol;Acc:HGNC:24944]
MSTRG.11078.5	ENSBGRG00000024200	-0.955342	0.00294697	DDIT4	DNA damage inducible transcript 4 [Source:HGNC Symbol;Acc:HGNC:24944]
MSTRG.15631.1	ENSBGRG00000024200	0.989035	0.000179698	DDIT4	DNA damage inducible transcript 4 [Source:HGNC Symbol;Acc:HGNC:24944]
MSTRG.33127.10	ENSBGRG00000024200	0.957972	0.00261245	DDIT4	DNA damage inducible transcript 4 [Source:HGNC Symbol;Acc:HGNC:24944]
MSTRG.31101.3	ENSBGRG00000024200	-0.972533	0.00112132	DDIT4	DNA damage inducible transcript 4 [Source:HGNC Symbol;Acc:HGNC:24944]
MSTRG.31201.1	ENSBGRG00000024200	0.980231	0.000582342	DDIT4	DNA damage inducible transcript 4 [Source:HGNC Symbol;Acc:HGNC:24944]
MSTRG.1578.1	ENSBGRG00000024200	-0.995625	2.86651e-05	DDIT4	DNA damage inducible transcript 4 [Source:HGNC Symbol;Acc:HGNC:24944]
MSTRG.15810.2	ENSBGRG00000024200	-0.98627	0.000281469	DDIT4	DNA damage inducible transcript 4 [Source:HGNC Symbol;Acc:HGNC:24944]
MSTRG.19083.1	ENSBGRG00000024200	-0.96177	0.00216436	DDIT4	DNA damage inducible transcript 4 [Source:HGNC Symbol;Acc:HGNC:24944]
MSTRG.5805.1	ENSBGRG00000024200	0.95173	0.00343876	DDIT4	DNA damage inducible transcript 4 [Source:HGNC Symbol;Acc:HGNC:24944]
MSTRG.13535.2	ENSBGRG00000024200	0.984111	0.00037668	DDIT4	DNA damage inducible transcript 4 [Source:HGNC Symbol;Acc:HGNC:24944]
MSTRG.13535.3	ENSBGRG00000024200	0.984111	0.00037668	DDIT4	DNA damage inducible transcript 4 [Source:HGNC Symbol;Acc:HGNC:24944]
MSTRG.4434.1	ENSBGRG00000024200	-0.985797	0.000301138	DDIT4	DNA damage inducible transcript 4 [Source:HGNC Symbol;Acc:HGNC:24944]
MSTRG.4434.2	ENSBGRG00000024200	-0.985797	0.000301138	DDIT4	DNA damage inducible transcript 4 [Source:HGNC Symbol;Acc:HGNC:24944]
MSTRG.22271.2	ENSBGRG00000024200	0.953317	0.00321804	DDIT4	DNA damage inducible transcript 4 [Source:HGNC Symbol;Acc:HGNC:24944]
MSTRG.24539.1	ENSBGRG00000024200	0.955245	0.00295963	DDIT4	DNA damage inducible transcript 4 [Source:HGNC Symbol;Acc:HGNC:24944]
MSTRG.25587.5	ENSBGRG00000024200	0.978131	0.000712149	DDIT4	DNA damage inducible transcript 4 [Source:HGNC Symbol;Acc:HGNC:24944]
ENSBGRT00000021259	ENSBGRG00000024200	0.994119	5.17732e-05	DDIT4	DNA damage inducible transcript 4 [Source:HGNC Symbol;Acc:HGNC:24944]
MSTRG.17988.1	ENSBGRG00000024200	-0.973422	0.00105024	DDIT4	DNA damage inducible transcript 4 [Source:HGNC Symbol;Acc:HGNC:24944]
MSTRG.30541.1	ENSBGRG00000024200	-0.980613	0.00056015	DDIT4	DNA damage inducible transcript 4 [Source:HGNC Symbol;Acc:HGNC:24944]
MSTRG.13725.2	ENSBGRG00000024200	0.959979	0.00237052	DDIT4	DNA damage inducible transcript 4 [Source:HGNC Symbol;Acc:HGNC:24944]
MSTRG.29675.3	ENSBGRG00000024200	-0.978797	0.000669607	DDIT4	DNA damage inducible transcript 4 [Source:HGNC Symbol;Acc:HGNC:24944]
MSTRG.15958.4	ENSBGRG00000024200	-0.979843	0.000605384	DDIT4	DNA damage inducible transcript 4 [Source:HGNC Symbol;Acc:HGNC:24944]
MSTRG.24181.1	ENSBGRG00000024200	-0.96154	0.0021903	DDIT4	DNA damage inducible transcript 4 [Source:HGNC Symbol;Acc:HGNC:24944]
MSTRG.29679.2	ENSBGRG00000024200	-0.96603	0.00171137	DDIT4	DNA damage inducible transcript 4 [Source:HGNC Symbol;Acc:HGNC:24944]
MSTRG.735.1	ENSBGRG00000024200	-0.959847	0.00238602	DDIT4	DNA damage inducible transcript 4 [Source:HGNC Symbol;Acc:HGNC:24944]
MSTRG.33025.1	ENSBGRG00000024200	-0.986783	0.000260864	DDIT4	DNA damage inducible transcript 4 [Source:HGNC Symbol;Acc:HGNC:24944]
MSTRG.2592.3	ENSBGRG00000024200	-0.986532	0.000270877	DDIT4	DNA damage inducible transcript 4 [Source:HGNC Symbol;Acc:HGNC:24944]
MSTRG.2592.4	ENSBGRG00000024200	-0.986532	0.000270877	DDIT4	DNA damage inducible transcript 4 [Source:HGNC Symbol;Acc:HGNC:24944]
MSTRG.11403.1	ENSBGRG00000024200	0.966125	0.00170181	DDIT4	DNA damage inducible transcript 4 [Source:HGNC Symbol;Acc:HGNC:24944]
MSTRG.10622.1	ENSBGRG00000024200	-0.978202	0.000707563	DDIT4	DNA damage inducible transcript 4 [Source:HGNC Symbol;Acc:HGNC:24944]
MSTRG.19024.3	ENSBGRG00000024200	-0.967184	0.00159764	DDIT4	DNA damage inducible transcript 4 [Source:HGNC Symbol;Acc:HGNC:24944]
MSTRG.19024.4	ENSBGRG00000024200	-0.967184	0.00159764	DDIT4	DNA damage inducible transcript 4 [Source:HGNC Symbol;Acc:HGNC:24944]
MSTRG.15005.7	ENSBGRG00000024200	0.972037	0.00116195	DDIT4	DNA damage inducible transcript 4 [Source:HGNC Symbol;Acc:HGNC:24944]
MSTRG.10794.1	ENSBGRG00000024200	0.95531	0.0029512	DDIT4	DNA damage inducible transcript 4 [Source:HGNC Symbol;Acc:HGNC:24944]
ENSBGRT00000045206	ENSBGRG00000024200	0.97641	0.000828156	DDIT4	DNA damage inducible transcript 4 [Source:HGNC Symbol;Acc:HGNC:24944]
MSTRG.31004.1	ENSBGRG00000024200	-0.968636	0.00146011	DDIT4	DNA damage inducible transcript 4 [Source:HGNC Symbol;Acc:HGNC:24944]
MSTRG.15982.1	ENSBGRG00000024200	-0.983007	0.00043069	DDIT4	DNA damage inducible transcript 4 [Source:HGNC Symbol;Acc:HGNC:24944]
MSTRG.18858.1	ENSBGRG00000024200	0.986705	0.000263944	DDIT4	DNA damage inducible transcript 4 [Source:HGNC Symbol;Acc:HGNC:24944]
MSTRG.18543.3	ENSBGRG00000024200	-0.968676	0.00145642	DDIT4	DNA damage inducible transcript 4 [Source:HGNC Symbol;Acc:HGNC:24944]
MSTRG.29034.2	ENSBGRG00000024200	-0.954751	0.00302494	DDIT4	DNA damage inducible transcript 4 [Source:HGNC Symbol;Acc:HGNC:24944]
MSTRG.1510.1	ENSBGRG00000024200	0.970367	0.00130415	DDIT4	DNA damage inducible transcript 4 [Source:HGNC Symbol;Acc:HGNC:24944]
MSTRG.29457.1	ENSBGRG00000024200	0.954655	0.00303763	DDIT4	DNA damage inducible transcript 4 [Source:HGNC Symbol;Acc:HGNC:24944]
MSTRG.10353.1	ENSBGRG00000024200	-0.981153	0.00052948	DDIT4	DNA damage inducible transcript 4 [Source:HGNC Symbol;Acc:HGNC:24944]
MSTRG.63.3	ENSBGRG00000024200	-0.967756	0.00154271	DDIT4	DNA damage inducible transcript 4 [Source:HGNC Symbol;Acc:HGNC:24944]
MSTRG.63.4	ENSBGRG00000024200	-0.967756	0.00154271	DDIT4	DNA damage inducible transcript 4 [Source:HGNC Symbol;Acc:HGNC:24944]
MSTRG.26736.1	ENSBGRG00000024200	0.973731	0.00102599	DDIT4	DNA damage inducible transcript 4 [Source:HGNC Symbol;Acc:HGNC:24944]
ENSBGRT00000045826	ENSBGRG00000024200	0.9703	0.00131	DDIT4	DNA damage inducible transcript 4 [Source:HGNC Symbol;Acc:HGNC:24944]
MSTRG.14252.1	ENSBGRG00000024200	-0.979631	0.000618106	DDIT4	DNA damage inducible transcript 4 [Source:HGNC Symbol;Acc:HGNC:24944]
ENSBGRT00000000461	ENSBGRG00000024200	0.973233	0.0010651	DDIT4	DNA damage inducible transcript 4 [Source:HGNC Symbol;Acc:HGNC:24944]
MSTRG.5880.2	ENSBGRG00000024200	-0.974941	0.000934092	DDIT4	DNA damage inducible transcript 4 [Source:HGNC Symbol;Acc:HGNC:24944]
MSTRG.5575.2	ENSBGRG00000024200	-0.980242	0.000581738	DDIT4	DNA damage inducible transcript 4 [Source:HGNC Symbol;Acc:HGNC:24944]
MSTRG.33427.1	ENSBGRG00000024200	0.959471	0.0024306	DDIT4	DNA damage inducible transcript 4 [Source:HGNC Symbol;Acc:HGNC:24944]
MSTRG.17760.1	ENSBGRG00000024200	0.96667	0.00164784	DDIT4	DNA damage inducible transcript 4 [Source:HGNC Symbol;Acc:HGNC:24944]
MSTRG.10634.5	ENSBGRG00000024200	0.990153	0.000144965	DDIT4	DNA damage inducible transcript 4 [Source:HGNC Symbol;Acc:HGNC:24944]
MSTRG.8622.1	ENSBGRG00000024200	0.957482	0.00267325	DDIT4	DNA damage inducible transcript 4 [Source:HGNC Symbol;Acc:HGNC:24944]
MSTRG.21555.1	ENSBGRG00000024200	0.994789	4.06669e-05	DDIT4	DNA damage inducible transcript 4 [Source:HGNC Symbol;Acc:HGNC:24944]
MSTRG.53.1	ENSBGRG00000024200	0.987733	0.000224796	DDIT4	DNA damage inducible transcript 4 [Source:HGNC Symbol;Acc:HGNC:24944]
MSTRG.20804.4	ENSBGRG00000024200	-0.964843	0.00183226	DDIT4	DNA damage inducible transcript 4 [Source:HGNC Symbol;Acc:HGNC:24944]
MSTRG.27855.1	ENSBGRG00000024200	-0.962239	0.00211195	DDIT4	DNA damage inducible transcript 4 [Source:HGNC Symbol;Acc:HGNC:24944]
MSTRG.8542.3	ENSBGRG00000024200	-0.9865	0.000272165	DDIT4	DNA damage inducible transcript 4 [Source:HGNC Symbol;Acc:HGNC:24944]
MSTRG.22565.2	ENSBGRG00000024200	-0.987184	0.000245336	DDIT4	DNA damage inducible transcript 4 [Source:HGNC Symbol;Acc:HGNC:24944]
MSTRG.12211.3	ENSBGRG00000024200	0.974805	0.000944198	DDIT4	DNA damage inducible transcript 4 [Source:HGNC Symbol;Acc:HGNC:24944]
MSTRG.26306.4	ENSBGRG00000024200	-0.971887	0.00117444	DDIT4	DNA damage inducible transcript 4 [Source:HGNC Symbol;Acc:HGNC:24944]
MSTRG.27793.15	ENSBGRG00000024200	0.983739	0.000394503	DDIT4	DNA damage inducible transcript 4 [Source:HGNC Symbol;Acc:HGNC:24944]
MSTRG.7725.1	ENSBGRG00000024200	-0.959074	0.00247816	DDIT4	DNA damage inducible transcript 4 [Source:HGNC Symbol;Acc:HGNC:24944]
MSTRG.30392.1	ENSBGRG00000024200	-0.984632	0.000352468	DDIT4	DNA damage inducible transcript 4 [Source:HGNC Symbol;Acc:HGNC:24944]
MSTRG.22384.3	ENSBGRG00000024200	-0.957265	0.00270044	DDIT4	DNA damage inducible transcript 4 [Source:HGNC Symbol;Acc:HGNC:24944]
MSTRG.32507.1	ENSBGRG00000024200	0.957623	0.00265565	DDIT4	DNA damage inducible transcript 4 [Source:HGNC Symbol;Acc:HGNC:24944]
MSTRG.17487.1	ENSBGRG00000024200	-0.967851	0.00153374	DDIT4	DNA damage inducible transcript 4 [Source:HGNC Symbol;Acc:HGNC:24944]
MSTRG.11898.4	ENSBGRG00000024200	-0.965145	0.00180112	DDIT4	DNA damage inducible transcript 4 [Source:HGNC Symbol;Acc:HGNC:24944]
MSTRG.14848.1	ENSBGRG00000024200	-0.960355	0.00232648	DDIT4	DNA damage inducible transcript 4 [Source:HGNC Symbol;Acc:HGNC:24944]
MSTRG.28319.2	ENSBGRG00000024200	-0.969911	0.00134441	DDIT4	DNA damage inducible transcript 4 [Source:HGNC Symbol;Acc:HGNC:24944]
MSTRG.11667.1	ENSBGRG00000024200	0.957078	0.00272395	DDIT4	DNA damage inducible transcript 4 [Source:HGNC Symbol;Acc:HGNC:24944]
MSTRG.6353.1	ENSBGRG00000024200	-0.950646	0.0035936	DDIT4	DNA damage inducible transcript 4 [Source:HGNC Symbol;Acc:HGNC:24944]
MSTRG.20583.6	ENSBGRG00000010811	0.996446	1.8923e-05	PFKFB3	6-phosphofructo-2-kinase/fructose-2,6-biphosphatase 3 [Source:HGNC Symbol;Acc:HGNC:8874]
MSTRG.17950.1	ENSBGRG00000010811	0.989162	0.000175559	PFKFB3	6-phosphofructo-2-kinase/fructose-2,6-biphosphatase 3 [Source:HGNC Symbol;Acc:HGNC:8874]
MSTRG.6217.2	ENSBGRG00000010811	0.99701	1.33989e-05	PFKFB3	6-phosphofructo-2-kinase/fructose-2,6-biphosphatase 3 [Source:HGNC Symbol;Acc:HGNC:8874]
MSTRG.9636.1	ENSBGRG00000010811	0.963631	0.00196	PFKFB3	6-phosphofructo-2-kinase/fructose-2,6-biphosphatase 3 [Source:HGNC Symbol;Acc:HGNC:8874]
MSTRG.13727.3	ENSBGRG00000010811	0.962854	0.0020441	PFKFB3	6-phosphofructo-2-kinase/fructose-2,6-biphosphatase 3 [Source:HGNC Symbol;Acc:HGNC:8874]
MSTRG.23180.1	ENSBGRG00000010811	0.982	0.00048308	PFKFB3	6-phosphofructo-2-kinase/fructose-2,6-biphosphatase 3 [Source:HGNC Symbol;Acc:HGNC:8874]
MSTRG.1959.1	ENSBGRG00000010811	0.992562	8.27769e-05	PFKFB3	6-phosphofructo-2-kinase/fructose-2,6-biphosphatase 3 [Source:HGNC Symbol;Acc:HGNC:8874]
MSTRG.16260.9	ENSBGRG00000010811	0.99002	0.000148892	PFKFB3	6-phosphofructo-2-kinase/fructose-2,6-biphosphatase 3 [Source:HGNC Symbol;Acc:HGNC:8874]
MSTRG.4090.7	ENSBGRG00000010811	0.975164	0.000917576	PFKFB3	6-phosphofructo-2-kinase/fructose-2,6-biphosphatase 3 [Source:HGNC Symbol;Acc:HGNC:8874]
MSTRG.20583.3	ENSBGRG00000010811	0.979949	0.000599063	PFKFB3	6-phosphofructo-2-kinase/fructose-2,6-biphosphatase 3 [Source:HGNC Symbol;Acc:HGNC:8874]
MSTRG.11086.2	ENSBGRG00000010811	0.972198	0.00114865	PFKFB3	6-phosphofructo-2-kinase/fructose-2,6-biphosphatase 3 [Source:HGNC Symbol;Acc:HGNC:8874]
MSTRG.17950.3	ENSBGRG00000010811	0.959481	0.00242937	PFKFB3	6-phosphofructo-2-kinase/fructose-2,6-biphosphatase 3 [Source:HGNC Symbol;Acc:HGNC:8874]
MSTRG.31308.1	ENSBGRG00000010811	0.971989	0.00116594	PFKFB3	6-phosphofructo-2-kinase/fructose-2,6-biphosphatase 3 [Source:HGNC Symbol;Acc:HGNC:8874]
MSTRG.11020.1	ENSBGRG00000010811	-0.984023	0.000380879	PFKFB3	6-phosphofructo-2-kinase/fructose-2,6-biphosphatase 3 [Source:HGNC Symbol;Acc:HGNC:8874]
MSTRG.1150.7	ENSBGRG00000010811	0.96603	0.00171131	PFKFB3	6-phosphofructo-2-kinase/fructose-2,6-biphosphatase 3 [Source:HGNC Symbol;Acc:HGNC:8874]
MSTRG.2592.1	ENSBGRG00000010811	-0.971291	0.00122446	PFKFB3	6-phosphofructo-2-kinase/fructose-2,6-biphosphatase 3 [Source:HGNC Symbol;Acc:HGNC:8874]
MSTRG.4480.1	ENSBGRG00000010811	0.999394	5.50493e-07	PFKFB3	6-phosphofructo-2-kinase/fructose-2,6-biphosphatase 3 [Source:HGNC Symbol;Acc:HGNC:8874]
MSTRG.20583.4	ENSBGRG00000010811	0.954145	0.00310585	PFKFB3	6-phosphofructo-2-kinase/fructose-2,6-biphosphatase 3 [Source:HGNC Symbol;Acc:HGNC:8874]
MSTRG.12212.2	ENSBGRG00000010811	0.985081	0.000332221	PFKFB3	6-phosphofructo-2-kinase/fructose-2,6-biphosphatase 3 [Source:HGNC Symbol;Acc:HGNC:8874]
MSTRG.6018.3	ENSBGRG00000010811	0.950015	0.00368531	PFKFB3	6-phosphofructo-2-kinase/fructose-2,6-biphosphatase 3 [Source:HGNC Symbol;Acc:HGNC:8874]
MSTRG.4480.4	ENSBGRG00000010811	-0.96755	0.00156242	PFKFB3	6-phosphofructo-2-kinase/fructose-2,6-biphosphatase 3 [Source:HGNC Symbol;Acc:HGNC:8874]
MSTRG.13727.1	ENSBGRG00000010811	0.967279	0.00158847	PFKFB3	6-phosphofructo-2-kinase/fructose-2,6-biphosphatase 3 [Source:HGNC Symbol;Acc:HGNC:8874]
MSTRG.31101.2	ENSBGRG00000010811	-0.986904	0.000256128	PFKFB3	6-phosphofructo-2-kinase/fructose-2,6-biphosphatase 3 [Source:HGNC Symbol;Acc:HGNC:8874]
MSTRG.20583.2	ENSBGRG00000010811	0.971549	0.00120269	PFKFB3	6-phosphofructo-2-kinase/fructose-2,6-biphosphatase 3 [Source:HGNC Symbol;Acc:HGNC:8874]
ENSBGRT00000027506	ENSBGRG00000010811	0.978732	0.000673699	PFKFB3	6-phosphofructo-2-kinase/fructose-2,6-biphosphatase 3 [Source:HGNC Symbol;Acc:HGNC:8874]
MSTRG.24192.2	ENSBGRG00000010811	-0.964804	0.00183629	PFKFB3	6-phosphofructo-2-kinase/fructose-2,6-biphosphatase 3 [Source:HGNC Symbol;Acc:HGNC:8874]
MSTRG.18705.1	ENSBGRG00000010811	0.975544	0.000889795	PFKFB3	6-phosphofructo-2-kinase/fructose-2,6-biphosphatase 3 [Source:HGNC Symbol;Acc:HGNC:8874]
MSTRG.17679.1	ENSBGRG00000010811	0.978684	0.000676688	PFKFB3	6-phosphofructo-2-kinase/fructose-2,6-biphosphatase 3 [Source:HGNC Symbol;Acc:HGNC:8874]
MSTRG.20584.1	ENSBGRG00000010811	0.991559	0.000106565	PFKFB3	6-phosphofructo-2-kinase/fructose-2,6-biphosphatase 3 [Source:HGNC Symbol;Acc:HGNC:8874]
MSTRG.19360.2	ENSBGRG00000010811	-0.977567	0.000749211	PFKFB3	6-phosphofructo-2-kinase/fructose-2,6-biphosphatase 3 [Source:HGNC Symbol;Acc:HGNC:8874]
MSTRG.6018.1	ENSBGRG00000010811	-0.962426	0.00209116	PFKFB3	6-phosphofructo-2-kinase/fructose-2,6-biphosphatase 3 [Source:HGNC Symbol;Acc:HGNC:8874]
MSTRG.15587.1	ENSBGRG00000010811	-0.987205	0.000244535	PFKFB3	6-phosphofructo-2-kinase/fructose-2,6-biphosphatase 3 [Source:HGNC Symbol;Acc:HGNC:8874]
MSTRG.23180.2	ENSBGRG00000010811	0.981096	0.000532656	PFKFB3	6-phosphofructo-2-kinase/fructose-2,6-biphosphatase 3 [Source:HGNC Symbol;Acc:HGNC:8874]
MSTRG.3866.2	ENSBGRG00000010811	-0.971243	0.00122855	PFKFB3	6-phosphofructo-2-kinase/fructose-2,6-biphosphatase 3 [Source:HGNC Symbol;Acc:HGNC:8874]
MSTRG.31463.2	ENSBGRG00000010811	0.99863	2.81448e-06	PFKFB3	6-phosphofructo-2-kinase/fructose-2,6-biphosphatase 3 [Source:HGNC Symbol;Acc:HGNC:8874]
MSTRG.8649.1	ENSBGRG00000010811	-0.989248	0.000172776	PFKFB3	6-phosphofructo-2-kinase/fructose-2,6-biphosphatase 3 [Source:HGNC Symbol;Acc:HGNC:8874]
MSTRG.26483.1	ENSBGRG00000010811	-0.967863	0.00153257	PFKFB3	6-phosphofructo-2-kinase/fructose-2,6-biphosphatase 3 [Source:HGNC Symbol;Acc:HGNC:8874]
MSTRG.19059.1	ENSBGRG00000010811	0.974003	0.00100502	PFKFB3	6-phosphofructo-2-kinase/fructose-2,6-biphosphatase 3 [Source:HGNC Symbol;Acc:HGNC:8874]
MSTRG.29089.2	ENSBGRG00000010811	0.97656	0.000817736	PFKFB3	6-phosphofructo-2-kinase/fructose-2,6-biphosphatase 3 [Source:HGNC Symbol;Acc:HGNC:8874]
MSTRG.17848.1	ENSBGRG00000010811	-0.98921	0.000174008	PFKFB3	6-phosphofructo-2-kinase/fructose-2,6-biphosphatase 3 [Source:HGNC Symbol;Acc:HGNC:8874]
MSTRG.14054.3	ENSBGRG00000010811	-0.983551	0.000403647	PFKFB3	6-phosphofructo-2-kinase/fructose-2,6-biphosphatase 3 [Source:HGNC Symbol;Acc:HGNC:8874]
MSTRG.17896.1	ENSBGRG00000010811	0.971753	0.00118554	PFKFB3	6-phosphofructo-2-kinase/fructose-2,6-biphosphatase 3 [Source:HGNC Symbol;Acc:HGNC:8874]
MSTRG.3488.6	ENSBGRG00000010811	0.986028	0.000291465	PFKFB3	6-phosphofructo-2-kinase/fructose-2,6-biphosphatase 3 [Source:HGNC Symbol;Acc:HGNC:8874]
MSTRG.8650.1	ENSBGRG00000010811	0.986049	0.000290592	PFKFB3	6-phosphofructo-2-kinase/fructose-2,6-biphosphatase 3 [Source:HGNC Symbol;Acc:HGNC:8874]
MSTRG.8242.3	ENSBGRG00000010811	-0.991059	0.000119554	PFKFB3	6-phosphofructo-2-kinase/fructose-2,6-biphosphatase 3 [Source:HGNC Symbol;Acc:HGNC:8874]
MSTRG.783.3	ENSBGRG00000010811	0.985288	0.000323082	PFKFB3	6-phosphofructo-2-kinase/fructose-2,6-biphosphatase 3 [Source:HGNC Symbol;Acc:HGNC:8874]
MSTRG.22127.1	ENSBGRG00000010811	-0.991601	0.000105531	PFKFB3	6-phosphofructo-2-kinase/fructose-2,6-biphosphatase 3 [Source:HGNC Symbol;Acc:HGNC:8874]
MSTRG.4480.2	ENSBGRG00000010811	0.975157	0.000918127	PFKFB3	6-phosphofructo-2-kinase/fructose-2,6-biphosphatase 3 [Source:HGNC Symbol;Acc:HGNC:8874]
MSTRG.15040.1	ENSBGRG00000010811	-0.974341	0.00097915	PFKFB3	6-phosphofructo-2-kinase/fructose-2,6-biphosphatase 3 [Source:HGNC Symbol;Acc:HGNC:8874]
MSTRG.4123.1	ENSBGRG00000010811	0.968155	0.00150498	PFKFB3	6-phosphofructo-2-kinase/fructose-2,6-biphosphatase 3 [Source:HGNC Symbol;Acc:HGNC:8874]
MSTRG.29938.1	ENSBGRG00000010811	0.972218	0.00114704	PFKFB3	6-phosphofructo-2-kinase/fructose-2,6-biphosphatase 3 [Source:HGNC Symbol;Acc:HGNC:8874]
MSTRG.3384.1	ENSBGRG00000010811	-0.97711	0.000779965	PFKFB3	6-phosphofructo-2-kinase/fructose-2,6-biphosphatase 3 [Source:HGNC Symbol;Acc:HGNC:8874]
MSTRG.30862.1	ENSBGRG00000010811	-0.98846	0.000198997	PFKFB3	6-phosphofructo-2-kinase/fructose-2,6-biphosphatase 3 [Source:HGNC Symbol;Acc:HGNC:8874]
MSTRG.18038.1	ENSBGRG00000010811	-0.965378	0.00177726	PFKFB3	6-phosphofructo-2-kinase/fructose-2,6-biphosphatase 3 [Source:HGNC Symbol;Acc:HGNC:8874]
MSTRG.28752.2	ENSBGRG00000010811	-0.992661	8.06028e-05	PFKFB3	6-phosphofructo-2-kinase/fructose-2,6-biphosphatase 3 [Source:HGNC Symbol;Acc:HGNC:8874]
MSTRG.25063.5	ENSBGRG00000010811	-0.967736	0.00154463	PFKFB3	6-phosphofructo-2-kinase/fructose-2,6-biphosphatase 3 [Source:HGNC Symbol;Acc:HGNC:8874]
MSTRG.9348.1	ENSBGRG00000010811	0.954373	0.00307519	PFKFB3	6-phosphofructo-2-kinase/fructose-2,6-biphosphatase 3 [Source:HGNC Symbol;Acc:HGNC:8874]
MSTRG.4247.1	ENSBGRG00000010811	-0.958642	0.00253036	PFKFB3	6-phosphofructo-2-kinase/fructose-2,6-biphosphatase 3 [Source:HGNC Symbol;Acc:HGNC:8874]
MSTRG.16654.1	ENSBGRG00000010811	0.972503	0.00112371	PFKFB3	6-phosphofructo-2-kinase/fructose-2,6-biphosphatase 3 [Source:HGNC Symbol;Acc:HGNC:8874]
MSTRG.8650.2	ENSBGRG00000010811	0.978255	0.000704157	PFKFB3	6-phosphofructo-2-kinase/fructose-2,6-biphosphatase 3 [Source:HGNC Symbol;Acc:HGNC:8874]
MSTRG.11078.5	ENSBGRG00000010811	-0.960764	0.00227901	PFKFB3	6-phosphofructo-2-kinase/fructose-2,6-biphosphatase 3 [Source:HGNC Symbol;Acc:HGNC:8874]
MSTRG.15631.1	ENSBGRG00000010811	0.984224	0.000371362	PFKFB3	6-phosphofructo-2-kinase/fructose-2,6-biphosphatase 3 [Source:HGNC Symbol;Acc:HGNC:8874]
MSTRG.33127.10	ENSBGRG00000010811	0.950327	0.00363979	PFKFB3	6-phosphofructo-2-kinase/fructose-2,6-biphosphatase 3 [Source:HGNC Symbol;Acc:HGNC:8874]
MSTRG.31101.3	ENSBGRG00000010811	-0.966438	0.00167068	PFKFB3	6-phosphofructo-2-kinase/fructose-2,6-biphosphatase 3 [Source:HGNC Symbol;Acc:HGNC:8874]
MSTRG.31201.1	ENSBGRG00000010811	0.985328	0.000321304	PFKFB3	6-phosphofructo-2-kinase/fructose-2,6-biphosphatase 3 [Source:HGNC Symbol;Acc:HGNC:8874]
MSTRG.1578.1	ENSBGRG00000010811	-0.996327	2.02166e-05	PFKFB3	6-phosphofructo-2-kinase/fructose-2,6-biphosphatase 3 [Source:HGNC Symbol;Acc:HGNC:8874]
MSTRG.15810.2	ENSBGRG00000010811	-0.988487	0.00019805	PFKFB3	6-phosphofructo-2-kinase/fructose-2,6-biphosphatase 3 [Source:HGNC Symbol;Acc:HGNC:8874]
MSTRG.19083.1	ENSBGRG00000010811	-0.961781	0.00216307	PFKFB3	6-phosphofructo-2-kinase/fructose-2,6-biphosphatase 3 [Source:HGNC Symbol;Acc:HGNC:8874]
MSTRG.5805.1	ENSBGRG00000010811	0.950733	0.00358113	PFKFB3	6-phosphofructo-2-kinase/fructose-2,6-biphosphatase 3 [Source:HGNC Symbol;Acc:HGNC:8874]
MSTRG.13535.2	ENSBGRG00000010811	0.988916	0.000183605	PFKFB3	6-phosphofructo-2-kinase/fructose-2,6-biphosphatase 3 [Source:HGNC Symbol;Acc:HGNC:8874]
MSTRG.13535.3	ENSBGRG00000010811	0.988916	0.000183605	PFKFB3	6-phosphofructo-2-kinase/fructose-2,6-biphosphatase 3 [Source:HGNC Symbol;Acc:HGNC:8874]
MSTRG.4434.1	ENSBGRG00000010811	-0.982377	0.000463101	PFKFB3	6-phosphofructo-2-kinase/fructose-2,6-biphosphatase 3 [Source:HGNC Symbol;Acc:HGNC:8874]
MSTRG.4434.2	ENSBGRG00000010811	-0.982377	0.000463101	PFKFB3	6-phosphofructo-2-kinase/fructose-2,6-biphosphatase 3 [Source:HGNC Symbol;Acc:HGNC:8874]
MSTRG.22271.2	ENSBGRG00000010811	0.958375	0.00256291	PFKFB3	6-phosphofructo-2-kinase/fructose-2,6-biphosphatase 3 [Source:HGNC Symbol;Acc:HGNC:8874]
MSTRG.29989.1	ENSBGRG00000010811	0.950826	0.00356763	PFKFB3	6-phosphofructo-2-kinase/fructose-2,6-biphosphatase 3 [Source:HGNC Symbol;Acc:HGNC:8874]
MSTRG.25587.5	ENSBGRG00000010811	0.970391	0.0013021	PFKFB3	6-phosphofructo-2-kinase/fructose-2,6-biphosphatase 3 [Source:HGNC Symbol;Acc:HGNC:8874]
ENSBGRT00000021259	ENSBGRG00000010811	0.995662	2.81864e-05	PFKFB3	6-phosphofructo-2-kinase/fructose-2,6-biphosphatase 3 [Source:HGNC Symbol;Acc:HGNC:8874]
MSTRG.17988.1	ENSBGRG00000010811	-0.977996	0.000720952	PFKFB3	6-phosphofructo-2-kinase/fructose-2,6-biphosphatase 3 [Source:HGNC Symbol;Acc:HGNC:8874]
MSTRG.30541.1	ENSBGRG00000010811	-0.978192	0.000708213	PFKFB3	6-phosphofructo-2-kinase/fructose-2,6-biphosphatase 3 [Source:HGNC Symbol;Acc:HGNC:8874]
MSTRG.13725.2	ENSBGRG00000010811	0.965149	0.00180069	PFKFB3	6-phosphofructo-2-kinase/fructose-2,6-biphosphatase 3 [Source:HGNC Symbol;Acc:HGNC:8874]
MSTRG.29675.3	ENSBGRG00000010811	-0.973597	0.00103649	PFKFB3	6-phosphofructo-2-kinase/fructose-2,6-biphosphatase 3 [Source:HGNC Symbol;Acc:HGNC:8874]
MSTRG.15958.4	ENSBGRG00000010811	-0.980724	0.000553764	PFKFB3	6-phosphofructo-2-kinase/fructose-2,6-biphosphatase 3 [Source:HGNC Symbol;Acc:HGNC:8874]
MSTRG.24181.1	ENSBGRG00000010811	-0.963026	0.00202536	PFKFB3	6-phosphofructo-2-kinase/fructose-2,6-biphosphatase 3 [Source:HGNC Symbol;Acc:HGNC:8874]
MSTRG.29679.2	ENSBGRG00000010811	-0.964107	0.00190938	PFKFB3	6-phosphofructo-2-kinase/fructose-2,6-biphosphatase 3 [Source:HGNC Symbol;Acc:HGNC:8874]
MSTRG.17804.6	ENSBGRG00000010811	-0.955457	0.00293188	PFKFB3	6-phosphofructo-2-kinase/fructose-2,6-biphosphatase 3 [Source:HGNC Symbol;Acc:HGNC:8874]
MSTRG.735.1	ENSBGRG00000010811	-0.95896	0.00249182	PFKFB3	6-phosphofructo-2-kinase/fructose-2,6-biphosphatase 3 [Source:HGNC Symbol;Acc:HGNC:8874]
MSTRG.33025.1	ENSBGRG00000010811	-0.981507	0.000509827	PFKFB3	6-phosphofructo-2-kinase/fructose-2,6-biphosphatase 3 [Source:HGNC Symbol;Acc:HGNC:8874]
MSTRG.2592.3	ENSBGRG00000010811	-0.983853	0.000388992	PFKFB3	6-phosphofructo-2-kinase/fructose-2,6-biphosphatase 3 [Source:HGNC Symbol;Acc:HGNC:8874]
MSTRG.2592.4	ENSBGRG00000010811	-0.983853	0.000388992	PFKFB3	6-phosphofructo-2-kinase/fructose-2,6-biphosphatase 3 [Source:HGNC Symbol;Acc:HGNC:8874]
MSTRG.11403.1	ENSBGRG00000010811	0.968279	0.00149341	PFKFB3	6-phosphofructo-2-kinase/fructose-2,6-biphosphatase 3 [Source:HGNC Symbol;Acc:HGNC:8874]
MSTRG.31463.1	ENSBGRG00000010811	0.953191	0.00323535	PFKFB3	6-phosphofructo-2-kinase/fructose-2,6-biphosphatase 3 [Source:HGNC Symbol;Acc:HGNC:8874]
MSTRG.10622.1	ENSBGRG00000010811	-0.975397	0.000900481	PFKFB3	6-phosphofructo-2-kinase/fructose-2,6-biphosphatase 3 [Source:HGNC Symbol;Acc:HGNC:8874]
MSTRG.19024.3	ENSBGRG00000010811	-0.965916	0.00172274	PFKFB3	6-phosphofructo-2-kinase/fructose-2,6-biphosphatase 3 [Source:HGNC Symbol;Acc:HGNC:8874]
MSTRG.19024.4	ENSBGRG00000010811	-0.965916	0.00172274	PFKFB3	6-phosphofructo-2-kinase/fructose-2,6-biphosphatase 3 [Source:HGNC Symbol;Acc:HGNC:8874]
MSTRG.10096.2	ENSBGRG00000010811	-0.954674	0.00303511	PFKFB3	6-phosphofructo-2-kinase/fructose-2,6-biphosphatase 3 [Source:HGNC Symbol;Acc:HGNC:8874]
MSTRG.15005.7	ENSBGRG00000010811	0.976196	0.000843229	PFKFB3	6-phosphofructo-2-kinase/fructose-2,6-biphosphatase 3 [Source:HGNC Symbol;Acc:HGNC:8874]
MSTRG.10794.1	ENSBGRG00000010811	0.962524	0.00208034	PFKFB3	6-phosphofructo-2-kinase/fructose-2,6-biphosphatase 3 [Source:HGNC Symbol;Acc:HGNC:8874]
ENSBGRT00000045206	ENSBGRG00000010811	0.982946	0.000433771	PFKFB3	6-phosphofructo-2-kinase/fructose-2,6-biphosphatase 3 [Source:HGNC Symbol;Acc:HGNC:8874]
MSTRG.31004.1	ENSBGRG00000010811	-0.96776	0.00154238	PFKFB3	6-phosphofructo-2-kinase/fructose-2,6-biphosphatase 3 [Source:HGNC Symbol;Acc:HGNC:8874]
MSTRG.15982.1	ENSBGRG00000010811	-0.981642	0.000502433	PFKFB3	6-phosphofructo-2-kinase/fructose-2,6-biphosphatase 3 [Source:HGNC Symbol;Acc:HGNC:8874]
MSTRG.18858.1	ENSBGRG00000010811	0.984901	0.000340244	PFKFB3	6-phosphofructo-2-kinase/fructose-2,6-biphosphatase 3 [Source:HGNC Symbol;Acc:HGNC:8874]
MSTRG.18543.3	ENSBGRG00000010811	-0.962983	0.00202998	PFKFB3	6-phosphofructo-2-kinase/fructose-2,6-biphosphatase 3 [Source:HGNC Symbol;Acc:HGNC:8874]
MSTRG.29034.2	ENSBGRG00000010811	-0.961011	0.00225055	PFKFB3	6-phosphofructo-2-kinase/fructose-2,6-biphosphatase 3 [Source:HGNC Symbol;Acc:HGNC:8874]
MSTRG.1510.1	ENSBGRG00000010811	0.973534	0.00104137	PFKFB3	6-phosphofructo-2-kinase/fructose-2,6-biphosphatase 3 [Source:HGNC Symbol;Acc:HGNC:8874]
MSTRG.29457.1	ENSBGRG00000010811	0.958779	0.00251377	PFKFB3	6-phosphofructo-2-kinase/fructose-2,6-biphosphatase 3 [Source:HGNC Symbol;Acc:HGNC:8874]
MSTRG.10353.1	ENSBGRG00000010811	-0.985833	0.000299644	PFKFB3	6-phosphofructo-2-kinase/fructose-2,6-biphosphatase 3 [Source:HGNC Symbol;Acc:HGNC:8874]
MSTRG.22358.1	ENSBGRG00000010811	-0.95622	0.00283305	PFKFB3	6-phosphofructo-2-kinase/fructose-2,6-biphosphatase 3 [Source:HGNC Symbol;Acc:HGNC:8874]
MSTRG.63.3	ENSBGRG00000010811	-0.968904	0.0014354	PFKFB3	6-phosphofructo-2-kinase/fructose-2,6-biphosphatase 3 [Source:HGNC Symbol;Acc:HGNC:8874]
MSTRG.63.4	ENSBGRG00000010811	-0.968904	0.0014354	PFKFB3	6-phosphofructo-2-kinase/fructose-2,6-biphosphatase 3 [Source:HGNC Symbol;Acc:HGNC:8874]
MSTRG.26736.1	ENSBGRG00000010811	0.966757	0.00163924	PFKFB3	6-phosphofructo-2-kinase/fructose-2,6-biphosphatase 3 [Source:HGNC Symbol;Acc:HGNC:8874]
ENSBGRT00000045826	ENSBGRG00000010811	0.97718	0.000775199	PFKFB3	6-phosphofructo-2-kinase/fructose-2,6-biphosphatase 3 [Source:HGNC Symbol;Acc:HGNC:8874]
MSTRG.14252.1	ENSBGRG00000010811	-0.980955	0.000540609	PFKFB3	6-phosphofructo-2-kinase/fructose-2,6-biphosphatase 3 [Source:HGNC Symbol;Acc:HGNC:8874]
ENSBGRT00000000461	ENSBGRG00000010811	0.965156	0.00180001	PFKFB3	6-phosphofructo-2-kinase/fructose-2,6-biphosphatase 3 [Source:HGNC Symbol;Acc:HGNC:8874]
MSTRG.5880.2	ENSBGRG00000010811	-0.969943	0.00134152	PFKFB3	6-phosphofructo-2-kinase/fructose-2,6-biphosphatase 3 [Source:HGNC Symbol;Acc:HGNC:8874]
MSTRG.5575.2	ENSBGRG00000010811	-0.976747	0.000804767	PFKFB3	6-phosphofructo-2-kinase/fructose-2,6-biphosphatase 3 [Source:HGNC Symbol;Acc:HGNC:8874]
MSTRG.33427.1	ENSBGRG00000010811	0.953137	0.00324282	PFKFB3	6-phosphofructo-2-kinase/fructose-2,6-biphosphatase 3 [Source:HGNC Symbol;Acc:HGNC:8874]
MSTRG.17760.1	ENSBGRG00000010811	0.960089	0.0023576	PFKFB3	6-phosphofructo-2-kinase/fructose-2,6-biphosphatase 3 [Source:HGNC Symbol;Acc:HGNC:8874]
MSTRG.10634.5	ENSBGRG00000010811	0.993114	7.09609e-05	PFKFB3	6-phosphofructo-2-kinase/fructose-2,6-biphosphatase 3 [Source:HGNC Symbol;Acc:HGNC:8874]
MSTRG.8622.1	ENSBGRG00000010811	0.958156	0.0025898	PFKFB3	6-phosphofructo-2-kinase/fructose-2,6-biphosphatase 3 [Source:HGNC Symbol;Acc:HGNC:8874]
MSTRG.21555.1	ENSBGRG00000010811	0.992862	7.62415e-05	PFKFB3	6-phosphofructo-2-kinase/fructose-2,6-biphosphatase 3 [Source:HGNC Symbol;Acc:HGNC:8874]
MSTRG.53.1	ENSBGRG00000010811	0.984314	0.000367158	PFKFB3	6-phosphofructo-2-kinase/fructose-2,6-biphosphatase 3 [Source:HGNC Symbol;Acc:HGNC:8874]
MSTRG.20804.4	ENSBGRG00000010811	-0.969127	0.00141499	PFKFB3	6-phosphofructo-2-kinase/fructose-2,6-biphosphatase 3 [Source:HGNC Symbol;Acc:HGNC:8874]
MSTRG.27855.1	ENSBGRG00000010811	-0.962356	0.00209897	PFKFB3	6-phosphofructo-2-kinase/fructose-2,6-biphosphatase 3 [Source:HGNC Symbol;Acc:HGNC:8874]
MSTRG.8542.3	ENSBGRG00000010811	-0.987028	0.000251328	PFKFB3	6-phosphofructo-2-kinase/fructose-2,6-biphosphatase 3 [Source:HGNC Symbol;Acc:HGNC:8874]
MSTRG.22565.2	ENSBGRG00000010811	-0.984435	0.000361515	PFKFB3	6-phosphofructo-2-kinase/fructose-2,6-biphosphatase 3 [Source:HGNC Symbol;Acc:HGNC:8874]
MSTRG.12211.3	ENSBGRG00000010811	0.969802	0.00135412	PFKFB3	6-phosphofructo-2-kinase/fructose-2,6-biphosphatase 3 [Source:HGNC Symbol;Acc:HGNC:8874]
MSTRG.26306.4	ENSBGRG00000010811	-0.96736	0.00158067	PFKFB3	6-phosphofructo-2-kinase/fructose-2,6-biphosphatase 3 [Source:HGNC Symbol;Acc:HGNC:8874]
MSTRG.27793.15	ENSBGRG00000010811	0.988541	0.000196205	PFKFB3	6-phosphofructo-2-kinase/fructose-2,6-biphosphatase 3 [Source:HGNC Symbol;Acc:HGNC:8874]
MSTRG.7725.1	ENSBGRG00000010811	-0.962275	0.00210787	PFKFB3	6-phosphofructo-2-kinase/fructose-2,6-biphosphatase 3 [Source:HGNC Symbol;Acc:HGNC:8874]
MSTRG.30392.1	ENSBGRG00000010811	-0.979668	0.00061588	PFKFB3	6-phosphofructo-2-kinase/fructose-2,6-biphosphatase 3 [Source:HGNC Symbol;Acc:HGNC:8874]
MSTRG.22384.3	ENSBGRG00000010811	-0.953024	0.00325829	PFKFB3	6-phosphofructo-2-kinase/fructose-2,6-biphosphatase 3 [Source:HGNC Symbol;Acc:HGNC:8874]
MSTRG.17487.1	ENSBGRG00000010811	-0.973369	0.00105441	PFKFB3	6-phosphofructo-2-kinase/fructose-2,6-biphosphatase 3 [Source:HGNC Symbol;Acc:HGNC:8874]
MSTRG.11898.4	ENSBGRG00000010811	-0.960097	0.00235664	PFKFB3	6-phosphofructo-2-kinase/fructose-2,6-biphosphatase 3 [Source:HGNC Symbol;Acc:HGNC:8874]
MSTRG.14848.1	ENSBGRG00000010811	-0.957979	0.00261159	PFKFB3	6-phosphofructo-2-kinase/fructose-2,6-biphosphatase 3 [Source:HGNC Symbol;Acc:HGNC:8874]
MSTRG.28319.2	ENSBGRG00000010811	-0.963164	0.00201035	PFKFB3	6-phosphofructo-2-kinase/fructose-2,6-biphosphatase 3 [Source:HGNC Symbol;Acc:HGNC:8874]
MSTRG.11667.1	ENSBGRG00000010811	0.953264	0.00322533	PFKFB3	6-phosphofructo-2-kinase/fructose-2,6-biphosphatase 3 [Source:HGNC Symbol;Acc:HGNC:8874]
MSTRG.20583.6	ENSBGRG00000014632	0.976315	0.000834812	-	XP_005886909.1 PREDICTED: hemoglobin subunit alpha-1 [Bos mutus]
MSTRG.17950.1	ENSBGRG00000014632	0.971991	0.0011658	-	XP_005886909.1 PREDICTED: hemoglobin subunit alpha-1 [Bos mutus]
MSTRG.6217.2	ENSBGRG00000014632	0.986463	0.000273638	-	XP_005886909.1 PREDICTED: hemoglobin subunit alpha-1 [Bos mutus]
MSTRG.9636.1	ENSBGRG00000014632	0.97294	0.00108846	-	XP_005886909.1 PREDICTED: hemoglobin subunit alpha-1 [Bos mutus]
MSTRG.23180.1	ENSBGRG00000014632	0.978902	0.000663008	-	XP_005886909.1 PREDICTED: hemoglobin subunit alpha-1 [Bos mutus]
MSTRG.1959.1	ENSBGRG00000014632	0.966362	0.00167827	-	XP_005886909.1 PREDICTED: hemoglobin subunit alpha-1 [Bos mutus]
MSTRG.16260.9	ENSBGRG00000014632	0.961198	0.00222916	-	XP_005886909.1 PREDICTED: hemoglobin subunit alpha-1 [Bos mutus]
MSTRG.11086.2	ENSBGRG00000014632	0.993617	6.09887e-05	-	XP_005886909.1 PREDICTED: hemoglobin subunit alpha-1 [Bos mutus]
MSTRG.17950.3	ENSBGRG00000014632	0.954131	0.0031077	-	XP_005886909.1 PREDICTED: hemoglobin subunit alpha-1 [Bos mutus]
MSTRG.12211.4	ENSBGRG00000014632	0.957844	0.00262827	-	XP_005886909.1 PREDICTED: hemoglobin subunit alpha-1 [Bos mutus]
MSTRG.11020.1	ENSBGRG00000014632	-0.990474	0.000135682	-	XP_005886909.1 PREDICTED: hemoglobin subunit alpha-1 [Bos mutus]
MSTRG.2592.1	ENSBGRG00000014632	-0.975558	0.000888801	-	XP_005886909.1 PREDICTED: hemoglobin subunit alpha-1 [Bos mutus]
MSTRG.4480.1	ENSBGRG00000014632	0.984734	0.000347809	-	XP_005886909.1 PREDICTED: hemoglobin subunit alpha-1 [Bos mutus]
MSTRG.20583.4	ENSBGRG00000014632	0.958856	0.00250438	-	XP_005886909.1 PREDICTED: hemoglobin subunit alpha-1 [Bos mutus]
MSTRG.12212.2	ENSBGRG00000014632	0.999296	7.43567e-07	-	XP_005886909.1 PREDICTED: hemoglobin subunit alpha-1 [Bos mutus]
MSTRG.6018.3	ENSBGRG00000014632	0.967034	0.00161218	-	XP_005886909.1 PREDICTED: hemoglobin subunit alpha-1 [Bos mutus]
MSTRG.4480.4	ENSBGRG00000014632	-0.971587	0.00119944	-	XP_005886909.1 PREDICTED: hemoglobin subunit alpha-1 [Bos mutus]
MSTRG.31101.2	ENSBGRG00000014632	-0.987267	0.000242148	-	XP_005886909.1 PREDICTED: hemoglobin subunit alpha-1 [Bos mutus]
MSTRG.24192.2	ENSBGRG00000014632	-0.986098	0.000288558	-	XP_005886909.1 PREDICTED: hemoglobin subunit alpha-1 [Bos mutus]
MSTRG.22496.3	ENSBGRG00000014632	0.965847	0.00172974	-	XP_005886909.1 PREDICTED: hemoglobin subunit alpha-1 [Bos mutus]
MSTRG.17679.1	ENSBGRG00000014632	0.958804	0.00251071	-	XP_005886909.1 PREDICTED: hemoglobin subunit alpha-1 [Bos mutus]
MSTRG.20584.1	ENSBGRG00000014632	0.969206	0.00140776	-	XP_005886909.1 PREDICTED: hemoglobin subunit alpha-1 [Bos mutus]
MSTRG.11088.1	ENSBGRG00000014632	0.975493	0.000893556	-	XP_005886909.1 PREDICTED: hemoglobin subunit alpha-1 [Bos mutus]
MSTRG.19360.2	ENSBGRG00000014632	-0.992727	7.9163e-05	-	XP_005886909.1 PREDICTED: hemoglobin subunit alpha-1 [Bos mutus]
MSTRG.6018.1	ENSBGRG00000014632	-0.974461	0.000970061	-	XP_005886909.1 PREDICTED: hemoglobin subunit alpha-1 [Bos mutus]
MSTRG.15587.1	ENSBGRG00000014632	-0.982983	0.00043192	-	XP_005886909.1 PREDICTED: hemoglobin subunit alpha-1 [Bos mutus]
MSTRG.23180.2	ENSBGRG00000014632	0.968395	0.00148257	-	XP_005886909.1 PREDICTED: hemoglobin subunit alpha-1 [Bos mutus]
MSTRG.3866.2	ENSBGRG00000014632	-0.976915	0.000793202	-	XP_005886909.1 PREDICTED: hemoglobin subunit alpha-1 [Bos mutus]
MSTRG.31463.2	ENSBGRG00000014632	0.985947	0.000294845	-	XP_005886909.1 PREDICTED: hemoglobin subunit alpha-1 [Bos mutus]
MSTRG.8649.1	ENSBGRG00000014632	-0.993291	6.73672e-05	-	XP_005886909.1 PREDICTED: hemoglobin subunit alpha-1 [Bos mutus]
MSTRG.26483.1	ENSBGRG00000014632	-0.985296	0.000322731	-	XP_005886909.1 PREDICTED: hemoglobin subunit alpha-1 [Bos mutus]
MSTRG.19059.1	ENSBGRG00000014632	0.995977	2.42465e-05	-	XP_005886909.1 PREDICTED: hemoglobin subunit alpha-1 [Bos mutus]
MSTRG.29089.2	ENSBGRG00000014632	0.977723	0.00073886	-	XP_005886909.1 PREDICTED: hemoglobin subunit alpha-1 [Bos mutus]
MSTRG.17848.1	ENSBGRG00000014632	-0.98758	0.000230437	-	XP_005886909.1 PREDICTED: hemoglobin subunit alpha-1 [Bos mutus]
MSTRG.8154.1	ENSBGRG00000014632	0.95751	0.00266973	-	XP_005886909.1 PREDICTED: hemoglobin subunit alpha-1 [Bos mutus]
MSTRG.14054.3	ENSBGRG00000014632	-0.975297	0.000907822	-	XP_005886909.1 PREDICTED: hemoglobin subunit alpha-1 [Bos mutus]
MSTRG.17896.1	ENSBGRG00000014632	0.961148	0.0022349	-	XP_005886909.1 PREDICTED: hemoglobin subunit alpha-1 [Bos mutus]
MSTRG.3488.6	ENSBGRG00000014632	0.958306	0.00257137	-	XP_005886909.1 PREDICTED: hemoglobin subunit alpha-1 [Bos mutus]
MSTRG.8650.1	ENSBGRG00000014632	0.978852	0.000666142	-	XP_005886909.1 PREDICTED: hemoglobin subunit alpha-1 [Bos mutus]
MSTRG.8242.3	ENSBGRG00000014632	-0.994927	3.85303e-05	-	XP_005886909.1 PREDICTED: hemoglobin subunit alpha-1 [Bos mutus]
MSTRG.9329.1	ENSBGRG00000014632	-0.959999	0.00236807	-	XP_005886909.1 PREDICTED: hemoglobin subunit alpha-1 [Bos mutus]
MSTRG.783.3	ENSBGRG00000014632	0.953027	0.00325787	-	XP_005886909.1 PREDICTED: hemoglobin subunit alpha-1 [Bos mutus]
MSTRG.22127.1	ENSBGRG00000014632	-0.982066	0.00047955	-	XP_005886909.1 PREDICTED: hemoglobin subunit alpha-1 [Bos mutus]
MSTRG.4480.2	ENSBGRG00000014632	0.967028	0.00161281	-	XP_005886909.1 PREDICTED: hemoglobin subunit alpha-1 [Bos mutus]
MSTRG.15040.1	ENSBGRG00000014632	-0.982567	0.000453218	-	XP_005886909.1 PREDICTED: hemoglobin subunit alpha-1 [Bos mutus]
MSTRG.4123.1	ENSBGRG00000014632	0.962921	0.0020368	-	XP_005886909.1 PREDICTED: hemoglobin subunit alpha-1 [Bos mutus]
MSTRG.29938.1	ENSBGRG00000014632	0.96197	0.00214197	-	XP_005886909.1 PREDICTED: hemoglobin subunit alpha-1 [Bos mutus]
MSTRG.3384.1	ENSBGRG00000014632	-0.979252	0.000641275	-	XP_005886909.1 PREDICTED: hemoglobin subunit alpha-1 [Bos mutus]
MSTRG.30862.1	ENSBGRG00000014632	-0.969146	0.00141327	-	XP_005886909.1 PREDICTED: hemoglobin subunit alpha-1 [Bos mutus]
MSTRG.18038.1	ENSBGRG00000014632	-0.970984	0.00125071	-	XP_005886909.1 PREDICTED: hemoglobin subunit alpha-1 [Bos mutus]
MSTRG.28752.2	ENSBGRG00000014632	-0.996097	2.2816e-05	-	XP_005886909.1 PREDICTED: hemoglobin subunit alpha-1 [Bos mutus]
MSTRG.25063.5	ENSBGRG00000014632	-0.971535	0.00120387	-	XP_005886909.1 PREDICTED: hemoglobin subunit alpha-1 [Bos mutus]
MSTRG.9348.1	ENSBGRG00000014632	0.984945	0.000338267	-	XP_005886909.1 PREDICTED: hemoglobin subunit alpha-1 [Bos mutus]
MSTRG.4247.1	ENSBGRG00000014632	-0.957494	0.00267171	-	XP_005886909.1 PREDICTED: hemoglobin subunit alpha-1 [Bos mutus]
MSTRG.8650.2	ENSBGRG00000014632	0.956569	0.00278841	-	XP_005886909.1 PREDICTED: hemoglobin subunit alpha-1 [Bos mutus]
MSTRG.9187.1	ENSBGRG00000014632	0.962183	0.00211818	-	XP_005886909.1 PREDICTED: hemoglobin subunit alpha-1 [Bos mutus]
MSTRG.11078.5	ENSBGRG00000014632	-0.978372	0.000696624	-	XP_005886909.1 PREDICTED: hemoglobin subunit alpha-1 [Bos mutus]
MSTRG.15631.1	ENSBGRG00000014632	0.975164	0.000917558	-	XP_005886909.1 PREDICTED: hemoglobin subunit alpha-1 [Bos mutus]
MSTRG.33327.1	ENSBGRG00000014632	-0.952756	0.00329526	-	XP_005886909.1 PREDICTED: hemoglobin subunit alpha-1 [Bos mutus]
MSTRG.31201.1	ENSBGRG00000014632	0.990764	0.000127572	-	XP_005886909.1 PREDICTED: hemoglobin subunit alpha-1 [Bos mutus]
MSTRG.1578.1	ENSBGRG00000014632	-0.9958	2.64241e-05	-	XP_005886909.1 PREDICTED: hemoglobin subunit alpha-1 [Bos mutus]
MSTRG.15810.2	ENSBGRG00000014632	-0.989999	0.000149534	-	XP_005886909.1 PREDICTED: hemoglobin subunit alpha-1 [Bos mutus]
MSTRG.32505.2	ENSBGRG00000014632	0.962078	0.00212983	-	XP_005886909.1 PREDICTED: hemoglobin subunit alpha-1 [Bos mutus]
MSTRG.19083.1	ENSBGRG00000014632	-0.97675	0.000804557	-	XP_005886909.1 PREDICTED: hemoglobin subunit alpha-1 [Bos mutus]
MSTRG.13535.2	ENSBGRG00000014632	0.970079	0.0013295	-	XP_005886909.1 PREDICTED: hemoglobin subunit alpha-1 [Bos mutus]
MSTRG.13535.3	ENSBGRG00000014632	0.970079	0.0013295	-	XP_005886909.1 PREDICTED: hemoglobin subunit alpha-1 [Bos mutus]
MSTRG.4434.1	ENSBGRG00000014632	-0.978509	0.000687824	-	XP_005886909.1 PREDICTED: hemoglobin subunit alpha-1 [Bos mutus]
MSTRG.4434.2	ENSBGRG00000014632	-0.978509	0.000687824	-	XP_005886909.1 PREDICTED: hemoglobin subunit alpha-1 [Bos mutus]
MSTRG.20192.1	ENSBGRG00000014632	-0.952449	0.00333796	-	XP_005886909.1 PREDICTED: hemoglobin subunit alpha-1 [Bos mutus]
MSTRG.11891.1	ENSBGRG00000014632	0.961629	0.00218027	-	XP_005886909.1 PREDICTED: hemoglobin subunit alpha-1 [Bos mutus]
MSTRG.16487.2	ENSBGRG00000014632	-0.951148	0.00352141	-	XP_005886909.1 PREDICTED: hemoglobin subunit alpha-1 [Bos mutus]
MSTRG.6132.1	ENSBGRG00000014632	0.957778	0.00263636	-	XP_005886909.1 PREDICTED: hemoglobin subunit alpha-1 [Bos mutus]
MSTRG.25587.5	ENSBGRG00000014632	0.962387	0.00209546	-	XP_005886909.1 PREDICTED: hemoglobin subunit alpha-1 [Bos mutus]
ENSBGRT00000021259	ENSBGRG00000014632	0.987866	0.000219967	-	XP_005886909.1 PREDICTED: hemoglobin subunit alpha-1 [Bos mutus]
MSTRG.17988.1	ENSBGRG00000014632	-0.962456	0.00208792	-	XP_005886909.1 PREDICTED: hemoglobin subunit alpha-1 [Bos mutus]
MSTRG.24141.6	ENSBGRG00000014632	-0.965177	0.00179787	-	XP_005886909.1 PREDICTED: hemoglobin subunit alpha-1 [Bos mutus]
MSTRG.29675.3	ENSBGRG00000014632	-0.961989	0.00213984	-	XP_005886909.1 PREDICTED: hemoglobin subunit alpha-1 [Bos mutus]
MSTRG.15958.4	ENSBGRG00000014632	-0.991371	0.000111369	-	XP_005886909.1 PREDICTED: hemoglobin subunit alpha-1 [Bos mutus]
MSTRG.15588.4	ENSBGRG00000014632	-0.956773	0.00276247	-	XP_005886909.1 PREDICTED: hemoglobin subunit alpha-1 [Bos mutus]
MSTRG.24181.1	ENSBGRG00000014632	-0.985657	0.000307112	-	XP_005886909.1 PREDICTED: hemoglobin subunit alpha-1 [Bos mutus]
MSTRG.29679.2	ENSBGRG00000014632	-0.96636	0.00167846	-	XP_005886909.1 PREDICTED: hemoglobin subunit alpha-1 [Bos mutus]
MSTRG.17804.6	ENSBGRG00000014632	-0.971829	0.00117923	-	XP_005886909.1 PREDICTED: hemoglobin subunit alpha-1 [Bos mutus]
MSTRG.735.1	ENSBGRG00000014632	-0.973355	0.00105548	-	XP_005886909.1 PREDICTED: hemoglobin subunit alpha-1 [Bos mutus]
MSTRG.33025.1	ENSBGRG00000014632	-0.977505	0.00075332	-	XP_005886909.1 PREDICTED: hemoglobin subunit alpha-1 [Bos mutus]
MSTRG.2592.3	ENSBGRG00000014632	-0.967596	0.001558	-	XP_005886909.1 PREDICTED: hemoglobin subunit alpha-1 [Bos mutus]
MSTRG.2592.4	ENSBGRG00000014632	-0.967596	0.001558	-	XP_005886909.1 PREDICTED: hemoglobin subunit alpha-1 [Bos mutus]
MSTRG.10096.2	ENSBGRG00000014632	-0.971862	0.00117646	-	XP_005886909.1 PREDICTED: hemoglobin subunit alpha-1 [Bos mutus]
MSTRG.15005.7	ENSBGRG00000014632	0.991844	9.952e-05	-	XP_005886909.1 PREDICTED: hemoglobin subunit alpha-1 [Bos mutus]
MSTRG.10794.1	ENSBGRG00000014632	0.97511	0.000921566	-	XP_005886909.1 PREDICTED: hemoglobin subunit alpha-1 [Bos mutus]
ENSBGRT00000045206	ENSBGRG00000014632	0.983314	0.000415335	-	XP_005886909.1 PREDICTED: hemoglobin subunit alpha-1 [Bos mutus]
MSTRG.31004.1	ENSBGRG00000014632	-0.972807	0.00109915	-	XP_005886909.1 PREDICTED: hemoglobin subunit alpha-1 [Bos mutus]
MSTRG.15982.1	ENSBGRG00000014632	-0.984813	0.000344204	-	XP_005886909.1 PREDICTED: hemoglobin subunit alpha-1 [Bos mutus]
MSTRG.18858.1	ENSBGRG00000014632	0.975048	0.000926128	-	XP_005886909.1 PREDICTED: hemoglobin subunit alpha-1 [Bos mutus]
MSTRG.29034.2	ENSBGRG00000014632	-0.976087	0.000850929	-	XP_005886909.1 PREDICTED: hemoglobin subunit alpha-1 [Bos mutus]
MSTRG.1510.1	ENSBGRG00000014632	0.966826	0.00163254	-	XP_005886909.1 PREDICTED: hemoglobin subunit alpha-1 [Bos mutus]
MSTRG.30797.1	ENSBGRG00000014632	0.952423	0.00334145	-	XP_005886909.1 PREDICTED: hemoglobin subunit alpha-1 [Bos mutus]
MSTRG.1828.2	ENSBGRG00000014632	-0.963642	0.00195878	-	XP_005886909.1 PREDICTED: hemoglobin subunit alpha-1 [Bos mutus]
MSTRG.28043.1	ENSBGRG00000014632	0.962576	0.00207461	-	XP_005886909.1 PREDICTED: hemoglobin subunit alpha-1 [Bos mutus]
MSTRG.29457.1	ENSBGRG00000014632	0.987396	0.00023729	-	XP_005886909.1 PREDICTED: hemoglobin subunit alpha-1 [Bos mutus]
MSTRG.10353.1	ENSBGRG00000014632	-0.982846	0.000438858	-	XP_005886909.1 PREDICTED: hemoglobin subunit alpha-1 [Bos mutus]
MSTRG.22358.1	ENSBGRG00000014632	-0.958011	0.00260755	-	XP_005886909.1 PREDICTED: hemoglobin subunit alpha-1 [Bos mutus]
MSTRG.63.3	ENSBGRG00000014632	-0.974996	0.000930015	-	XP_005886909.1 PREDICTED: hemoglobin subunit alpha-1 [Bos mutus]
MSTRG.63.4	ENSBGRG00000014632	-0.974996	0.000930015	-	XP_005886909.1 PREDICTED: hemoglobin subunit alpha-1 [Bos mutus]
MSTRG.14046.1	ENSBGRG00000014632	-0.962806	0.00204934	-	XP_005886909.1 PREDICTED: hemoglobin subunit alpha-1 [Bos mutus]
MSTRG.14230.1	ENSBGRG00000014632	-0.959808	0.00239061	-	XP_005886909.1 PREDICTED: hemoglobin subunit alpha-1 [Bos mutus]
MSTRG.26736.1	ENSBGRG00000014632	0.969389	0.00139123	-	XP_005886909.1 PREDICTED: hemoglobin subunit alpha-1 [Bos mutus]
ENSBGRT00000045826	ENSBGRG00000014632	0.98329	0.000416513	-	XP_005886909.1 PREDICTED: hemoglobin subunit alpha-1 [Bos mutus]
MSTRG.14252.1	ENSBGRG00000014632	-0.963514	0.0019726	-	XP_005886909.1 PREDICTED: hemoglobin subunit alpha-1 [Bos mutus]
ENSBGRT00000000461	ENSBGRG00000014632	0.953708	0.00316477	-	XP_005886909.1 PREDICTED: hemoglobin subunit alpha-1 [Bos mutus]
MSTRG.5880.2	ENSBGRG00000014632	-0.970952	0.00125338	-	XP_005886909.1 PREDICTED: hemoglobin subunit alpha-1 [Bos mutus]
MSTRG.1313.3	ENSBGRG00000014632	0.961369	0.00220969	-	XP_005886909.1 PREDICTED: hemoglobin subunit alpha-1 [Bos mutus]
MSTRG.5575.2	ENSBGRG00000014632	-0.988474	0.000198512	-	XP_005886909.1 PREDICTED: hemoglobin subunit alpha-1 [Bos mutus]
MSTRG.17760.1	ENSBGRG00000014632	0.968619	0.00146173	-	XP_005886909.1 PREDICTED: hemoglobin subunit alpha-1 [Bos mutus]
MSTRG.10634.5	ENSBGRG00000014632	0.975862	0.000866961	-	XP_005886909.1 PREDICTED: hemoglobin subunit alpha-1 [Bos mutus]
MSTRG.21555.1	ENSBGRG00000014632	0.989934	0.000151475	-	XP_005886909.1 PREDICTED: hemoglobin subunit alpha-1 [Bos mutus]
MSTRG.53.1	ENSBGRG00000014632	0.991155	0.000116997	-	XP_005886909.1 PREDICTED: hemoglobin subunit alpha-1 [Bos mutus]
MSTRG.20804.4	ENSBGRG00000014632	-0.982496	0.000456878	-	XP_005886909.1 PREDICTED: hemoglobin subunit alpha-1 [Bos mutus]
MSTRG.27855.1	ENSBGRG00000014632	-0.971092	0.00124143	-	XP_005886909.1 PREDICTED: hemoglobin subunit alpha-1 [Bos mutus]
MSTRG.8542.3	ENSBGRG00000014632	-0.998876	1.89307e-06	-	XP_005886909.1 PREDICTED: hemoglobin subunit alpha-1 [Bos mutus]
MSTRG.24218.1	ENSBGRG00000014632	-0.952699	0.00330313	-	XP_005886909.1 PREDICTED: hemoglobin subunit alpha-1 [Bos mutus]
MSTRG.22565.2	ENSBGRG00000014632	-0.975153	0.000918423	-	XP_005886909.1 PREDICTED: hemoglobin subunit alpha-1 [Bos mutus]
MSTRG.26306.4	ENSBGRG00000014632	-0.959046	0.00248146	-	XP_005886909.1 PREDICTED: hemoglobin subunit alpha-1 [Bos mutus]
MSTRG.27793.15	ENSBGRG00000014632	0.994439	4.63079e-05	-	XP_005886909.1 PREDICTED: hemoglobin subunit alpha-1 [Bos mutus]
MSTRG.7725.1	ENSBGRG00000014632	-0.961536	0.00219079	-	XP_005886909.1 PREDICTED: hemoglobin subunit alpha-1 [Bos mutus]
MSTRG.30392.1	ENSBGRG00000014632	-0.974787	0.000945499	-	XP_005886909.1 PREDICTED: hemoglobin subunit alpha-1 [Bos mutus]
MSTRG.22384.3	ENSBGRG00000014632	-0.962637	0.00206789	-	XP_005886909.1 PREDICTED: hemoglobin subunit alpha-1 [Bos mutus]
MSTRG.17487.1	ENSBGRG00000014632	-0.961915	0.00214813	-	XP_005886909.1 PREDICTED: hemoglobin subunit alpha-1 [Bos mutus]
MSTRG.20933.1	ENSBGRG00000014632	-0.959271	0.00245448	-	XP_005886909.1 PREDICTED: hemoglobin subunit alpha-1 [Bos mutus]
MSTRG.20583.6	ENSBGRG00000011592	-0.982009	0.000482595	-	XP_010814088.2 keratin-associated protein 10-6 isoform X4 [Bos taurus]
MSTRG.17950.1	ENSBGRG00000011592	-0.981789	0.000494439	-	XP_010814088.2 keratin-associated protein 10-6 isoform X4 [Bos taurus]
MSTRG.6217.2	ENSBGRG00000011592	-0.990195	0.000143728	-	XP_010814088.2 keratin-associated protein 10-6 isoform X4 [Bos taurus]
MSTRG.9636.1	ENSBGRG00000011592	-0.980149	0.000587202	-	XP_010814088.2 keratin-associated protein 10-6 isoform X4 [Bos taurus]
MSTRG.23180.1	ENSBGRG00000011592	-0.966437	0.00167079	-	XP_010814088.2 keratin-associated protein 10-6 isoform X4 [Bos taurus]
MSTRG.1959.1	ENSBGRG00000011592	-0.967381	0.00157865	-	XP_010814088.2 keratin-associated protein 10-6 isoform X4 [Bos taurus]
MSTRG.16260.9	ENSBGRG00000011592	-0.962065	0.00213132	-	XP_010814088.2 keratin-associated protein 10-6 isoform X4 [Bos taurus]
MSTRG.11086.2	ENSBGRG00000011592	-0.98497	0.000337159	-	XP_010814088.2 keratin-associated protein 10-6 isoform X4 [Bos taurus]
MSTRG.17950.3	ENSBGRG00000011592	-0.967107	0.00160515	-	XP_010814088.2 keratin-associated protein 10-6 isoform X4 [Bos taurus]
MSTRG.11020.1	ENSBGRG00000011592	0.978125	0.000712572	-	XP_010814088.2 keratin-associated protein 10-6 isoform X4 [Bos taurus]
MSTRG.2592.1	ENSBGRG00000011592	0.965821	0.00173238	-	XP_010814088.2 keratin-associated protein 10-6 isoform X4 [Bos taurus]
MSTRG.4480.1	ENSBGRG00000011592	-0.987236	0.000243329	-	XP_010814088.2 keratin-associated protein 10-6 isoform X4 [Bos taurus]
MSTRG.12212.2	ENSBGRG00000011592	-0.992859	7.63075e-05	-	XP_010814088.2 keratin-associated protein 10-6 isoform X4 [Bos taurus]
MSTRG.4480.4	ENSBGRG00000011592	0.989577	0.000162394	-	XP_010814088.2 keratin-associated protein 10-6 isoform X4 [Bos taurus]
MSTRG.31101.2	ENSBGRG00000011592	0.989922	0.00015185	-	XP_010814088.2 keratin-associated protein 10-6 isoform X4 [Bos taurus]
ENSBGRT00000027506	ENSBGRG00000011592	-0.964736	0.00184344	-	XP_010814088.2 keratin-associated protein 10-6 isoform X4 [Bos taurus]
MSTRG.24192.2	ENSBGRG00000011592	0.969911	0.00134441	-	XP_010814088.2 keratin-associated protein 10-6 isoform X4 [Bos taurus]
MSTRG.22496.3	ENSBGRG00000011592	-0.953599	0.00317961	-	XP_010814088.2 keratin-associated protein 10-6 isoform X4 [Bos taurus]
MSTRG.17679.1	ENSBGRG00000011592	-0.978427	0.000693099	-	XP_010814088.2 keratin-associated protein 10-6 isoform X4 [Bos taurus]
MSTRG.20584.1	ENSBGRG00000011592	-0.972592	0.00111649	-	XP_010814088.2 keratin-associated protein 10-6 isoform X4 [Bos taurus]
MSTRG.11088.1	ENSBGRG00000011592	-0.961547	0.00218956	-	XP_010814088.2 keratin-associated protein 10-6 isoform X4 [Bos taurus]
MSTRG.19360.2	ENSBGRG00000011592	0.986654	0.000265968	-	XP_010814088.2 keratin-associated protein 10-6 isoform X4 [Bos taurus]
MSTRG.6018.1	ENSBGRG00000011592	0.982546	0.000454283	-	XP_010814088.2 keratin-associated protein 10-6 isoform X4 [Bos taurus]
MSTRG.15587.1	ENSBGRG00000011592	0.975936	0.000861674	-	XP_010814088.2 keratin-associated protein 10-6 isoform X4 [Bos taurus]
MSTRG.23180.2	ENSBGRG00000011592	-0.95946	0.00243198	-	XP_010814088.2 keratin-associated protein 10-6 isoform X4 [Bos taurus]
MSTRG.3866.2	ENSBGRG00000011592	0.977626	0.000745309	-	XP_010814088.2 keratin-associated protein 10-6 isoform X4 [Bos taurus]
MSTRG.31463.2	ENSBGRG00000011592	-0.985574	0.000310672	-	XP_010814088.2 keratin-associated protein 10-6 isoform X4 [Bos taurus]
MSTRG.8649.1	ENSBGRG00000011592	0.987299	0.000240965	-	XP_010814088.2 keratin-associated protein 10-6 isoform X4 [Bos taurus]
MSTRG.26483.1	ENSBGRG00000011592	0.991595	0.00010567	-	XP_010814088.2 keratin-associated protein 10-6 isoform X4 [Bos taurus]
MSTRG.19059.1	ENSBGRG00000011592	-0.98572	0.000304412	-	XP_010814088.2 keratin-associated protein 10-6 isoform X4 [Bos taurus]
MSTRG.29089.2	ENSBGRG00000011592	-0.973917	0.00101162	-	XP_010814088.2 keratin-associated protein 10-6 isoform X4 [Bos taurus]
MSTRG.17848.1	ENSBGRG00000011592	0.977817	0.000732666	-	XP_010814088.2 keratin-associated protein 10-6 isoform X4 [Bos taurus]
MSTRG.14054.3	ENSBGRG00000011592	0.96549	0.00176586	-	XP_010814088.2 keratin-associated protein 10-6 isoform X4 [Bos taurus]
MSTRG.17896.1	ENSBGRG00000011592	-0.979601	0.000619945	-	XP_010814088.2 keratin-associated protein 10-6 isoform X4 [Bos taurus]
MSTRG.3488.6	ENSBGRG00000011592	-0.970614	0.00128263	-	XP_010814088.2 keratin-associated protein 10-6 isoform X4 [Bos taurus]
MSTRG.8650.1	ENSBGRG00000011592	-0.976108	0.000849437	-	XP_010814088.2 keratin-associated protein 10-6 isoform X4 [Bos taurus]
MSTRG.8242.3	ENSBGRG00000011592	0.992959	7.41973e-05	-	XP_010814088.2 keratin-associated protein 10-6 isoform X4 [Bos taurus]
MSTRG.9329.1	ENSBGRG00000011592	0.979478	0.000627431	-	XP_010814088.2 keratin-associated protein 10-6 isoform X4 [Bos taurus]
MSTRG.783.3	ENSBGRG00000011592	-0.959587	0.00241685	-	XP_010814088.2 keratin-associated protein 10-6 isoform X4 [Bos taurus]
MSTRG.22127.1	ENSBGRG00000011592	0.971833	0.00117893	-	XP_010814088.2 keratin-associated protein 10-6 isoform X4 [Bos taurus]
MSTRG.4480.2	ENSBGRG00000011592	-0.976243	0.000839882	-	XP_010814088.2 keratin-associated protein 10-6 isoform X4 [Bos taurus]
MSTRG.15040.1	ENSBGRG00000011592	0.974898	0.000937228	-	XP_010814088.2 keratin-associated protein 10-6 isoform X4 [Bos taurus]
MSTRG.4123.1	ENSBGRG00000011592	-0.967715	0.0015467	-	XP_010814088.2 keratin-associated protein 10-6 isoform X4 [Bos taurus]
MSTRG.29938.1	ENSBGRG00000011592	-0.978727	0.000674002	-	XP_010814088.2 keratin-associated protein 10-6 isoform X4 [Bos taurus]
MSTRG.3384.1	ENSBGRG00000011592	0.973478	0.00104579	-	XP_010814088.2 keratin-associated protein 10-6 isoform X4 [Bos taurus]
MSTRG.30862.1	ENSBGRG00000011592	0.966693	0.00164559	-	XP_010814088.2 keratin-associated protein 10-6 isoform X4 [Bos taurus]
MSTRG.28752.2	ENSBGRG00000011592	0.99021	0.000143304	-	XP_010814088.2 keratin-associated protein 10-6 isoform X4 [Bos taurus]
MSTRG.25063.5	ENSBGRG00000011592	0.989216	0.000173825	-	XP_010814088.2 keratin-associated protein 10-6 isoform X4 [Bos taurus]
MSTRG.9348.1	ENSBGRG00000011592	-0.964494	0.00186864	-	XP_010814088.2 keratin-associated protein 10-6 isoform X4 [Bos taurus]
MSTRG.4247.1	ENSBGRG00000011592	0.95058	0.00360322	-	XP_010814088.2 keratin-associated protein 10-6 isoform X4 [Bos taurus]
MSTRG.8650.2	ENSBGRG00000011592	-0.965464	0.00176851	-	XP_010814088.2 keratin-associated protein 10-6 isoform X4 [Bos taurus]
MSTRG.9187.1	ENSBGRG00000011592	-0.952575	0.00332033	-	XP_010814088.2 keratin-associated protein 10-6 isoform X4 [Bos taurus]
MSTRG.11078.5	ENSBGRG00000011592	0.96259	0.00207307	-	XP_010814088.2 keratin-associated protein 10-6 isoform X4 [Bos taurus]
MSTRG.15631.1	ENSBGRG00000011592	-0.988664	0.000192037	-	XP_010814088.2 keratin-associated protein 10-6 isoform X4 [Bos taurus]
MSTRG.31201.1	ENSBGRG00000011592	-0.98722	0.00024393	-	XP_010814088.2 keratin-associated protein 10-6 isoform X4 [Bos taurus]
MSTRG.1578.1	ENSBGRG00000011592	0.989219	0.000173729	-	XP_010814088.2 keratin-associated protein 10-6 isoform X4 [Bos taurus]
MSTRG.15810.2	ENSBGRG00000011592	0.991691	0.000103271	-	XP_010814088.2 keratin-associated protein 10-6 isoform X4 [Bos taurus]
MSTRG.32505.2	ENSBGRG00000011592	-0.956618	0.00278221	-	XP_010814088.2 keratin-associated protein 10-6 isoform X4 [Bos taurus]
MSTRG.19083.1	ENSBGRG00000011592	0.973963	0.00100807	-	XP_010814088.2 keratin-associated protein 10-6 isoform X4 [Bos taurus]
MSTRG.13535.2	ENSBGRG00000011592	-0.970463	0.00129574	-	XP_010814088.2 keratin-associated protein 10-6 isoform X4 [Bos taurus]
MSTRG.13535.3	ENSBGRG00000011592	-0.970463	0.00129574	-	XP_010814088.2 keratin-associated protein 10-6 isoform X4 [Bos taurus]
MSTRG.4434.1	ENSBGRG00000011592	0.969224	0.00140613	-	XP_010814088.2 keratin-associated protein 10-6 isoform X4 [Bos taurus]
MSTRG.4434.2	ENSBGRG00000011592	0.969224	0.00140613	-	XP_010814088.2 keratin-associated protein 10-6 isoform X4 [Bos taurus]
MSTRG.20192.1	ENSBGRG00000011592	0.953302	0.00322012	-	XP_010814088.2 keratin-associated protein 10-6 isoform X4 [Bos taurus]
MSTRG.12112.2	ENSBGRG00000011592	0.960257	0.00233782	-	XP_010814088.2 keratin-associated protein 10-6 isoform X4 [Bos taurus]
MSTRG.11891.1	ENSBGRG00000011592	-0.953724	0.00316268	-	XP_010814088.2 keratin-associated protein 10-6 isoform X4 [Bos taurus]
MSTRG.16487.2	ENSBGRG00000011592	0.961537	0.00219062	-	XP_010814088.2 keratin-associated protein 10-6 isoform X4 [Bos taurus]
MSTRG.14079.1	ENSBGRG00000011592	-0.950968	0.00354722	-	XP_010814088.2 keratin-associated protein 10-6 isoform X4 [Bos taurus]
MSTRG.25587.5	ENSBGRG00000011592	-0.97198	0.00116669	-	XP_010814088.2 keratin-associated protein 10-6 isoform X4 [Bos taurus]
ENSBGRT00000021259	ENSBGRG00000011592	-0.980738	0.000552971	-	XP_010814088.2 keratin-associated protein 10-6 isoform X4 [Bos taurus]
MSTRG.17988.1	ENSBGRG00000011592	0.95653	0.00279335	-	XP_010814088.2 keratin-associated protein 10-6 isoform X4 [Bos taurus]
MSTRG.30541.1	ENSBGRG00000011592	0.962425	0.00209132	-	XP_010814088.2 keratin-associated protein 10-6 isoform X4 [Bos taurus]
MSTRG.31310.1	ENSBGRG00000011592	0.958307	0.00257128	-	XP_010814088.2 keratin-associated protein 10-6 isoform X4 [Bos taurus]
MSTRG.9637.1	ENSBGRG00000011592	0.960034	0.00236403	-	XP_010814088.2 keratin-associated protein 10-6 isoform X4 [Bos taurus]
MSTRG.16110.1	ENSBGRG00000011592	0.956674	0.00277505	-	XP_010814088.2 keratin-associated protein 10-6 isoform X4 [Bos taurus]
MSTRG.29675.3	ENSBGRG00000011592	0.95337	0.00321085	-	XP_010814088.2 keratin-associated protein 10-6 isoform X4 [Bos taurus]
MSTRG.15958.4	ENSBGRG00000011592	0.975189	0.000915755	-	XP_010814088.2 keratin-associated protein 10-6 isoform X4 [Bos taurus]
MSTRG.15588.4	ENSBGRG00000011592	0.970249	0.00131449	-	XP_010814088.2 keratin-associated protein 10-6 isoform X4 [Bos taurus]
MSTRG.7085.2	ENSBGRG00000011592	-0.953526	0.00318957	-	XP_010814088.2 keratin-associated protein 10-6 isoform X4 [Bos taurus]
MSTRG.24181.1	ENSBGRG00000011592	0.96293	0.00203582	-	XP_010814088.2 keratin-associated protein 10-6 isoform X4 [Bos taurus]
MSTRG.17804.6	ENSBGRG00000011592	0.973854	0.00101646	-	XP_010814088.2 keratin-associated protein 10-6 isoform X4 [Bos taurus]
MSTRG.735.1	ENSBGRG00000011592	0.95415	0.00310519	-	XP_010814088.2 keratin-associated protein 10-6 isoform X4 [Bos taurus]
MSTRG.33025.1	ENSBGRG00000011592	0.989184	0.000174837	-	XP_010814088.2 keratin-associated protein 10-6 isoform X4 [Bos taurus]
MSTRG.2592.3	ENSBGRG00000011592	0.958508	0.00254663	-	XP_010814088.2 keratin-associated protein 10-6 isoform X4 [Bos taurus]
MSTRG.2592.4	ENSBGRG00000011592	0.958508	0.00254663	-	XP_010814088.2 keratin-associated protein 10-6 isoform X4 [Bos taurus]
MSTRG.10096.2	ENSBGRG00000011592	0.966843	0.00163087	-	XP_010814088.2 keratin-associated protein 10-6 isoform X4 [Bos taurus]
MSTRG.15005.7	ENSBGRG00000011592	-0.983681	0.000397291	-	XP_010814088.2 keratin-associated protein 10-6 isoform X4 [Bos taurus]
MSTRG.10794.1	ENSBGRG00000011592	-0.958006	0.00260818	-	XP_010814088.2 keratin-associated protein 10-6 isoform X4 [Bos taurus]
ENSBGRT00000045206	ENSBGRG00000011592	-0.978777	0.000670828	-	XP_010814088.2 keratin-associated protein 10-6 isoform X4 [Bos taurus]
MSTRG.31004.1	ENSBGRG00000011592	0.976041	0.000854139	-	XP_010814088.2 keratin-associated protein 10-6 isoform X4 [Bos taurus]
MSTRG.15982.1	ENSBGRG00000011592	0.970628	0.0012814	-	XP_010814088.2 keratin-associated protein 10-6 isoform X4 [Bos taurus]
MSTRG.18858.1	ENSBGRG00000011592	-0.976603	0.000814697	-	XP_010814088.2 keratin-associated protein 10-6 isoform X4 [Bos taurus]
MSTRG.29034.2	ENSBGRG00000011592	0.979268	0.000640254	-	XP_010814088.2 keratin-associated protein 10-6 isoform X4 [Bos taurus]
MSTRG.27586.1	ENSBGRG00000011592	0.960624	0.00229523	-	XP_010814088.2 keratin-associated protein 10-6 isoform X4 [Bos taurus]
MSTRG.1031.7	ENSBGRG00000011592	-0.956173	0.00283917	-	XP_010814088.2 keratin-associated protein 10-6 isoform X4 [Bos taurus]
MSTRG.1828.2	ENSBGRG00000011592	0.9717	0.00119001	-	XP_010814088.2 keratin-associated protein 10-6 isoform X4 [Bos taurus]
MSTRG.28043.1	ENSBGRG00000011592	-0.954836	0.00301366	-	XP_010814088.2 keratin-associated protein 10-6 isoform X4 [Bos taurus]
MSTRG.29457.1	ENSBGRG00000011592	-0.974157	0.000993154	-	XP_010814088.2 keratin-associated protein 10-6 isoform X4 [Bos taurus]
MSTRG.10353.1	ENSBGRG00000011592	0.978014	0.000719748	-	XP_010814088.2 keratin-associated protein 10-6 isoform X4 [Bos taurus]
MSTRG.22358.1	ENSBGRG00000011592	0.964613	0.00185618	-	XP_010814088.2 keratin-associated protein 10-6 isoform X4 [Bos taurus]
MSTRG.63.3	ENSBGRG00000011592	0.951539	0.00346582	-	XP_010814088.2 keratin-associated protein 10-6 isoform X4 [Bos taurus]
MSTRG.63.4	ENSBGRG00000011592	0.951539	0.00346582	-	XP_010814088.2 keratin-associated protein 10-6 isoform X4 [Bos taurus]
MSTRG.14230.1	ENSBGRG00000011592	0.967355	0.00158119	-	XP_010814088.2 keratin-associated protein 10-6 isoform X4 [Bos taurus]
MSTRG.26736.1	ENSBGRG00000011592	-0.965588	0.00175593	-	XP_010814088.2 keratin-associated protein 10-6 isoform X4 [Bos taurus]
ENSBGRT00000045826	ENSBGRG00000011592	-0.977493	0.000754142	-	XP_010814088.2 keratin-associated protein 10-6 isoform X4 [Bos taurus]
ENSBGRT00000000461	ENSBGRG00000011592	-0.953835	0.00314758	-	XP_010814088.2 keratin-associated protein 10-6 isoform X4 [Bos taurus]
MSTRG.5880.2	ENSBGRG00000011592	0.968711	0.00145321	-	XP_010814088.2 keratin-associated protein 10-6 isoform X4 [Bos taurus]
MSTRG.1313.3	ENSBGRG00000011592	-0.957353	0.00268938	-	XP_010814088.2 keratin-associated protein 10-6 isoform X4 [Bos taurus]
MSTRG.5575.2	ENSBGRG00000011592	0.992253	8.97918e-05	-	XP_010814088.2 keratin-associated protein 10-6 isoform X4 [Bos taurus]
MSTRG.17760.1	ENSBGRG00000011592	-0.959917	0.00237778	-	XP_010814088.2 keratin-associated protein 10-6 isoform X4 [Bos taurus]
MSTRG.10634.5	ENSBGRG00000011592	-0.968003	0.0015193	-	XP_010814088.2 keratin-associated protein 10-6 isoform X4 [Bos taurus]
MSTRG.21555.1	ENSBGRG00000011592	-0.98699	0.0002528	-	XP_010814088.2 keratin-associated protein 10-6 isoform X4 [Bos taurus]
MSTRG.53.1	ENSBGRG00000011592	-0.988696	0.000190961	-	XP_010814088.2 keratin-associated protein 10-6 isoform X4 [Bos taurus]
MSTRG.20804.4	ENSBGRG00000011592	0.958749	0.00251737	-	XP_010814088.2 keratin-associated protein 10-6 isoform X4 [Bos taurus]
MSTRG.27855.1	ENSBGRG00000011592	0.987752	0.000224109	-	XP_010814088.2 keratin-associated protein 10-6 isoform X4 [Bos taurus]
MSTRG.8542.3	ENSBGRG00000011592	0.996916	1.42537e-05	-	XP_010814088.2 keratin-associated protein 10-6 isoform X4 [Bos taurus]
MSTRG.24218.1	ENSBGRG00000011592	0.957682	0.00264833	-	XP_010814088.2 keratin-associated protein 10-6 isoform X4 [Bos taurus]
MSTRG.22565.2	ENSBGRG00000011592	0.983029	0.000429595	-	XP_010814088.2 keratin-associated protein 10-6 isoform X4 [Bos taurus]
MSTRG.26306.4	ENSBGRG00000011592	0.982467	0.00045841	-	XP_010814088.2 keratin-associated protein 10-6 isoform X4 [Bos taurus]
MSTRG.27793.15	ENSBGRG00000011592	-0.98576	0.000302732	-	XP_010814088.2 keratin-associated protein 10-6 isoform X4 [Bos taurus]
MSTRG.30392.1	ENSBGRG00000011592	0.972568	0.00111843	-	XP_010814088.2 keratin-associated protein 10-6 isoform X4 [Bos taurus]
MSTRG.22384.3	ENSBGRG00000011592	0.980933	0.000541866	-	XP_010814088.2 keratin-associated protein 10-6 isoform X4 [Bos taurus]
MSTRG.17487.1	ENSBGRG00000011592	0.97101	0.00124846	-	XP_010814088.2 keratin-associated protein 10-6 isoform X4 [Bos taurus]
MSTRG.20583.6	ENSBGRG00000022164	0.998735	2.40089e-06	FOSB	FosB proto-oncogene, AP-1 transcription factor subunit [Source:HGNC Symbol;Acc:HGNC:3797]
MSTRG.17950.1	ENSBGRG00000022164	0.993195	6.93009e-05	FOSB	FosB proto-oncogene, AP-1 transcription factor subunit [Source:HGNC Symbol;Acc:HGNC:3797]
MSTRG.6217.2	ENSBGRG00000022164	0.992781	7.79802e-05	FOSB	FosB proto-oncogene, AP-1 transcription factor subunit [Source:HGNC Symbol;Acc:HGNC:3797]
MSTRG.9636.1	ENSBGRG00000022164	0.950275	0.00364735	FOSB	FosB proto-oncogene, AP-1 transcription factor subunit [Source:HGNC Symbol;Acc:HGNC:3797]
MSTRG.13727.3	ENSBGRG00000022164	0.984904	0.000340111	FOSB	FosB proto-oncogene, AP-1 transcription factor subunit [Source:HGNC Symbol;Acc:HGNC:3797]
MSTRG.23180.1	ENSBGRG00000022164	0.960502	0.00230932	FOSB	FosB proto-oncogene, AP-1 transcription factor subunit [Source:HGNC Symbol;Acc:HGNC:3797]
MSTRG.6529.1	ENSBGRG00000022164	0.967243	0.00159198	FOSB	FosB proto-oncogene, AP-1 transcription factor subunit [Source:HGNC Symbol;Acc:HGNC:3797]
MSTRG.13725.5	ENSBGRG00000022164	0.972654	0.00111147	FOSB	FosB proto-oncogene, AP-1 transcription factor subunit [Source:HGNC Symbol;Acc:HGNC:3797]
MSTRG.1959.1	ENSBGRG00000022164	0.997514	9.26009e-06	FOSB	FosB proto-oncogene, AP-1 transcription factor subunit [Source:HGNC Symbol;Acc:HGNC:3797]
MSTRG.16260.9	ENSBGRG00000022164	0.996083	2.299e-05	FOSB	FosB proto-oncogene, AP-1 transcription factor subunit [Source:HGNC Symbol;Acc:HGNC:3797]
MSTRG.4090.7	ENSBGRG00000022164	0.990848	0.000125265	FOSB	FosB proto-oncogene, AP-1 transcription factor subunit [Source:HGNC Symbol;Acc:HGNC:3797]
MSTRG.20583.3	ENSBGRG00000022164	0.985244	0.000325007	FOSB	FosB proto-oncogene, AP-1 transcription factor subunit [Source:HGNC Symbol;Acc:HGNC:3797]
MSTRG.17950.3	ENSBGRG00000022164	0.960607	0.00229718	FOSB	FosB proto-oncogene, AP-1 transcription factor subunit [Source:HGNC Symbol;Acc:HGNC:3797]
MSTRG.31308.1	ENSBGRG00000022164	0.975891	0.000864881	FOSB	FosB proto-oncogene, AP-1 transcription factor subunit [Source:HGNC Symbol;Acc:HGNC:3797]
MSTRG.11020.1	ENSBGRG00000022164	-0.962208	0.00211542	FOSB	FosB proto-oncogene, AP-1 transcription factor subunit [Source:HGNC Symbol;Acc:HGNC:3797]
MSTRG.1150.7	ENSBGRG00000022164	0.972535	0.00112117	FOSB	FosB proto-oncogene, AP-1 transcription factor subunit [Source:HGNC Symbol;Acc:HGNC:3797]
MSTRG.2592.1	ENSBGRG00000022164	-0.955328	0.0029488	FOSB	FosB proto-oncogene, AP-1 transcription factor subunit [Source:HGNC Symbol;Acc:HGNC:3797]
MSTRG.4480.1	ENSBGRG00000022164	0.995481	3.05848e-05	FOSB	FosB proto-oncogene, AP-1 transcription factor subunit [Source:HGNC Symbol;Acc:HGNC:3797]
MSTRG.12212.2	ENSBGRG00000022164	0.958605	0.00253484	FOSB	FosB proto-oncogene, AP-1 transcription factor subunit [Source:HGNC Symbol;Acc:HGNC:3797]
MSTRG.4480.4	ENSBGRG00000022164	-0.952482	0.00333334	FOSB	FosB proto-oncogene, AP-1 transcription factor subunit [Source:HGNC Symbol;Acc:HGNC:3797]
MSTRG.13727.1	ENSBGRG00000022164	0.991276	0.000113834	FOSB	FosB proto-oncogene, AP-1 transcription factor subunit [Source:HGNC Symbol;Acc:HGNC:3797]
MSTRG.31101.2	ENSBGRG00000022164	-0.976873	0.00079609	FOSB	FosB proto-oncogene, AP-1 transcription factor subunit [Source:HGNC Symbol;Acc:HGNC:3797]
MSTRG.20583.2	ENSBGRG00000022164	0.971104	0.00124042	FOSB	FosB proto-oncogene, AP-1 transcription factor subunit [Source:HGNC Symbol;Acc:HGNC:3797]
ENSBGRT00000027506	ENSBGRG00000022164	0.993654	6.02746e-05	FOSB	FosB proto-oncogene, AP-1 transcription factor subunit [Source:HGNC Symbol;Acc:HGNC:3797]
MSTRG.13725.7	ENSBGRG00000022164	0.962253	0.00211038	FOSB	FosB proto-oncogene, AP-1 transcription factor subunit [Source:HGNC Symbol;Acc:HGNC:3797]
MSTRG.18705.1	ENSBGRG00000022164	0.981849	0.000491193	FOSB	FosB proto-oncogene, AP-1 transcription factor subunit [Source:HGNC Symbol;Acc:HGNC:3797]
MSTRG.17679.1	ENSBGRG00000022164	0.987412	0.000236673	FOSB	FosB proto-oncogene, AP-1 transcription factor subunit [Source:HGNC Symbol;Acc:HGNC:3797]
MSTRG.20584.1	ENSBGRG00000022164	0.991564	0.000106447	FOSB	FosB proto-oncogene, AP-1 transcription factor subunit [Source:HGNC Symbol;Acc:HGNC:3797]
MSTRG.15587.1	ENSBGRG00000022164	-0.975201	0.000914855	FOSB	FosB proto-oncogene, AP-1 transcription factor subunit [Source:HGNC Symbol;Acc:HGNC:3797]
MSTRG.23180.2	ENSBGRG00000022164	0.969063	0.00142084	FOSB	FosB proto-oncogene, AP-1 transcription factor subunit [Source:HGNC Symbol;Acc:HGNC:3797]
MSTRG.3866.2	ENSBGRG00000022164	-0.95119	0.00351545	FOSB	FosB proto-oncogene, AP-1 transcription factor subunit [Source:HGNC Symbol;Acc:HGNC:3797]
MSTRG.31463.2	ENSBGRG00000022164	0.991109	0.000118214	FOSB	FosB proto-oncogene, AP-1 transcription factor subunit [Source:HGNC Symbol;Acc:HGNC:3797]
MSTRG.2484.1	ENSBGRG00000022164	0.980051	0.000592975	FOSB	FosB proto-oncogene, AP-1 transcription factor subunit [Source:HGNC Symbol;Acc:HGNC:3797]
MSTRG.8649.1	ENSBGRG00000022164	-0.973084	0.00107695	FOSB	FosB proto-oncogene, AP-1 transcription factor subunit [Source:HGNC Symbol;Acc:HGNC:3797]
MSTRG.29089.2	ENSBGRG00000022164	0.964523	0.00186561	FOSB	FosB proto-oncogene, AP-1 transcription factor subunit [Source:HGNC Symbol;Acc:HGNC:3797]
MSTRG.17848.1	ENSBGRG00000022164	-0.976194	0.000843356	FOSB	FosB proto-oncogene, AP-1 transcription factor subunit [Source:HGNC Symbol;Acc:HGNC:3797]
MSTRG.14054.3	ENSBGRG00000022164	-0.977091	0.000781199	FOSB	FosB proto-oncogene, AP-1 transcription factor subunit [Source:HGNC Symbol;Acc:HGNC:3797]
MSTRG.17896.1	ENSBGRG00000022164	0.974213	0.000988895	FOSB	FosB proto-oncogene, AP-1 transcription factor subunit [Source:HGNC Symbol;Acc:HGNC:3797]
MSTRG.3488.6	ENSBGRG00000022164	0.99769	7.99594e-06	FOSB	FosB proto-oncogene, AP-1 transcription factor subunit [Source:HGNC Symbol;Acc:HGNC:3797]
MSTRG.8650.1	ENSBGRG00000022164	0.978704	0.000675429	FOSB	FosB proto-oncogene, AP-1 transcription factor subunit [Source:HGNC Symbol;Acc:HGNC:3797]
MSTRG.8242.3	ENSBGRG00000022164	-0.974617	0.000958246	FOSB	FosB proto-oncogene, AP-1 transcription factor subunit [Source:HGNC Symbol;Acc:HGNC:3797]
MSTRG.783.3	ENSBGRG00000022164	0.997719	7.80143e-06	FOSB	FosB proto-oncogene, AP-1 transcription factor subunit [Source:HGNC Symbol;Acc:HGNC:3797]
MSTRG.22127.1	ENSBGRG00000022164	-0.982137	0.000475803	FOSB	FosB proto-oncogene, AP-1 transcription factor subunit [Source:HGNC Symbol;Acc:HGNC:3797]
MSTRG.4480.2	ENSBGRG00000022164	0.971952	0.00116899	FOSB	FosB proto-oncogene, AP-1 transcription factor subunit [Source:HGNC Symbol;Acc:HGNC:3797]
MSTRG.15040.1	ENSBGRG00000022164	-0.951518	0.00346883	FOSB	FosB proto-oncogene, AP-1 transcription factor subunit [Source:HGNC Symbol;Acc:HGNC:3797]
MSTRG.4123.1	ENSBGRG00000022164	0.965901	0.00172428	FOSB	FosB proto-oncogene, AP-1 transcription factor subunit [Source:HGNC Symbol;Acc:HGNC:3797]
MSTRG.29938.1	ENSBGRG00000022164	0.9732	0.00106774	FOSB	FosB proto-oncogene, AP-1 transcription factor subunit [Source:HGNC Symbol;Acc:HGNC:3797]
MSTRG.3384.1	ENSBGRG00000022164	-0.962457	0.00208777	FOSB	FosB proto-oncogene, AP-1 transcription factor subunit [Source:HGNC Symbol;Acc:HGNC:3797]
MSTRG.30862.1	ENSBGRG00000022164	-0.991141	0.000117387	FOSB	FosB proto-oncogene, AP-1 transcription factor subunit [Source:HGNC Symbol;Acc:HGNC:3797]
MSTRG.20583.5	ENSBGRG00000022164	0.951507	0.00347038	FOSB	FosB proto-oncogene, AP-1 transcription factor subunit [Source:HGNC Symbol;Acc:HGNC:3797]
MSTRG.28752.2	ENSBGRG00000022164	-0.97564	0.000882874	FOSB	FosB proto-oncogene, AP-1 transcription factor subunit [Source:HGNC Symbol;Acc:HGNC:3797]
MSTRG.25063.5	ENSBGRG00000022164	-0.952431	0.00334039	FOSB	FosB proto-oncogene, AP-1 transcription factor subunit [Source:HGNC Symbol;Acc:HGNC:3797]
MSTRG.16654.1	ENSBGRG00000022164	0.986054	0.000290392	FOSB	FosB proto-oncogene, AP-1 transcription factor subunit [Source:HGNC Symbol;Acc:HGNC:3797]
MSTRG.8650.2	ENSBGRG00000022164	0.988113	0.000211104	FOSB	FosB proto-oncogene, AP-1 transcription factor subunit [Source:HGNC Symbol;Acc:HGNC:3797]
MSTRG.15631.1	ENSBGRG00000022164	0.983395	0.000411313	FOSB	FosB proto-oncogene, AP-1 transcription factor subunit [Source:HGNC Symbol;Acc:HGNC:3797]
MSTRG.33127.10	ENSBGRG00000022164	0.976159	0.000845844	FOSB	FosB proto-oncogene, AP-1 transcription factor subunit [Source:HGNC Symbol;Acc:HGNC:3797]
MSTRG.8970.1	ENSBGRG00000022164	0.963173	0.00200939	FOSB	FosB proto-oncogene, AP-1 transcription factor subunit [Source:HGNC Symbol;Acc:HGNC:3797]
MSTRG.31101.3	ENSBGRG00000022164	-0.973248	0.00106395	FOSB	FosB proto-oncogene, AP-1 transcription factor subunit [Source:HGNC Symbol;Acc:HGNC:3797]
MSTRG.31201.1	ENSBGRG00000022164	0.961692	0.0021731	FOSB	FosB proto-oncogene, AP-1 transcription factor subunit [Source:HGNC Symbol;Acc:HGNC:3797]
MSTRG.1578.1	ENSBGRG00000022164	-0.980152	0.000587029	FOSB	FosB proto-oncogene, AP-1 transcription factor subunit [Source:HGNC Symbol;Acc:HGNC:3797]
MSTRG.15810.2	ENSBGRG00000022164	-0.970173	0.00132119	FOSB	FosB proto-oncogene, AP-1 transcription factor subunit [Source:HGNC Symbol;Acc:HGNC:3797]
MSTRG.5805.1	ENSBGRG00000022164	0.979515	0.000625166	FOSB	FosB proto-oncogene, AP-1 transcription factor subunit [Source:HGNC Symbol;Acc:HGNC:3797]
MSTRG.13535.2	ENSBGRG00000022164	0.984007	0.000381608	FOSB	FosB proto-oncogene, AP-1 transcription factor subunit [Source:HGNC Symbol;Acc:HGNC:3797]
MSTRG.13535.3	ENSBGRG00000022164	0.984007	0.000381608	FOSB	FosB proto-oncogene, AP-1 transcription factor subunit [Source:HGNC Symbol;Acc:HGNC:3797]
MSTRG.9412.7	ENSBGRG00000022164	0.960105	0.00235565	FOSB	FosB proto-oncogene, AP-1 transcription factor subunit [Source:HGNC Symbol;Acc:HGNC:3797]
MSTRG.4434.1	ENSBGRG00000022164	-0.973236	0.00106491	FOSB	FosB proto-oncogene, AP-1 transcription factor subunit [Source:HGNC Symbol;Acc:HGNC:3797]
MSTRG.4434.2	ENSBGRG00000022164	-0.973236	0.00106491	FOSB	FosB proto-oncogene, AP-1 transcription factor subunit [Source:HGNC Symbol;Acc:HGNC:3797]
MSTRG.22271.2	ENSBGRG00000022164	0.972321	0.00113857	FOSB	FosB proto-oncogene, AP-1 transcription factor subunit [Source:HGNC Symbol;Acc:HGNC:3797]
MSTRG.29989.1	ENSBGRG00000022164	0.951625	0.00345362	FOSB	FosB proto-oncogene, AP-1 transcription factor subunit [Source:HGNC Symbol;Acc:HGNC:3797]
MSTRG.24539.1	ENSBGRG00000022164	0.975396	0.000900609	FOSB	FosB proto-oncogene, AP-1 transcription factor subunit [Source:HGNC Symbol;Acc:HGNC:3797]
MSTRG.25587.5	ENSBGRG00000022164	0.970976	0.00125135	FOSB	FosB proto-oncogene, AP-1 transcription factor subunit [Source:HGNC Symbol;Acc:HGNC:3797]
ENSBGRT00000021259	ENSBGRG00000022164	0.984697	0.000349478	FOSB	FosB proto-oncogene, AP-1 transcription factor subunit [Source:HGNC Symbol;Acc:HGNC:3797]
MSTRG.17988.1	ENSBGRG00000022164	-0.968269	0.00149434	FOSB	FosB proto-oncogene, AP-1 transcription factor subunit [Source:HGNC Symbol;Acc:HGNC:3797]
MSTRG.30541.1	ENSBGRG00000022164	-0.989112	0.000177169	FOSB	FosB proto-oncogene, AP-1 transcription factor subunit [Source:HGNC Symbol;Acc:HGNC:3797]
MSTRG.13725.2	ENSBGRG00000022164	0.972541	0.00112063	FOSB	FosB proto-oncogene, AP-1 transcription factor subunit [Source:HGNC Symbol;Acc:HGNC:3797]
MSTRG.29675.3	ENSBGRG00000022164	-0.971913	0.00117225	FOSB	FosB proto-oncogene, AP-1 transcription factor subunit [Source:HGNC Symbol;Acc:HGNC:3797]
MSTRG.15958.4	ENSBGRG00000022164	-0.954509	0.00305707	FOSB	FosB proto-oncogene, AP-1 transcription factor subunit [Source:HGNC Symbol;Acc:HGNC:3797]
MSTRG.17805.2	ENSBGRG00000022164	0.964755	0.00184139	FOSB	FosB proto-oncogene, AP-1 transcription factor subunit [Source:HGNC Symbol;Acc:HGNC:3797]
MSTRG.33025.1	ENSBGRG00000022164	-0.977254	0.000770182	FOSB	FosB proto-oncogene, AP-1 transcription factor subunit [Source:HGNC Symbol;Acc:HGNC:3797]
MSTRG.2592.3	ENSBGRG00000022164	-0.98255	0.000454084	FOSB	FosB proto-oncogene, AP-1 transcription factor subunit [Source:HGNC Symbol;Acc:HGNC:3797]
MSTRG.2592.4	ENSBGRG00000022164	-0.98255	0.000454084	FOSB	FosB proto-oncogene, AP-1 transcription factor subunit [Source:HGNC Symbol;Acc:HGNC:3797]
MSTRG.11403.1	ENSBGRG00000022164	0.985141	0.000329551	FOSB	FosB proto-oncogene, AP-1 transcription factor subunit [Source:HGNC Symbol;Acc:HGNC:3797]
MSTRG.31463.1	ENSBGRG00000022164	0.955565	0.00291782	FOSB	FosB proto-oncogene, AP-1 transcription factor subunit [Source:HGNC Symbol;Acc:HGNC:3797]
MSTRG.10622.1	ENSBGRG00000022164	-0.985757	0.000302838	FOSB	FosB proto-oncogene, AP-1 transcription factor subunit [Source:HGNC Symbol;Acc:HGNC:3797]
MSTRG.19024.3	ENSBGRG00000022164	-0.966672	0.00164763	FOSB	FosB proto-oncogene, AP-1 transcription factor subunit [Source:HGNC Symbol;Acc:HGNC:3797]
MSTRG.19024.4	ENSBGRG00000022164	-0.966672	0.00164763	FOSB	FosB proto-oncogene, AP-1 transcription factor subunit [Source:HGNC Symbol;Acc:HGNC:3797]
ENSBGRT00000045206	ENSBGRG00000022164	0.960636	0.00229378	FOSB	FosB proto-oncogene, AP-1 transcription factor subunit [Source:HGNC Symbol;Acc:HGNC:3797]
MSTRG.31004.1	ENSBGRG00000022164	-0.953075	0.00325134	FOSB	FosB proto-oncogene, AP-1 transcription factor subunit [Source:HGNC Symbol;Acc:HGNC:3797]
MSTRG.15982.1	ENSBGRG00000022164	-0.964571	0.00186061	FOSB	FosB proto-oncogene, AP-1 transcription factor subunit [Source:HGNC Symbol;Acc:HGNC:3797]
MSTRG.18858.1	ENSBGRG00000022164	0.978539	0.000685897	FOSB	FosB proto-oncogene, AP-1 transcription factor subunit [Source:HGNC Symbol;Acc:HGNC:3797]
MSTRG.18543.3	ENSBGRG00000022164	-0.982901	0.000436066	FOSB	FosB proto-oncogene, AP-1 transcription factor subunit [Source:HGNC Symbol;Acc:HGNC:3797]
MSTRG.1510.1	ENSBGRG00000022164	0.958267	0.00257617	FOSB	FosB proto-oncogene, AP-1 transcription factor subunit [Source:HGNC Symbol;Acc:HGNC:3797]
MSTRG.10353.1	ENSBGRG00000022164	-0.967204	0.00159572	FOSB	FosB proto-oncogene, AP-1 transcription factor subunit [Source:HGNC Symbol;Acc:HGNC:3797]
MSTRG.26736.1	ENSBGRG00000022164	0.956928	0.00274282	FOSB	FosB proto-oncogene, AP-1 transcription factor subunit [Source:HGNC Symbol;Acc:HGNC:3797]
ENSBGRT00000045826	ENSBGRG00000022164	0.951171	0.00351826	FOSB	FosB proto-oncogene, AP-1 transcription factor subunit [Source:HGNC Symbol;Acc:HGNC:3797]
MSTRG.14252.1	ENSBGRG00000022164	-0.975126	0.000920355	FOSB	FosB proto-oncogene, AP-1 transcription factor subunit [Source:HGNC Symbol;Acc:HGNC:3797]
ENSBGRT00000000461	ENSBGRG00000022164	0.967318	0.00158473	FOSB	FosB proto-oncogene, AP-1 transcription factor subunit [Source:HGNC Symbol;Acc:HGNC:3797]
MSTRG.5880.2	ENSBGRG00000022164	-0.958438	0.00255525	FOSB	FosB proto-oncogene, AP-1 transcription factor subunit [Source:HGNC Symbol;Acc:HGNC:3797]
MSTRG.5575.2	ENSBGRG00000022164	-0.957653	0.00265196	FOSB	FosB proto-oncogene, AP-1 transcription factor subunit [Source:HGNC Symbol;Acc:HGNC:3797]
MSTRG.33427.1	ENSBGRG00000022164	0.976525	0.000820137	FOSB	FosB proto-oncogene, AP-1 transcription factor subunit [Source:HGNC Symbol;Acc:HGNC:3797]
MSTRG.10634.5	ENSBGRG00000022164	0.987001	0.000252344	FOSB	FosB proto-oncogene, AP-1 transcription factor subunit [Source:HGNC Symbol;Acc:HGNC:3797]
MSTRG.8622.1	ENSBGRG00000022164	0.969672	0.00136572	FOSB	FosB proto-oncogene, AP-1 transcription factor subunit [Source:HGNC Symbol;Acc:HGNC:3797]
MSTRG.21555.1	ENSBGRG00000022164	0.982484	0.000457532	FOSB	FosB proto-oncogene, AP-1 transcription factor subunit [Source:HGNC Symbol;Acc:HGNC:3797]
MSTRG.53.1	ENSBGRG00000022164	0.967874	0.00153153	FOSB	FosB proto-oncogene, AP-1 transcription factor subunit [Source:HGNC Symbol;Acc:HGNC:3797]
MSTRG.8542.3	ENSBGRG00000022164	-0.962988	0.00202953	FOSB	FosB proto-oncogene, AP-1 transcription factor subunit [Source:HGNC Symbol;Acc:HGNC:3797]
MSTRG.22565.2	ENSBGRG00000022164	-0.979799	0.000607995	FOSB	FosB proto-oncogene, AP-1 transcription factor subunit [Source:HGNC Symbol;Acc:HGNC:3797]
MSTRG.12211.3	ENSBGRG00000022164	0.977984	0.000721741	FOSB	FosB proto-oncogene, AP-1 transcription factor subunit [Source:HGNC Symbol;Acc:HGNC:3797]
MSTRG.26306.4	ENSBGRG00000022164	-0.967212	0.00159497	FOSB	FosB proto-oncogene, AP-1 transcription factor subunit [Source:HGNC Symbol;Acc:HGNC:3797]
MSTRG.12402.2	ENSBGRG00000022164	-0.958677	0.00252614	FOSB	FosB proto-oncogene, AP-1 transcription factor subunit [Source:HGNC Symbol;Acc:HGNC:3797]
MSTRG.27793.15	ENSBGRG00000022164	0.963629	0.00196022	FOSB	FosB proto-oncogene, AP-1 transcription factor subunit [Source:HGNC Symbol;Acc:HGNC:3797]
MSTRG.30392.1	ENSBGRG00000022164	-0.972808	0.00109907	FOSB	FosB proto-oncogene, AP-1 transcription factor subunit [Source:HGNC Symbol;Acc:HGNC:3797]
MSTRG.32507.1	ENSBGRG00000022164	0.95029	0.00364526	FOSB	FosB proto-oncogene, AP-1 transcription factor subunit [Source:HGNC Symbol;Acc:HGNC:3797]
MSTRG.17487.1	ENSBGRG00000022164	-0.964488	0.00186925	FOSB	FosB proto-oncogene, AP-1 transcription factor subunit [Source:HGNC Symbol;Acc:HGNC:3797]
MSTRG.11898.4	ENSBGRG00000022164	-0.982997	0.000431194	FOSB	FosB proto-oncogene, AP-1 transcription factor subunit [Source:HGNC Symbol;Acc:HGNC:3797]
MSTRG.14848.1	ENSBGRG00000022164	-0.969751	0.00135864	FOSB	FosB proto-oncogene, AP-1 transcription factor subunit [Source:HGNC Symbol;Acc:HGNC:3797]
MSTRG.28319.2	ENSBGRG00000022164	-0.981238	0.00052474	FOSB	FosB proto-oncogene, AP-1 transcription factor subunit [Source:HGNC Symbol;Acc:HGNC:3797]
MSTRG.11667.1	ENSBGRG00000022164	0.973843	0.00101731	FOSB	FosB proto-oncogene, AP-1 transcription factor subunit [Source:HGNC Symbol;Acc:HGNC:3797]
MSTRG.20583.6	ENSBGRG00000021917	0.983795	0.000391785	MYH4	myosin heavy chain 4 [Source:HGNC Symbol;Acc:HGNC:7574]
MSTRG.17950.1	ENSBGRG00000021917	0.994046	5.30756e-05	MYH4	myosin heavy chain 4 [Source:HGNC Symbol;Acc:HGNC:7574]
MSTRG.6217.2	ENSBGRG00000021917	0.993446	6.42833e-05	MYH4	myosin heavy chain 4 [Source:HGNC Symbol;Acc:HGNC:7574]
MSTRG.9636.1	ENSBGRG00000021917	0.994186	5.06007e-05	MYH4	myosin heavy chain 4 [Source:HGNC Symbol;Acc:HGNC:7574]
MSTRG.1959.1	ENSBGRG00000021917	0.970573	0.00128618	MYH4	myosin heavy chain 4 [Source:HGNC Symbol;Acc:HGNC:7574]
MSTRG.16260.9	ENSBGRG00000021917	0.96287	0.00204232	MYH4	myosin heavy chain 4 [Source:HGNC Symbol;Acc:HGNC:7574]
MSTRG.11086.2	ENSBGRG00000021917	0.979213	0.000643646	MYH4	myosin heavy chain 4 [Source:HGNC Symbol;Acc:HGNC:7574]
MSTRG.17950.3	ENSBGRG00000021917	0.994163	5.10127e-05	MYH4	myosin heavy chain 4 [Source:HGNC Symbol;Acc:HGNC:7574]
MSTRG.11020.1	ENSBGRG00000021917	-0.978465	0.000690662	MYH4	myosin heavy chain 4 [Source:HGNC Symbol;Acc:HGNC:7574]
MSTRG.2592.1	ENSBGRG00000021917	-0.96836	0.00148578	MYH4	myosin heavy chain 4 [Source:HGNC Symbol;Acc:HGNC:7574]
MSTRG.4480.1	ENSBGRG00000021917	0.980753	0.000552129	MYH4	myosin heavy chain 4 [Source:HGNC Symbol;Acc:HGNC:7574]
MSTRG.12212.2	ENSBGRG00000021917	0.980833	0.000547553	MYH4	myosin heavy chain 4 [Source:HGNC Symbol;Acc:HGNC:7574]
MSTRG.4480.4	ENSBGRG00000021917	-0.961053	0.00224571	MYH4	myosin heavy chain 4 [Source:HGNC Symbol;Acc:HGNC:7574]
MSTRG.13727.1	ENSBGRG00000021917	0.952068	0.00339114	MYH4	myosin heavy chain 4 [Source:HGNC Symbol;Acc:HGNC:7574]
MSTRG.31101.2	ENSBGRG00000021917	-0.996322	2.02631e-05	MYH4	myosin heavy chain 4 [Source:HGNC Symbol;Acc:HGNC:7574]
ENSBGRT00000027506	ENSBGRG00000021917	0.979217	0.000643427	MYH4	myosin heavy chain 4 [Source:HGNC Symbol;Acc:HGNC:7574]
MSTRG.24192.2	ENSBGRG00000021917	-0.970676	0.00127723	MYH4	myosin heavy chain 4 [Source:HGNC Symbol;Acc:HGNC:7574]
MSTRG.22496.3	ENSBGRG00000021917	0.950464	0.00362	MYH4	myosin heavy chain 4 [Source:HGNC Symbol;Acc:HGNC:7574]
MSTRG.17679.1	ENSBGRG00000021917	0.987346	0.000239187	MYH4	myosin heavy chain 4 [Source:HGNC Symbol;Acc:HGNC:7574]
MSTRG.20584.1	ENSBGRG00000021917	0.963864	0.00193512	MYH4	myosin heavy chain 4 [Source:HGNC Symbol;Acc:HGNC:7574]
MSTRG.11088.1	ENSBGRG00000021917	0.96945	0.00138574	MYH4	myosin heavy chain 4 [Source:HGNC Symbol;Acc:HGNC:7574]
MSTRG.19360.2	ENSBGRG00000021917	-0.967193	0.00159677	MYH4	myosin heavy chain 4 [Source:HGNC Symbol;Acc:HGNC:7574]
MSTRG.6018.1	ENSBGRG00000021917	-0.955904	0.00287385	MYH4	myosin heavy chain 4 [Source:HGNC Symbol;Acc:HGNC:7574]
MSTRG.15587.1	ENSBGRG00000021917	-0.983245	0.000418737	MYH4	myosin heavy chain 4 [Source:HGNC Symbol;Acc:HGNC:7574]
MSTRG.3866.2	ENSBGRG00000021917	-0.968147	0.00150574	MYH4	myosin heavy chain 4 [Source:HGNC Symbol;Acc:HGNC:7574]
MSTRG.31463.2	ENSBGRG00000021917	0.972331	0.00113776	MYH4	myosin heavy chain 4 [Source:HGNC Symbol;Acc:HGNC:7574]
MSTRG.8649.1	ENSBGRG00000021917	-0.990418	0.000137278	MYH4	myosin heavy chain 4 [Source:HGNC Symbol;Acc:HGNC:7574]
MSTRG.26483.1	ENSBGRG00000021917	-0.962035	0.0021347	MYH4	myosin heavy chain 4 [Source:HGNC Symbol;Acc:HGNC:7574]
MSTRG.19059.1	ENSBGRG00000021917	0.962945	0.00203417	MYH4	myosin heavy chain 4 [Source:HGNC Symbol;Acc:HGNC:7574]
MSTRG.29089.2	ENSBGRG00000021917	0.991181	0.000116317	MYH4	myosin heavy chain 4 [Source:HGNC Symbol;Acc:HGNC:7574]
MSTRG.17848.1	ENSBGRG00000021917	-0.987265	0.000242252	MYH4	myosin heavy chain 4 [Source:HGNC Symbol;Acc:HGNC:7574]
MSTRG.14054.3	ENSBGRG00000021917	-0.983116	0.000425187	MYH4	myosin heavy chain 4 [Source:HGNC Symbol;Acc:HGNC:7574]
MSTRG.17896.1	ENSBGRG00000021917	0.991812	0.00010028	MYH4	myosin heavy chain 4 [Source:HGNC Symbol;Acc:HGNC:7574]
MSTRG.3488.6	ENSBGRG00000021917	0.979646	0.000617196	MYH4	myosin heavy chain 4 [Source:HGNC Symbol;Acc:HGNC:7574]
MSTRG.8650.1	ENSBGRG00000021917	0.989202	0.000174273	MYH4	myosin heavy chain 4 [Source:HGNC Symbol;Acc:HGNC:7574]
MSTRG.8242.3	ENSBGRG00000021917	-0.986306	0.000279993	MYH4	myosin heavy chain 4 [Source:HGNC Symbol;Acc:HGNC:7574]
MSTRG.9329.1	ENSBGRG00000021917	-0.962352	0.00209933	MYH4	myosin heavy chain 4 [Source:HGNC Symbol;Acc:HGNC:7574]
MSTRG.783.3	ENSBGRG00000021917	0.967194	0.0015967	MYH4	myosin heavy chain 4 [Source:HGNC Symbol;Acc:HGNC:7574]
MSTRG.22127.1	ENSBGRG00000021917	-0.977279	0.000768524	MYH4	myosin heavy chain 4 [Source:HGNC Symbol;Acc:HGNC:7574]
MSTRG.4480.2	ENSBGRG00000021917	0.971147	0.00123674	MYH4	myosin heavy chain 4 [Source:HGNC Symbol;Acc:HGNC:7574]
MSTRG.15040.1	ENSBGRG00000021917	-0.972153	0.00115238	MYH4	myosin heavy chain 4 [Source:HGNC Symbol;Acc:HGNC:7574]
MSTRG.4123.1	ENSBGRG00000021917	0.995408	3.15853e-05	MYH4	myosin heavy chain 4 [Source:HGNC Symbol;Acc:HGNC:7574]
MSTRG.29938.1	ENSBGRG00000021917	0.989949	0.000151015	MYH4	myosin heavy chain 4 [Source:HGNC Symbol;Acc:HGNC:7574]
MSTRG.3384.1	ENSBGRG00000021917	-0.969835	0.0013512	MYH4	myosin heavy chain 4 [Source:HGNC Symbol;Acc:HGNC:7574]
MSTRG.30862.1	ENSBGRG00000021917	-0.982056	0.000480067	MYH4	myosin heavy chain 4 [Source:HGNC Symbol;Acc:HGNC:7574]
MSTRG.18038.1	ENSBGRG00000021917	-0.95065	0.00359307	MYH4	myosin heavy chain 4 [Source:HGNC Symbol;Acc:HGNC:7574]
MSTRG.28752.2	ENSBGRG00000021917	-0.987597	0.000229796	MYH4	myosin heavy chain 4 [Source:HGNC Symbol;Acc:HGNC:7574]
MSTRG.25063.5	ENSBGRG00000021917	-0.96086	0.00226789	MYH4	myosin heavy chain 4 [Source:HGNC Symbol;Acc:HGNC:7574]
MSTRG.16654.1	ENSBGRG00000021917	0.966563	0.00165831	MYH4	myosin heavy chain 4 [Source:HGNC Symbol;Acc:HGNC:7574]
MSTRG.8650.2	ENSBGRG00000021917	0.989729	0.000157701	MYH4	myosin heavy chain 4 [Source:HGNC Symbol;Acc:HGNC:7574]
MSTRG.15631.1	ENSBGRG00000021917	0.996364	1.98084e-05	MYH4	myosin heavy chain 4 [Source:HGNC Symbol;Acc:HGNC:7574]
MSTRG.33127.10	ENSBGRG00000021917	0.961616	0.00218168	MYH4	myosin heavy chain 4 [Source:HGNC Symbol;Acc:HGNC:7574]
MSTRG.31101.3	ENSBGRG00000021917	-0.973852	0.00101666	MYH4	myosin heavy chain 4 [Source:HGNC Symbol;Acc:HGNC:7574]
MSTRG.31201.1	ENSBGRG00000021917	0.954961	0.00299715	MYH4	myosin heavy chain 4 [Source:HGNC Symbol;Acc:HGNC:7574]
MSTRG.1578.1	ENSBGRG00000021917	-0.983567	0.000402825	MYH4	myosin heavy chain 4 [Source:HGNC Symbol;Acc:HGNC:7574]
MSTRG.15810.2	ENSBGRG00000021917	-0.97224	0.00114526	MYH4	myosin heavy chain 4 [Source:HGNC Symbol;Acc:HGNC:7574]
MSTRG.19083.1	ENSBGRG00000021917	-0.963943	0.00192676	MYH4	myosin heavy chain 4 [Source:HGNC Symbol;Acc:HGNC:7574]
MSTRG.4944.1	ENSBGRG00000021917	0.973369	0.00105438	MYH4	myosin heavy chain 4 [Source:HGNC Symbol;Acc:HGNC:7574]
MSTRG.4434.1	ENSBGRG00000021917	-0.9857	0.000305258	MYH4	myosin heavy chain 4 [Source:HGNC Symbol;Acc:HGNC:7574]
MSTRG.4434.2	ENSBGRG00000021917	-0.9857	0.000305258	MYH4	myosin heavy chain 4 [Source:HGNC Symbol;Acc:HGNC:7574]
MSTRG.18078.1	ENSBGRG00000021917	0.965761	0.00173836	MYH4	myosin heavy chain 4 [Source:HGNC Symbol;Acc:HGNC:7574]
MSTRG.24539.1	ENSBGRG00000021917	0.960335	0.00232881	MYH4	myosin heavy chain 4 [Source:HGNC Symbol;Acc:HGNC:7574]
MSTRG.14079.1	ENSBGRG00000021917	0.969932	0.0013425	MYH4	myosin heavy chain 4 [Source:HGNC Symbol;Acc:HGNC:7574]
MSTRG.25587.5	ENSBGRG00000021917	0.996673	1.65881e-05	MYH4	myosin heavy chain 4 [Source:HGNC Symbol;Acc:HGNC:7574]
ENSBGRT00000021259	ENSBGRG00000021917	0.973684	0.00102966	MYH4	myosin heavy chain 4 [Source:HGNC Symbol;Acc:HGNC:7574]
MSTRG.30541.1	ENSBGRG00000021917	-0.969207	0.00140768	MYH4	myosin heavy chain 4 [Source:HGNC Symbol;Acc:HGNC:7574]
ENSBGRT00000010172	ENSBGRG00000021917	0.972948	0.00108779	MYH4	myosin heavy chain 4 [Source:HGNC Symbol;Acc:HGNC:7574]
MSTRG.29675.3	ENSBGRG00000021917	-0.981539	0.000508086	MYH4	myosin heavy chain 4 [Source:HGNC Symbol;Acc:HGNC:7574]
MSTRG.15958.4	ENSBGRG00000021917	-0.972062	0.00115985	MYH4	myosin heavy chain 4 [Source:HGNC Symbol;Acc:HGNC:7574]
MSTRG.7085.2	ENSBGRG00000021917	0.955501	0.00292621	MYH4	myosin heavy chain 4 [Source:HGNC Symbol;Acc:HGNC:7574]
MSTRG.24181.1	ENSBGRG00000021917	-0.956336	0.00281815	MYH4	myosin heavy chain 4 [Source:HGNC Symbol;Acc:HGNC:7574]
MSTRG.29679.2	ENSBGRG00000021917	-0.961308	0.00221668	MYH4	myosin heavy chain 4 [Source:HGNC Symbol;Acc:HGNC:7574]
MSTRG.735.1	ENSBGRG00000021917	-0.961333	0.00221379	MYH4	myosin heavy chain 4 [Source:HGNC Symbol;Acc:HGNC:7574]
MSTRG.33025.1	ENSBGRG00000021917	-0.998188	4.92395e-06	MYH4	myosin heavy chain 4 [Source:HGNC Symbol;Acc:HGNC:7574]
MSTRG.2592.3	ENSBGRG00000021917	-0.977631	0.000744965	MYH4	myosin heavy chain 4 [Source:HGNC Symbol;Acc:HGNC:7574]
MSTRG.2592.4	ENSBGRG00000021917	-0.977631	0.000744965	MYH4	myosin heavy chain 4 [Source:HGNC Symbol;Acc:HGNC:7574]
MSTRG.10622.1	ENSBGRG00000021917	-0.962675	0.00206368	MYH4	myosin heavy chain 4 [Source:HGNC Symbol;Acc:HGNC:7574]
MSTRG.15846.1	ENSBGRG00000021917	0.956928	0.00274281	MYH4	myosin heavy chain 4 [Source:HGNC Symbol;Acc:HGNC:7574]
MSTRG.15005.7	ENSBGRG00000021917	0.954601	0.00304484	MYH4	myosin heavy chain 4 [Source:HGNC Symbol;Acc:HGNC:7574]
MSTRG.31004.1	ENSBGRG00000021917	-0.964715	0.00184557	MYH4	myosin heavy chain 4 [Source:HGNC Symbol;Acc:HGNC:7574]
MSTRG.15982.1	ENSBGRG00000021917	-0.97817	0.000709646	MYH4	myosin heavy chain 4 [Source:HGNC Symbol;Acc:HGNC:7574]
MSTRG.18858.1	ENSBGRG00000021917	0.981882	0.000489443	MYH4	myosin heavy chain 4 [Source:HGNC Symbol;Acc:HGNC:7574]
MSTRG.18543.3	ENSBGRG00000021917	-0.961287	0.00221907	MYH4	myosin heavy chain 4 [Source:HGNC Symbol;Acc:HGNC:7574]
MSTRG.1031.7	ENSBGRG00000021917	0.969049	0.00142214	MYH4	myosin heavy chain 4 [Source:HGNC Symbol;Acc:HGNC:7574]
MSTRG.14435.5	ENSBGRG00000021917	0.953723	0.00316281	MYH4	myosin heavy chain 4 [Source:HGNC Symbol;Acc:HGNC:7574]
MSTRG.15817.3	ENSBGRG00000021917	0.970242	0.00131512	MYH4	myosin heavy chain 4 [Source:HGNC Symbol;Acc:HGNC:7574]
MSTRG.10353.1	ENSBGRG00000021917	-0.954507	0.00305738	MYH4	myosin heavy chain 4 [Source:HGNC Symbol;Acc:HGNC:7574]
MSTRG.63.3	ENSBGRG00000021917	-0.955505	0.00292564	MYH4	myosin heavy chain 4 [Source:HGNC Symbol;Acc:HGNC:7574]
MSTRG.63.4	ENSBGRG00000021917	-0.955505	0.00292564	MYH4	myosin heavy chain 4 [Source:HGNC Symbol;Acc:HGNC:7574]
MSTRG.26736.1	ENSBGRG00000021917	0.992384	8.67794e-05	MYH4	myosin heavy chain 4 [Source:HGNC Symbol;Acc:HGNC:7574]
MSTRG.14252.1	ENSBGRG00000021917	-0.955323	0.0029495	MYH4	myosin heavy chain 4 [Source:HGNC Symbol;Acc:HGNC:7574]
ENSBGRT00000000461	ENSBGRG00000021917	0.989096	0.000177709	MYH4	myosin heavy chain 4 [Source:HGNC Symbol;Acc:HGNC:7574]
MSTRG.5880.2	ENSBGRG00000021917	-0.987259	0.000242484	MYH4	myosin heavy chain 4 [Source:HGNC Symbol;Acc:HGNC:7574]
MSTRG.5575.2	ENSBGRG00000021917	-0.992726	7.91667e-05	MYH4	myosin heavy chain 4 [Source:HGNC Symbol;Acc:HGNC:7574]
MSTRG.33427.1	ENSBGRG00000021917	0.96051	0.00230835	MYH4	myosin heavy chain 4 [Source:HGNC Symbol;Acc:HGNC:7574]
MSTRG.17760.1	ENSBGRG00000021917	0.986182	0.000285088	MYH4	myosin heavy chain 4 [Source:HGNC Symbol;Acc:HGNC:7574]
MSTRG.10634.5	ENSBGRG00000021917	0.959988	0.00236941	MYH4	myosin heavy chain 4 [Source:HGNC Symbol;Acc:HGNC:7574]
MSTRG.21555.1	ENSBGRG00000021917	0.990722	0.000128731	MYH4	myosin heavy chain 4 [Source:HGNC Symbol;Acc:HGNC:7574]
MSTRG.53.1	ENSBGRG00000021917	0.995593	2.90867e-05	MYH4	myosin heavy chain 4 [Source:HGNC Symbol;Acc:HGNC:7574]
MSTRG.27855.1	ENSBGRG00000021917	-0.96273	0.00205773	MYH4	myosin heavy chain 4 [Source:HGNC Symbol;Acc:HGNC:7574]
MSTRG.8542.3	ENSBGRG00000021917	-0.982654	0.000448692	MYH4	myosin heavy chain 4 [Source:HGNC Symbol;Acc:HGNC:7574]
MSTRG.8839.1	ENSBGRG00000021917	-0.950791	0.00357266	MYH4	myosin heavy chain 4 [Source:HGNC Symbol;Acc:HGNC:7574]
MSTRG.22565.2	ENSBGRG00000021917	-0.987134	0.00024723	MYH4	myosin heavy chain 4 [Source:HGNC Symbol;Acc:HGNC:7574]
MSTRG.12211.3	ENSBGRG00000021917	0.970143	0.00132385	MYH4	myosin heavy chain 4 [Source:HGNC Symbol;Acc:HGNC:7574]
MSTRG.26306.4	ENSBGRG00000021917	-0.981118	0.000531432	MYH4	myosin heavy chain 4 [Source:HGNC Symbol;Acc:HGNC:7574]
MSTRG.27793.15	ENSBGRG00000021917	0.959308	0.00245001	MYH4	myosin heavy chain 4 [Source:HGNC Symbol;Acc:HGNC:7574]
MSTRG.30392.1	ENSBGRG00000021917	-0.992776	7.80888e-05	MYH4	myosin heavy chain 4 [Source:HGNC Symbol;Acc:HGNC:7574]
MSTRG.22384.3	ENSBGRG00000021917	-0.972539	0.0011208	MYH4	myosin heavy chain 4 [Source:HGNC Symbol;Acc:HGNC:7574]
MSTRG.32507.1	ENSBGRG00000021917	0.981786	0.000494618	MYH4	myosin heavy chain 4 [Source:HGNC Symbol;Acc:HGNC:7574]
MSTRG.20933.1	ENSBGRG00000021917	-0.958361	0.00256459	MYH4	myosin heavy chain 4 [Source:HGNC Symbol;Acc:HGNC:7574]
MSTRG.11898.4	ENSBGRG00000021917	-0.954783	0.00302064	MYH4	myosin heavy chain 4 [Source:HGNC Symbol;Acc:HGNC:7574]
MSTRG.28319.2	ENSBGRG00000021917	-0.968992	0.00142736	MYH4	myosin heavy chain 4 [Source:HGNC Symbol;Acc:HGNC:7574]
MSTRG.20583.6	ENSBGRG00000011234	0.990754	0.000127826	TRIB1	tribbles pseudokinase 1 [Source:HGNC Symbol;Acc:HGNC:16891]
MSTRG.17950.1	ENSBGRG00000011234	0.994887	3.9143e-05	TRIB1	tribbles pseudokinase 1 [Source:HGNC Symbol;Acc:HGNC:16891]
MSTRG.6217.2	ENSBGRG00000011234	0.996454	1.88348e-05	TRIB1	tribbles pseudokinase 1 [Source:HGNC Symbol;Acc:HGNC:16891]
MSTRG.9636.1	ENSBGRG00000011234	0.983436	0.000409284	TRIB1	tribbles pseudokinase 1 [Source:HGNC Symbol;Acc:HGNC:16891]
MSTRG.23180.1	ENSBGRG00000011234	0.950974	0.00354641	TRIB1	tribbles pseudokinase 1 [Source:HGNC Symbol;Acc:HGNC:16891]
MSTRG.1959.1	ENSBGRG00000011234	0.979933	0.000599978	TRIB1	tribbles pseudokinase 1 [Source:HGNC Symbol;Acc:HGNC:16891]
MSTRG.16260.9	ENSBGRG00000011234	0.973914	0.00101184	TRIB1	tribbles pseudokinase 1 [Source:HGNC Symbol;Acc:HGNC:16891]
MSTRG.4090.7	ENSBGRG00000011234	0.957242	0.00270331	TRIB1	tribbles pseudokinase 1 [Source:HGNC Symbol;Acc:HGNC:16891]
MSTRG.20583.3	ENSBGRG00000011234	0.953199	0.00323419	TRIB1	tribbles pseudokinase 1 [Source:HGNC Symbol;Acc:HGNC:16891]
MSTRG.11086.2	ENSBGRG00000011234	0.97524	0.000911977	TRIB1	tribbles pseudokinase 1 [Source:HGNC Symbol;Acc:HGNC:16891]
MSTRG.17950.3	ENSBGRG00000011234	0.984711	0.000348827	TRIB1	tribbles pseudokinase 1 [Source:HGNC Symbol;Acc:HGNC:16891]
MSTRG.11020.1	ENSBGRG00000011234	-0.974162	0.000992797	TRIB1	tribbles pseudokinase 1 [Source:HGNC Symbol;Acc:HGNC:16891]
MSTRG.2592.1	ENSBGRG00000011234	-0.979551	0.000622976	TRIB1	tribbles pseudokinase 1 [Source:HGNC Symbol;Acc:HGNC:16891]
MSTRG.4480.1	ENSBGRG00000011234	0.990311	0.000140372	TRIB1	tribbles pseudokinase 1 [Source:HGNC Symbol;Acc:HGNC:16891]
MSTRG.12212.2	ENSBGRG00000011234	0.9828	0.000441231	TRIB1	tribbles pseudokinase 1 [Source:HGNC Symbol;Acc:HGNC:16891]
MSTRG.4480.4	ENSBGRG00000011234	-0.969246	0.00140417	TRIB1	tribbles pseudokinase 1 [Source:HGNC Symbol;Acc:HGNC:16891]
MSTRG.13727.1	ENSBGRG00000011234	0.964359	0.00188284	TRIB1	tribbles pseudokinase 1 [Source:HGNC Symbol;Acc:HGNC:16891]
MSTRG.31101.2	ENSBGRG00000011234	-0.998266	4.50564e-06	TRIB1	tribbles pseudokinase 1 [Source:HGNC Symbol;Acc:HGNC:16891]
ENSBGRT00000027506	ENSBGRG00000011234	0.987249	0.000242829	TRIB1	tribbles pseudokinase 1 [Source:HGNC Symbol;Acc:HGNC:16891]
MSTRG.24192.2	ENSBGRG00000011234	-0.962144	0.00212254	TRIB1	tribbles pseudokinase 1 [Source:HGNC Symbol;Acc:HGNC:16891]
MSTRG.17679.1	ENSBGRG00000011234	0.990238	0.000142478	TRIB1	tribbles pseudokinase 1 [Source:HGNC Symbol;Acc:HGNC:16891]
MSTRG.20584.1	ENSBGRG00000011234	0.97196	0.0011683	TRIB1	tribbles pseudokinase 1 [Source:HGNC Symbol;Acc:HGNC:16891]
MSTRG.11088.1	ENSBGRG00000011234	0.959116	0.00247305	TRIB1	tribbles pseudokinase 1 [Source:HGNC Symbol;Acc:HGNC:16891]
MSTRG.19360.2	ENSBGRG00000011234	-0.965274	0.0017879	TRIB1	tribbles pseudokinase 1 [Source:HGNC Symbol;Acc:HGNC:16891]
MSTRG.6018.1	ENSBGRG00000011234	-0.953113	0.00324607	TRIB1	tribbles pseudokinase 1 [Source:HGNC Symbol;Acc:HGNC:16891]
MSTRG.15587.1	ENSBGRG00000011234	-0.978049	0.000717474	TRIB1	tribbles pseudokinase 1 [Source:HGNC Symbol;Acc:HGNC:16891]
MSTRG.23180.2	ENSBGRG00000011234	0.95664	0.00277935	TRIB1	tribbles pseudokinase 1 [Source:HGNC Symbol;Acc:HGNC:16891]
MSTRG.3866.2	ENSBGRG00000011234	-0.959418	0.00243689	TRIB1	tribbles pseudokinase 1 [Source:HGNC Symbol;Acc:HGNC:16891]
MSTRG.31463.2	ENSBGRG00000011234	0.984502	0.000358422	TRIB1	tribbles pseudokinase 1 [Source:HGNC Symbol;Acc:HGNC:16891]
MSTRG.8649.1	ENSBGRG00000011234	-0.992816	7.72239e-05	TRIB1	tribbles pseudokinase 1 [Source:HGNC Symbol;Acc:HGNC:16891]
MSTRG.26483.1	ENSBGRG00000011234	-0.965283	0.00178701	TRIB1	tribbles pseudokinase 1 [Source:HGNC Symbol;Acc:HGNC:16891]
MSTRG.19059.1	ENSBGRG00000011234	0.966382	0.00167624	TRIB1	tribbles pseudokinase 1 [Source:HGNC Symbol;Acc:HGNC:16891]
MSTRG.29089.2	ENSBGRG00000011234	0.980013	0.000595205	TRIB1	tribbles pseudokinase 1 [Source:HGNC Symbol;Acc:HGNC:16891]
MSTRG.17848.1	ENSBGRG00000011234	-0.986825	0.000259216	TRIB1	tribbles pseudokinase 1 [Source:HGNC Symbol;Acc:HGNC:16891]
MSTRG.14054.3	ENSBGRG00000011234	-0.984763	0.000346485	TRIB1	tribbles pseudokinase 1 [Source:HGNC Symbol;Acc:HGNC:16891]
MSTRG.17896.1	ENSBGRG00000011234	0.98623	0.000283102	TRIB1	tribbles pseudokinase 1 [Source:HGNC Symbol;Acc:HGNC:16891]
MSTRG.3488.6	ENSBGRG00000011234	0.988914	0.000183677	TRIB1	tribbles pseudokinase 1 [Source:HGNC Symbol;Acc:HGNC:16891]
MSTRG.8650.1	ENSBGRG00000011234	0.982546	0.000454321	TRIB1	tribbles pseudokinase 1 [Source:HGNC Symbol;Acc:HGNC:16891]
MSTRG.8242.3	ENSBGRG00000011234	-0.993903	5.56524e-05	TRIB1	tribbles pseudokinase 1 [Source:HGNC Symbol;Acc:HGNC:16891]
MSTRG.9329.1	ENSBGRG00000011234	-0.958609	0.0025344	TRIB1	tribbles pseudokinase 1 [Source:HGNC Symbol;Acc:HGNC:16891]
MSTRG.783.3	ENSBGRG00000011234	0.980042	0.000593507	TRIB1	tribbles pseudokinase 1 [Source:HGNC Symbol;Acc:HGNC:16891]
MSTRG.22127.1	ENSBGRG00000011234	-0.978849	0.000666335	TRIB1	tribbles pseudokinase 1 [Source:HGNC Symbol;Acc:HGNC:16891]
MSTRG.4480.2	ENSBGRG00000011234	0.987687	0.000226494	TRIB1	tribbles pseudokinase 1 [Source:HGNC Symbol;Acc:HGNC:16891]
MSTRG.15040.1	ENSBGRG00000011234	-0.962714	0.00205947	TRIB1	tribbles pseudokinase 1 [Source:HGNC Symbol;Acc:HGNC:16891]
MSTRG.4123.1	ENSBGRG00000011234	0.983784	0.000392288	TRIB1	tribbles pseudokinase 1 [Source:HGNC Symbol;Acc:HGNC:16891]
MSTRG.29938.1	ENSBGRG00000011234	0.982371	0.000463452	TRIB1	tribbles pseudokinase 1 [Source:HGNC Symbol;Acc:HGNC:16891]
MSTRG.3384.1	ENSBGRG00000011234	-0.983656	0.000398506	TRIB1	tribbles pseudokinase 1 [Source:HGNC Symbol;Acc:HGNC:16891]
MSTRG.30862.1	ENSBGRG00000011234	-0.988269	0.000205603	TRIB1	tribbles pseudokinase 1 [Source:HGNC Symbol;Acc:HGNC:16891]
MSTRG.18038.1	ENSBGRG00000011234	-0.95403	0.00312133	TRIB1	tribbles pseudokinase 1 [Source:HGNC Symbol;Acc:HGNC:16891]
MSTRG.28752.2	ENSBGRG00000011234	-0.992344	8.77059e-05	TRIB1	tribbles pseudokinase 1 [Source:HGNC Symbol;Acc:HGNC:16891]
MSTRG.25063.5	ENSBGRG00000011234	-0.967391	0.00157768	TRIB1	tribbles pseudokinase 1 [Source:HGNC Symbol;Acc:HGNC:16891]
MSTRG.16654.1	ENSBGRG00000011234	0.96832	0.00148949	TRIB1	tribbles pseudokinase 1 [Source:HGNC Symbol;Acc:HGNC:16891]
MSTRG.8650.2	ENSBGRG00000011234	0.990654	0.000130603	TRIB1	tribbles pseudokinase 1 [Source:HGNC Symbol;Acc:HGNC:16891]
MSTRG.15631.1	ENSBGRG00000011234	0.995366	3.21613e-05	TRIB1	tribbles pseudokinase 1 [Source:HGNC Symbol;Acc:HGNC:16891]
MSTRG.33127.10	ENSBGRG00000011234	0.958789	0.00251253	TRIB1	tribbles pseudokinase 1 [Source:HGNC Symbol;Acc:HGNC:16891]
MSTRG.31101.3	ENSBGRG00000011234	-0.974882	0.000938445	TRIB1	tribbles pseudokinase 1 [Source:HGNC Symbol;Acc:HGNC:16891]
MSTRG.31201.1	ENSBGRG00000011234	0.970571	0.00128632	TRIB1	tribbles pseudokinase 1 [Source:HGNC Symbol;Acc:HGNC:16891]
MSTRG.1578.1	ENSBGRG00000011234	-0.986918	0.000255587	TRIB1	tribbles pseudokinase 1 [Source:HGNC Symbol;Acc:HGNC:16891]
MSTRG.15810.2	ENSBGRG00000011234	-0.974688	0.00095291	TRIB1	tribbles pseudokinase 1 [Source:HGNC Symbol;Acc:HGNC:16891]
MSTRG.19083.1	ENSBGRG00000011234	-0.952421	0.00334175	TRIB1	tribbles pseudokinase 1 [Source:HGNC Symbol;Acc:HGNC:16891]
MSTRG.4944.1	ENSBGRG00000011234	0.959603	0.00241492	TRIB1	tribbles pseudokinase 1 [Source:HGNC Symbol;Acc:HGNC:16891]
MSTRG.13535.2	ENSBGRG00000011234	0.967712	0.00154698	TRIB1	tribbles pseudokinase 1 [Source:HGNC Symbol;Acc:HGNC:16891]
MSTRG.13535.3	ENSBGRG00000011234	0.967712	0.00154698	TRIB1	tribbles pseudokinase 1 [Source:HGNC Symbol;Acc:HGNC:16891]
MSTRG.4434.1	ENSBGRG00000011234	-0.987064	0.000249932	TRIB1	tribbles pseudokinase 1 [Source:HGNC Symbol;Acc:HGNC:16891]
MSTRG.4434.2	ENSBGRG00000011234	-0.987064	0.000249932	TRIB1	tribbles pseudokinase 1 [Source:HGNC Symbol;Acc:HGNC:16891]
MSTRG.12112.2	ENSBGRG00000011234	-0.968727	0.00145174	TRIB1	tribbles pseudokinase 1 [Source:HGNC Symbol;Acc:HGNC:16891]
MSTRG.24539.1	ENSBGRG00000011234	0.960463	0.00231385	TRIB1	tribbles pseudokinase 1 [Source:HGNC Symbol;Acc:HGNC:16891]
MSTRG.14079.1	ENSBGRG00000011234	0.950808	0.0035702	TRIB1	tribbles pseudokinase 1 [Source:HGNC Symbol;Acc:HGNC:16891]
MSTRG.25587.5	ENSBGRG00000011234	0.987166	0.000246001	TRIB1	tribbles pseudokinase 1 [Source:HGNC Symbol;Acc:HGNC:16891]
ENSBGRT00000021259	ENSBGRG00000011234	0.985924	0.000295785	TRIB1	tribbles pseudokinase 1 [Source:HGNC Symbol;Acc:HGNC:16891]
MSTRG.30541.1	ENSBGRG00000011234	-0.969788	0.00135532	TRIB1	tribbles pseudokinase 1 [Source:HGNC Symbol;Acc:HGNC:16891]
ENSBGRT00000010172	ENSBGRG00000011234	0.96239	0.00209513	TRIB1	tribbles pseudokinase 1 [Source:HGNC Symbol;Acc:HGNC:16891]
MSTRG.29675.3	ENSBGRG00000011234	-0.979371	0.000633974	TRIB1	tribbles pseudokinase 1 [Source:HGNC Symbol;Acc:HGNC:16891]
MSTRG.15958.4	ENSBGRG00000011234	-0.96959	0.00137306	TRIB1	tribbles pseudokinase 1 [Source:HGNC Symbol;Acc:HGNC:16891]
MSTRG.7085.2	ENSBGRG00000011234	0.969929	0.0013428	TRIB1	tribbles pseudokinase 1 [Source:HGNC Symbol;Acc:HGNC:16891]
MSTRG.24181.1	ENSBGRG00000011234	-0.955372	0.00294304	TRIB1	tribbles pseudokinase 1 [Source:HGNC Symbol;Acc:HGNC:16891]
MSTRG.29679.2	ENSBGRG00000011234	-0.964129	0.00190701	TRIB1	tribbles pseudokinase 1 [Source:HGNC Symbol;Acc:HGNC:16891]
MSTRG.33025.1	ENSBGRG00000011234	-0.995709	2.75801e-05	TRIB1	tribbles pseudokinase 1 [Source:HGNC Symbol;Acc:HGNC:16891]
MSTRG.2592.3	ENSBGRG00000011234	-0.978709	0.00067514	TRIB1	tribbles pseudokinase 1 [Source:HGNC Symbol;Acc:HGNC:16891]
MSTRG.2592.4	ENSBGRG00000011234	-0.978709	0.00067514	TRIB1	tribbles pseudokinase 1 [Source:HGNC Symbol;Acc:HGNC:16891]
MSTRG.10622.1	ENSBGRG00000011234	-0.974535	0.000964462	TRIB1	tribbles pseudokinase 1 [Source:HGNC Symbol;Acc:HGNC:16891]
MSTRG.19024.3	ENSBGRG00000011234	-0.965831	0.00173136	TRIB1	tribbles pseudokinase 1 [Source:HGNC Symbol;Acc:HGNC:16891]
MSTRG.19024.4	ENSBGRG00000011234	-0.965831	0.00173136	TRIB1	tribbles pseudokinase 1 [Source:HGNC Symbol;Acc:HGNC:16891]
MSTRG.15005.7	ENSBGRG00000011234	0.968317	0.00148984	TRIB1	tribbles pseudokinase 1 [Source:HGNC Symbol;Acc:HGNC:16891]
ENSBGRT00000045206	ENSBGRG00000011234	0.956722	0.00276893	TRIB1	tribbles pseudokinase 1 [Source:HGNC Symbol;Acc:HGNC:16891]
MSTRG.31004.1	ENSBGRG00000011234	-0.980756	0.000551932	TRIB1	tribbles pseudokinase 1 [Source:HGNC Symbol;Acc:HGNC:16891]
MSTRG.15982.1	ENSBGRG00000011234	-0.981767	0.000495651	TRIB1	tribbles pseudokinase 1 [Source:HGNC Symbol;Acc:HGNC:16891]
MSTRG.18858.1	ENSBGRG00000011234	0.975791	0.000872035	TRIB1	tribbles pseudokinase 1 [Source:HGNC Symbol;Acc:HGNC:16891]
MSTRG.18543.3	ENSBGRG00000011234	-0.96536	0.00177911	TRIB1	tribbles pseudokinase 1 [Source:HGNC Symbol;Acc:HGNC:16891]
MSTRG.27586.1	ENSBGRG00000011234	-0.960618	0.00229591	TRIB1	tribbles pseudokinase 1 [Source:HGNC Symbol;Acc:HGNC:16891]
MSTRG.1510.1	ENSBGRG00000011234	0.955713	0.00289864	TRIB1	tribbles pseudokinase 1 [Source:HGNC Symbol;Acc:HGNC:16891]
MSTRG.1031.7	ENSBGRG00000011234	0.950972	0.00354669	TRIB1	tribbles pseudokinase 1 [Source:HGNC Symbol;Acc:HGNC:16891]
MSTRG.15817.3	ENSBGRG00000011234	0.961172	0.00223214	TRIB1	tribbles pseudokinase 1 [Source:HGNC Symbol;Acc:HGNC:16891]
MSTRG.8867.2	ENSBGRG00000011234	-0.95584	0.00288206	TRIB1	tribbles pseudokinase 1 [Source:HGNC Symbol;Acc:HGNC:16891]
MSTRG.28043.1	ENSBGRG00000011234	0.952437	0.00333963	TRIB1	tribbles pseudokinase 1 [Source:HGNC Symbol;Acc:HGNC:16891]
MSTRG.10353.1	ENSBGRG00000011234	-0.960239	0.00233997	TRIB1	tribbles pseudokinase 1 [Source:HGNC Symbol;Acc:HGNC:16891]
MSTRG.63.3	ENSBGRG00000011234	-0.951491	0.00347255	TRIB1	tribbles pseudokinase 1 [Source:HGNC Symbol;Acc:HGNC:16891]
MSTRG.63.4	ENSBGRG00000011234	-0.951491	0.00347255	TRIB1	tribbles pseudokinase 1 [Source:HGNC Symbol;Acc:HGNC:16891]
MSTRG.26736.1	ENSBGRG00000011234	0.982339	0.000465095	TRIB1	tribbles pseudokinase 1 [Source:HGNC Symbol;Acc:HGNC:16891]
ENSBGRT00000045826	ENSBGRG00000011234	0.957722	0.0026434	TRIB1	tribbles pseudokinase 1 [Source:HGNC Symbol;Acc:HGNC:16891]
MSTRG.14252.1	ENSBGRG00000011234	-0.958176	0.00258734	TRIB1	tribbles pseudokinase 1 [Source:HGNC Symbol;Acc:HGNC:16891]
ENSBGRT00000000461	ENSBGRG00000011234	0.979483	0.000627129	TRIB1	tribbles pseudokinase 1 [Source:HGNC Symbol;Acc:HGNC:16891]
MSTRG.5880.2	ENSBGRG00000011234	-0.972953	0.00108744	TRIB1	tribbles pseudokinase 1 [Source:HGNC Symbol;Acc:HGNC:16891]
MSTRG.5575.2	ENSBGRG00000011234	-0.986971	0.00025353	TRIB1	tribbles pseudokinase 1 [Source:HGNC Symbol;Acc:HGNC:16891]
MSTRG.33427.1	ENSBGRG00000011234	0.960303	0.00233249	TRIB1	tribbles pseudokinase 1 [Source:HGNC Symbol;Acc:HGNC:16891]
MSTRG.17760.1	ENSBGRG00000011234	0.975318	0.000906291	TRIB1	tribbles pseudokinase 1 [Source:HGNC Symbol;Acc:HGNC:16891]
MSTRG.10634.5	ENSBGRG00000011234	0.971949	0.00116925	TRIB1	tribbles pseudokinase 1 [Source:HGNC Symbol;Acc:HGNC:16891]
MSTRG.21555.1	ENSBGRG00000011234	0.996164	2.20435e-05	TRIB1	tribbles pseudokinase 1 [Source:HGNC Symbol;Acc:HGNC:16891]
MSTRG.53.1	ENSBGRG00000011234	0.992033	9.49507e-05	TRIB1	tribbles pseudokinase 1 [Source:HGNC Symbol;Acc:HGNC:16891]
MSTRG.27855.1	ENSBGRG00000011234	-0.963807	0.00194119	TRIB1	tribbles pseudokinase 1 [Source:HGNC Symbol;Acc:HGNC:16891]
MSTRG.8542.3	ENSBGRG00000011234	-0.98523	0.000325623	TRIB1	tribbles pseudokinase 1 [Source:HGNC Symbol;Acc:HGNC:16891]
MSTRG.12116.1	ENSBGRG00000011234	-0.950567	0.00360505	TRIB1	tribbles pseudokinase 1 [Source:HGNC Symbol;Acc:HGNC:16891]
MSTRG.8839.1	ENSBGRG00000011234	-0.956316	0.00282081	TRIB1	tribbles pseudokinase 1 [Source:HGNC Symbol;Acc:HGNC:16891]
MSTRG.22565.2	ENSBGRG00000011234	-0.981464	0.000512207	TRIB1	tribbles pseudokinase 1 [Source:HGNC Symbol;Acc:HGNC:16891]
MSTRG.12211.3	ENSBGRG00000011234	0.974491	0.000967793	TRIB1	tribbles pseudokinase 1 [Source:HGNC Symbol;Acc:HGNC:16891]
MSTRG.26306.4	ENSBGRG00000011234	-0.979283	0.000639371	TRIB1	tribbles pseudokinase 1 [Source:HGNC Symbol;Acc:HGNC:16891]
MSTRG.27793.15	ENSBGRG00000011234	0.970852	0.00126202	TRIB1	tribbles pseudokinase 1 [Source:HGNC Symbol;Acc:HGNC:16891]
MSTRG.30392.1	ENSBGRG00000011234	-0.983478	0.000407192	TRIB1	tribbles pseudokinase 1 [Source:HGNC Symbol;Acc:HGNC:16891]
MSTRG.22384.3	ENSBGRG00000011234	-0.977293	0.000767544	TRIB1	tribbles pseudokinase 1 [Source:HGNC Symbol;Acc:HGNC:16891]
MSTRG.32507.1	ENSBGRG00000011234	0.964873	0.00182921	TRIB1	tribbles pseudokinase 1 [Source:HGNC Symbol;Acc:HGNC:16891]
MSTRG.17487.1	ENSBGRG00000011234	-0.959059	0.00247994	TRIB1	tribbles pseudokinase 1 [Source:HGNC Symbol;Acc:HGNC:16891]
MSTRG.11898.4	ENSBGRG00000011234	-0.96862	0.0014616	TRIB1	tribbles pseudokinase 1 [Source:HGNC Symbol;Acc:HGNC:16891]
MSTRG.28319.2	ENSBGRG00000011234	-0.973928	0.00101074	TRIB1	tribbles pseudokinase 1 [Source:HGNC Symbol;Acc:HGNC:16891]
MSTRG.20583.6	ENSBGRG00000020700	0.993295	6.72759e-05	-	XP_027402928.1 serine/threonine-protein kinase SIK1 [Bos indicus x Bos taurus]
MSTRG.17950.1	ENSBGRG00000020700	0.989244	0.000172929	-	XP_027402928.1 serine/threonine-protein kinase SIK1 [Bos indicus x Bos taurus]
MSTRG.6217.2	ENSBGRG00000020700	0.997576	8.80701e-06	-	XP_027402928.1 serine/threonine-protein kinase SIK1 [Bos indicus x Bos taurus]
MSTRG.9636.1	ENSBGRG00000020700	0.973256	0.00106331	-	XP_027402928.1 serine/threonine-protein kinase SIK1 [Bos indicus x Bos taurus]
MSTRG.13727.3	ENSBGRG00000020700	0.950818	0.00356887	-	XP_027402928.1 serine/threonine-protein kinase SIK1 [Bos indicus x Bos taurus]
MSTRG.23180.1	ENSBGRG00000020700	0.978251	0.000704391	-	XP_027402928.1 serine/threonine-protein kinase SIK1 [Bos indicus x Bos taurus]
MSTRG.1959.1	ENSBGRG00000020700	0.987963	0.000216463	-	XP_027402928.1 serine/threonine-protein kinase SIK1 [Bos indicus x Bos taurus]
MSTRG.16260.9	ENSBGRG00000020700	0.983987	0.000382593	-	XP_027402928.1 serine/threonine-protein kinase SIK1 [Bos indicus x Bos taurus]
MSTRG.4090.7	ENSBGRG00000020700	0.965796	0.00173485	-	XP_027402928.1 serine/threonine-protein kinase SIK1 [Bos indicus x Bos taurus]
MSTRG.20583.3	ENSBGRG00000020700	0.971528	0.00120444	-	XP_027402928.1 serine/threonine-protein kinase SIK1 [Bos indicus x Bos taurus]
MSTRG.11086.2	ENSBGRG00000020700	0.982128	0.000476282	-	XP_027402928.1 serine/threonine-protein kinase SIK1 [Bos indicus x Bos taurus]
MSTRG.17950.3	ENSBGRG00000020700	0.966743	0.00164062	-	XP_027402928.1 serine/threonine-protein kinase SIK1 [Bos indicus x Bos taurus]
MSTRG.31308.1	ENSBGRG00000020700	0.958706	0.0025226	-	XP_027402928.1 serine/threonine-protein kinase SIK1 [Bos indicus x Bos taurus]
MSTRG.11020.1	ENSBGRG00000020700	-0.990903	0.000123758	-	XP_027402928.1 serine/threonine-protein kinase SIK1 [Bos indicus x Bos taurus]
MSTRG.1150.7	ENSBGRG00000020700	0.952042	0.00339487	-	XP_027402928.1 serine/threonine-protein kinase SIK1 [Bos indicus x Bos taurus]
MSTRG.2592.1	ENSBGRG00000020700	-0.976588	0.000815745	-	XP_027402928.1 serine/threonine-protein kinase SIK1 [Bos indicus x Bos taurus]
MSTRG.4480.1	ENSBGRG00000020700	0.996268	2.08687e-05	-	XP_027402928.1 serine/threonine-protein kinase SIK1 [Bos indicus x Bos taurus]
MSTRG.20583.4	ENSBGRG00000020700	0.951005	0.00354194	-	XP_027402928.1 serine/threonine-protein kinase SIK1 [Bos indicus x Bos taurus]
MSTRG.12212.2	ENSBGRG00000020700	0.990917	0.000123381	-	XP_027402928.1 serine/threonine-protein kinase SIK1 [Bos indicus x Bos taurus]
MSTRG.4480.4	ENSBGRG00000020700	-0.964511	0.00186687	-	XP_027402928.1 serine/threonine-protein kinase SIK1 [Bos indicus x Bos taurus]
MSTRG.13727.1	ENSBGRG00000020700	0.957979	0.0026115	-	XP_027402928.1 serine/threonine-protein kinase SIK1 [Bos indicus x Bos taurus]
MSTRG.31101.2	ENSBGRG00000020700	-0.991638	0.000104586	-	XP_027402928.1 serine/threonine-protein kinase SIK1 [Bos indicus x Bos taurus]
MSTRG.20583.2	ENSBGRG00000020700	0.964097	0.00191042	-	XP_027402928.1 serine/threonine-protein kinase SIK1 [Bos indicus x Bos taurus]
ENSBGRT00000027506	ENSBGRG00000020700	0.974611	0.000958706	-	XP_027402928.1 serine/threonine-protein kinase SIK1 [Bos indicus x Bos taurus]
MSTRG.24192.2	ENSBGRG00000020700	-0.976901	0.000794152	-	XP_027402928.1 serine/threonine-protein kinase SIK1 [Bos indicus x Bos taurus]
MSTRG.18705.1	ENSBGRG00000020700	0.963164	0.00201036	-	XP_027402928.1 serine/threonine-protein kinase SIK1 [Bos indicus x Bos taurus]
MSTRG.17679.1	ENSBGRG00000020700	0.976336	0.00083336	-	XP_027402928.1 serine/threonine-protein kinase SIK1 [Bos indicus x Bos taurus]
MSTRG.20584.1	ENSBGRG00000020700	0.985587	0.000310107	-	XP_027402928.1 serine/threonine-protein kinase SIK1 [Bos indicus x Bos taurus]
MSTRG.11088.1	ENSBGRG00000020700	0.962803	0.00204971	-	XP_027402928.1 serine/threonine-protein kinase SIK1 [Bos indicus x Bos taurus]
MSTRG.19360.2	ENSBGRG00000020700	-0.982374	0.000463264	-	XP_027402928.1 serine/threonine-protein kinase SIK1 [Bos indicus x Bos taurus]
MSTRG.6018.1	ENSBGRG00000020700	-0.963757	0.00194651	-	XP_027402928.1 serine/threonine-protein kinase SIK1 [Bos indicus x Bos taurus]
MSTRG.15587.1	ENSBGRG00000020700	-0.991918	9.77023e-05	-	XP_027402928.1 serine/threonine-protein kinase SIK1 [Bos indicus x Bos taurus]
MSTRG.23180.2	ENSBGRG00000020700	0.974146	0.000993976	-	XP_027402928.1 serine/threonine-protein kinase SIK1 [Bos indicus x Bos taurus]
MSTRG.3866.2	ENSBGRG00000020700	-0.975172	0.000916962	-	XP_027402928.1 serine/threonine-protein kinase SIK1 [Bos indicus x Bos taurus]
MSTRG.31463.2	ENSBGRG00000020700	0.99472	4.175e-05	-	XP_027402928.1 serine/threonine-protein kinase SIK1 [Bos indicus x Bos taurus]
MSTRG.8649.1	ENSBGRG00000020700	-0.995036	3.69063e-05	-	XP_027402928.1 serine/threonine-protein kinase SIK1 [Bos indicus x Bos taurus]
MSTRG.26483.1	ENSBGRG00000020700	-0.969971	0.00133907	-	XP_027402928.1 serine/threonine-protein kinase SIK1 [Bos indicus x Bos taurus]
MSTRG.19059.1	ENSBGRG00000020700	0.980133	0.00058814	-	XP_027402928.1 serine/threonine-protein kinase SIK1 [Bos indicus x Bos taurus]
MSTRG.29089.2	ENSBGRG00000020700	0.985191	0.000327328	-	XP_027402928.1 serine/threonine-protein kinase SIK1 [Bos indicus x Bos taurus]
MSTRG.17848.1	ENSBGRG00000020700	-0.995031	3.69748e-05	-	XP_027402928.1 serine/threonine-protein kinase SIK1 [Bos indicus x Bos taurus]
MSTRG.14054.3	ENSBGRG00000020700	-0.98885	0.000185789	-	XP_027402928.1 serine/threonine-protein kinase SIK1 [Bos indicus x Bos taurus]
MSTRG.17896.1	ENSBGRG00000020700	0.973653	0.00103213	-	XP_027402928.1 serine/threonine-protein kinase SIK1 [Bos indicus x Bos taurus]
MSTRG.27438.1	ENSBGRG00000020700	-0.953808	0.00315127	-	XP_027402928.1 serine/threonine-protein kinase SIK1 [Bos indicus x Bos taurus]
MSTRG.3488.6	ENSBGRG00000020700	0.98135	0.000518486	-	XP_027402928.1 serine/threonine-protein kinase SIK1 [Bos indicus x Bos taurus]
MSTRG.8650.1	ENSBGRG00000020700	0.99084	0.000125483	-	XP_027402928.1 serine/threonine-protein kinase SIK1 [Bos indicus x Bos taurus]
MSTRG.8242.3	ENSBGRG00000020700	-0.994092	5.22605e-05	-	XP_027402928.1 serine/threonine-protein kinase SIK1 [Bos indicus x Bos taurus]
MSTRG.783.3	ENSBGRG00000020700	0.979049	0.000653845	-	XP_027402928.1 serine/threonine-protein kinase SIK1 [Bos indicus x Bos taurus]
MSTRG.22127.1	ENSBGRG00000020700	-0.994024	5.34594e-05	-	XP_027402928.1 serine/threonine-protein kinase SIK1 [Bos indicus x Bos taurus]
MSTRG.4480.2	ENSBGRG00000020700	0.973273	0.00106197	-	XP_027402928.1 serine/threonine-protein kinase SIK1 [Bos indicus x Bos taurus]
MSTRG.15040.1	ENSBGRG00000020700	-0.981133	0.000530599	-	XP_027402928.1 serine/threonine-protein kinase SIK1 [Bos indicus x Bos taurus]
MSTRG.4123.1	ENSBGRG00000020700	0.976362	0.000831532	-	XP_027402928.1 serine/threonine-protein kinase SIK1 [Bos indicus x Bos taurus]
MSTRG.29938.1	ENSBGRG00000020700	0.97429	0.000982984	-	XP_027402928.1 serine/threonine-protein kinase SIK1 [Bos indicus x Bos taurus]
MSTRG.3384.1	ENSBGRG00000020700	-0.980001	0.000595954	-	XP_027402928.1 serine/threonine-protein kinase SIK1 [Bos indicus x Bos taurus]
MSTRG.30862.1	ENSBGRG00000020700	-0.989006	0.000180625	-	XP_027402928.1 serine/threonine-protein kinase SIK1 [Bos indicus x Bos taurus]
MSTRG.18038.1	ENSBGRG00000020700	-0.973537	0.00104115	-	XP_027402928.1 serine/threonine-protein kinase SIK1 [Bos indicus x Bos taurus]
MSTRG.28752.2	ENSBGRG00000020700	-0.996896	1.44333e-05	-	XP_027402928.1 serine/threonine-protein kinase SIK1 [Bos indicus x Bos taurus]
MSTRG.25063.5	ENSBGRG00000020700	-0.964802	0.00183656	-	XP_027402928.1 serine/threonine-protein kinase SIK1 [Bos indicus x Bos taurus]
MSTRG.9348.1	ENSBGRG00000020700	0.964212	0.0018983	-	XP_027402928.1 serine/threonine-protein kinase SIK1 [Bos indicus x Bos taurus]
MSTRG.4247.1	ENSBGRG00000020700	-0.961215	0.00222726	-	XP_027402928.1 serine/threonine-protein kinase SIK1 [Bos indicus x Bos taurus]
MSTRG.16654.1	ENSBGRG00000020700	0.971592	0.00119903	-	XP_027402928.1 serine/threonine-protein kinase SIK1 [Bos indicus x Bos taurus]
MSTRG.8650.2	ENSBGRG00000020700	0.979458	0.000628609	-	XP_027402928.1 serine/threonine-protein kinase SIK1 [Bos indicus x Bos taurus]
MSTRG.11078.5	ENSBGRG00000020700	-0.96547	0.00176795	-	XP_027402928.1 serine/threonine-protein kinase SIK1 [Bos indicus x Bos taurus]
MSTRG.15631.1	ENSBGRG00000020700	0.985728	0.000304088	-	XP_027402928.1 serine/threonine-protein kinase SIK1 [Bos indicus x Bos taurus]
MSTRG.31101.3	ENSBGRG00000020700	-0.970785	0.00126782	-	XP_027402928.1 serine/threonine-protein kinase SIK1 [Bos indicus x Bos taurus]
MSTRG.31201.1	ENSBGRG00000020700	0.983009	0.0004306	-	XP_027402928.1 serine/threonine-protein kinase SIK1 [Bos indicus x Bos taurus]
MSTRG.1578.1	ENSBGRG00000020700	-0.99886	1.94751e-06	-	XP_027402928.1 serine/threonine-protein kinase SIK1 [Bos indicus x Bos taurus]
MSTRG.15810.2	ENSBGRG00000020700	-0.988219	0.000207387	-	XP_027402928.1 serine/threonine-protein kinase SIK1 [Bos indicus x Bos taurus]
MSTRG.19083.1	ENSBGRG00000020700	-0.968908	0.00143507	-	XP_027402928.1 serine/threonine-protein kinase SIK1 [Bos indicus x Bos taurus]
MSTRG.13535.2	ENSBGRG00000020700	0.980294	0.000578651	-	XP_027402928.1 serine/threonine-protein kinase SIK1 [Bos indicus x Bos taurus]
MSTRG.13535.3	ENSBGRG00000020700	0.980294	0.000578651	-	XP_027402928.1 serine/threonine-protein kinase SIK1 [Bos indicus x Bos taurus]
MSTRG.4434.1	ENSBGRG00000020700	-0.988779	0.000188151	-	XP_027402928.1 serine/threonine-protein kinase SIK1 [Bos indicus x Bos taurus]
MSTRG.4434.2	ENSBGRG00000020700	-0.988779	0.000188151	-	XP_027402928.1 serine/threonine-protein kinase SIK1 [Bos indicus x Bos taurus]
MSTRG.25587.5	ENSBGRG00000020700	0.97662	0.000813534	-	XP_027402928.1 serine/threonine-protein kinase SIK1 [Bos indicus x Bos taurus]
ENSBGRT00000021259	ENSBGRG00000020700	0.995031	3.69754e-05	-	XP_027402928.1 serine/threonine-protein kinase SIK1 [Bos indicus x Bos taurus]
MSTRG.17988.1	ENSBGRG00000020700	-0.97348	0.00104562	-	XP_027402928.1 serine/threonine-protein kinase SIK1 [Bos indicus x Bos taurus]
MSTRG.30541.1	ENSBGRG00000020700	-0.973051	0.00107962	-	XP_027402928.1 serine/threonine-protein kinase SIK1 [Bos indicus x Bos taurus]
MSTRG.24141.6	ENSBGRG00000020700	-0.953323	0.00321723	-	XP_027402928.1 serine/threonine-protein kinase SIK1 [Bos indicus x Bos taurus]
MSTRG.29675.3	ENSBGRG00000020700	-0.980211	0.000583535	-	XP_027402928.1 serine/threonine-protein kinase SIK1 [Bos indicus x Bos taurus]
MSTRG.15958.4	ENSBGRG00000020700	-0.988314	0.000204049	-	XP_027402928.1 serine/threonine-protein kinase SIK1 [Bos indicus x Bos taurus]
MSTRG.24181.1	ENSBGRG00000020700	-0.973912	0.00101201	-	XP_027402928.1 serine/threonine-protein kinase SIK1 [Bos indicus x Bos taurus]
MSTRG.29679.2	ENSBGRG00000020700	-0.973036	0.0010808	-	XP_027402928.1 serine/threonine-protein kinase SIK1 [Bos indicus x Bos taurus]
MSTRG.17804.6	ENSBGRG00000020700	-0.952237	0.00336744	-	XP_027402928.1 serine/threonine-protein kinase SIK1 [Bos indicus x Bos taurus]
MSTRG.735.1	ENSBGRG00000020700	-0.970741	0.00127164	-	XP_027402928.1 serine/threonine-protein kinase SIK1 [Bos indicus x Bos taurus]
MSTRG.33025.1	ENSBGRG00000020700	-0.985084	0.000332066	-	XP_027402928.1 serine/threonine-protein kinase SIK1 [Bos indicus x Bos taurus]
MSTRG.2592.3	ENSBGRG00000020700	-0.986967	0.000253675	-	XP_027402928.1 serine/threonine-protein kinase SIK1 [Bos indicus x Bos taurus]
MSTRG.2592.4	ENSBGRG00000020700	-0.986967	0.000253675	-	XP_027402928.1 serine/threonine-protein kinase SIK1 [Bos indicus x Bos taurus]
MSTRG.11403.1	ENSBGRG00000020700	0.955458	0.0029318	-	XP_027402928.1 serine/threonine-protein kinase SIK1 [Bos indicus x Bos taurus]
MSTRG.10622.1	ENSBGRG00000020700	-0.973138	0.00107267	-	XP_027402928.1 serine/threonine-protein kinase SIK1 [Bos indicus x Bos taurus]
MSTRG.19024.3	ENSBGRG00000020700	-0.965758	0.00173869	-	XP_027402928.1 serine/threonine-protein kinase SIK1 [Bos indicus x Bos taurus]
MSTRG.19024.4	ENSBGRG00000020700	-0.965758	0.00173869	-	XP_027402928.1 serine/threonine-protein kinase SIK1 [Bos indicus x Bos taurus]
MSTRG.10096.2	ENSBGRG00000020700	-0.954169	0.00310257	-	XP_027402928.1 serine/threonine-protein kinase SIK1 [Bos indicus x Bos taurus]
MSTRG.15005.7	ENSBGRG00000020700	0.978151	0.000710861	-	XP_027402928.1 serine/threonine-protein kinase SIK1 [Bos indicus x Bos taurus]
MSTRG.10794.1	ENSBGRG00000020700	0.964251	0.00189415	-	XP_027402928.1 serine/threonine-protein kinase SIK1 [Bos indicus x Bos taurus]
ENSBGRT00000045206	ENSBGRG00000020700	0.978813	0.000668548	-	XP_027402928.1 serine/threonine-protein kinase SIK1 [Bos indicus x Bos taurus]
MSTRG.31004.1	ENSBGRG00000020700	-0.96911	0.00141658	-	XP_027402928.1 serine/threonine-protein kinase SIK1 [Bos indicus x Bos taurus]
MSTRG.15982.1	ENSBGRG00000020700	-0.988553	0.000195815	-	XP_027402928.1 serine/threonine-protein kinase SIK1 [Bos indicus x Bos taurus]
MSTRG.18858.1	ENSBGRG00000020700	0.986881	0.000257031	-	XP_027402928.1 serine/threonine-protein kinase SIK1 [Bos indicus x Bos taurus]
MSTRG.18543.3	ENSBGRG00000020700	-0.961072	0.00224363	-	XP_027402928.1 serine/threonine-protein kinase SIK1 [Bos indicus x Bos taurus]
MSTRG.29034.2	ENSBGRG00000020700	-0.958003	0.00260857	-	XP_027402928.1 serine/threonine-protein kinase SIK1 [Bos indicus x Bos taurus]
MSTRG.1510.1	ENSBGRG00000020700	0.974858	0.000940217	-	XP_027402928.1 serine/threonine-protein kinase SIK1 [Bos indicus x Bos taurus]
MSTRG.29457.1	ENSBGRG00000020700	0.966153	0.00169905	-	XP_027402928.1 serine/threonine-protein kinase SIK1 [Bos indicus x Bos taurus]
MSTRG.10353.1	ENSBGRG00000020700	-0.983536	0.000404361	-	XP_027402928.1 serine/threonine-protein kinase SIK1 [Bos indicus x Bos taurus]
MSTRG.63.3	ENSBGRG00000020700	-0.977148	0.000777361	-	XP_027402928.1 serine/threonine-protein kinase SIK1 [Bos indicus x Bos taurus]
MSTRG.63.4	ENSBGRG00000020700	-0.977148	0.000777361	-	XP_027402928.1 serine/threonine-protein kinase SIK1 [Bos indicus x Bos taurus]
MSTRG.14046.1	ENSBGRG00000020700	-0.954529	0.00305437	-	XP_027402928.1 serine/threonine-protein kinase SIK1 [Bos indicus x Bos taurus]
MSTRG.26736.1	ENSBGRG00000020700	0.977717	0.000739237	-	XP_027402928.1 serine/threonine-protein kinase SIK1 [Bos indicus x Bos taurus]
ENSBGRT00000045826	ENSBGRG00000020700	0.973459	0.0010473	-	XP_027402928.1 serine/threonine-protein kinase SIK1 [Bos indicus x Bos taurus]
MSTRG.14252.1	ENSBGRG00000020700	-0.981121	0.000531273	-	XP_027402928.1 serine/threonine-protein kinase SIK1 [Bos indicus x Bos taurus]
ENSBGRT00000000461	ENSBGRG00000020700	0.973187	0.00106878	-	XP_027402928.1 serine/threonine-protein kinase SIK1 [Bos indicus x Bos taurus]
MSTRG.5880.2	ENSBGRG00000020700	-0.978888	0.000663897	-	XP_027402928.1 serine/threonine-protein kinase SIK1 [Bos indicus x Bos taurus]
MSTRG.5575.2	ENSBGRG00000020700	-0.984221	0.00037151	-	XP_027402928.1 serine/threonine-protein kinase SIK1 [Bos indicus x Bos taurus]
MSTRG.17760.1	ENSBGRG00000020700	0.973158	0.00107108	-	XP_027402928.1 serine/threonine-protein kinase SIK1 [Bos indicus x Bos taurus]
MSTRG.18898.2	ENSBGRG00000020700	-0.955664	0.00290491	-	XP_027402928.1 serine/threonine-protein kinase SIK1 [Bos indicus x Bos taurus]
MSTRG.10634.5	ENSBGRG00000020700	0.989405	0.000167788	-	XP_027402928.1 serine/threonine-protein kinase SIK1 [Bos indicus x Bos taurus]
MSTRG.8622.1	ENSBGRG00000020700	0.951763	0.00343413	-	XP_027402928.1 serine/threonine-protein kinase SIK1 [Bos indicus x Bos taurus]
MSTRG.21555.1	ENSBGRG00000020700	0.996183	2.18276e-05	-	XP_027402928.1 serine/threonine-protein kinase SIK1 [Bos indicus x Bos taurus]
MSTRG.53.1	ENSBGRG00000020700	0.991924	9.75737e-05	-	XP_027402928.1 serine/threonine-protein kinase SIK1 [Bos indicus x Bos taurus]
MSTRG.20804.4	ENSBGRG00000020700	-0.975516	0.000891852	-	XP_027402928.1 serine/threonine-protein kinase SIK1 [Bos indicus x Bos taurus]
MSTRG.27855.1	ENSBGRG00000020700	-0.962104	0.00212699	-	XP_027402928.1 serine/threonine-protein kinase SIK1 [Bos indicus x Bos taurus]
MSTRG.8542.3	ENSBGRG00000020700	-0.991304	0.000113106	-	XP_027402928.1 serine/threonine-protein kinase SIK1 [Bos indicus x Bos taurus]
MSTRG.22565.2	ENSBGRG00000020700	-0.985863	0.000298372	-	XP_027402928.1 serine/threonine-protein kinase SIK1 [Bos indicus x Bos taurus]
MSTRG.12211.3	ENSBGRG00000020700	0.972078	0.00115854	-	XP_027402928.1 serine/threonine-protein kinase SIK1 [Bos indicus x Bos taurus]
MSTRG.26306.4	ENSBGRG00000020700	-0.966496	0.00166499	-	XP_027402928.1 serine/threonine-protein kinase SIK1 [Bos indicus x Bos taurus]
MSTRG.17425.1	ENSBGRG00000020700	0.951793	0.00342986	-	XP_027402928.1 serine/threonine-protein kinase SIK1 [Bos indicus x Bos taurus]
MSTRG.27793.15	ENSBGRG00000020700	0.988254	0.000206148	-	XP_027402928.1 serine/threonine-protein kinase SIK1 [Bos indicus x Bos taurus]
MSTRG.7725.1	ENSBGRG00000020700	-0.967307	0.00158582	-	XP_027402928.1 serine/threonine-protein kinase SIK1 [Bos indicus x Bos taurus]
MSTRG.30392.1	ENSBGRG00000020700	-0.986796	0.00026036	-	XP_027402928.1 serine/threonine-protein kinase SIK1 [Bos indicus x Bos taurus]
MSTRG.22384.3	ENSBGRG00000020700	-0.956097	0.00284888	-	XP_027402928.1 serine/threonine-protein kinase SIK1 [Bos indicus x Bos taurus]
MSTRG.32507.1	ENSBGRG00000020700	0.958296	0.00257252	-	XP_027402928.1 serine/threonine-protein kinase SIK1 [Bos indicus x Bos taurus]
MSTRG.17487.1	ENSBGRG00000020700	-0.963002	0.002028	-	XP_027402928.1 serine/threonine-protein kinase SIK1 [Bos indicus x Bos taurus]
MSTRG.11898.4	ENSBGRG00000020700	-0.954105	0.00311119	-	XP_027402928.1 serine/threonine-protein kinase SIK1 [Bos indicus x Bos taurus]
MSTRG.14848.1	ENSBGRG00000020700	-0.957049	0.0027276	-	XP_027402928.1 serine/threonine-protein kinase SIK1 [Bos indicus x Bos taurus]
MSTRG.28319.2	ENSBGRG00000020700	-0.962647	0.00206685	-	XP_027402928.1 serine/threonine-protein kinase SIK1 [Bos indicus x Bos taurus]
MSTRG.6353.1	ENSBGRG00000020700	-0.951643	0.00345113	-	XP_027402928.1 serine/threonine-protein kinase SIK1 [Bos indicus x Bos taurus]
MSTRG.20583.6	ENSBGRG00000006627	-0.97901	0.000656254	SLC7A8	solute carrier family 7 member 8 [Source:HGNC Symbol;Acc:HGNC:11066]
MSTRG.17950.1	ENSBGRG00000006627	-0.977098	0.000780723	SLC7A8	solute carrier family 7 member 8 [Source:HGNC Symbol;Acc:HGNC:11066]
MSTRG.6217.2	ENSBGRG00000006627	-0.987799	0.000222394	SLC7A8	solute carrier family 7 member 8 [Source:HGNC Symbol;Acc:HGNC:11066]
MSTRG.9636.1	ENSBGRG00000006627	-0.975217	0.000913675	SLC7A8	solute carrier family 7 member 8 [Source:HGNC Symbol;Acc:HGNC:11066]
MSTRG.23180.1	ENSBGRG00000006627	-0.968587	0.00146468	SLC7A8	solute carrier family 7 member 8 [Source:HGNC Symbol;Acc:HGNC:11066]
MSTRG.1959.1	ENSBGRG00000006627	-0.96583	0.00173145	SLC7A8	solute carrier family 7 member 8 [Source:HGNC Symbol;Acc:HGNC:11066]
MSTRG.16260.9	ENSBGRG00000006627	-0.960339	0.00232835	SLC7A8	solute carrier family 7 member 8 [Source:HGNC Symbol;Acc:HGNC:11066]
MSTRG.11086.2	ENSBGRG00000006627	-0.986575	0.000269146	SLC7A8	solute carrier family 7 member 8 [Source:HGNC Symbol;Acc:HGNC:11066]
MSTRG.17950.3	ENSBGRG00000006627	-0.961732	0.00216862	SLC7A8	solute carrier family 7 member 8 [Source:HGNC Symbol;Acc:HGNC:11066]
MSTRG.11020.1	ENSBGRG00000006627	0.9769	0.000794255	SLC7A8	solute carrier family 7 member 8 [Source:HGNC Symbol;Acc:HGNC:11066]
MSTRG.2592.1	ENSBGRG00000006627	0.978657	0.000678404	SLC7A8	solute carrier family 7 member 8 [Source:HGNC Symbol;Acc:HGNC:11066]
MSTRG.4480.1	ENSBGRG00000006627	-0.986266	0.000281633	SLC7A8	solute carrier family 7 member 8 [Source:HGNC Symbol;Acc:HGNC:11066]
MSTRG.12212.2	ENSBGRG00000006627	-0.994794	4.05809e-05	SLC7A8	solute carrier family 7 member 8 [Source:HGNC Symbol;Acc:HGNC:11066]
MSTRG.6018.3	ENSBGRG00000006627	-0.955519	0.00292389	SLC7A8	solute carrier family 7 member 8 [Source:HGNC Symbol;Acc:HGNC:11066]
MSTRG.4480.4	ENSBGRG00000006627	0.983381	0.000411994	SLC7A8	solute carrier family 7 member 8 [Source:HGNC Symbol;Acc:HGNC:11066]
MSTRG.31101.2	ENSBGRG00000006627	0.991764	0.000101464	SLC7A8	solute carrier family 7 member 8 [Source:HGNC Symbol;Acc:HGNC:11066]
ENSBGRT00000027506	ENSBGRG00000006627	-0.962334	0.00210136	SLC7A8	solute carrier family 7 member 8 [Source:HGNC Symbol;Acc:HGNC:11066]
MSTRG.24192.2	ENSBGRG00000006627	0.97092	0.00125615	SLC7A8	solute carrier family 7 member 8 [Source:HGNC Symbol;Acc:HGNC:11066]
MSTRG.17679.1	ENSBGRG00000006627	-0.971715	0.00118874	SLC7A8	solute carrier family 7 member 8 [Source:HGNC Symbol;Acc:HGNC:11066]
MSTRG.20584.1	ENSBGRG00000006627	-0.966559	0.00165878	SLC7A8	solute carrier family 7 member 8 [Source:HGNC Symbol;Acc:HGNC:11066]
MSTRG.11088.1	ENSBGRG00000006627	-0.965565	0.00175827	SLC7A8	solute carrier family 7 member 8 [Source:HGNC Symbol;Acc:HGNC:11066]
MSTRG.19360.2	ENSBGRG00000006627	0.982589	0.000452071	SLC7A8	solute carrier family 7 member 8 [Source:HGNC Symbol;Acc:HGNC:11066]
MSTRG.6018.1	ENSBGRG00000006627	0.971418	0.0012137	SLC7A8	solute carrier family 7 member 8 [Source:HGNC Symbol;Acc:HGNC:11066]
MSTRG.15587.1	ENSBGRG00000006627	0.971558	0.0012019	SLC7A8	solute carrier family 7 member 8 [Source:HGNC Symbol;Acc:HGNC:11066]
MSTRG.23180.2	ENSBGRG00000006627	-0.967389	0.00157789	SLC7A8	solute carrier family 7 member 8 [Source:HGNC Symbol;Acc:HGNC:11066]
MSTRG.3866.2	ENSBGRG00000006627	0.966106	0.00170374	SLC7A8	solute carrier family 7 member 8 [Source:HGNC Symbol;Acc:HGNC:11066]
MSTRG.31463.2	ENSBGRG00000006627	-0.985885	0.000297459	SLC7A8	solute carrier family 7 member 8 [Source:HGNC Symbol;Acc:HGNC:11066]
MSTRG.8649.1	ENSBGRG00000006627	0.9913	0.000113198	SLC7A8	solute carrier family 7 member 8 [Source:HGNC Symbol;Acc:HGNC:11066]
MSTRG.26483.1	ENSBGRG00000006627	0.987334	0.000239637	SLC7A8	solute carrier family 7 member 8 [Source:HGNC Symbol;Acc:HGNC:11066]
MSTRG.19059.1	ENSBGRG00000006627	-0.988706	0.000190619	SLC7A8	solute carrier family 7 member 8 [Source:HGNC Symbol;Acc:HGNC:11066]
MSTRG.29089.2	ENSBGRG00000006627	-0.968834	0.00144189	SLC7A8	solute carrier family 7 member 8 [Source:HGNC Symbol;Acc:HGNC:11066]
MSTRG.17848.1	ENSBGRG00000006627	0.980078	0.000591369	SLC7A8	solute carrier family 7 member 8 [Source:HGNC Symbol;Acc:HGNC:11066]
MSTRG.14054.3	ENSBGRG00000006627	0.970267	0.00131294	SLC7A8	solute carrier family 7 member 8 [Source:HGNC Symbol;Acc:HGNC:11066]
MSTRG.17896.1	ENSBGRG00000006627	-0.969663	0.00136655	SLC7A8	solute carrier family 7 member 8 [Source:HGNC Symbol;Acc:HGNC:11066]
MSTRG.3488.6	ENSBGRG00000006627	-0.968445	0.00147785	SLC7A8	solute carrier family 7 member 8 [Source:HGNC Symbol;Acc:HGNC:11066]
MSTRG.8650.1	ENSBGRG00000006627	-0.970567	0.00128667	SLC7A8	solute carrier family 7 member 8 [Source:HGNC Symbol;Acc:HGNC:11066]
MSTRG.8242.3	ENSBGRG00000006627	0.997549	9.00296e-06	SLC7A8	solute carrier family 7 member 8 [Source:HGNC Symbol;Acc:HGNC:11066]
MSTRG.9329.1	ENSBGRG00000006627	0.970494	0.00129305	SLC7A8	solute carrier family 7 member 8 [Source:HGNC Symbol;Acc:HGNC:11066]
MSTRG.783.3	ENSBGRG00000006627	-0.959703	0.00240303	SLC7A8	solute carrier family 7 member 8 [Source:HGNC Symbol;Acc:HGNC:11066]
MSTRG.22127.1	ENSBGRG00000006627	0.971811	0.00118072	SLC7A8	solute carrier family 7 member 8 [Source:HGNC Symbol;Acc:HGNC:11066]
MSTRG.4480.2	ENSBGRG00000006627	-0.983453	0.000408455	SLC7A8	solute carrier family 7 member 8 [Source:HGNC Symbol;Acc:HGNC:11066]
MSTRG.15040.1	ENSBGRG00000006627	0.967556	0.00156186	SLC7A8	solute carrier family 7 member 8 [Source:HGNC Symbol;Acc:HGNC:11066]
MSTRG.4123.1	ENSBGRG00000006627	-0.962062	0.00213166	SLC7A8	solute carrier family 7 member 8 [Source:HGNC Symbol;Acc:HGNC:11066]
MSTRG.29938.1	ENSBGRG00000006627	-0.967005	0.00161502	SLC7A8	solute carrier family 7 member 8 [Source:HGNC Symbol;Acc:HGNC:11066]
MSTRG.3384.1	ENSBGRG00000006627	0.985081	0.000332217	SLC7A8	solute carrier family 7 member 8 [Source:HGNC Symbol;Acc:HGNC:11066]
MSTRG.30862.1	ENSBGRG00000006627	0.969629	0.00136957	SLC7A8	solute carrier family 7 member 8 [Source:HGNC Symbol;Acc:HGNC:11066]
MSTRG.18038.1	ENSBGRG00000006627	0.954962	0.00299693	SLC7A8	solute carrier family 7 member 8 [Source:HGNC Symbol;Acc:HGNC:11066]
MSTRG.28752.2	ENSBGRG00000006627	0.994131	5.15717e-05	SLC7A8	solute carrier family 7 member 8 [Source:HGNC Symbol;Acc:HGNC:11066]
MSTRG.25063.5	ENSBGRG00000006627	0.981494	0.000510559	SLC7A8	solute carrier family 7 member 8 [Source:HGNC Symbol;Acc:HGNC:11066]
MSTRG.9348.1	ENSBGRG00000006627	-0.969377	0.00139231	SLC7A8	solute carrier family 7 member 8 [Source:HGNC Symbol;Acc:HGNC:11066]
MSTRG.8650.2	ENSBGRG00000006627	-0.963697	0.00195292	SLC7A8	solute carrier family 7 member 8 [Source:HGNC Symbol;Acc:HGNC:11066]
MSTRG.9187.1	ENSBGRG00000006627	-0.955039	0.00298675	SLC7A8	solute carrier family 7 member 8 [Source:HGNC Symbol;Acc:HGNC:11066]
MSTRG.11078.5	ENSBGRG00000006627	0.958905	0.00249853	SLC7A8	solute carrier family 7 member 8 [Source:HGNC Symbol;Acc:HGNC:11066]
MSTRG.15631.1	ENSBGRG00000006627	-0.982856	0.000438368	SLC7A8	solute carrier family 7 member 8 [Source:HGNC Symbol;Acc:HGNC:11066]
MSTRG.31201.1	ENSBGRG00000006627	-0.991072	0.000119202	SLC7A8	solute carrier family 7 member 8 [Source:HGNC Symbol;Acc:HGNC:11066]
MSTRG.1578.1	ENSBGRG00000006627	0.989456	0.000166189	SLC7A8	solute carrier family 7 member 8 [Source:HGNC Symbol;Acc:HGNC:11066]
MSTRG.15810.2	ENSBGRG00000006627	0.985396	0.000318355	SLC7A8	solute carrier family 7 member 8 [Source:HGNC Symbol;Acc:HGNC:11066]
MSTRG.32505.2	ENSBGRG00000006627	-0.953684	0.00316808	SLC7A8	solute carrier family 7 member 8 [Source:HGNC Symbol;Acc:HGNC:11066]
MSTRG.19083.1	ENSBGRG00000006627	0.963617	0.00196149	SLC7A8	solute carrier family 7 member 8 [Source:HGNC Symbol;Acc:HGNC:11066]
MSTRG.13535.2	ENSBGRG00000006627	-0.972721	0.00110607	SLC7A8	solute carrier family 7 member 8 [Source:HGNC Symbol;Acc:HGNC:11066]
MSTRG.13535.3	ENSBGRG00000006627	-0.972721	0.00110607	SLC7A8	solute carrier family 7 member 8 [Source:HGNC Symbol;Acc:HGNC:11066]
MSTRG.4434.1	ENSBGRG00000006627	0.9748	0.000944566	SLC7A8	solute carrier family 7 member 8 [Source:HGNC Symbol;Acc:HGNC:11066]
MSTRG.4434.2	ENSBGRG00000006627	0.9748	0.000944566	SLC7A8	solute carrier family 7 member 8 [Source:HGNC Symbol;Acc:HGNC:11066]
MSTRG.12112.2	ENSBGRG00000006627	0.970224	0.00131673	SLC7A8	solute carrier family 7 member 8 [Source:HGNC Symbol;Acc:HGNC:11066]
MSTRG.11891.1	ENSBGRG00000006627	-0.961401	0.00220611	SLC7A8	solute carrier family 7 member 8 [Source:HGNC Symbol;Acc:HGNC:11066]
MSTRG.16487.2	ENSBGRG00000006627	0.956945	0.00274074	SLC7A8	solute carrier family 7 member 8 [Source:HGNC Symbol;Acc:HGNC:11066]
MSTRG.20029.1	ENSBGRG00000006627	0.953077	0.00325102	SLC7A8	solute carrier family 7 member 8 [Source:HGNC Symbol;Acc:HGNC:11066]
MSTRG.25587.5	ENSBGRG00000006627	-0.965367	0.00177841	SLC7A8	solute carrier family 7 member 8 [Source:HGNC Symbol;Acc:HGNC:11066]
ENSBGRT00000021259	ENSBGRG00000006627	-0.986309	0.000279878	SLC7A8	solute carrier family 7 member 8 [Source:HGNC Symbol;Acc:HGNC:11066]
MSTRG.30541.1	ENSBGRG00000006627	0.950516	0.00361242	SLC7A8	solute carrier family 7 member 8 [Source:HGNC Symbol;Acc:HGNC:11066]
MSTRG.29675.3	ENSBGRG00000006627	0.956924	0.00274329	SLC7A8	solute carrier family 7 member 8 [Source:HGNC Symbol;Acc:HGNC:11066]
MSTRG.15958.4	ENSBGRG00000006627	0.976657	0.000810991	SLC7A8	solute carrier family 7 member 8 [Source:HGNC Symbol;Acc:HGNC:11066]
MSTRG.15588.4	ENSBGRG00000006627	0.96955	0.00137668	SLC7A8	solute carrier family 7 member 8 [Source:HGNC Symbol;Acc:HGNC:11066]
MSTRG.7085.2	ENSBGRG00000006627	-0.957687	0.0026477	SLC7A8	solute carrier family 7 member 8 [Source:HGNC Symbol;Acc:HGNC:11066]
MSTRG.24181.1	ENSBGRG00000006627	0.970097	0.00132791	SLC7A8	solute carrier family 7 member 8 [Source:HGNC Symbol;Acc:HGNC:11066]
MSTRG.29679.2	ENSBGRG00000006627	0.956377	0.00281289	SLC7A8	solute carrier family 7 member 8 [Source:HGNC Symbol;Acc:HGNC:11066]
MSTRG.17804.6	ENSBGRG00000006627	0.978098	0.000714289	SLC7A8	solute carrier family 7 member 8 [Source:HGNC Symbol;Acc:HGNC:11066]
MSTRG.735.1	ENSBGRG00000006627	0.951766	0.0034337	SLC7A8	solute carrier family 7 member 8 [Source:HGNC Symbol;Acc:HGNC:11066]
MSTRG.33025.1	ENSBGRG00000006627	0.9846	0.000353928	SLC7A8	solute carrier family 7 member 8 [Source:HGNC Symbol;Acc:HGNC:11066]
MSTRG.2592.3	ENSBGRG00000006627	0.960293	0.00233372	SLC7A8	solute carrier family 7 member 8 [Source:HGNC Symbol;Acc:HGNC:11066]
MSTRG.2592.4	ENSBGRG00000006627	0.960293	0.00233372	SLC7A8	solute carrier family 7 member 8 [Source:HGNC Symbol;Acc:HGNC:11066]
MSTRG.10622.1	ENSBGRG00000006627	0.950056	0.00367924	SLC7A8	solute carrier family 7 member 8 [Source:HGNC Symbol;Acc:HGNC:11066]
MSTRG.19024.3	ENSBGRG00000006627	0.950259	0.00364966	SLC7A8	solute carrier family 7 member 8 [Source:HGNC Symbol;Acc:HGNC:11066]
MSTRG.19024.4	ENSBGRG00000006627	0.950259	0.00364966	SLC7A8	solute carrier family 7 member 8 [Source:HGNC Symbol;Acc:HGNC:11066]
MSTRG.10096.2	ENSBGRG00000006627	0.961474	0.00219783	SLC7A8	solute carrier family 7 member 8 [Source:HGNC Symbol;Acc:HGNC:11066]
MSTRG.15005.7	ENSBGRG00000006627	-0.991404	0.000110508	SLC7A8	solute carrier family 7 member 8 [Source:HGNC Symbol;Acc:HGNC:11066]
MSTRG.10794.1	ENSBGRG00000006627	-0.955927	0.0028708	SLC7A8	solute carrier family 7 member 8 [Source:HGNC Symbol;Acc:HGNC:11066]
ENSBGRT00000045206	ENSBGRG00000006627	-0.977372	0.000762248	SLC7A8	solute carrier family 7 member 8 [Source:HGNC Symbol;Acc:HGNC:11066]
MSTRG.31004.1	ENSBGRG00000006627	0.98639	0.000276608	SLC7A8	solute carrier family 7 member 8 [Source:HGNC Symbol;Acc:HGNC:11066]
MSTRG.15982.1	ENSBGRG00000006627	0.978536	0.000686088	SLC7A8	solute carrier family 7 member 8 [Source:HGNC Symbol;Acc:HGNC:11066]
MSTRG.18858.1	ENSBGRG00000006627	-0.967075	0.00160821	SLC7A8	solute carrier family 7 member 8 [Source:HGNC Symbol;Acc:HGNC:11066]
MSTRG.29034.2	ENSBGRG00000006627	0.98035	0.000575383	SLC7A8	solute carrier family 7 member 8 [Source:HGNC Symbol;Acc:HGNC:11066]
MSTRG.27586.1	ENSBGRG00000006627	0.968503	0.00147243	SLC7A8	solute carrier family 7 member 8 [Source:HGNC Symbol;Acc:HGNC:11066]
MSTRG.1510.1	ENSBGRG00000006627	-0.956726	0.00276847	SLC7A8	solute carrier family 7 member 8 [Source:HGNC Symbol;Acc:HGNC:11066]
MSTRG.30797.1	ENSBGRG00000006627	-0.950099	0.00367301	SLC7A8	solute carrier family 7 member 8 [Source:HGNC Symbol;Acc:HGNC:11066]
MSTRG.1828.2	ENSBGRG00000006627	0.973392	0.00105255	SLC7A8	solute carrier family 7 member 8 [Source:HGNC Symbol;Acc:HGNC:11066]
MSTRG.15817.3	ENSBGRG00000006627	-0.950184	0.00366063	SLC7A8	solute carrier family 7 member 8 [Source:HGNC Symbol;Acc:HGNC:11066]
MSTRG.8867.2	ENSBGRG00000006627	0.956773	0.00276252	SLC7A8	solute carrier family 7 member 8 [Source:HGNC Symbol;Acc:HGNC:11066]
MSTRG.28043.1	ENSBGRG00000006627	-0.971422	0.00121342	SLC7A8	solute carrier family 7 member 8 [Source:HGNC Symbol;Acc:HGNC:11066]
MSTRG.29457.1	ENSBGRG00000006627	-0.975091	0.000922956	SLC7A8	solute carrier family 7 member 8 [Source:HGNC Symbol;Acc:HGNC:11066]
MSTRG.10353.1	ENSBGRG00000006627	0.972951	0.00108756	SLC7A8	solute carrier family 7 member 8 [Source:HGNC Symbol;Acc:HGNC:11066]
MSTRG.22358.1	ENSBGRG00000006627	0.95671	0.00277048	SLC7A8	solute carrier family 7 member 8 [Source:HGNC Symbol;Acc:HGNC:11066]
MSTRG.63.3	ENSBGRG00000006627	0.953819	0.00314982	SLC7A8	solute carrier family 7 member 8 [Source:HGNC Symbol;Acc:HGNC:11066]
MSTRG.63.4	ENSBGRG00000006627	0.953819	0.00314982	SLC7A8	solute carrier family 7 member 8 [Source:HGNC Symbol;Acc:HGNC:11066]
MSTRG.14230.1	ENSBGRG00000006627	0.957961	0.00261376	SLC7A8	solute carrier family 7 member 8 [Source:HGNC Symbol;Acc:HGNC:11066]
MSTRG.26736.1	ENSBGRG00000006627	-0.965489	0.00176597	SLC7A8	solute carrier family 7 member 8 [Source:HGNC Symbol;Acc:HGNC:11066]
ENSBGRT00000045826	ENSBGRG00000006627	-0.983156	0.000423204	SLC7A8	solute carrier family 7 member 8 [Source:HGNC Symbol;Acc:HGNC:11066]
ENSBGRT00000000461	ENSBGRG00000006627	-0.951402	0.00348529	SLC7A8	solute carrier family 7 member 8 [Source:HGNC Symbol;Acc:HGNC:11066]
MSTRG.5880.2	ENSBGRG00000006627	0.960814	0.00227328	SLC7A8	solute carrier family 7 member 8 [Source:HGNC Symbol;Acc:HGNC:11066]
MSTRG.1313.3	ENSBGRG00000006627	-0.951482	0.00347388	SLC7A8	solute carrier family 7 member 8 [Source:HGNC Symbol;Acc:HGNC:11066]
MSTRG.5575.2	ENSBGRG00000006627	0.988646	0.000192623	SLC7A8	solute carrier family 7 member 8 [Source:HGNC Symbol;Acc:HGNC:11066]
MSTRG.17760.1	ENSBGRG00000006627	-0.961883	0.00215162	SLC7A8	solute carrier family 7 member 8 [Source:HGNC Symbol;Acc:HGNC:11066]
MSTRG.10634.5	ENSBGRG00000006627	-0.969732	0.00136037	SLC7A8	solute carrier family 7 member 8 [Source:HGNC Symbol;Acc:HGNC:11066]
MSTRG.21555.1	ENSBGRG00000006627	-0.991003	0.000121048	SLC7A8	solute carrier family 7 member 8 [Source:HGNC Symbol;Acc:HGNC:11066]
MSTRG.53.1	ENSBGRG00000006627	-0.988819	0.000186835	SLC7A8	solute carrier family 7 member 8 [Source:HGNC Symbol;Acc:HGNC:11066]
MSTRG.20804.4	ENSBGRG00000006627	0.962336	0.00210118	SLC7A8	solute carrier family 7 member 8 [Source:HGNC Symbol;Acc:HGNC:11066]
MSTRG.27855.1	ENSBGRG00000006627	0.978068	0.000716215	SLC7A8	solute carrier family 7 member 8 [Source:HGNC Symbol;Acc:HGNC:11066]
MSTRG.8542.3	ENSBGRG00000006627	0.996953	1.39092e-05	SLC7A8	solute carrier family 7 member 8 [Source:HGNC Symbol;Acc:HGNC:11066]
MSTRG.22565.2	ENSBGRG00000006627	0.972519	0.00112242	SLC7A8	solute carrier family 7 member 8 [Source:HGNC Symbol;Acc:HGNC:11066]
MSTRG.26306.4	ENSBGRG00000006627	0.97113	0.00123821	SLC7A8	solute carrier family 7 member 8 [Source:HGNC Symbol;Acc:HGNC:11066]
MSTRG.27793.15	ENSBGRG00000006627	-0.988971	0.000181796	SLC7A8	solute carrier family 7 member 8 [Source:HGNC Symbol;Acc:HGNC:11066]
MSTRG.30392.1	ENSBGRG00000006627	0.967826	0.00153606	SLC7A8	solute carrier family 7 member 8 [Source:HGNC Symbol;Acc:HGNC:11066]
MSTRG.22384.3	ENSBGRG00000006627	0.980639	0.000558668	SLC7A8	solute carrier family 7 member 8 [Source:HGNC Symbol;Acc:HGNC:11066]
MSTRG.17487.1	ENSBGRG00000006627	0.974032	0.00100278	SLC7A8	solute carrier family 7 member 8 [Source:HGNC Symbol;Acc:HGNC:11066]
MSTRG.20583.6	ENSBGRG00000009220	0.998915	1.76377e-06	EMILIN3	elastin microfibril interfacer 3 [Source:HGNC Symbol;Acc:HGNC:16123]
MSTRG.17950.1	ENSBGRG00000009220	0.992339	8.78149e-05	EMILIN3	elastin microfibril interfacer 3 [Source:HGNC Symbol;Acc:HGNC:16123]
MSTRG.6217.2	ENSBGRG00000009220	0.997143	1.22278e-05	EMILIN3	elastin microfibril interfacer 3 [Source:HGNC Symbol;Acc:HGNC:16123]
MSTRG.9636.1	ENSBGRG00000009220	0.961352	0.00221159	EMILIN3	elastin microfibril interfacer 3 [Source:HGNC Symbol;Acc:HGNC:16123]
MSTRG.13727.3	ENSBGRG00000009220	0.970919	0.00125626	EMILIN3	elastin microfibril interfacer 3 [Source:HGNC Symbol;Acc:HGNC:16123]
MSTRG.23180.1	ENSBGRG00000009220	0.976218	0.000841667	EMILIN3	elastin microfibril interfacer 3 [Source:HGNC Symbol;Acc:HGNC:16123]
MSTRG.6529.1	ENSBGRG00000009220	0.956959	0.00273894	EMILIN3	elastin microfibril interfacer 3 [Source:HGNC Symbol;Acc:HGNC:16123]
MSTRG.13725.5	ENSBGRG00000009220	0.955615	0.00291133	EMILIN3	elastin microfibril interfacer 3 [Source:HGNC Symbol;Acc:HGNC:16123]
MSTRG.1959.1	ENSBGRG00000009220	0.994897	3.90011e-05	EMILIN3	elastin microfibril interfacer 3 [Source:HGNC Symbol;Acc:HGNC:16123]
MSTRG.16260.9	ENSBGRG00000009220	0.992832	7.68787e-05	EMILIN3	elastin microfibril interfacer 3 [Source:HGNC Symbol;Acc:HGNC:16123]
MSTRG.4090.7	ENSBGRG00000009220	0.980994	0.000538433	EMILIN3	elastin microfibril interfacer 3 [Source:HGNC Symbol;Acc:HGNC:16123]
MSTRG.20583.3	ENSBGRG00000009220	0.982082	0.000478732	EMILIN3	elastin microfibril interfacer 3 [Source:HGNC Symbol;Acc:HGNC:16123]
MSTRG.11086.2	ENSBGRG00000009220	0.962922	0.0020367	EMILIN3	elastin microfibril interfacer 3 [Source:HGNC Symbol;Acc:HGNC:16123]
MSTRG.17950.3	ENSBGRG00000009220	0.961435	0.00220216	EMILIN3	elastin microfibril interfacer 3 [Source:HGNC Symbol;Acc:HGNC:16123]
MSTRG.31308.1	ENSBGRG00000009220	0.976278	0.000837416	EMILIN3	elastin microfibril interfacer 3 [Source:HGNC Symbol;Acc:HGNC:16123]
MSTRG.11020.1	ENSBGRG00000009220	-0.977072	0.000782487	EMILIN3	elastin microfibril interfacer 3 [Source:HGNC Symbol;Acc:HGNC:16123]
MSTRG.1150.7	ENSBGRG00000009220	0.969565	0.00137535	EMILIN3	elastin microfibril interfacer 3 [Source:HGNC Symbol;Acc:HGNC:16123]
MSTRG.2592.1	ENSBGRG00000009220	-0.963468	0.00197756	EMILIN3	elastin microfibril interfacer 3 [Source:HGNC Symbol;Acc:HGNC:16123]
MSTRG.4480.1	ENSBGRG00000009220	0.999764	8.37328e-08	EMILIN3	elastin microfibril interfacer 3 [Source:HGNC Symbol;Acc:HGNC:16123]
MSTRG.12212.2	ENSBGRG00000009220	0.977559	0.000749769	EMILIN3	elastin microfibril interfacer 3 [Source:HGNC Symbol;Acc:HGNC:16123]
MSTRG.4480.4	ENSBGRG00000009220	-0.968749	0.00144972	EMILIN3	elastin microfibril interfacer 3 [Source:HGNC Symbol;Acc:HGNC:16123]
MSTRG.13727.1	ENSBGRG00000009220	0.976739	0.000805321	EMILIN3	elastin microfibril interfacer 3 [Source:HGNC Symbol;Acc:HGNC:16123]
MSTRG.31101.2	ENSBGRG00000009220	-0.984198	0.000372588	EMILIN3	elastin microfibril interfacer 3 [Source:HGNC Symbol;Acc:HGNC:16123]
MSTRG.20583.2	ENSBGRG00000009220	0.97028	0.00131176	EMILIN3	elastin microfibril interfacer 3 [Source:HGNC Symbol;Acc:HGNC:16123]
ENSBGRT00000027506	ENSBGRG00000009220	0.98513	0.000330034	EMILIN3	elastin microfibril interfacer 3 [Source:HGNC Symbol;Acc:HGNC:16123]
MSTRG.13725.7	ENSBGRG00000009220	0.952857	0.00328135	EMILIN3	elastin microfibril interfacer 3 [Source:HGNC Symbol;Acc:HGNC:16123]
MSTRG.24192.2	ENSBGRG00000009220	-0.953924	0.00313557	EMILIN3	elastin microfibril interfacer 3 [Source:HGNC Symbol;Acc:HGNC:16123]
MSTRG.18705.1	ENSBGRG00000009220	0.979137	0.000648377	EMILIN3	elastin microfibril interfacer 3 [Source:HGNC Symbol;Acc:HGNC:16123]
MSTRG.17679.1	ENSBGRG00000009220	0.984962	0.000337519	EMILIN3	elastin microfibril interfacer 3 [Source:HGNC Symbol;Acc:HGNC:16123]
MSTRG.20584.1	ENSBGRG00000009220	0.994293	4.87665e-05	EMILIN3	elastin microfibril interfacer 3 [Source:HGNC Symbol;Acc:HGNC:16123]
MSTRG.19360.2	ENSBGRG00000009220	-0.970771	0.00126898	EMILIN3	elastin microfibril interfacer 3 [Source:HGNC Symbol;Acc:HGNC:16123]
MSTRG.6018.1	ENSBGRG00000009220	-0.960515	0.00230776	EMILIN3	elastin microfibril interfacer 3 [Source:HGNC Symbol;Acc:HGNC:16123]
MSTRG.15587.1	ENSBGRG00000009220	-0.983955	0.000384114	EMILIN3	elastin microfibril interfacer 3 [Source:HGNC Symbol;Acc:HGNC:16123]
MSTRG.23180.2	ENSBGRG00000009220	0.977161	0.000776487	EMILIN3	elastin microfibril interfacer 3 [Source:HGNC Symbol;Acc:HGNC:16123]
MSTRG.3866.2	ENSBGRG00000009220	-0.968908	0.00143502	EMILIN3	elastin microfibril interfacer 3 [Source:HGNC Symbol;Acc:HGNC:16123]
MSTRG.31463.2	ENSBGRG00000009220	0.997751	7.58249e-06	EMILIN3	elastin microfibril interfacer 3 [Source:HGNC Symbol;Acc:HGNC:16123]
MSTRG.2484.1	ENSBGRG00000009220	0.962688	0.00206227	EMILIN3	elastin microfibril interfacer 3 [Source:HGNC Symbol;Acc:HGNC:16123]
MSTRG.8649.1	ENSBGRG00000009220	-0.98351	0.000405623	EMILIN3	elastin microfibril interfacer 3 [Source:HGNC Symbol;Acc:HGNC:16123]
MSTRG.26483.1	ENSBGRG00000009220	-0.963543	0.00196948	EMILIN3	elastin microfibril interfacer 3 [Source:HGNC Symbol;Acc:HGNC:16123]
MSTRG.19059.1	ENSBGRG00000009220	0.963971	0.0019237	EMILIN3	elastin microfibril interfacer 3 [Source:HGNC Symbol;Acc:HGNC:16123]
MSTRG.29089.2	ENSBGRG00000009220	0.973232	0.00106521	EMILIN3	elastin microfibril interfacer 3 [Source:HGNC Symbol;Acc:HGNC:16123]
MSTRG.17848.1	ENSBGRG00000009220	-0.983925	0.000385522	EMILIN3	elastin microfibril interfacer 3 [Source:HGNC Symbol;Acc:HGNC:16123]
MSTRG.14054.3	ENSBGRG00000009220	-0.979206	0.000644109	EMILIN3	elastin microfibril interfacer 3 [Source:HGNC Symbol;Acc:HGNC:16123]
MSTRG.17896.1	ENSBGRG00000009220	0.976499	0.000821969	EMILIN3	elastin microfibril interfacer 3 [Source:HGNC Symbol;Acc:HGNC:16123]
MSTRG.3488.6	ENSBGRG00000009220	0.991418	0.000110159	EMILIN3	elastin microfibril interfacer 3 [Source:HGNC Symbol;Acc:HGNC:16123]
MSTRG.8650.1	ENSBGRG00000009220	0.984554	0.000356045	EMILIN3	elastin microfibril interfacer 3 [Source:HGNC Symbol;Acc:HGNC:16123]
MSTRG.8242.3	ENSBGRG00000009220	-0.986162	0.000285895	EMILIN3	elastin microfibril interfacer 3 [Source:HGNC Symbol;Acc:HGNC:16123]
MSTRG.783.3	ENSBGRG00000009220	0.989866	0.000153513	EMILIN3	elastin microfibril interfacer 3 [Source:HGNC Symbol;Acc:HGNC:16123]
MSTRG.22127.1	ENSBGRG00000009220	-0.987979	0.000215888	EMILIN3	elastin microfibril interfacer 3 [Source:HGNC Symbol;Acc:HGNC:16123]
MSTRG.4480.2	ENSBGRG00000009220	0.974819	0.000943119	EMILIN3	elastin microfibril interfacer 3 [Source:HGNC Symbol;Acc:HGNC:16123]
MSTRG.15040.1	ENSBGRG00000009220	-0.969012	0.00142546	EMILIN3	elastin microfibril interfacer 3 [Source:HGNC Symbol;Acc:HGNC:16123]
MSTRG.4123.1	ENSBGRG00000009220	0.96819	0.0015017	EMILIN3	elastin microfibril interfacer 3 [Source:HGNC Symbol;Acc:HGNC:16123]
MSTRG.29938.1	ENSBGRG00000009220	0.976741	0.000805209	EMILIN3	elastin microfibril interfacer 3 [Source:HGNC Symbol;Acc:HGNC:16123]
MSTRG.3384.1	ENSBGRG00000009220	-0.970735	0.0012721	EMILIN3	elastin microfibril interfacer 3 [Source:HGNC Symbol;Acc:HGNC:16123]
MSTRG.30862.1	ENSBGRG00000009220	-0.988138	0.000210222	EMILIN3	elastin microfibril interfacer 3 [Source:HGNC Symbol;Acc:HGNC:16123]
MSTRG.18038.1	ENSBGRG00000009220	-0.953823	0.00314918	EMILIN3	elastin microfibril interfacer 3 [Source:HGNC Symbol;Acc:HGNC:16123]
MSTRG.28752.2	ENSBGRG00000009220	-0.987035	0.000251037	EMILIN3	elastin microfibril interfacer 3 [Source:HGNC Symbol;Acc:HGNC:16123]
MSTRG.25063.5	ENSBGRG00000009220	-0.969119	0.00141576	EMILIN3	elastin microfibril interfacer 3 [Source:HGNC Symbol;Acc:HGNC:16123]
MSTRG.4247.1	ENSBGRG00000009220	-0.956031	0.00285737	EMILIN3	elastin microfibril interfacer 3 [Source:HGNC Symbol;Acc:HGNC:16123]
MSTRG.16654.1	ENSBGRG00000009220	0.975826	0.000869505	EMILIN3	elastin microfibril interfacer 3 [Source:HGNC Symbol;Acc:HGNC:16123]
MSTRG.8650.2	ENSBGRG00000009220	0.981752	0.000496454	EMILIN3	elastin microfibril interfacer 3 [Source:HGNC Symbol;Acc:HGNC:16123]
MSTRG.11078.5	ENSBGRG00000009220	-0.951207	0.0035131	EMILIN3	elastin microfibril interfacer 3 [Source:HGNC Symbol;Acc:HGNC:16123]
MSTRG.15631.1	ENSBGRG00000009220	0.986892	0.000256603	EMILIN3	elastin microfibril interfacer 3 [Source:HGNC Symbol;Acc:HGNC:16123]
MSTRG.33127.10	ENSBGRG00000009220	0.961951	0.00214406	EMILIN3	elastin microfibril interfacer 3 [Source:HGNC Symbol;Acc:HGNC:16123]
MSTRG.31101.3	ENSBGRG00000009220	-0.965667	0.00174786	EMILIN3	elastin microfibril interfacer 3 [Source:HGNC Symbol;Acc:HGNC:16123]
MSTRG.31201.1	ENSBGRG00000009220	0.979773	0.000609578	EMILIN3	elastin microfibril interfacer 3 [Source:HGNC Symbol;Acc:HGNC:16123]
MSTRG.1578.1	ENSBGRG00000009220	-0.991767	0.000101394	EMILIN3	elastin microfibril interfacer 3 [Source:HGNC Symbol;Acc:HGNC:16123]
MSTRG.15810.2	ENSBGRG00000009220	-0.986342	0.000278523	EMILIN3	elastin microfibril interfacer 3 [Source:HGNC Symbol;Acc:HGNC:16123]
MSTRG.19083.1	ENSBGRG00000009220	-0.956749	0.00276554	EMILIN3	elastin microfibril interfacer 3 [Source:HGNC Symbol;Acc:HGNC:16123]
MSTRG.5805.1	ENSBGRG00000009220	0.961399	0.0022063	EMILIN3	elastin microfibril interfacer 3 [Source:HGNC Symbol;Acc:HGNC:16123]
MSTRG.13535.2	ENSBGRG00000009220	0.989084	0.000178094	EMILIN3	elastin microfibril interfacer 3 [Source:HGNC Symbol;Acc:HGNC:16123]
MSTRG.13535.3	ENSBGRG00000009220	0.989084	0.000178094	EMILIN3	elastin microfibril interfacer 3 [Source:HGNC Symbol;Acc:HGNC:16123]
MSTRG.4434.1	ENSBGRG00000009220	-0.977219	0.000772528	EMILIN3	elastin microfibril interfacer 3 [Source:HGNC Symbol;Acc:HGNC:16123]
MSTRG.4434.2	ENSBGRG00000009220	-0.977219	0.000772528	EMILIN3	elastin microfibril interfacer 3 [Source:HGNC Symbol;Acc:HGNC:16123]
MSTRG.22271.2	ENSBGRG00000009220	0.964466	0.00187153	EMILIN3	elastin microfibril interfacer 3 [Source:HGNC Symbol;Acc:HGNC:16123]
MSTRG.29989.1	ENSBGRG00000009220	0.958704	0.00252284	EMILIN3	elastin microfibril interfacer 3 [Source:HGNC Symbol;Acc:HGNC:16123]
MSTRG.24539.1	ENSBGRG00000009220	0.958049	0.00260288	EMILIN3	elastin microfibril interfacer 3 [Source:HGNC Symbol;Acc:HGNC:16123]
MSTRG.25587.5	ENSBGRG00000009220	0.972179	0.00115027	EMILIN3	elastin microfibril interfacer 3 [Source:HGNC Symbol;Acc:HGNC:16123]
ENSBGRT00000021259	ENSBGRG00000009220	0.991598	0.000105602	EMILIN3	elastin microfibril interfacer 3 [Source:HGNC Symbol;Acc:HGNC:16123]
MSTRG.17988.1	ENSBGRG00000009220	-0.977463	0.000756121	EMILIN3	elastin microfibril interfacer 3 [Source:HGNC Symbol;Acc:HGNC:16123]
MSTRG.30541.1	ENSBGRG00000009220	-0.985546	0.00031187	EMILIN3	elastin microfibril interfacer 3 [Source:HGNC Symbol;Acc:HGNC:16123]
MSTRG.13725.2	ENSBGRG00000009220	0.970905	0.00125743	EMILIN3	elastin microfibril interfacer 3 [Source:HGNC Symbol;Acc:HGNC:16123]
MSTRG.29675.3	ENSBGRG00000009220	-0.970407	0.00130067	EMILIN3	elastin microfibril interfacer 3 [Source:HGNC Symbol;Acc:HGNC:16123]
MSTRG.15958.4	ENSBGRG00000009220	-0.971713	0.00118891	EMILIN3	elastin microfibril interfacer 3 [Source:HGNC Symbol;Acc:HGNC:16123]
MSTRG.29679.2	ENSBGRG00000009220	-0.954273	0.00308859	EMILIN3	elastin microfibril interfacer 3 [Source:HGNC Symbol;Acc:HGNC:16123]
MSTRG.33025.1	ENSBGRG00000009220	-0.982645	0.000449157	EMILIN3	elastin microfibril interfacer 3 [Source:HGNC Symbol;Acc:HGNC:16123]
MSTRG.2592.3	ENSBGRG00000009220	-0.981598	0.000504862	EMILIN3	elastin microfibril interfacer 3 [Source:HGNC Symbol;Acc:HGNC:16123]
MSTRG.2592.4	ENSBGRG00000009220	-0.981598	0.000504862	EMILIN3	elastin microfibril interfacer 3 [Source:HGNC Symbol;Acc:HGNC:16123]
MSTRG.11403.1	ENSBGRG00000009220	0.974849	0.000940933	EMILIN3	elastin microfibril interfacer 3 [Source:HGNC Symbol;Acc:HGNC:16123]
MSTRG.31463.1	ENSBGRG00000009220	0.955449	0.00293302	EMILIN3	elastin microfibril interfacer 3 [Source:HGNC Symbol;Acc:HGNC:16123]
MSTRG.10622.1	ENSBGRG00000009220	-0.976564	0.000817421	EMILIN3	elastin microfibril interfacer 3 [Source:HGNC Symbol;Acc:HGNC:16123]
MSTRG.19024.3	ENSBGRG00000009220	-0.962257	0.00210993	EMILIN3	elastin microfibril interfacer 3 [Source:HGNC Symbol;Acc:HGNC:16123]
MSTRG.19024.4	ENSBGRG00000009220	-0.962257	0.00210993	EMILIN3	elastin microfibril interfacer 3 [Source:HGNC Symbol;Acc:HGNC:16123]
MSTRG.15005.7	ENSBGRG00000009220	0.967151	0.00160086	EMILIN3	elastin microfibril interfacer 3 [Source:HGNC Symbol;Acc:HGNC:16123]
MSTRG.10794.1	ENSBGRG00000009220	0.953349	0.00321376	EMILIN3	elastin microfibril interfacer 3 [Source:HGNC Symbol;Acc:HGNC:16123]
ENSBGRT00000045206	ENSBGRG00000009220	0.978832	0.000667379	EMILIN3	elastin microfibril interfacer 3 [Source:HGNC Symbol;Acc:HGNC:16123]
MSTRG.31004.1	ENSBGRG00000009220	-0.963113	0.00201591	EMILIN3	elastin microfibril interfacer 3 [Source:HGNC Symbol;Acc:HGNC:16123]
MSTRG.15982.1	ENSBGRG00000009220	-0.973657	0.00103182	EMILIN3	elastin microfibril interfacer 3 [Source:HGNC Symbol;Acc:HGNC:16123]
MSTRG.18858.1	ENSBGRG00000009220	0.985428	0.000316973	EMILIN3	elastin microfibril interfacer 3 [Source:HGNC Symbol;Acc:HGNC:16123]
MSTRG.18543.3	ENSBGRG00000009220	-0.968075	0.00151249	EMILIN3	elastin microfibril interfacer 3 [Source:HGNC Symbol;Acc:HGNC:16123]
MSTRG.29034.2	ENSBGRG00000009220	-0.955607	0.00291232	EMILIN3	elastin microfibril interfacer 3 [Source:HGNC Symbol;Acc:HGNC:16123]
MSTRG.1510.1	ENSBGRG00000009220	0.965045	0.00181142	EMILIN3	elastin microfibril interfacer 3 [Source:HGNC Symbol;Acc:HGNC:16123]
MSTRG.10353.1	ENSBGRG00000009220	-0.982827	0.00043984	EMILIN3	elastin microfibril interfacer 3 [Source:HGNC Symbol;Acc:HGNC:16123]
MSTRG.22358.1	ENSBGRG00000009220	-0.955356	0.00294517	EMILIN3	elastin microfibril interfacer 3 [Source:HGNC Symbol;Acc:HGNC:16123]
MSTRG.63.3	ENSBGRG00000009220	-0.959005	0.00248648	EMILIN3	elastin microfibril interfacer 3 [Source:HGNC Symbol;Acc:HGNC:16123]
MSTRG.63.4	ENSBGRG00000009220	-0.959005	0.00248648	EMILIN3	elastin microfibril interfacer 3 [Source:HGNC Symbol;Acc:HGNC:16123]
MSTRG.26736.1	ENSBGRG00000009220	0.96254	0.00207858	EMILIN3	elastin microfibril interfacer 3 [Source:HGNC Symbol;Acc:HGNC:16123]
ENSBGRT00000045826	ENSBGRG00000009220	0.970714	0.00127398	EMILIN3	elastin microfibril interfacer 3 [Source:HGNC Symbol;Acc:HGNC:16123]
MSTRG.14252.1	ENSBGRG00000009220	-0.978093	0.000714639	EMILIN3	elastin microfibril interfacer 3 [Source:HGNC Symbol;Acc:HGNC:16123]
ENSBGRT00000000461	ENSBGRG00000009220	0.964865	0.00182999	EMILIN3	elastin microfibril interfacer 3 [Source:HGNC Symbol;Acc:HGNC:16123]
MSTRG.5880.2	ENSBGRG00000009220	-0.967425	0.00157438	EMILIN3	elastin microfibril interfacer 3 [Source:HGNC Symbol;Acc:HGNC:16123]
MSTRG.5575.2	ENSBGRG00000009220	-0.972928	0.00108943	EMILIN3	elastin microfibril interfacer 3 [Source:HGNC Symbol;Acc:HGNC:16123]
MSTRG.33427.1	ENSBGRG00000009220	0.965493	0.00176557	EMILIN3	elastin microfibril interfacer 3 [Source:HGNC Symbol;Acc:HGNC:16123]
MSTRG.17760.1	ENSBGRG00000009220	0.953352	0.00321336	EMILIN3	elastin microfibril interfacer 3 [Source:HGNC Symbol;Acc:HGNC:16123]
MSTRG.10634.5	ENSBGRG00000009220	0.991188	0.000116124	EMILIN3	elastin microfibril interfacer 3 [Source:HGNC Symbol;Acc:HGNC:16123]
MSTRG.8622.1	ENSBGRG00000009220	0.963345	0.00199073	EMILIN3	elastin microfibril interfacer 3 [Source:HGNC Symbol;Acc:HGNC:16123]
MSTRG.21555.1	ENSBGRG00000009220	0.989135	0.000176437	EMILIN3	elastin microfibril interfacer 3 [Source:HGNC Symbol;Acc:HGNC:16123]
MSTRG.53.1	ENSBGRG00000009220	0.979444	0.000629462	EMILIN3	elastin microfibril interfacer 3 [Source:HGNC Symbol;Acc:HGNC:16123]
MSTRG.20804.4	ENSBGRG00000009220	-0.957531	0.00266718	EMILIN3	elastin microfibril interfacer 3 [Source:HGNC Symbol;Acc:HGNC:16123]
MSTRG.27855.1	ENSBGRG00000009220	-0.962875	0.00204176	EMILIN3	elastin microfibril interfacer 3 [Source:HGNC Symbol;Acc:HGNC:16123]
MSTRG.8542.3	ENSBGRG00000009220	-0.981242	0.000524492	EMILIN3	elastin microfibril interfacer 3 [Source:HGNC Symbol;Acc:HGNC:16123]
MSTRG.22565.2	ENSBGRG00000009220	-0.986464	0.000273613	EMILIN3	elastin microfibril interfacer 3 [Source:HGNC Symbol;Acc:HGNC:16123]
MSTRG.12211.3	ENSBGRG00000009220	0.96957	0.00137493	EMILIN3	elastin microfibril interfacer 3 [Source:HGNC Symbol;Acc:HGNC:16123]
MSTRG.26306.4	ENSBGRG00000009220	-0.972981	0.00108516	EMILIN3	elastin microfibril interfacer 3 [Source:HGNC Symbol;Acc:HGNC:16123]
MSTRG.27793.15	ENSBGRG00000009220	0.981804	0.000493645	EMILIN3	elastin microfibril interfacer 3 [Source:HGNC Symbol;Acc:HGNC:16123]
MSTRG.7725.1	ENSBGRG00000009220	-0.951312	0.00349814	EMILIN3	elastin microfibril interfacer 3 [Source:HGNC Symbol;Acc:HGNC:16123]
MSTRG.30392.1	ENSBGRG00000009220	-0.977802	0.000733639	EMILIN3	elastin microfibril interfacer 3 [Source:HGNC Symbol;Acc:HGNC:16123]
MSTRG.22384.3	ENSBGRG00000009220	-0.952569	0.00332126	EMILIN3	elastin microfibril interfacer 3 [Source:HGNC Symbol;Acc:HGNC:16123]
MSTRG.17487.1	ENSBGRG00000009220	-0.974063	0.00100035	EMILIN3	elastin microfibril interfacer 3 [Source:HGNC Symbol;Acc:HGNC:16123]
MSTRG.11898.4	ENSBGRG00000009220	-0.967054	0.00161024	EMILIN3	elastin microfibril interfacer 3 [Source:HGNC Symbol;Acc:HGNC:16123]
MSTRG.14848.1	ENSBGRG00000009220	-0.958843	0.00250598	EMILIN3	elastin microfibril interfacer 3 [Source:HGNC Symbol;Acc:HGNC:16123]
MSTRG.28319.2	ENSBGRG00000009220	-0.967519	0.00156534	EMILIN3	elastin microfibril interfacer 3 [Source:HGNC Symbol;Acc:HGNC:16123]
MSTRG.11667.1	ENSBGRG00000009220	0.965216	0.00179388	EMILIN3	elastin microfibril interfacer 3 [Source:HGNC Symbol;Acc:HGNC:16123]
MSTRG.20583.6	ENSBGRG00000022027	0.999315	7.03719e-07	PER2	period circadian regulator 2 [Source:HGNC Symbol;Acc:HGNC:8846]
MSTRG.17950.1	ENSBGRG00000022027	0.99312	7.08462e-05	PER2	period circadian regulator 2 [Source:HGNC Symbol;Acc:HGNC:8846]
MSTRG.6217.2	ENSBGRG00000022027	0.995225	3.41516e-05	PER2	period circadian regulator 2 [Source:HGNC Symbol;Acc:HGNC:8846]
MSTRG.9636.1	ENSBGRG00000022027	0.954769	0.00302253	PER2	period circadian regulator 2 [Source:HGNC Symbol;Acc:HGNC:8846]
MSTRG.13727.3	ENSBGRG00000022027	0.980337	0.000576142	PER2	period circadian regulator 2 [Source:HGNC Symbol;Acc:HGNC:8846]
MSTRG.23180.1	ENSBGRG00000022027	0.96784	0.00153477	PER2	period circadian regulator 2 [Source:HGNC Symbol;Acc:HGNC:8846]
MSTRG.6529.1	ENSBGRG00000022027	0.964202	0.00189929	PER2	period circadian regulator 2 [Source:HGNC Symbol;Acc:HGNC:8846]
MSTRG.13725.5	ENSBGRG00000022027	0.967038	0.0016118	PER2	period circadian regulator 2 [Source:HGNC Symbol;Acc:HGNC:8846]
MSTRG.1959.1	ENSBGRG00000022027	0.997518	9.23414e-06	PER2	period circadian regulator 2 [Source:HGNC Symbol;Acc:HGNC:8846]
MSTRG.16260.9	ENSBGRG00000022027	0.99571	2.75665e-05	PER2	period circadian regulator 2 [Source:HGNC Symbol;Acc:HGNC:8846]
MSTRG.4090.7	ENSBGRG00000022027	0.987855	0.000220366	PER2	period circadian regulator 2 [Source:HGNC Symbol;Acc:HGNC:8846]
MSTRG.20583.3	ENSBGRG00000022027	0.985115	0.000330692	PER2	period circadian regulator 2 [Source:HGNC Symbol;Acc:HGNC:8846]
MSTRG.11086.2	ENSBGRG00000022027	0.951661	0.00344856	PER2	period circadian regulator 2 [Source:HGNC Symbol;Acc:HGNC:8846]
MSTRG.17950.3	ENSBGRG00000022027	0.961354	0.00221141	PER2	period circadian regulator 2 [Source:HGNC Symbol;Acc:HGNC:8846]
MSTRG.31308.1	ENSBGRG00000022027	0.975624	0.000884045	PER2	period circadian regulator 2 [Source:HGNC Symbol;Acc:HGNC:8846]
MSTRG.11020.1	ENSBGRG00000022027	-0.969013	0.00142546	PER2	period circadian regulator 2 [Source:HGNC Symbol;Acc:HGNC:8846]
MSTRG.1150.7	ENSBGRG00000022027	0.972562	0.00111893	PER2	period circadian regulator 2 [Source:HGNC Symbol;Acc:HGNC:8846]
MSTRG.2592.1	ENSBGRG00000022027	-0.964129	0.001907	PER2	period circadian regulator 2 [Source:HGNC Symbol;Acc:HGNC:8846]
MSTRG.4480.1	ENSBGRG00000022027	0.998074	5.56165e-06	PER2	period circadian regulator 2 [Source:HGNC Symbol;Acc:HGNC:8846]
MSTRG.12212.2	ENSBGRG00000022027	0.967654	0.00155246	PER2	period circadian regulator 2 [Source:HGNC Symbol;Acc:HGNC:8846]
MSTRG.4480.4	ENSBGRG00000022027	-0.957323	0.00269315	PER2	period circadian regulator 2 [Source:HGNC Symbol;Acc:HGNC:8846]
MSTRG.13727.1	ENSBGRG00000022027	0.986084	0.000289144	PER2	period circadian regulator 2 [Source:HGNC Symbol;Acc:HGNC:8846]
MSTRG.31101.2	ENSBGRG00000022027	-0.98192	0.000487386	PER2	period circadian regulator 2 [Source:HGNC Symbol;Acc:HGNC:8846]
MSTRG.20583.2	ENSBGRG00000022027	0.973218	0.00106633	PER2	period circadian regulator 2 [Source:HGNC Symbol;Acc:HGNC:8846]
ENSBGRT00000027506	ENSBGRG00000022027	0.991393	0.000110799	PER2	period circadian regulator 2 [Source:HGNC Symbol;Acc:HGNC:8846]
MSTRG.13725.7	ENSBGRG00000022027	0.958752	0.00251699	PER2	period circadian regulator 2 [Source:HGNC Symbol;Acc:HGNC:8846]
MSTRG.18705.1	ENSBGRG00000022027	0.981876	0.000489765	PER2	period circadian regulator 2 [Source:HGNC Symbol;Acc:HGNC:8846]
MSTRG.17679.1	ENSBGRG00000022027	0.985943	0.000295026	PER2	period circadian regulator 2 [Source:HGNC Symbol;Acc:HGNC:8846]
MSTRG.20584.1	ENSBGRG00000022027	0.991834	9.97601e-05	PER2	period circadian regulator 2 [Source:HGNC Symbol;Acc:HGNC:8846]
MSTRG.19360.2	ENSBGRG00000022027	-0.956325	0.0028196	PER2	period circadian regulator 2 [Source:HGNC Symbol;Acc:HGNC:8846]
MSTRG.15587.1	ENSBGRG00000022027	-0.978819	0.000668222	PER2	period circadian regulator 2 [Source:HGNC Symbol;Acc:HGNC:8846]
MSTRG.23180.2	ENSBGRG00000022027	0.975417	0.000899054	PER2	period circadian regulator 2 [Source:HGNC Symbol;Acc:HGNC:8846]
MSTRG.3866.2	ENSBGRG00000022027	-0.955446	0.00293336	PER2	period circadian regulator 2 [Source:HGNC Symbol;Acc:HGNC:8846]
MSTRG.31463.2	ENSBGRG00000022027	0.994835	3.99544e-05	PER2	period circadian regulator 2 [Source:HGNC Symbol;Acc:HGNC:8846]
MSTRG.2484.1	ENSBGRG00000022027	0.97179	0.00118247	PER2	period circadian regulator 2 [Source:HGNC Symbol;Acc:HGNC:8846]
MSTRG.8649.1	ENSBGRG00000022027	-0.979947	0.000599148	PER2	period circadian regulator 2 [Source:HGNC Symbol;Acc:HGNC:8846]
MSTRG.19059.1	ENSBGRG00000022027	0.950431	0.00362479	PER2	period circadian regulator 2 [Source:HGNC Symbol;Acc:HGNC:8846]
MSTRG.29089.2	ENSBGRG00000022027	0.96817	0.00150362	PER2	period circadian regulator 2 [Source:HGNC Symbol;Acc:HGNC:8846]
MSTRG.17848.1	ENSBGRG00000022027	-0.981636	0.000502772	PER2	period circadian regulator 2 [Source:HGNC Symbol;Acc:HGNC:8846]
MSTRG.14054.3	ENSBGRG00000022027	-0.981403	0.00051556	PER2	period circadian regulator 2 [Source:HGNC Symbol;Acc:HGNC:8846]
MSTRG.17896.1	ENSBGRG00000022027	0.973622	0.00103453	PER2	period circadian regulator 2 [Source:HGNC Symbol;Acc:HGNC:8846]
MSTRG.3488.6	ENSBGRG00000022027	0.99623	2.12881e-05	PER2	period circadian regulator 2 [Source:HGNC Symbol;Acc:HGNC:8846]
MSTRG.8650.1	ENSBGRG00000022027	0.980984	0.000538992	PER2	period circadian regulator 2 [Source:HGNC Symbol;Acc:HGNC:8846]
MSTRG.8242.3	ENSBGRG00000022027	-0.981817	0.000492914	PER2	period circadian regulator 2 [Source:HGNC Symbol;Acc:HGNC:8846]
MSTRG.783.3	ENSBGRG00000022027	0.996348	1.9982e-05	PER2	period circadian regulator 2 [Source:HGNC Symbol;Acc:HGNC:8846]
MSTRG.22127.1	ENSBGRG00000022027	-0.985991	0.00029299	PER2	period circadian regulator 2 [Source:HGNC Symbol;Acc:HGNC:8846]
MSTRG.4480.2	ENSBGRG00000022027	0.97665	0.000811468	PER2	period circadian regulator 2 [Source:HGNC Symbol;Acc:HGNC:8846]
MSTRG.15040.1	ENSBGRG00000022027	-0.95725	0.00270222	PER2	period circadian regulator 2 [Source:HGNC Symbol;Acc:HGNC:8846]
MSTRG.4123.1	ENSBGRG00000022027	0.967162	0.00159982	PER2	period circadian regulator 2 [Source:HGNC Symbol;Acc:HGNC:8846]
MSTRG.29938.1	ENSBGRG00000022027	0.97249	0.00112479	PER2	period circadian regulator 2 [Source:HGNC Symbol;Acc:HGNC:8846]
MSTRG.3384.1	ENSBGRG00000022027	-0.970735	0.00127212	PER2	period circadian regulator 2 [Source:HGNC Symbol;Acc:HGNC:8846]
MSTRG.30862.1	ENSBGRG00000022027	-0.992805	7.74569e-05	PER2	period circadian regulator 2 [Source:HGNC Symbol;Acc:HGNC:8846]
MSTRG.18038.1	ENSBGRG00000022027	-0.951642	0.00345124	PER2	period circadian regulator 2 [Source:HGNC Symbol;Acc:HGNC:8846]
MSTRG.28752.2	ENSBGRG00000022027	-0.982689	0.000446922	PER2	period circadian regulator 2 [Source:HGNC Symbol;Acc:HGNC:8846]
MSTRG.25063.5	ENSBGRG00000022027	-0.956946	0.00274058	PER2	period circadian regulator 2 [Source:HGNC Symbol;Acc:HGNC:8846]
MSTRG.16654.1	ENSBGRG00000022027	0.983641	0.000399233	PER2	period circadian regulator 2 [Source:HGNC Symbol;Acc:HGNC:8846]
MSTRG.8650.2	ENSBGRG00000022027	0.987189	0.000245133	PER2	period circadian regulator 2 [Source:HGNC Symbol;Acc:HGNC:8846]
MSTRG.15631.1	ENSBGRG00000022027	0.984502	0.000358427	PER2	period circadian regulator 2 [Source:HGNC Symbol;Acc:HGNC:8846]
MSTRG.33127.10	ENSBGRG00000022027	0.968731	0.00145134	PER2	period circadian regulator 2 [Source:HGNC Symbol;Acc:HGNC:8846]
MSTRG.8970.1	ENSBGRG00000022027	0.955825	0.00288406	PER2	period circadian regulator 2 [Source:HGNC Symbol;Acc:HGNC:8846]
MSTRG.31101.3	ENSBGRG00000022027	-0.974128	0.000995397	PER2	period circadian regulator 2 [Source:HGNC Symbol;Acc:HGNC:8846]
MSTRG.31201.1	ENSBGRG00000022027	0.970427	0.00129894	PER2	period circadian regulator 2 [Source:HGNC Symbol;Acc:HGNC:8846]
MSTRG.1578.1	ENSBGRG00000022027	-0.986007	0.000292331	PER2	period circadian regulator 2 [Source:HGNC Symbol;Acc:HGNC:8846]
MSTRG.15810.2	ENSBGRG00000022027	-0.975253	0.000911029	PER2	period circadian regulator 2 [Source:HGNC Symbol;Acc:HGNC:8846]
MSTRG.5805.1	ENSBGRG00000022027	0.973426	0.00104991	PER2	period circadian regulator 2 [Source:HGNC Symbol;Acc:HGNC:8846]
MSTRG.13535.2	ENSBGRG00000022027	0.987446	0.000235405	PER2	period circadian regulator 2 [Source:HGNC Symbol;Acc:HGNC:8846]
MSTRG.13535.3	ENSBGRG00000022027	0.987446	0.000235405	PER2	period circadian regulator 2 [Source:HGNC Symbol;Acc:HGNC:8846]
MSTRG.9412.7	ENSBGRG00000022027	0.95335	0.00321356	PER2	period circadian regulator 2 [Source:HGNC Symbol;Acc:HGNC:8846]
MSTRG.4434.1	ENSBGRG00000022027	-0.978495	0.000688694	PER2	period circadian regulator 2 [Source:HGNC Symbol;Acc:HGNC:8846]
MSTRG.4434.2	ENSBGRG00000022027	-0.978495	0.000688694	PER2	period circadian regulator 2 [Source:HGNC Symbol;Acc:HGNC:8846]
MSTRG.22271.2	ENSBGRG00000022027	0.970208	0.0013181	PER2	period circadian regulator 2 [Source:HGNC Symbol;Acc:HGNC:8846]
MSTRG.24539.1	ENSBGRG00000022027	0.968145	0.00150597	PER2	period circadian regulator 2 [Source:HGNC Symbol;Acc:HGNC:8846]
MSTRG.25587.5	ENSBGRG00000022027	0.971415	0.00121395	PER2	period circadian regulator 2 [Source:HGNC Symbol;Acc:HGNC:8846]
ENSBGRT00000021259	ENSBGRG00000022027	0.990412	0.000137462	PER2	period circadian regulator 2 [Source:HGNC Symbol;Acc:HGNC:8846]
MSTRG.17988.1	ENSBGRG00000022027	-0.970399	0.00130135	PER2	period circadian regulator 2 [Source:HGNC Symbol;Acc:HGNC:8846]
MSTRG.30541.1	ENSBGRG00000022027	-0.985465	0.000315384	PER2	period circadian regulator 2 [Source:HGNC Symbol;Acc:HGNC:8846]
MSTRG.13725.2	ENSBGRG00000022027	0.972638	0.00111281	PER2	period circadian regulator 2 [Source:HGNC Symbol;Acc:HGNC:8846]
MSTRG.29675.3	ENSBGRG00000022027	-0.974719	0.000950625	PER2	period circadian regulator 2 [Source:HGNC Symbol;Acc:HGNC:8846]
MSTRG.15958.4	ENSBGRG00000022027	-0.962991	0.00202919	PER2	period circadian regulator 2 [Source:HGNC Symbol;Acc:HGNC:8846]
MSTRG.17805.2	ENSBGRG00000022027	0.957943	0.00261598	PER2	period circadian regulator 2 [Source:HGNC Symbol;Acc:HGNC:8846]
MSTRG.29679.2	ENSBGRG00000022027	-0.955683	0.00290249	PER2	period circadian regulator 2 [Source:HGNC Symbol;Acc:HGNC:8846]
MSTRG.33025.1	ENSBGRG00000022027	-0.979529	0.000624329	PER2	period circadian regulator 2 [Source:HGNC Symbol;Acc:HGNC:8846]
MSTRG.2592.3	ENSBGRG00000022027	-0.984745	0.000347283	PER2	period circadian regulator 2 [Source:HGNC Symbol;Acc:HGNC:8846]
MSTRG.2592.4	ENSBGRG00000022027	-0.984745	0.000347283	PER2	period circadian regulator 2 [Source:HGNC Symbol;Acc:HGNC:8846]
MSTRG.11403.1	ENSBGRG00000022027	0.982373	0.000463339	PER2	period circadian regulator 2 [Source:HGNC Symbol;Acc:HGNC:8846]
MSTRG.31463.1	ENSBGRG00000022027	0.956627	0.00278108	PER2	period circadian regulator 2 [Source:HGNC Symbol;Acc:HGNC:8846]
MSTRG.10622.1	ENSBGRG00000022027	-0.986058	0.000290228	PER2	period circadian regulator 2 [Source:HGNC Symbol;Acc:HGNC:8846]
MSTRG.19024.3	ENSBGRG00000022027	-0.971023	0.0012473	PER2	period circadian regulator 2 [Source:HGNC Symbol;Acc:HGNC:8846]
MSTRG.19024.4	ENSBGRG00000022027	-0.971023	0.0012473	PER2	period circadian regulator 2 [Source:HGNC Symbol;Acc:HGNC:8846]
MSTRG.15005.7	ENSBGRG00000022027	0.957087	0.00272277	PER2	period circadian regulator 2 [Source:HGNC Symbol;Acc:HGNC:8846]
ENSBGRT00000045206	ENSBGRG00000022027	0.967635	0.0015543	PER2	period circadian regulator 2 [Source:HGNC Symbol;Acc:HGNC:8846]
MSTRG.31004.1	ENSBGRG00000022027	-0.961382	0.00220819	PER2	period circadian regulator 2 [Source:HGNC Symbol;Acc:HGNC:8846]
MSTRG.15982.1	ENSBGRG00000022027	-0.972306	0.00113982	PER2	period circadian regulator 2 [Source:HGNC Symbol;Acc:HGNC:8846]
MSTRG.18858.1	ENSBGRG00000022027	0.979694	0.000614339	PER2	period circadian regulator 2 [Source:HGNC Symbol;Acc:HGNC:8846]
MSTRG.18543.3	ENSBGRG00000022027	-0.979301	0.000638245	PER2	period circadian regulator 2 [Source:HGNC Symbol;Acc:HGNC:8846]
MSTRG.1510.1	ENSBGRG00000022027	0.966036	0.00171071	PER2	period circadian regulator 2 [Source:HGNC Symbol;Acc:HGNC:8846]
MSTRG.10353.1	ENSBGRG00000022027	-0.972353	0.00113597	PER2	period circadian regulator 2 [Source:HGNC Symbol;Acc:HGNC:8846]
MSTRG.63.3	ENSBGRG00000022027	-0.952415	0.00334263	PER2	period circadian regulator 2 [Source:HGNC Symbol;Acc:HGNC:8846]
MSTRG.63.4	ENSBGRG00000022027	-0.952415	0.00334263	PER2	period circadian regulator 2 [Source:HGNC Symbol;Acc:HGNC:8846]
MSTRG.26736.1	ENSBGRG00000022027	0.961257	0.00222246	PER2	period circadian regulator 2 [Source:HGNC Symbol;Acc:HGNC:8846]
ENSBGRT00000045826	ENSBGRG00000022027	0.960844	0.00226982	PER2	period circadian regulator 2 [Source:HGNC Symbol;Acc:HGNC:8846]
MSTRG.14252.1	ENSBGRG00000022027	-0.977601	0.000746925	PER2	period circadian regulator 2 [Source:HGNC Symbol;Acc:HGNC:8846]
ENSBGRT00000000461	ENSBGRG00000022027	0.968005	0.00151914	PER2	period circadian regulator 2 [Source:HGNC Symbol;Acc:HGNC:8846]
MSTRG.5880.2	ENSBGRG00000022027	-0.961307	0.00221673	PER2	period circadian regulator 2 [Source:HGNC Symbol;Acc:HGNC:8846]
MSTRG.5575.2	ENSBGRG00000022027	-0.963826	0.00193913	PER2	period circadian regulator 2 [Source:HGNC Symbol;Acc:HGNC:8846]
MSTRG.33427.1	ENSBGRG00000022027	0.969552	0.00137653	PER2	period circadian regulator 2 [Source:HGNC Symbol;Acc:HGNC:8846]
MSTRG.17760.1	ENSBGRG00000022027	0.95097	0.00354703	PER2	period circadian regulator 2 [Source:HGNC Symbol;Acc:HGNC:8846]
MSTRG.10634.5	ENSBGRG00000022027	0.990386	0.000138213	PER2	period circadian regulator 2 [Source:HGNC Symbol;Acc:HGNC:8846]
MSTRG.8622.1	ENSBGRG00000022027	0.965674	0.00174718	PER2	period circadian regulator 2 [Source:HGNC Symbol;Acc:HGNC:8846]
MSTRG.21555.1	ENSBGRG00000022027	0.987907	0.00021847	PER2	period circadian regulator 2 [Source:HGNC Symbol;Acc:HGNC:8846]
MSTRG.53.1	ENSBGRG00000022027	0.974025	0.00100332	PER2	period circadian regulator 2 [Source:HGNC Symbol;Acc:HGNC:8846]
MSTRG.8542.3	ENSBGRG00000022027	-0.971084	0.00124213	PER2	period circadian regulator 2 [Source:HGNC Symbol;Acc:HGNC:8846]
MSTRG.22565.2	ENSBGRG00000022027	-0.980508	0.000566182	PER2	period circadian regulator 2 [Source:HGNC Symbol;Acc:HGNC:8846]
MSTRG.12211.3	ENSBGRG00000022027	0.9786	0.00068201	PER2	period circadian regulator 2 [Source:HGNC Symbol;Acc:HGNC:8846]
MSTRG.26306.4	ENSBGRG00000022027	-0.967109	0.00160492	PER2	period circadian regulator 2 [Source:HGNC Symbol;Acc:HGNC:8846]
MSTRG.12402.2	ENSBGRG00000022027	-0.954361	0.00307683	PER2	period circadian regulator 2 [Source:HGNC Symbol;Acc:HGNC:8846]
MSTRG.27793.15	ENSBGRG00000022027	0.972371	0.00113446	PER2	period circadian regulator 2 [Source:HGNC Symbol;Acc:HGNC:8846]
MSTRG.30392.1	ENSBGRG00000022027	-0.975215	0.000913864	PER2	period circadian regulator 2 [Source:HGNC Symbol;Acc:HGNC:8846]
MSTRG.32507.1	ENSBGRG00000022027	0.950005	0.00368674	PER2	period circadian regulator 2 [Source:HGNC Symbol;Acc:HGNC:8846]
MSTRG.17487.1	ENSBGRG00000022027	-0.96947	0.00138389	PER2	period circadian regulator 2 [Source:HGNC Symbol;Acc:HGNC:8846]
MSTRG.11898.4	ENSBGRG00000022027	-0.979679	0.000615221	PER2	period circadian regulator 2 [Source:HGNC Symbol;Acc:HGNC:8846]
MSTRG.14848.1	ENSBGRG00000022027	-0.968228	0.00149816	PER2	period circadian regulator 2 [Source:HGNC Symbol;Acc:HGNC:8846]
MSTRG.28319.2	ENSBGRG00000022027	-0.978812	0.000668612	PER2	period circadian regulator 2 [Source:HGNC Symbol;Acc:HGNC:8846]
MSTRG.11667.1	ENSBGRG00000022027	0.966665	0.00164832	PER2	period circadian regulator 2 [Source:HGNC Symbol;Acc:HGNC:8846]
MSTRG.13727.3	ENSBGRG00000020188	0.991266	0.000114079	SLC16A6	solute carrier family 16 member 6 [Source:HGNC Symbol;Acc:HGNC:10927]
MSTRG.6529.1	ENSBGRG00000020188	0.991446	0.000109443	SLC16A6	solute carrier family 16 member 6 [Source:HGNC Symbol;Acc:HGNC:10927]
MSTRG.13725.5	ENSBGRG00000020188	0.997536	9.09713e-06	SLC16A6	solute carrier family 16 member 6 [Source:HGNC Symbol;Acc:HGNC:10927]
MSTRG.1959.1	ENSBGRG00000020188	0.95736	0.00268849	SLC16A6	solute carrier family 16 member 6 [Source:HGNC Symbol;Acc:HGNC:10927]
MSTRG.16260.9	ENSBGRG00000020188	0.963812	0.00194065	SLC16A6	solute carrier family 16 member 6 [Source:HGNC Symbol;Acc:HGNC:10927]
MSTRG.4090.7	ENSBGRG00000020188	0.982086	0.000478467	SLC16A6	solute carrier family 16 member 6 [Source:HGNC Symbol;Acc:HGNC:10927]
MSTRG.20583.3	ENSBGRG00000020188	0.969542	0.00137736	SLC16A6	solute carrier family 16 member 6 [Source:HGNC Symbol;Acc:HGNC:10927]
MSTRG.31308.1	ENSBGRG00000020188	0.968216	0.00149926	SLC16A6	solute carrier family 16 member 6 [Source:HGNC Symbol;Acc:HGNC:10927]
MSTRG.1150.7	ENSBGRG00000020188	0.976594	0.000815321	SLC16A6	solute carrier family 16 member 6 [Source:HGNC Symbol;Acc:HGNC:10927]
MSTRG.13727.1	ENSBGRG00000020188	0.977539	0.00075106	SLC16A6	solute carrier family 16 member 6 [Source:HGNC Symbol;Acc:HGNC:10927]
MSTRG.20583.2	ENSBGRG00000020188	0.956614	0.00278273	SLC16A6	solute carrier family 16 member 6 [Source:HGNC Symbol;Acc:HGNC:10927]
MSTRG.13725.7	ENSBGRG00000020188	0.989606	0.000161506	SLC16A6	solute carrier family 16 member 6 [Source:HGNC Symbol;Acc:HGNC:10927]
MSTRG.18705.1	ENSBGRG00000020188	0.97594	0.000861378	SLC16A6	solute carrier family 16 member 6 [Source:HGNC Symbol;Acc:HGNC:10927]
MSTRG.31464.3	ENSBGRG00000020188	0.957322	0.00269326	SLC16A6	solute carrier family 16 member 6 [Source:HGNC Symbol;Acc:HGNC:10927]
MSTRG.2484.1	ENSBGRG00000020188	0.974263	0.000985064	SLC16A6	solute carrier family 16 member 6 [Source:HGNC Symbol;Acc:HGNC:10927]
MSTRG.29578.2	ENSBGRG00000020188	0.973565	0.00103895	SLC16A6	solute carrier family 16 member 6 [Source:HGNC Symbol;Acc:HGNC:10927]
MSTRG.17950.4	ENSBGRG00000020188	0.950095	0.00367364	SLC16A6	solute carrier family 16 member 6 [Source:HGNC Symbol;Acc:HGNC:10927]
MSTRG.3488.6	ENSBGRG00000020188	0.9511	0.00352842	SLC16A6	solute carrier family 16 member 6 [Source:HGNC Symbol;Acc:HGNC:10927]
MSTRG.783.3	ENSBGRG00000020188	0.966801	0.00163495	SLC16A6	solute carrier family 16 member 6 [Source:HGNC Symbol;Acc:HGNC:10927]
MSTRG.20583.5	ENSBGRG00000020188	0.9833	0.000415984	SLC16A6	solute carrier family 16 member 6 [Source:HGNC Symbol;Acc:HGNC:10927]
MSTRG.26671.3	ENSBGRG00000020188	0.959106	0.00247431	SLC16A6	solute carrier family 16 member 6 [Source:HGNC Symbol;Acc:HGNC:10927]
MSTRG.23546.1	ENSBGRG00000020188	0.981149	0.000529713	SLC16A6	solute carrier family 16 member 6 [Source:HGNC Symbol;Acc:HGNC:10927]
MSTRG.8970.1	ENSBGRG00000020188	0.97657	0.000817019	SLC16A6	solute carrier family 16 member 6 [Source:HGNC Symbol;Acc:HGNC:10927]
MSTRG.5805.1	ENSBGRG00000020188	0.992988	7.35726e-05	SLC16A6	solute carrier family 16 member 6 [Source:HGNC Symbol;Acc:HGNC:10927]
MSTRG.9412.7	ENSBGRG00000020188	0.999723	1.15487e-07	SLC16A6	solute carrier family 16 member 6 [Source:HGNC Symbol;Acc:HGNC:10927]
MSTRG.22271.2	ENSBGRG00000020188	0.987664	0.00022734	SLC16A6	solute carrier family 16 member 6 [Source:HGNC Symbol;Acc:HGNC:10927]
MSTRG.29670.2	ENSBGRG00000020188	0.986241	0.000282662	SLC16A6	solute carrier family 16 member 6 [Source:HGNC Symbol;Acc:HGNC:10927]
MSTRG.13725.2	ENSBGRG00000020188	0.966981	0.00161737	SLC16A6	solute carrier family 16 member 6 [Source:HGNC Symbol;Acc:HGNC:10927]
MSTRG.17805.2	ENSBGRG00000020188	0.996586	1.74588e-05	SLC16A6	solute carrier family 16 member 6 [Source:HGNC Symbol;Acc:HGNC:10927]
MSTRG.2716.1	ENSBGRG00000020188	0.987943	0.000217168	SLC16A6	solute carrier family 16 member 6 [Source:HGNC Symbol;Acc:HGNC:10927]
MSTRG.11403.1	ENSBGRG00000020188	0.98929	0.000171446	SLC16A6	solute carrier family 16 member 6 [Source:HGNC Symbol;Acc:HGNC:10927]
MSTRG.31463.1	ENSBGRG00000020188	0.96602	0.00171232	SLC16A6	solute carrier family 16 member 6 [Source:HGNC Symbol;Acc:HGNC:10927]
MSTRG.26.2	ENSBGRG00000020188	0.99668	1.65163e-05	SLC16A6	solute carrier family 16 member 6 [Source:HGNC Symbol;Acc:HGNC:10927]
MSTRG.12375.1	ENSBGRG00000020188	0.975041	0.000926634	SLC16A6	solute carrier family 16 member 6 [Source:HGNC Symbol;Acc:HGNC:10927]
MSTRG.9413.1	ENSBGRG00000020188	0.975126	0.000920347	SLC16A6	solute carrier family 16 member 6 [Source:HGNC Symbol;Acc:HGNC:10927]
MSTRG.19051.1	ENSBGRG00000020188	0.976028	0.000855066	SLC16A6	solute carrier family 16 member 6 [Source:HGNC Symbol;Acc:HGNC:10927]
MSTRG.8622.1	ENSBGRG00000020188	0.952532	0.00332635	SLC16A6	solute carrier family 16 member 6 [Source:HGNC Symbol;Acc:HGNC:10927]
MSTRG.10711.2	ENSBGRG00000020188	0.98691	0.000255891	SLC16A6	solute carrier family 16 member 6 [Source:HGNC Symbol;Acc:HGNC:10927]
MSTRG.10711.3	ENSBGRG00000020188	0.98691	0.000255891	SLC16A6	solute carrier family 16 member 6 [Source:HGNC Symbol;Acc:HGNC:10927]
MSTRG.17987.1	ENSBGRG00000020188	0.985807	0.00030072	SLC16A6	solute carrier family 16 member 6 [Source:HGNC Symbol;Acc:HGNC:10927]
MSTRG.12264.9	ENSBGRG00000020188	0.973959	0.00100837	SLC16A6	solute carrier family 16 member 6 [Source:HGNC Symbol;Acc:HGNC:10927]
MSTRG.11898.4	ENSBGRG00000020188	-0.958496	0.00254816	SLC16A6	solute carrier family 16 member 6 [Source:HGNC Symbol;Acc:HGNC:10927]
MSTRG.26608.2	ENSBGRG00000020188	0.977514	0.000752778	SLC16A6	solute carrier family 16 member 6 [Source:HGNC Symbol;Acc:HGNC:10927]
MSTRG.20583.6	ENSBGRG00000005757	0.997116	1.24645e-05	ABRA	actin binding Rho activating protein [Source:HGNC Symbol;Acc:HGNC:30655]
MSTRG.17950.1	ENSBGRG00000005757	0.986525	0.00027114	ABRA	actin binding Rho activating protein [Source:HGNC Symbol;Acc:HGNC:30655]
MSTRG.6217.2	ENSBGRG00000005757	0.990119	0.000145972	ABRA	actin binding Rho activating protein [Source:HGNC Symbol;Acc:HGNC:30655]
MSTRG.13727.3	ENSBGRG00000005757	0.983567	0.000402866	ABRA	actin binding Rho activating protein [Source:HGNC Symbol;Acc:HGNC:30655]
MSTRG.23180.1	ENSBGRG00000005757	0.973192	0.00106835	ABRA	actin binding Rho activating protein [Source:HGNC Symbol;Acc:HGNC:30655]
MSTRG.6529.1	ENSBGRG00000005757	0.974557	0.000962771	ABRA	actin binding Rho activating protein [Source:HGNC Symbol;Acc:HGNC:30655]
MSTRG.13725.5	ENSBGRG00000005757	0.972789	0.00110061	ABRA	actin binding Rho activating protein [Source:HGNC Symbol;Acc:HGNC:30655]
MSTRG.1959.1	ENSBGRG00000005757	0.996332	2.01528e-05	ABRA	actin binding Rho activating protein [Source:HGNC Symbol;Acc:HGNC:30655]
MSTRG.16260.9	ENSBGRG00000005757	0.996118	2.25713e-05	ABRA	actin binding Rho activating protein [Source:HGNC Symbol;Acc:HGNC:30655]
MSTRG.4090.7	ENSBGRG00000005757	0.989745	0.000157206	ABRA	actin binding Rho activating protein [Source:HGNC Symbol;Acc:HGNC:30655]
MSTRG.20583.3	ENSBGRG00000005757	0.988845	0.000185957	ABRA	actin binding Rho activating protein [Source:HGNC Symbol;Acc:HGNC:30655]
MSTRG.31308.1	ENSBGRG00000005757	0.986336	0.000278795	ABRA	actin binding Rho activating protein [Source:HGNC Symbol;Acc:HGNC:30655]
MSTRG.11020.1	ENSBGRG00000005757	-0.961836	0.00215699	ABRA	actin binding Rho activating protein [Source:HGNC Symbol;Acc:HGNC:30655]
MSTRG.1150.7	ENSBGRG00000005757	0.982325	0.000465854	ABRA	actin binding Rho activating protein [Source:HGNC Symbol;Acc:HGNC:30655]
MSTRG.2592.1	ENSBGRG00000005757	-0.952954	0.00326787	ABRA	actin binding Rho activating protein [Source:HGNC Symbol;Acc:HGNC:30655]
MSTRG.4480.1	ENSBGRG00000005757	0.997253	1.13068e-05	ABRA	actin binding Rho activating protein [Source:HGNC Symbol;Acc:HGNC:30655]
MSTRG.12212.2	ENSBGRG00000005757	0.961782	0.00216301	ABRA	actin binding Rho activating protein [Source:HGNC Symbol;Acc:HGNC:30655]
MSTRG.4480.4	ENSBGRG00000005757	-0.960254	0.00233819	ABRA	actin binding Rho activating protein [Source:HGNC Symbol;Acc:HGNC:30655]
MSTRG.13727.1	ENSBGRG00000005757	0.985252	0.000324649	ABRA	actin binding Rho activating protein [Source:HGNC Symbol;Acc:HGNC:30655]
MSTRG.31101.2	ENSBGRG00000005757	-0.972033	0.00116229	ABRA	actin binding Rho activating protein [Source:HGNC Symbol;Acc:HGNC:30655]
MSTRG.20583.2	ENSBGRG00000005757	0.976752	0.0008044	ABRA	actin binding Rho activating protein [Source:HGNC Symbol;Acc:HGNC:30655]
ENSBGRT00000027506	ENSBGRG00000005757	0.986003	0.000292519	ABRA	actin binding Rho activating protein [Source:HGNC Symbol;Acc:HGNC:30655]
MSTRG.13725.7	ENSBGRG00000005757	0.971096	0.00124108	ABRA	actin binding Rho activating protein [Source:HGNC Symbol;Acc:HGNC:30655]
MSTRG.18705.1	ENSBGRG00000005757	0.989666	0.00015965	ABRA	actin binding Rho activating protein [Source:HGNC Symbol;Acc:HGNC:30655]
MSTRG.17679.1	ENSBGRG00000005757	0.981045	0.000535518	ABRA	actin binding Rho activating protein [Source:HGNC Symbol;Acc:HGNC:30655]
MSTRG.20584.1	ENSBGRG00000005757	0.995019	3.71549e-05	ABRA	actin binding Rho activating protein [Source:HGNC Symbol;Acc:HGNC:30655]
MSTRG.19360.2	ENSBGRG00000005757	-0.954498	0.00305851	ABRA	actin binding Rho activating protein [Source:HGNC Symbol;Acc:HGNC:30655]
MSTRG.15587.1	ENSBGRG00000005757	-0.972103	0.00115653	ABRA	actin binding Rho activating protein [Source:HGNC Symbol;Acc:HGNC:30655]
MSTRG.23180.2	ENSBGRG00000005757	0.980135	0.000588036	ABRA	actin binding Rho activating protein [Source:HGNC Symbol;Acc:HGNC:30655]
MSTRG.3866.2	ENSBGRG00000005757	-0.95374	0.00316044	ABRA	actin binding Rho activating protein [Source:HGNC Symbol;Acc:HGNC:30655]
MSTRG.31463.2	ENSBGRG00000005757	0.995897	2.52153e-05	ABRA	actin binding Rho activating protein [Source:HGNC Symbol;Acc:HGNC:30655]
MSTRG.2484.1	ENSBGRG00000005757	0.972768	0.0011023	ABRA	actin binding Rho activating protein [Source:HGNC Symbol;Acc:HGNC:30655]
MSTRG.8649.1	ENSBGRG00000005757	-0.970466	0.00129553	ABRA	actin binding Rho activating protein [Source:HGNC Symbol;Acc:HGNC:30655]
MSTRG.29089.2	ENSBGRG00000005757	0.956486	0.00279907	ABRA	actin binding Rho activating protein [Source:HGNC Symbol;Acc:HGNC:30655]
MSTRG.17848.1	ENSBGRG00000005757	-0.971995	0.00116546	ABRA	actin binding Rho activating protein [Source:HGNC Symbol;Acc:HGNC:30655]
MSTRG.14054.3	ENSBGRG00000005757	-0.969809	0.00135344	ABRA	actin binding Rho activating protein [Source:HGNC Symbol;Acc:HGNC:30655]
MSTRG.17896.1	ENSBGRG00000005757	0.9662	0.00169434	ABRA	actin binding Rho activating protein [Source:HGNC Symbol;Acc:HGNC:30655]
MSTRG.3488.6	ENSBGRG00000005757	0.992594	8.20668e-05	ABRA	actin binding Rho activating protein [Source:HGNC Symbol;Acc:HGNC:30655]
MSTRG.8650.1	ENSBGRG00000005757	0.972856	0.00109519	ABRA	actin binding Rho activating protein [Source:HGNC Symbol;Acc:HGNC:30655]
MSTRG.8242.3	ENSBGRG00000005757	-0.975462	0.000895798	ABRA	actin binding Rho activating protein [Source:HGNC Symbol;Acc:HGNC:30655]
MSTRG.783.3	ENSBGRG00000005757	0.994229	4.98588e-05	ABRA	actin binding Rho activating protein [Source:HGNC Symbol;Acc:HGNC:30655]
MSTRG.22127.1	ENSBGRG00000005757	-0.980373	0.000574076	ABRA	actin binding Rho activating protein [Source:HGNC Symbol;Acc:HGNC:30655]
MSTRG.4480.2	ENSBGRG00000005757	0.971238	0.001229	ABRA	actin binding Rho activating protein [Source:HGNC Symbol;Acc:HGNC:30655]
MSTRG.15040.1	ENSBGRG00000005757	-0.952028	0.00339682	ABRA	actin binding Rho activating protein [Source:HGNC Symbol;Acc:HGNC:30655]
MSTRG.4123.1	ENSBGRG00000005757	0.952772	0.0032931	ABRA	actin binding Rho activating protein [Source:HGNC Symbol;Acc:HGNC:30655]
MSTRG.29938.1	ENSBGRG00000005757	0.965931	0.00172125	ABRA	actin binding Rho activating protein [Source:HGNC Symbol;Acc:HGNC:30655]
MSTRG.3384.1	ENSBGRG00000005757	-0.962304	0.00210467	ABRA	actin binding Rho activating protein [Source:HGNC Symbol;Acc:HGNC:30655]
[truncated: 107,057 more rows]
