# Supplementary material for: Transcriptome Analysis of mRNA and lncRNA Related to Muscle Growth and Development in Gannan Yak and Jeryak
Source: Int J Mol Sci. 2023 Nov 30;24(23):16991. doi: 10.3390/ijms242316991 (PMC10707067; doi:10.3390/ijms242316991)
Supplement: Supplementary file 1 [file ijms-24-16991-s001.zip › Table S11 DELs GO analysis of trans-regulated target genes..xlsx]

## Sheet: BP
id	num	per	ratio	class	Pvalue	Qvalue	fg_num	bg_num
GO:1903034 regulation of response to wounding	59	4.591	0.197	Biological Process	2.57359e-08	0.000179302	59	299
GO:0048583 regulation of response to stimulus	298	23.191	0.122	Biological Process	1.51061e-07	0.000349525	298	2435
GO:0008152 metabolic process	863	67.16	0.104	Biological Process	1.51646e-07	0.000349525	863	8286
GO:0050727 regulation of inflammatory response	44	3.424	0.212	Biological Process	2.00675e-07	0.000349525	44	208
GO:0019538 protein metabolic process	456	35.486	0.114	Biological Process	2.64898e-07	0.000369109	456	4009
GO:0006954 inflammatory response	60	4.669	0.18	Biological Process	5.49677e-07	0.000638266	60	333
GO:0009611 response to wounding	78	6.07	0.163	Biological Process	7.75451e-07	0.000771795	78	478
GO:0043170 macromolecule metabolic process	704	54.786	0.106	Biological Process	1.11939e-06	0.00097485	704	6634
GO:0006518 peptide metabolic process	99	7.704	0.15	Biological Process	1.67236e-06	0.00116903	99	662
GO:0009605 response to external stimulus	176	13.696	0.131	Biological Process	1.73661e-06	0.00116903	176	1345
GO:0014910 regulation of smooth muscle cell migration	12	0.934	0.444	Biological Process	2.03209e-06	0.00116903	12	27
GO:0080134 regulation of response to stress	129	10.039	0.139	Biological Process	2.16743e-06	0.00116903	129	926
GO:0044237 cellular metabolic process	757	58.911	0.105	Biological Process	2.30731e-06	0.00116903	757	7229
GO:0048585 negative regulation of response to stimulus	142	11.051	0.136	Biological Process	2.34912e-06	0.00116903	142	1043
GO:0014909 smooth muscle cell migration	13	1.012	0.406	Biological Process	2.61982e-06	0.00118188	13	32
GO:0043043 peptide biosynthetic process	90	7.004	0.152	Biological Process	2.71425e-06	0.00118188	90	593
GO:0006950 response to stress	266	20.7	0.121	Biological Process	2.97343e-06	0.00118921	266	2205
GO:0009968 negative regulation of signal transduction	112	8.716	0.143	Biological Process	3.07245e-06	0.00118921	112	783
GO:0006412 translation	88	6.848	0.152	Biological Process	3.55561e-06	0.00130379	88	580
GO:0007155 cell adhesion	127	9.883	0.138	Biological Process	4.18064e-06	0.00145633	127	920
GO:0071704 organic substance metabolic process	808	62.879	0.103	Biological Process	4.76271e-06	0.00158009	808	7809
GO:0014812 muscle cell migration	15	1.167	0.341	Biological Process	5.9765e-06	0.00189265	15	44
GO:0044238 primary metabolic process	775	60.311	0.104	Biological Process	6.41629e-06	0.00194358	775	7463
GO:0048584 positive regulation of response to stimulus	174	13.541	0.128	Biological Process	6.74692e-06	0.00195857	174	1356
GO:0022610 biological adhesion	127	9.883	0.137	Biological Process	7.2123e-06	0.00199455	127	930
GO:0030155 regulation of cell adhesion	76	5.914	0.155	Biological Process	7.44343e-06	0.00199455	76	490
GO:0048519 negative regulation of biological process	367	28.56	0.114	Biological Process	8.85227e-06	0.00228421	367	3229
GO:0050729 positive regulation of inflammatory response	19	1.479	0.279	Biological Process	1.00498e-05	0.00244297	19	68
GO:0010605 negative regulation of macromolecule metabolic process	198	15.409	0.125	Biological Process	1.03438e-05	0.00244297	198	1590
GO:0044267 cellular protein metabolic process	387	30.117	0.113	Biological Process	1.05194e-05	0.00244297	387	3435
GO:0044260 cellular macromolecule metabolic process	634	49.339	0.106	Biological Process	1.20757e-05	0.00271392	634	5984
GO:0043604 amide biosynthetic process	94	7.315	0.145	Biological Process	1.25968e-05	0.00274256	94	650
GO:0023057 negative regulation of signaling	115	8.949	0.137	Biological Process	1.51629e-05	0.00317102	115	837
GO:0001816 cytokine production	76	5.914	0.152	Biological Process	1.5475e-05	0.00317102	76	500
GO:0048523 negative regulation of cellular process	343	26.693	0.114	Biological Process	1.87394e-05	0.0037302	343	3015
GO:0010467 gene expression	424	32.996	0.111	Biological Process	2.09742e-05	0.00405908	424	3833
GO:0016337 single organismal cell-cell adhesion	70	5.447	0.154	Biological Process	2.237e-05	0.00421221	70	455
GO:0043603 cellular amide metabolic process	106	8.249	0.139	Biological Process	2.31302e-05	0.00424074	106	765
GO:0009892 negative regulation of metabolic process	212	16.498	0.121	Biological Process	2.46096e-05	0.00439628	212	1745
GO:0034109 homotypic cell-cell adhesion	56	4.358	0.163	Biological Process	2.74646e-05	0.00478364	56	343
GO:0098602 single organism cell adhesion	76	5.914	0.149	Biological Process	2.89999e-05	0.00492786	76	509
GO:0002376 immune system process	185	14.397	0.124	Biological Process	3.33705e-05	0.00553553	185	1497
GO:0007159 leukocyte cell-cell adhesion	55	4.28	0.162	Biological Process	3.86388e-05	0.00624733	55	339
GO:0009966 regulation of signal transduction	219	17.043	0.12	Biological Process	3.94549e-05	0.00624733	219	1825
GO:0010648 negative regulation of cell communication	115	8.949	0.134	Biological Process	4.12612e-05	0.00638815	115	856
GO:0031347 regulation of defense response	62	4.825	0.156	Biological Process	4.47799e-05	0.00666003	62	398
GO:0048518 positive regulation of biological process	425	33.074	0.11	Biological Process	4.49292e-05	0.00666003	425	3872
GO:0001775 cell activation	87	6.77	0.142	Biological Process	4.73988e-05	0.00687973	87	611
GO:0022407 regulation of cell-cell adhesion	48	3.735	0.168	Biological Process	4.9924e-05	0.00709838	48	286
GO:1903036 positive regulation of response to wounding	23	1.79	0.225	Biological Process	5.60904e-05	0.00781564	23	102
GO:1901566 organonitrogen compound biosynthetic process	127	9.883	0.131	Biological Process	6.20485e-05	0.00847631	127	973
GO:0032101 regulation of response to external stimulus	81	6.304	0.144	Biological Process	6.41339e-05	0.00850959	81	564
GO:0014912 negative regulation of smooth muscle cell migration	7	0.545	0.538	Biological Process	6.52862e-05	0.00850959	7	13
GO:0001817 regulation of cytokine production	67	5.214	0.151	Biological Process	6.59564e-05	0.00850959	67	445
GO:1903037 regulation of leukocyte cell-cell adhesion	39	3.035	0.178	Biological Process	6.725e-05	0.00851874	39	219
GO:0050663 cytokine secretion	29	2.257	0.2	Biological Process	6.89567e-05	0.00855566	29	145
GO:0042221 response to chemical	255	19.844	0.116	Biological Process	7.05721e-05	0.00855566	255	2191
GO:0070486 leukocyte aggregation	50	3.891	0.163	Biological Process	7.12255e-05	0.00855566	50	306
GO:0044271 cellular nitrogen compound biosynthetic process	367	28.56	0.111	Biological Process	7.56813e-05	0.0089368	367	3305
GO:1904752 regulation of vascular associated smooth muscle cell migration	6	0.467	0.6	Biological Process	0.000101975	0.0118409	6	10
GO:0006952 defense response	109	8.482	0.132	Biological Process	0.00012348	0.013952	109	824
GO:1901215 negative regulation of neuron death	25	1.946	0.207	Biological Process	0.000124161	0.013952	25	121
GO:0034645 cellular macromolecule biosynthetic process	374	29.105	0.11	Biological Process	0.000138582	0.0153254	374	3399
GO:1902531 regulation of intracellular signal transduction	133	10.35	0.127	Biological Process	0.000143718	0.0156451	133	1047
GO:0098609 cell-cell adhesion	82	6.381	0.14	Biological Process	0.000149608	0.0160357	82	587
GO:1902533 positive regulation of intracellular signal transduction	85	6.615	0.138	Biological Process	0.00016386	0.0170425	85	615
GO:0044249 cellular biosynthetic process	433	33.696	0.108	Biological Process	0.000163894	0.0170425	433	4006
GO:0071593 lymphocyte aggregation	48	3.735	0.159	Biological Process	0.000179639	0.0182758	48	301
GO:0043408 regulation of MAPK cascade	63	4.903	0.148	Biological Process	0.000181	0.0182758	63	426
GO:0051246 regulation of protein metabolic process	207	16.109	0.118	Biological Process	0.000191436	0.0187982	207	1756
GO:0000165 MAPK cascade	67	5.214	0.145	Biological Process	0.000191571	0.0187982	67	461
GO:0009059 macromolecule biosynthetic process	380	29.572	0.109	Biological Process	0.000197587	0.0189664	380	3474
GO:0001819 positive regulation of cytokine production	46	3.58	0.161	Biological Process	0.000198729	0.0189664	46	286
GO:1904738 vascular associated smooth muscle cell migration	6	0.467	0.545	Biological Process	0.000206496	0.0192076	6	11
GO:1901223 negative regulation of NIK/NF-kappaB signaling	7	0.545	0.467	Biological Process	0.000206771	0.0192076	7	15
GO:1901564 organonitrogen compound metabolic process	178	13.852	0.12	Biological Process	0.00021583	0.0197854	178	1481
GO:0050880 regulation of blood vessel size	15	1.167	0.259	Biological Process	0.000219954	0.0199015	15	58
GO:0051248 negative regulation of protein metabolic process	95	7.393	0.134	Biological Process	0.000224712	0.0200714	95	710
GO:0010033 response to organic substance	194	15.097	0.119	Biological Process	0.000228215	0.0201262	194	1636
GO:0023014 signal transduction by protein phosphorylation	67	5.214	0.144	Biological Process	0.000231492	0.0201601	67	464
GO:1902042 negative regulation of extrinsic apoptotic signaling pathway via death domain receptors	8	0.623	0.4	Biological Process	0.000265386	0.0228265	8	20
GO:0035150 regulation of tube size	15	1.167	0.254	Biological Process	0.000269698	0.0229144	15	59
GO:0042110 T cell activation	47	3.658	0.157	Biological Process	0.000292903	0.0242935	47	299
GO:0070489 T cell aggregation	47	3.658	0.157	Biological Process	0.000292903	0.0242935	47	299
GO:0051240 positive regulation of multicellular organismal process	133	10.35	0.125	Biological Process	0.000302088	0.0247605	133	1065
GO:0051145 smooth muscle cell differentiation	11	0.856	0.306	Biological Process	0.00031564	0.0255705	11	36
GO:0044003 modification by symbiont of host morphology or physiology	7	0.545	0.438	Biological Process	0.000337888	0.0270582	7	16
GO:0032922 circadian regulation of gene expression	12	0.934	0.286	Biological Process	0.000341887	0.0270674	12	42
GO:0031324 negative regulation of cellular metabolic process	189	14.708	0.118	Biological Process	0.000351732	0.027394	189	1601
GO:0023051 regulation of signaling	238	18.521	0.115	Biological Process	0.000353877	0.027394	238	2078
GO:0070374 positive regulation of ERK1 and ERK2 cascade	23	1.79	0.2	Biological Process	0.00037474	0.0286903	23	115
GO:1990845 adaptive thermogenesis	6	0.467	0.5	Biological Process	0.000380198	0.0287917	6	12
GO:0009967 positive regulation of signal transduction	121	9.416	0.126	Biological Process	0.000395799	0.0295318	121	960
GO:0010629 negative regulation of gene expression	133	10.35	0.124	Biological Process	0.000398449	0.0295318	133	1072
GO:0006939 smooth muscle contraction	14	1.089	0.255	Biological Process	0.000422178	0.0309612	14	55
GO:0040012 regulation of locomotion	88	6.848	0.133	Biological Process	0.000471614	0.0342264	88	662
GO:0006807 nitrogen compound metabolic process	496	38.599	0.105	Biological Process	0.000525504	0.0377442	496	4708
GO:1902679 negative regulation of RNA biosynthetic process	107	8.327	0.128	Biological Process	0.000564127	0.0401048	107	839
GO:0032269 negative regulation of cellular protein metabolic process	87	6.77	0.132	Biological Process	0.000602254	0.0423829	87	658
GO:0071702 organic substance transport	165	12.84	0.119	Biological Process	0.000608537	0.0423968	165	1387
GO:0035914 skeletal muscle cell differentiation	14	1.089	0.246	Biological Process	0.000624607	0.0430855	14	57
GO:0034641 cellular nitrogen compound metabolic process	473	36.809	0.106	Biological Process	0.000637191	0.043405	473	4479
GO:1904018 positive regulation of vasculature development	22	1.712	0.196	Biological Process	0.000644104	0.043405	22	112
GO:0042730 fibrinolysis	6	0.467	0.462	Biological Process	0.000650122	0.043405	6	13
GO:0007166 cell surface receptor signaling pathway	182	14.163	0.117	Biological Process	0.000657685	0.043405	182	1553
GO:0051775 response to redox state	5	0.389	0.556	Biological Process	0.000660389	0.043405	5	9
GO:0032103 positive regulation of response to external stimulus	35	2.724	0.165	Biological Process	0.000679296	0.0442304	35	212
GO:1904705 regulation of vascular smooth muscle cell proliferation	9	0.7	0.321	Biological Process	0.000731708	0.0467689	9	28
GO:1990874 vascular smooth muscle cell proliferation	9	0.7	0.321	Biological Process	0.000731708	0.0467689	9	28
GO:0031400 negative regulation of protein modification process	61	4.747	0.141	Biological Process	0.000776217	0.0490261	61	432
GO:0032268 regulation of cellular protein metabolic process	187	14.553	0.116	Biological Process	0.000782034	0.0490261	187	1607
GO:0043410 positive regulation of MAPK cascade	46	3.58	0.151	Biological Process	0.000788133	0.0490261	46	304
GO:0023056 positive regulation of signaling	129	10.039	0.123	Biological Process	0.000808822	0.0498678	129	1053
GO:2000097 regulation of smooth muscle cell-matrix adhesion	3	0.233	1	Biological Process	0.000825782	0.050028	3	3
GO:2000416 regulation of eosinophil migration	3	0.233	1	Biological Process	0.000825782	0.050028	3	3
GO:0010646 regulation of cell communication	237	18.444	0.113	Biological Process	0.00083708	0.0502753	237	2099
GO:0051253 negative regulation of RNA metabolic process	110	8.56	0.125	Biological Process	0.000865348	0.0515289	110	877
GO:0022409 positive regulation of cell-cell adhesion	28	2.179	0.175	Biological Process	0.000902311	0.0532746	28	160
GO:0034110 regulation of homotypic cell-cell adhesion	35	2.724	0.162	Biological Process	0.000958353	0.0561079	35	216
GO:2000323 negative regulation of glucocorticoid receptor signaling pathway	4	0.311	0.667	Biological Process	0.000993411	0.0573929	4	6
GO:1901214 regulation of neuron death	28	2.179	0.174	Biological Process	0.000996776	0.0573929	28	161
GO:0045785 positive regulation of cell adhesion	42	3.268	0.153	Biological Process	0.00100682	0.0574959	42	274
GO:0050863 regulation of T cell activation	33	2.568	0.164	Biological Process	0.00105056	0.0590731	33	201
GO:0001933 negative regulation of protein phosphorylation	40	3.113	0.155	Biological Process	0.00105139	0.0590731	40	258
GO:0044092 negative regulation of molecular function	77	5.992	0.133	Biological Process	0.00108677	0.0598578	77	580
GO:0033554 cellular response to stress	143	11.128	0.12	Biological Process	0.0010893	0.0598578	143	1194
GO:0051239 regulation of multicellular organismal process	222	17.276	0.113	Biological Process	0.00109551	0.0598578	222	1961
GO:0072593 reactive oxygen species metabolic process	28	2.179	0.173	Biological Process	0.00109973	0.0598578	28	162
GO:0015031 protein transport	112	8.716	0.124	Biological Process	0.00111531	0.0601847	112	902
GO:0050707 regulation of cytokine secretion	23	1.79	0.185	Biological Process	0.00112301	0.0601847	23	124
GO:0045892 negative regulation of transcription, DNA-templated	104	8.093	0.126	Biological Process	0.00113646	0.0604042	104	828
GO:1901576 organic substance biosynthetic process	431	33.541	0.106	Biological Process	0.00114445	0.0604042	431	4074
GO:0009058 biosynthetic process	438	34.086	0.106	Biological Process	0.00116453	0.0610022	438	4147
GO:0097530 granulocyte migration	16	1.245	0.216	Biological Process	0.00118234	0.0614726	16	74
GO:0044707 single-multicellular organism process	413	32.14	0.106	Biological Process	0.00119596	0.0617201	413	3891
GO:0045932 negative regulation of muscle contraction	5	0.389	0.5	Biological Process	0.0012188	0.061778	5	10
GO:0043207 response to external biotic stimulus	67	5.214	0.136	Biological Process	0.0012291	0.061778	67	493
GO:0051707 response to other organism	67	5.214	0.136	Biological Process	0.0012291	0.061778	67	493
GO:1903507 negative regulation of nucleic acid-templated transcription	104	8.093	0.125	Biological Process	0.00123255	0.061778	104	830
GO:0070997 neuron death	31	2.412	0.166	Biological Process	0.00124963	0.062187	31	187
GO:0048659 smooth muscle cell proliferation	14	1.089	0.23	Biological Process	0.0012814	0.0633155	14	61
GO:0043524 negative regulation of neuron apoptotic process	19	1.479	0.198	Biological Process	0.00133363	0.065024	19	96
GO:1902041 regulation of extrinsic apoptotic signaling pathway via death domain receptors	10	0.778	0.278	Biological Process	0.00134187	0.065024	10	36
GO:0048522 positive regulation of cellular process	372	28.949	0.107	Biological Process	0.00135182	0.065024	372	3477
GO:0006366 transcription from RNA polymerase II promoter	162	12.607	0.117	Biological Process	0.00135767	0.065024	162	1383
GO:0003018 vascular process in circulatory system	16	1.245	0.213	Biological Process	0.00137458	0.065024	16	75
GO:0001823 mesonephros development	17	1.323	0.207	Biological Process	0.00137972	0.065024	17	82
GO:0045321 leukocyte activation	70	5.447	0.134	Biological Process	0.00138131	0.065024	70	522
GO:0048870 cell motility	123	9.572	0.122	Biological Process	0.00143277	0.0665476	123	1012
GO:0051674 localization of cell	123	9.572	0.122	Biological Process	0.00143277	0.0665476	123	1012
GO:0031349 positive regulation of defense response	35	2.724	0.158	Biological Process	0.00144492	0.0666674	35	221
GO:0045766 positive regulation of angiogenesis	20	1.556	0.192	Biological Process	0.00146051	0.0669433	20	104
GO:0048662 negative regulation of smooth muscle cell proliferation	8	0.623	0.32	Biological Process	0.00148869	0.0676195	8	25
GO:0010647 positive regulation of cell communication	129	10.039	0.121	Biological Process	0.00149467	0.0676195	129	1070
GO:0040011 locomotion	140	10.895	0.119	Biological Process	0.00150806	0.0677851	140	1175
GO:0006865 amino acid transport	15	1.167	0.217	Biological Process	0.00157089	0.0701566	15	69
GO:0050715 positive regulation of cytokine secretion	17	1.323	0.205	Biological Process	0.00158651	0.0704028	17	83
GO:0009607 response to biotic stimulus	69	5.37	0.134	Biological Process	0.00160339	0.0704743	69	516
GO:0035988 chondrocyte proliferation	6	0.467	0.4	Biological Process	0.00160836	0.0704743	6	15
GO:0061448 connective tissue development	30	2.335	0.165	Biological Process	0.00162653	0.0708252	30	182
GO:1900047 negative regulation of hemostasis	9	0.7	0.29	Biological Process	0.00165067	0.0714301	9	31
GO:0070887 cellular response to chemical stimulus	187	14.553	0.115	Biological Process	0.00168064	0.0722779	187	1633
GO:1903035 negative regulation of response to wounding	23	1.79	0.18	Biological Process	0.00174325	0.0743471	23	128
GO:0009306 protein secretion	48	3.735	0.144	Biological Process	0.00176057	0.0743471	48	333
GO:0010563 negative regulation of phosphorus metabolic process	51	3.969	0.142	Biological Process	0.00177144	0.0743471	51	359
GO:0045936 negative regulation of phosphate metabolic process	51	3.969	0.142	Biological Process	0.00177144	0.0743471	51	359
GO:0002684 positive regulation of immune system process	78	6.07	0.13	Biological Process	0.00182801	0.0762619	78	600
GO:0016477 cell migration	112	8.716	0.122	Biological Process	0.00189922	0.078761	112	916
GO:0006357 regulation of transcription from RNA polymerase II promoter	155	12.062	0.117	Biological Process	0.00194351	0.0800218	155	1327
GO:0002682 regulation of immune system process	107	8.327	0.123	Biological Process	0.00196954	0.0800218	107	870
GO:0010941 regulation of cell death	121	9.416	0.121	Biological Process	0.00196967	0.0800218	121	1002
GO:0061756 leukocyte adhesion to vascular endothelial cell	8	0.623	0.308	Biological Process	0.00197556	0.0800218	8	26
GO:1903039 positive regulation of leukocyte cell-cell adhesion	24	1.868	0.175	Biological Process	0.00200016	0.0802507	24	137
GO:1903409 reactive oxygen species biosynthetic process	13	1.012	0.228	Biological Process	0.00200425	0.0802507	13	57
GO:0050900 leukocyte migration	33	2.568	0.158	Biological Process	0.00204473	0.0805535	33	209
GO:0020027 hemoglobin metabolic process	5	0.389	0.455	Biological Process	0.00206239	0.0805535	5	11
GO:0072643 interferon-gamma secretion	5	0.389	0.455	Biological Process	0.00206239	0.0805535	5	11
GO:0001822 kidney development	31	2.412	0.161	Biological Process	0.00209328	0.0805535	31	193
GO:0050701 interleukin-1 secretion	9	0.7	0.281	Biological Process	0.00210805	0.0805535	9	32
GO:0045861 negative regulation of proteolysis	29	2.257	0.164	Biological Process	0.00211569	0.0805535	29	177
GO:0001657 ureteric bud development	16	1.245	0.205	Biological Process	0.00211587	0.0805535	16	78
GO:0072163 mesonephric epithelium development	16	1.245	0.205	Biological Process	0.00211587	0.0805535	16	78
GO:0072164 mesonephric tubule development	16	1.245	0.205	Biological Process	0.00211587	0.0805535	16	78
GO:1904754 positive regulation of vascular associated smooth muscle cell migration	4	0.311	0.571	Biological Process	0.00214552	0.0807989	4	7
GO:2000322 regulation of glucocorticoid receptor signaling pathway	4	0.311	0.571	Biological Process	0.00214552	0.0807989	4	7
GO:0042326 negative regulation of phosphorylation	42	3.268	0.147	Biological Process	0.00217851	0.0816005	42	285
GO:0060548 negative regulation of cell death	77	5.992	0.129	Biological Process	0.00220455	0.0821343	77	595
GO:0030334 regulation of cell migration	75	5.837	0.13	Biological Process	0.00233049	0.0863644	75	578
GO:0000303 response to superoxide	6	0.467	0.375	Biological Process	0.00237064	0.0869275	6	16
GO:0000305 response to oxygen radical	6	0.467	0.375	Biological Process	0.00237064	0.0869275	6	16
GO:0065009 regulation of molecular function	176	13.696	0.114	Biological Process	0.00245794	0.0896569	176	1539
GO:0050714 positive regulation of protein secretion	25	1.946	0.17	Biological Process	0.00248234	0.0900754	25	147
GO:0051403 stress-activated MAPK cascade	26	2.023	0.168	Biological Process	0.00250869	0.0905597	26	155
GO:0040013 negative regulation of locomotion	33	2.568	0.156	Biological Process	0.00258656	0.0928895	33	212
GO:2000145 regulation of cell motility	78	6.07	0.128	Biological Process	0.0026192	0.0931142	78	608
GO:0072073 kidney epithelium development	20	1.556	0.183	Biological Process	0.00261955	0.0931142	20	109
GO:0072001 renal system development	32	2.49	0.157	Biological Process	0.00263307	0.0931198	32	204
GO:0032879 regulation of localization	191	14.864	0.113	Biological Process	0.00266704	0.0938449	191	1689
GO:0006508 proteolysis	137	10.661	0.118	Biological Process	0.00268827	0.0941166	137	1164
GO:0070372 regulation of ERK1 and ERK2 cascade	27	2.101	0.165	Biological Process	0.00275553	0.0959891	27	164
GO:0048660 regulation of smooth muscle cell proliferation	13	1.012	0.22	Biological Process	0.00277873	0.0963156	13	59
GO:0071496 cellular response to external stimulus	26	2.023	0.166	Biological Process	0.00300775	0.102865	26	157
GO:0043435 response to corticotropin-releasing hormone	3	0.233	0.75	Biological Process	0.00307103	0.102865	3	4
GO:0044557 relaxation of smooth muscle	3	0.233	0.75	Biological Process	0.00307103	0.102865	3	4
GO:0060087 relaxation of vascular smooth muscle	3	0.233	0.75	Biological Process	0.00307103	0.102865	3	4
GO:0061302 smooth muscle cell-matrix adhesion	3	0.233	0.75	Biological Process	0.00307103	0.102865	3	4
GO:0071376 cellular response to corticotropin-releasing hormone stimulus	3	0.233	0.75	Biological Process	0.00307103	0.102865	3	4
GO:1904925 positive regulation of mitophagy in response to mitochondrial depolarization	3	0.233	0.75	Biological Process	0.00307103	0.102865	3	4
GO:1903901 negative regulation of viral life cycle	12	0.934	0.226	Biological Process	0.00314024	0.10468	12	53
GO:0070371 ERK1 and ERK2 cascade	28	2.179	0.161	Biological Process	0.00325841	0.107264	28	174
GO:0051349 positive regulation of lyase activity	5	0.389	0.417	Biological Process	0.00326396	0.107264	5	12
GO:2000059 negative regulation of protein ubiquitination involved in ubiquitin-dependent protein catabolic process	5	0.389	0.417	Biological Process	0.00326396	0.107264	5	12
GO:0002534 cytokine production involved in inflammatory response	9	0.7	0.265	Biological Process	0.00332245	0.10858	9	34
GO:0031639 plasminogen activation	6	0.467	0.353	Biological Process	0.00337568	0.10858	6	17
GO:0098869 cellular oxidant detoxification	6	0.467	0.353	Biological Process	0.00337568	0.10858	6	17
GO:1904707 positive regulation of vascular smooth muscle cell proliferation	6	0.467	0.353	Biological Process	0.00337568	0.10858	6	17
GO:0043086 negative regulation of catalytic activity	52	4.047	0.137	Biological Process	0.00338191	0.10858	52	379
GO:0031098 stress-activated protein kinase signaling cascade	26	2.023	0.164	Biological Process	0.00358846	0.114683	26	159
GO:0008625 extrinsic apoptotic signaling pathway via death domain receptors	12	0.934	0.222	Biological Process	0.00369979	0.117701	12	54
GO:0031099 regeneration	14	1.089	0.206	Biological Process	0.00377774	0.119634	14	68
GO:1903362 regulation of cellular protein catabolic process	28	2.179	0.159	Biological Process	0.0038444	0.121194	28	176
GO:0001932 regulation of protein phosphorylation	105	8.171	0.121	Biological Process	0.00391576	0.122474	105	870
GO:0006598 polyamine catabolic process	4	0.311	0.5	Biological Process	0.0039729	0.122474	4	8
GO:0042541 hemoglobin biosynthetic process	4	0.311	0.5	Biological Process	0.0039729	0.122474	4	8
GO:0045986 negative regulation of smooth muscle contraction	4	0.311	0.5	Biological Process	0.0039729	0.122474	4	8
GO:2000320 negative regulation of T-helper 17 cell differentiation	4	0.311	0.5	Biological Process	0.0039729	0.122474	4	8
GO:0030162 regulation of proteolysis	55	4.28	0.134	Biological Process	0.00404445	0.123973	55	409
GO:0051603 proteolysis involved in cellular protein catabolic process	61	4.747	0.132	Biological Process	0.00407482	0.123973	61	463
GO:0046649 lymphocyte activation	58	4.514	0.133	Biological Process	0.0040749	0.123973	58	436
GO:0002532 production of molecular mediator involved in inflammatory response	11	0.856	0.229	Biological Process	0.00416922	0.126291	11	48
GO:0048678 response to axon injury	8	0.623	0.276	Biological Process	0.00421202	0.126488	8	29
GO:1902622 regulation of neutrophil migration	8	0.623	0.276	Biological Process	0.00421202	0.126488	8	29
GO:0048525 negative regulation of viral process	12	0.934	0.218	Biological Process	0.00433688	0.128652	12	55
GO:1900046 regulation of hemostasis	12	0.934	0.218	Biological Process	0.00433688	0.128652	12	55
GO:1903051 negative regulation of proteolysis involved in cellular protein catabolic process	14	1.089	0.203	Biological Process	0.00433948	0.128652	14	69
GO:0019220 regulation of phosphate metabolic process	125	9.728	0.117	Biological Process	0.00435809	0.128656	125	1064
GO:0009890 negative regulation of biosynthetic process	123	9.572	0.118	Biological Process	0.00438613	0.128938	123	1045
GO:0042176 regulation of protein catabolic process	40	3.113	0.143	Biological Process	0.00446802	0.130793	40	279
GO:0045934 negative regulation of nucleobase-containing compound metabolic process	115	8.949	0.119	Biological Process	0.00462028	0.133786	115	970
GO:0042310 vasoconstriction	10	0.778	0.238	Biological Process	0.00462899	0.133786	10	42
GO:0080135 regulation of cellular response to stress	65	5.058	0.129	Biological Process	0.00463294	0.133786	65	502
GO:0042311 vasodilation	6	0.467	0.333	Biological Process	0.00466627	0.133786	6	18
GO:0050901 leukocyte tethering or rolling	6	0.467	0.333	Biological Process	0.00466627	0.133786	6	18
GO:0000122 negative regulation of transcription from RNA polymerase II promoter	70	5.447	0.128	Biological Process	0.00469391	0.134027	70	548
GO:1901342 regulation of vasculature development	32	2.49	0.151	Biological Process	0.00480261	0.13657	32	212
GO:0019430 removal of superoxide radicals	5	0.389	0.385	Biological Process	0.00489761	0.138706	5	13
GO:0072676 lymphocyte migration	13	1.012	0.206	Biological Process	0.0050594	0.142096	13	63
GO:0010558 negative regulation of macromolecule biosynthetic process	117	9.105	0.118	Biological Process	0.00506868	0.142096	117	992
GO:0051174 regulation of phosphorus metabolic process	125	9.728	0.117	Biological Process	0.00509331	0.142096	125	1069
GO:0051050 positive regulation of transport	70	5.447	0.127	Biological Process	0.00511822	0.142096	70	550
GO:0051216 cartilage development	23	1.79	0.165	Biological Process	0.00511928	0.142096	23	139
GO:0030195 negative regulation of blood coagulation	8	0.623	0.267	Biological Process	0.00527953	0.145385	8	30
GO:0034308 primary alcohol metabolic process	8	0.623	0.267	Biological Process	0.00527953	0.145385	8	30
GO:0051049 regulation of transport	121	9.416	0.117	Biological Process	0.00533329	0.146288	121	1032
GO:0006955 immune response	98	7.626	0.121	Biological Process	0.00542083	0.148106	98	813
GO:0048008 platelet-derived growth factor receptor signaling pathway	10	0.778	0.233	Biological Process	0.00553506	0.150636	10	43
GO:0032872 regulation of stress-activated MAPK cascade	23	1.79	0.164	Biological Process	0.00559678	0.151211	23	140
GO:0008219 cell death	138	10.739	0.115	Biological Process	0.00562131	0.151211	138	1198
GO:0016265 death	138	10.739	0.115	Biological Process	0.00562131	0.151211	138	1198
GO:0031399 regulation of protein modification process	139	10.817	0.115	Biological Process	0.00566842	0.151892	139	1208
GO:0033002 muscle cell proliferation	18	1.401	0.178	Biological Process	0.00573574	0.153107	18	101
GO:0044236 multicellular organism metabolic process	13	1.012	0.203	Biological Process	0.00581668	0.154675	13	64
GO:0045765 regulation of angiogenesis	30	2.335	0.152	Biological Process	0.00586071	0.154744	30	198
GO:0007167 enzyme linked receptor protein signaling pathway	77	5.992	0.125	Biological Process	0.00586371	0.154744	77	618
GO:1903050 regulation of proteolysis involved in cellular protein catabolic process	25	1.946	0.159	Biological Process	0.00600942	0.157991	25	157
GO:0046209 nitric oxide metabolic process	9	0.7	0.243	Biological Process	0.00610251	0.159835	9	37
GO:0019941 modification-dependent protein catabolic process	53	4.125	0.133	Biological Process	0.00634423	0.16478	53	400
GO:0044257 cellular protein catabolic process	63	4.903	0.128	Biological Process	0.00642143	0.16478	63	491
GO:0035821 modification of morphology or physiology of other organism	14	1.089	0.194	Biological Process	0.00644128	0.16478	14	72
GO:0097529 myeloid leukocyte migration	19	1.479	0.173	Biological Process	0.00652985	0.16478	19	110
GO:1900015 regulation of cytokine production involved in inflammatory response	8	0.623	0.258	Biological Process	0.00654175	0.16478	8	31
GO:0031327 negative regulation of cellular biosynthetic process	120	9.339	0.117	Biological Process	0.006544	0.16478	120	1029
GO:1903321 negative regulation of protein modification by small protein conjugation or removal	16	1.245	0.184	Biological Process	0.00654944	0.16478	16	87
GO:0002024 diet induced thermogenesis	4	0.311	0.444	Biological Process	0.00662291	0.16478	4	9
GO:0002523 leukocyte migration involved in inflammatory response	4	0.311	0.444	Biological Process	0.00662291	0.16478	4	9
GO:0033623 regulation of integrin activation	4	0.311	0.444	Biological Process	0.00662291	0.16478	4	9
GO:0045907 positive regulation of vasoconstriction	4	0.311	0.444	Biological Process	0.00662291	0.16478	4	9
GO:1903599 positive regulation of mitophagy	4	0.311	0.444	Biological Process	0.00662291	0.16478	4	9
GO:2000317 negative regulation of T-helper 17 type immune response	4	0.311	0.444	Biological Process	0.00662291	0.16478	4	9
GO:0043523 regulation of neuron apoptotic process	20	1.556	0.169	Biological Process	0.00663098	0.16478	20	118
GO:0070302 regulation of stress-activated protein kinase signaling cascade	23	1.79	0.162	Biological Process	0.00666256	0.16478	23	142
GO:0002823 negative regulation of adaptive immune response based on somatic recombination of immune receptors built from immunoglobulin superfamily domains	7	0.545	0.28	Biological Process	0.00669339	0.16478	7	25
GO:0006749 glutathione metabolic process	7	0.545	0.28	Biological Process	0.00669339	0.16478	7	25
GO:0051179 localization	424	32.996	0.103	Biological Process	0.00676585	0.165282	424	4097
GO:0051348 negative regulation of transferase activity	27	2.101	0.154	Biological Process	0.00679817	0.165282	27	175
GO:1902532 negative regulation of intracellular signal transduction	45	3.502	0.136	Biological Process	0.00682522	0.165282	45	330
GO:0045184 establishment of protein localization	115	8.949	0.117	Biological Process	0.00698928	0.165282	115	983
GO:0003333 amino acid transmembrane transport	5	0.389	0.357	Biological Process	0.00703643	0.165282	5	14
GO:0006120 mitochondrial electron transport, NADH to ubiquinone	5	0.389	0.357	Biological Process	0.00703643	0.165282	5	14
GO:0009648 photoperiodism	5	0.389	0.357	Biological Process	0.00703643	0.165282	5	14
GO:0043153 entrainment of circadian clock by photoperiod	5	0.389	0.357	Biological Process	0.00703643	0.165282	5	14
GO:0071450 cellular response to oxygen radical	5	0.389	0.357	Biological Process	0.00703643	0.165282	5	14
GO:0071451 cellular response to superoxide	5	0.389	0.357	Biological Process	0.00703643	0.165282	5	14
GO:2000316 regulation of T-helper 17 type immune response	5	0.389	0.357	Biological Process	0.00703643	0.165282	5	14
GO:2001014 regulation of skeletal muscle cell differentiation	5	0.389	0.357	Biological Process	0.00703643	0.165282	5	14
GO:0030163 protein catabolic process	75	5.837	0.124	Biological Process	0.00703913	0.165282	75	604
GO:0043901 negative regulation of multi-organism process	18	1.401	0.175	Biological Process	0.00706097	0.165282	18	103
GO:0007158 neuron cell-cell adhesion	3	0.233	0.6	Biological Process	0.00714081	0.165282	3	5
GO:1901526 positive regulation of macromitophagy	3	0.233	0.6	Biological Process	0.00714081	0.165282	3	5
GO:1904923 regulation of mitophagy in response to mitochondrial depolarization	3	0.233	0.6	Biological Process	0.00714081	0.165282	3	5
GO:2000551 regulation of T-helper 2 cell cytokine production	3	0.233	0.6	Biological Process	0.00714081	0.165282	3	5
GO:0010594 regulation of endothelial cell migration	20	1.556	0.168	Biological Process	0.00728741	0.168117	20	119
GO:0045123 cellular extravasation	9	0.7	0.237	Biological Process	0.00734489	0.168884	9	38
GO:2000113 negative regulation of cellular macromolecule biosynthetic process	113	8.794	0.117	Biological Process	0.00749054	0.171666	113	966
GO:0019222 regulation of metabolic process	449	34.942	0.103	Biological Process	0.00765805	0.17493	449	4364
GO:0097285 cell-type specific apoptotic process	41	3.191	0.138	Biological Process	0.00775346	0.176054	41	297
GO:0072376 protein activation cascade	10	0.778	0.222	Biological Process	0.0077578	0.176054	10	45
GO:0060255 regulation of macromolecule metabolic process	408	31.751	0.104	Biological Process	0.00784268	0.177403	408	3940
GO:0051402 neuron apoptotic process	23	1.79	0.16	Biological Process	0.00788977	0.17789	23	144
GO:0015807 L-amino acid transport	8	0.623	0.25	Biological Process	0.00801965	0.180235	8	32
GO:0043632 modification-dependent macromolecule catabolic process	53	4.125	0.131	Biological Process	0.00808588	0.181021	53	405
GO:0007610 behavior	65	5.058	0.126	Biological Process	0.00818463	0.181021	65	515
GO:0072538 T-helper 17 type immune response	6	0.467	0.3	Biological Process	0.00827859	0.181021	6	20
GO:0098754 detoxification	6	0.467	0.3	Biological Process	0.00827859	0.181021	6	20
GO:1900449 regulation of glutamate receptor signaling pathway	6	0.467	0.3	Biological Process	0.00827859	0.181021	6	20
GO:1990748 cellular detoxification	6	0.467	0.3	Biological Process	0.00827859	0.181021	6	20
GO:1903320 regulation of protein modification by small protein conjugation or removal	30	2.335	0.148	Biological Process	0.00833986	0.181021	30	203
GO:0031102 neuron projection regeneration	7	0.545	0.269	Biological Process	0.00843154	0.181021	7	26
GO:0010469 regulation of receptor activity	13	1.012	0.194	Biological Process	0.00864236	0.181021	13	67
GO:0042981 regulation of apoptotic process	107	8.327	0.117	Biological Process	0.00866147	0.181021	107	913
GO:0034112 positive regulation of homotypic cell-cell adhesion	21	1.634	0.163	Biological Process	0.00873859	0.181021	21	129
GO:0031397 negative regulation of protein ubiquitination	15	1.167	0.183	Biological Process	0.00873952	0.181021	15	82
GO:0007519 skeletal muscle tissue development	20	1.556	0.165	Biological Process	0.00875882	0.181021	20	121
GO:2001057 reactive nitrogen species metabolic process	9	0.7	0.231	Biological Process	0.00877146	0.181021	9	39
GO:0002933 lipid hydroxylation	2	0.156	1	Biological Process	0.00880812	0.181021	2	2
GO:0003366 cell-matrix adhesion involved in ameboidal cell migration	2	0.156	1	Biological Process	0.00880812	0.181021	2	2
GO:0030825 positive regulation of cGMP metabolic process	2	0.156	1	Biological Process	0.00880812	0.181021	2	2
GO:0030828 positive regulation of cGMP biosynthetic process	2	0.156	1	Biological Process	0.00880812	0.181021	2	2
GO:0031284 positive regulation of guanylate cyclase activity	2	0.156	1	Biological Process	0.00880812	0.181021	2	2
GO:0031335 regulation of sulfur amino acid metabolic process	2	0.156	1	Biological Process	0.00880812	0.181021	2	2
GO:0043152 induction of bacterial agglutination	2	0.156	1	Biological Process	0.00880812	0.181021	2	2
GO:0048688 negative regulation of sprouting of injured axon	2	0.156	1	Biological Process	0.00880812	0.181021	2	2
GO:0048692 negative regulation of axon extension involved in regeneration	2	0.156	1	Biological Process	0.00880812	0.181021	2	2
GO:2000098 negative regulation of smooth muscle cell-matrix adhesion	2	0.156	1	Biological Process	0.00880812	0.181021	2	2
GO:2000418 positive regulation of eosinophil migration	2	0.156	1	Biological Process	0.00880812	0.181021	2	2
GO:2000638 regulation of SREBP signaling pathway	2	0.156	1	Biological Process	0.00880812	0.181021	2	2
GO:2000721 positive regulation of transcription from RNA polymerase II promoter involved in smooth muscle cell differentiation	2	0.156	1	Biological Process	0.00880812	0.181021	2	2
GO:2000823 regulation of androgen receptor activity	2	0.156	1	Biological Process	0.00880812	0.181021	2	2
GO:2000825 positive regulation of androgen receptor activity	2	0.156	1	Biological Process	0.00880812	0.181021	2	2
GO:0009719 response to endogenous stimulus	101	7.86	0.118	Biological Process	0.00909428	0.18591	101	857
GO:2000379 positive regulation of reactive oxygen species metabolic process	10	0.778	0.217	Biological Process	0.00909938	0.18591	10	46
GO:0032637 interleukin-8 production	11	0.856	0.208	Biological Process	0.00912844	0.185959	11	53
GO:0035556 intracellular signal transduction	175	13.619	0.111	Biological Process	0.00919897	0.186849	175	1580
GO:0042325 regulation of phosphorylation	110	8.56	0.117	Biological Process	0.0092528	0.187396	110	944
GO:0043065 positive regulation of apoptotic process	46	3.58	0.133	Biological Process	0.0093943	0.189406	46	345
GO:0045444 fat cell differentiation	26	2.023	0.152	Biological Process	0.00940641	0.189406	26	171
GO:2000146 negative regulation of cell motility	28	2.179	0.149	Biological Process	0.00953583	0.191459	28	188
GO:0051270 regulation of cellular component movement	79	6.148	0.122	Biological Process	0.00973187	0.192441	79	650
GO:0014829 vascular smooth muscle contraction	5	0.389	0.333	Biological Process	0.00975047	0.192441	5	15
GO:0030810 positive regulation of nucleotide biosynthetic process	5	0.389	0.333	Biological Process	0.00975047	0.192441	5	15
GO:0070233 negative regulation of T cell apoptotic process	5	0.389	0.333	Biological Process	0.00975047	0.192441	5	15
GO:1900373 positive regulation of purine nucleotide biosynthetic process	5	0.389	0.333	Biological Process	0.00975047	0.192441	5	15
GO:1904994 regulation of leukocyte adhesion to vascular endothelial cell	5	0.389	0.333	Biological Process	0.00975047	0.192441	5	15
GO:0009636 response to toxic substance	13	1.012	0.191	Biological Process	0.00979218	0.192446	13	68
GO:0006511 ubiquitin-dependent protein catabolic process	51	3.969	0.13	Biological Process	0.00982941	0.192446	51	391
GO:0030336 negative regulation of cell migration	27	2.101	0.15	Biological Process	0.0098336	0.192446	27	180
GO:0032446 protein modification by small protein conjugation	60	4.669	0.127	Biological Process	0.0101532	0.196259	60	474
GO:0051223 regulation of protein transport	54	4.202	0.129	Biological Process	0.0101594	0.196259	54	419
GO:0071621 granulocyte chemotaxis	12	0.934	0.197	Biological Process	0.0102196	0.196259	12	61
GO:0030801 positive regulation of cyclic nucleotide metabolic process	4	0.311	0.4	Biological Process	0.0102256	0.196259	4	10
GO:0030804 positive regulation of cyclic nucleotide biosynthetic process	4	0.311	0.4	Biological Process	0.0102256	0.196259	4	10
GO:0035994 response to muscle stretch	4	0.311	0.4	Biological Process	0.0102256	0.196259	4	10
GO:0070862 negative regulation of protein exit from endoplasmic reticulum	4	0.311	0.4	Biological Process	0.0102256	0.196259	4	10
GO:1903363 negative regulation of cellular protein catabolic process	14	1.089	0.184	Biological Process	0.0104285	0.199487	14	76
GO:0002820 negative regulation of adaptive immune response	7	0.545	0.259	Biological Process	0.0104797	0.199487	7	27
GO:0050704 regulation of interleukin-1 secretion	7	0.545	0.259	Biological Process	0.0104797	0.199487	7	27
GO:0030193 regulation of blood coagulation	11	0.856	0.204	Biological Process	0.0105172	0.199654	11	54
GO:0006796 phosphate-containing compound metabolic process	225	17.51	0.108	Biological Process	0.0105912	0.199866	225	2086
GO:0032677 regulation of interleukin-8 production	10	0.778	0.213	Biological Process	0.0106114	0.199866	10	47
GO:0002724 regulation of T cell cytokine production	6	0.467	0.286	Biological Process	0.0106867	0.199866	6	21
GO:0061077 chaperone-mediated protein folding	6	0.467	0.286	Biological Process	0.0106867	0.199866	6	21
GO:1902624 positive regulation of neutrophil migration	6	0.467	0.286	Biological Process	0.0106867	0.199866	6	21
GO:0048731 system development	308	23.969	0.105	Biological Process	0.0107159	0.199866	308	2929
GO:0051241 negative regulation of multicellular organismal process	90	7.004	0.119	Biological Process	0.0107291	0.199866	90	757
GO:0007162 negative regulation of cell adhesion	26	2.023	0.15	Biological Process	0.0108832	0.202196	26	173
GO:0048520 positive regulation of behavior	16	1.245	0.174	Biological Process	0.0112027	0.207578	16	92
GO:0007599 hemostasis	21	1.634	0.159	Biological Process	0.0112799	0.208136	21	132
GO:0030198 extracellular matrix organization	27	2.101	0.148	Biological Process	0.0113225	0.208136	27	182
GO:0051346 negative regulation of hydrolase activity	27	2.101	0.148	Biological Process	0.0113225	0.208136	27	182
GO:0035295 tube development	57	4.436	0.127	Biological Process	0.0113552	0.208189	57	449
GO:0000302 response to reactive oxygen species	18	1.401	0.167	Biological Process	0.0114765	0.209312	18	108
GO:2001236 regulation of extrinsic apoptotic signaling pathway	18	1.401	0.167	Biological Process	0.0114765	0.209312	18	108
GO:0043535 regulation of blood vessel endothelial cell migration	12	0.934	0.194	Biological Process	0.0116203	0.210763	12	62
GO:0045859 regulation of protein kinase activity	53	4.125	0.128	Biological Process	0.0117012	0.210763	53	413
GO:0006809 nitric oxide biosynthetic process	8	0.623	0.235	Biological Process	0.0117074	0.210763	8	34
GO:0050819 negative regulation of coagulation	8	0.623	0.235	Biological Process	0.0117074	0.210763	8	34
GO:0071622 regulation of granulocyte chemotaxis	8	0.623	0.235	Biological Process	0.0117074	0.210763	8	34
GO:0043067 regulation of programmed cell death	108	8.405	0.116	Biological Process	0.0118736	0.213205	108	933
GO:0051172 negative regulation of nitrogen compound metabolic process	122	9.494	0.114	Biological Process	0.0119269	0.213611	122	1069
GO:0043068 positive regulation of programmed cell death	46	3.58	0.131	Biological Process	0.0120439	0.213836	46	350
GO:0002526 acute inflammatory response	11	0.856	0.2	Biological Process	0.0120622	0.213836	11	55
GO:0032612 interleukin-1 production	11	0.856	0.2	Biological Process	0.0120622	0.213836	11	55
GO:2000106 regulation of leukocyte apoptotic process	11	0.856	0.2	Biological Process	0.0120622	0.213836	11	55
GO:0001568 blood vessel development	58	4.514	0.126	Biological Process	0.0122531	0.216669	58	460
GO:0045600 positive regulation of fat cell differentiation	10	0.778	0.208	Biological Process	0.0123067	0.217065	10	48
GO:0034599 cellular response to oxidative stress	24	1.868	0.152	Biological Process	0.0123912	0.217457	24	158
GO:0048514 blood vessel morphogenesis	51	3.969	0.129	Biological Process	0.0123913	0.217457	51	396
GO:0051247 positive regulation of protein metabolic process	118	9.183	0.114	Biological Process	0.0125881	0.219381	118	1032
GO:0050702 interleukin-1 beta secretion	7	0.545	0.25	Biological Process	0.0128668	0.219381	7	28
GO:0050790 regulation of catalytic activity	126	9.805	0.113	Biological Process	0.0129367	0.219381	126	1111
GO:0034976 response to endoplasmic reticulum stress	25	1.946	0.15	Biological Process	0.0129458	0.219381	25	167
GO:0001944 vasculature development	60	4.669	0.125	Biological Process	0.0130383	0.219381	60	480
GO:0009649 entrainment of circadian clock	5	0.389	0.312	Biological Process	0.0131049	0.219381	5	16
GO:0032897 negative regulation of viral transcription	5	0.389	0.312	Biological Process	0.0131049	0.219381	5	16
GO:0042402 cellular biogenic amine catabolic process	5	0.389	0.312	Biological Process	0.0131049	0.219381	5	16
GO:0048679 regulation of axon regeneration	5	0.389	0.312	Biological Process	0.0131049	0.219381	5	16
GO:1900745 positive regulation of p38MAPK cascade	5	0.389	0.312	Biological Process	0.0131049	0.219381	5	16
GO:2000515 negative regulation of CD4-positive, alpha-beta T cell activation	5	0.389	0.312	Biological Process	0.0131049	0.219381	5	16
GO:0043066 negative regulation of apoptotic process	66	5.136	0.123	Biological Process	0.0131121	0.219381	66	536
GO:0031323 regulation of cellular metabolic process	404	31.44	0.103	Biological Process	0.0131148	0.219381	404	3930
GO:0008637 apoptotic mitochondrial changes	12	0.934	0.19	Biological Process	0.013164	0.219381	12	63
GO:2001237 negative regulation of extrinsic apoptotic signaling pathway	12	0.934	0.19	Biological Process	0.013164	0.219381	12	63
GO:0002725 negative regulation of T cell cytokine production	3	0.233	0.5	Biological Process	0.0132882	0.219381	3	6
GO:0030949 positive regulation of vascular endothelial growth factor receptor signaling pathway	3	0.233	0.5	Biological Process	0.0132882	0.219381	3	6
GO:0034982 mitochondrial protein processing	3	0.233	0.5	Biological Process	0.0132882	0.219381	3	6
GO:0045116 protein neddylation	3	0.233	0.5	Biological Process	0.0132882	0.219381	3	6
GO:0072071 kidney interstitial fibroblast differentiation	3	0.233	0.5	Biological Process	0.0132882	0.219381	3	6
GO:0072141 renal interstitial fibroblast development	3	0.233	0.5	Biological Process	0.0132882	0.219381	3	6
GO:0097049 motor neuron apoptotic process	3	0.233	0.5	Biological Process	0.0132882	0.219381	3	6
GO:0097065 anterior head development	3	0.233	0.5	Biological Process	0.0132882	0.219381	3	6
GO:1902713 regulation of interferon-gamma secretion	3	0.233	0.5	Biological Process	0.0132882	0.219381	3	6
GO:1902732 positive regulation of chondrocyte proliferation	3	0.233	0.5	Biological Process	0.0132882	0.219381	3	6
GO:0043062 extracellular structure organization	28	2.179	0.145	Biological Process	0.0133886	0.220517	28	193
GO:0050870 positive regulation of T cell activation	20	1.556	0.159	Biological Process	0.0135014	0.221109	20	126
GO:0060538 skeletal muscle organ development	20	1.556	0.159	Biological Process	0.0135014	0.221109	20	126
GO:0031103 axon regeneration	6	0.467	0.273	Biological Process	0.0135515	0.221109	6	22
GO:0034381 plasma lipoprotein particle clearance	6	0.467	0.273	Biological Process	0.0135515	0.221109	6	22
GO:0009888 tissue development	144	11.206	0.112	Biological Process	0.0137341	0.22214	144	1290
GO:0022408 negative regulation of cell-cell adhesion	18	1.401	0.164	Biological Process	0.0137615	0.22214	18	110
GO:0034612 response to tumor necrosis factor	18	1.401	0.164	Biological Process	0.0137615	0.22214	18	110
GO:0042129 regulation of T cell proliferation	17	1.323	0.167	Biological Process	0.013769	0.22214	17	102
GO:0051817 modification of morphology or physiology of other organism involved in symbiotic interaction	11	0.856	0.196	Biological Process	0.0137742	0.22214	11	56
GO:0043536 positive regulation of blood vessel endothelial cell migration	8	0.623	0.229	Biological Process	0.0139594	0.224608	8	35
GO:0006468 protein phosphorylation	144	11.206	0.112	Biological Process	0.0140791	0.226012	144	1291
GO:0009987 cellular process	1157	90.039	0.096	Biological Process	0.0141387	0.226446	1157	12065
GO:0044265 cellular macromolecule catabolic process	77	5.992	0.12	Biological Process	0.0143382	0.229114	77	642
GO:0001655 urogenital system development	32	2.49	0.14	Biological Process	0.0145731	0.232083	32	229
GO:0006469 negative regulation of protein kinase activity	20	1.556	0.157	Biological Process	0.0146572	0.232083	20	127
GO:0006470 protein dephosphorylation	33	2.568	0.139	Biological Process	0.0147786	0.232083	33	238
GO:0080090 regulation of primary metabolic process	399	31.051	0.103	Biological Process	0.0148382	0.232083	399	3886
GO:0019048 modulation by virus of host morphology or physiology	4	0.311	0.364	Biological Process	0.0148904	0.232083	4	11
GO:0021702 cerebellar Purkinje cell differentiation	4	0.311	0.364	Biological Process	0.0148904	0.232083	4	11
GO:0031958 corticosteroid receptor signaling pathway	4	0.311	0.364	Biological Process	0.0148904	0.232083	4	11
GO:0035970 peptidyl-threonine dephosphorylation	4	0.311	0.364	Biological Process	0.0148904	0.232083	4	11
GO:0042921 glucocorticoid receptor signaling pathway	4	0.311	0.364	Biological Process	0.0148904	0.232083	4	11
GO:0045623 negative regulation of T-helper cell differentiation	4	0.311	0.364	Biological Process	0.0148904	0.232083	4	11
GO:2000311 regulation of alpha-amino-3-hydroxy-5-methyl-4-isoxazole propionate selective glutamate receptor activity	4	0.311	0.364	Biological Process	0.0148904	0.232083	4	11
GO:0006886 intracellular protein transport	64	4.981	0.123	Biological Process	0.0151163	0.235079	64	521
GO:0090066 regulation of anatomical structure size	40	3.113	0.133	Biological Process	0.0154532	0.239783	40	301
GO:0031325 positive regulation of cellular metabolic process	224	17.432	0.107	Biological Process	0.0155647	0.240899	224	2095
GO:0042775 mitochondrial ATP synthesis coupled electron transport	7	0.545	0.241	Biological Process	0.0156206	0.240899	7	29
GO:0006979 response to oxidative stress	33	2.568	0.138	Biological Process	0.0156538	0.240899	33	239
GO:1990266 neutrophil migration	11	0.856	0.193	Biological Process	0.0156635	0.240899	11	57
GO:0002685 regulation of leukocyte migration	20	1.556	0.156	Biological Process	0.0158895	0.243837	20	128
GO:0071900 regulation of protein serine/threonine kinase activity	36	2.802	0.135	Biological Process	0.0160613	0.245933	36	266
GO:0043069 negative regulation of programmed cell death	67	5.214	0.122	Biological Process	0.0162067	0.247615	67	551
GO:0060395 SMAD protein signal transduction	8	0.623	0.222	Biological Process	0.0165112	0.251566	8	36
GO:0071356 cellular response to tumor necrosis factor	16	1.245	0.167	Biological Process	0.0165376	0.251566	16	96
GO:0006801 superoxide metabolic process	9	0.7	0.209	Biological Process	0.0166431	0.251797	9	43
GO:0032835 glomerulus development	9	0.7	0.209	Biological Process	0.0166431	0.251797	9	43
GO:0001501 skeletal system development	47	3.658	0.128	Biological Process	0.0166612	0.251797	47	366
GO:0007178 transmembrane receptor protein serine/threonine kinase signaling pathway	34	2.646	0.137	Biological Process	0.0167248	0.252212	34	249
GO:1902578 single-organism localization	297	23.113	0.105	Biological Process	0.0167953	0.252727	297	2842
GO:0050708 regulation of protein secretion	35	2.724	0.136	Biological Process	0.016849	0.252845	35	258
GO:0042787 protein ubiquitination involved in ubiquitin-dependent protein catabolic process	6	0.467	0.261	Biological Process	0.016912	0.252845	6	23
GO:2000058 regulation of protein ubiquitination involved in ubiquitin-dependent protein catabolic process	6	0.467	0.261	Biological Process	0.016912	0.252845	6	23
GO:0009310 amine catabolic process	5	0.389	0.294	Biological Process	0.0171588	0.255986	5	17
GO:0031668 cellular response to extracellular stimulus	20	1.556	0.155	Biological Process	0.0172015	0.256075	20	129
GO:0043161 proteasome-mediated ubiquitin-dependent protein catabolic process	32	2.49	0.138	Biological Process	0.0173519	0.257646	32	232
GO:0006915 apoptotic process	122	9.494	0.113	Biological Process	0.017381	0.257646	122	1083
GO:0006793 phosphorus metabolic process	225	17.51	0.107	Biological Process	0.0174514	0.25814	225	2111
GO:0040017 positive regulation of locomotion	45	3.502	0.129	Biological Process	0.017646	0.260466	45	349
GO:0001818 negative regulation of cytokine production	24	1.868	0.147	Biological Process	0.0177148	0.260928	24	163
GO:0033673 negative regulation of kinase activity	21	1.634	0.152	Biological Process	0.0181207	0.266344	21	138
GO:0051271 negative regulation of cellular component movement	28	2.179	0.141	Biological Process	0.0184067	0.269978	28	198
GO:0071310 cellular response to organic substance	146	11.362	0.11	Biological Process	0.0184621	0.270222	146	1322
GO:0009893 positive regulation of metabolic process	249	19.377	0.106	Biological Process	0.0186491	0.27227	249	2358
GO:0044765 single-organism transport	279	21.712	0.105	Biological Process	0.0186802	0.27227	279	2664
GO:0070527 platelet aggregation	7	0.545	0.233	Biological Process	0.0187678	0.272976	7	30
GO:0033627 cell adhesion mediated by integrin	9	0.7	0.205	Biological Process	0.0192323	0.278486	9	44
GO:0007517 muscle organ development	31	2.412	0.138	Biological Process	0.0192395	0.278486	31	225
GO:0050865 regulation of cell activation	45	3.502	0.128	Biological Process	0.0193301	0.278486	45	351
GO:0061614 pri-miRNA transcription from RNA polymerase II promoter	8	0.623	0.216	Biological Process	0.0193825	0.278486	8	37
GO:0098586 cellular response to virus	8	0.623	0.216	Biological Process	0.0193825	0.278486	8	37
GO:1903038 negative regulation of leukocyte cell-cell adhesion	13	1.012	0.176	Biological Process	0.0193865	0.278486	13	74
GO:0050818 regulation of coagulation	11	0.856	0.186	Biological Process	0.0200158	0.286935	11	59
GO:0070647 protein modification by small protein conjugation or removal	69	5.37	0.12	Biological Process	0.0201719	0.288263	69	576
GO:0009057 macromolecule catabolic process	90	7.004	0.116	Biological Process	0.0201912	0.288263	90	777
GO:0032102 negative regulation of response to external stimulus	31	2.412	0.137	Biological Process	0.0203642	0.289062	31	226
GO:0051222 positive regulation of protein transport	33	2.568	0.135	Biological Process	0.020674	0.289062	33	244
GO:0014911 positive regulation of smooth muscle cell migration	4	0.311	0.333	Biological Process	0.0207036	0.289062	4	12
GO:0017144 drug metabolic process	4	0.311	0.333	Biological Process	0.0207036	0.289062	4	12
GO:0021694 cerebellar Purkinje cell layer formation	4	0.311	0.333	Biological Process	0.0207036	0.289062	4	12
GO:0031281 positive regulation of cyclase activity	4	0.311	0.333	Biological Process	0.0207036	0.289062	4	12
GO:0033145 positive regulation of intracellular steroid hormone receptor signaling pathway	4	0.311	0.333	Biological Process	0.0207036	0.289062	4	12
GO:0034383 low-density lipoprotein particle clearance	4	0.311	0.333	Biological Process	0.0207036	0.289062	4	12
GO:0043371 negative regulation of CD4-positive, alpha-beta T cell differentiation	4	0.311	0.333	Biological Process	0.0207036	0.289062	4	12
GO:1901028 regulation of mitochondrial outer membrane permeabilization involved in apoptotic signaling pathway	4	0.311	0.333	Biological Process	0.0207036	0.289062	4	12
GO:2000319 regulation of T-helper 17 cell differentiation	4	0.311	0.333	Biological Process	0.0207036	0.289062	4	12
GO:0050706 regulation of interleukin-1 beta secretion	6	0.467	0.25	Biological Process	0.0208039	0.289304	6	24
GO:0090022 regulation of neutrophil chemotaxis	6	0.467	0.25	Biological Process	0.0208039	0.289304	6	24
GO:0070167 regulation of biomineral tissue development	12	0.934	0.179	Biological Process	0.0209444	0.290677	12	67
GO:0007254 JNK cascade	18	1.401	0.157	Biological Process	0.0210431	0.291466	18	115
GO:0032501 multicellular organismal process	439	34.163	0.101	Biological Process	0.0211781	0.292573	439	4326
GO:0048534 hematopoietic or lymphoid organ development	70	5.447	0.119	Biological Process	0.0212499	0.292573	70	587
GO:0072006 nephron development	17	1.323	0.159	Biological Process	0.0214166	0.292573	17	107
GO:0048266 behavioral response to pain	3	0.233	0.429	Biological Process	0.0216452	0.292573	3	7
GO:0050713 negative regulation of interleukin-1 beta secretion	3	0.233	0.429	Biological Process	0.0216452	0.292573	3	7
GO:0072321 chaperone-mediated protein transport	3	0.233	0.429	Biological Process	0.0216452	0.292573	3	7
GO:0072378 blood coagulation, fibrin clot formation	3	0.233	0.429	Biological Process	0.0216452	0.292573	3	7
GO:0072677 eosinophil migration	3	0.233	0.429	Biological Process	0.0216452	0.292573	3	7
GO:1901030 positive regulation of mitochondrial outer membrane permeabilization involved in apoptotic signaling pathway	3	0.233	0.429	Biological Process	0.0216452	0.292573	3	7
GO:1903236 regulation of leukocyte tethering or rolling	3	0.233	0.429	Biological Process	0.0216452	0.292573	3	7
GO:2000508 regulation of dendritic cell chemotaxis	3	0.233	0.429	Biological Process	0.0216452	0.292573	3	7
GO:2000510 positive regulation of dendritic cell chemotaxis	3	0.233	0.429	Biological Process	0.0216452	0.292573	3	7
GO:2000377 regulation of reactive oxygen species metabolic process	16	1.245	0.162	Biological Process	0.0216854	0.292573	16	99
GO:0010942 positive regulation of cell death	47	3.658	0.126	Biological Process	0.021711	0.292573	47	372
GO:0070570 regulation of neuron projection regeneration	5	0.389	0.278	Biological Process	0.0219636	0.293705	5	18
GO:0072539 T-helper 17 cell differentiation	5	0.389	0.278	Biological Process	0.0219636	0.293705	5	18
GO:0090023 positive regulation of neutrophil chemotaxis	5	0.389	0.278	Biological Process	0.0219636	0.293705	5	18
GO:2000778 positive regulation of interleukin-6 secretion	5	0.389	0.278	Biological Process	0.0219636	0.293705	5	18
GO:0031348 negative regulation of defense response	19	1.479	0.153	Biological Process	0.0222521	0.296945	19	124
GO:0051338 regulation of transferase activity	65	5.058	0.12	Biological Process	0.0223177	0.296945	65	541
GO:0042773 ATP synthesis coupled electron transport	7	0.545	0.226	Biological Process	0.0223338	0.296945	7	31
GO:0002673 regulation of acute inflammatory response	8	0.623	0.211	Biological Process	0.0225925	0.299814	8	38
GO:0042177 negative regulation of protein catabolic process	18	1.401	0.155	Biological Process	0.0228003	0.300851	18	116
GO:0071772 response to BMP	18	1.401	0.155	Biological Process	0.0228003	0.300851	18	116
GO:0071773 cellular response to BMP stimulus	18	1.401	0.155	Biological Process	0.0228003	0.300851	18	116
GO:0046328 regulation of JNK cascade	17	1.323	0.157	Biological Process	0.0232735	0.306515	17	108
GO:0008284 positive regulation of cell proliferation	66	5.136	0.12	Biological Process	0.0235409	0.307103	66	552
GO:0071705 nitrogen compound transport	51	3.969	0.124	Biological Process	0.0235514	0.307103	51	411
GO:0010035 response to inorganic substance	29	2.257	0.137	Biological Process	0.0236747	0.307103	29	211
GO:0044710 single-organism metabolic process	343	26.693	0.103	Biological Process	0.0238475	0.307103	343	3337
GO:0048513 animal organ development	227	17.665	0.106	Biological Process	0.02386	0.307103	227	2148
GO:0002687 positive regulation of leukocyte migration	14	1.089	0.167	Biological Process	0.0239511	0.307103	14	84
GO:0002718 regulation of cytokine production involved in immune response	10	0.778	0.189	Biological Process	0.0239785	0.307103	10	53
GO:0016310 phosphorylation	160	12.451	0.109	Biological Process	0.0239991	0.307103	160	1473
GO:0042098 T cell proliferation	19	1.479	0.152	Biological Process	0.0240146	0.307103	19	125
GO:0043122 regulation of I-kappaB kinase/NF-kappaB signaling	21	1.634	0.148	Biological Process	0.0242388	0.307103	21	142
GO:0006570 tyrosine metabolic process	2	0.156	0.667	Biological Process	0.0247728	0.307103	2	3
GO:0006616 SRP-dependent cotranslational protein targeting to membrane, translocation	2	0.156	0.667	Biological Process	0.0247728	0.307103	2	3
GO:0006627 protein processing involved in protein targeting to mitochondrion	2	0.156	0.667	Biological Process	0.0247728	0.307103	2	3
GO:0010694 positive regulation of alkaline phosphatase activity	2	0.156	0.667	Biological Process	0.0247728	0.307103	2	3
GO:0014859 negative regulation of skeletal muscle cell proliferation	2	0.156	0.667	Biological Process	0.0247728	0.307103	2	3
GO:0032020 ISG15-protein conjugation	2	0.156	0.667	Biological Process	0.0247728	0.307103	2	3
GO:0034436 glycoprotein transport	2	0.156	0.667	Biological Process	0.0247728	0.307103	2	3
GO:0045653 negative regulation of megakaryocyte differentiation	2	0.156	0.667	Biological Process	0.0247728	0.307103	2	3
GO:0048686 regulation of sprouting of injured axon	2	0.156	0.667	Biological Process	0.0247728	0.307103	2	3
GO:0048690 regulation of axon extension involved in regeneration	2	0.156	0.667	Biological Process	0.0247728	0.307103	2	3
GO:0051971 positive regulation of transmission of nerve impulse	2	0.156	0.667	Biological Process	0.0247728	0.307103	2	3
GO:0052055 modulation by symbiont of host molecular function	2	0.156	0.667	Biological Process	0.0247728	0.307103	2	3
GO:0052203 modulation of catalytic activity in other organism involved in symbiotic interaction	2	0.156	0.667	Biological Process	0.0247728	0.307103	2	3
GO:0052422 modulation by host of symbiont catalytic activity	2	0.156	0.667	Biological Process	0.0247728	0.307103	2	3
GO:0055095 lipoprotein particle mediated signaling	2	0.156	0.667	Biological Process	0.0247728	0.307103	2	3
GO:0055096 low-density lipoprotein particle mediated signaling	2	0.156	0.667	Biological Process	0.0247728	0.307103	2	3
GO:1902715 positive regulation of interferon-gamma secretion	2	0.156	0.667	Biological Process	0.0247728	0.307103	2	3
GO:1902723 negative regulation of skeletal muscle satellite cell proliferation	2	0.156	0.667	Biological Process	0.0247728	0.307103	2	3
GO:1903121 regulation of TRAIL-activated apoptotic signaling pathway	2	0.156	0.667	Biological Process	0.0247728	0.307103	2	3
GO:1904753 negative regulation of vascular associated smooth muscle cell migration	2	0.156	0.667	Biological Process	0.0247728	0.307103	2	3
GO:1990441 negative regulation of transcription from RNA polymerase II promoter in response to endoplasmic reticulum stress	2	0.156	0.667	Biological Process	0.0247728	0.307103	2	3
GO:2000312 regulation of kainate selective glutamate receptor activity	2	0.156	0.667	Biological Process	0.0247728	0.307103	2	3
GO:2000553 positive regulation of T-helper 2 cell cytokine production	2	0.156	0.667	Biological Process	0.0247728	0.307103	2	3
GO:0007275 multicellular organism development	326	25.37	0.103	Biological Process	0.0251715	0.309549	326	3165
GO:0033143 regulation of intracellular steroid hormone receptor signaling pathway	11	0.856	0.18	Biological Process	0.0252008	0.309549	11	61
GO:0035710 CD4-positive, alpha-beta T cell activation	11	0.856	0.18	Biological Process	0.0252008	0.309549	11	61
GO:1903900 regulation of viral life cycle	17	1.323	0.156	Biological Process	0.0252498	0.309549	17	109
GO:0030224 monocyte differentiation	6	0.467	0.24	Biological Process	0.0252599	0.309549	6	25
GO:0070232 regulation of T cell apoptotic process	6	0.467	0.24	Biological Process	0.0252599	0.309549	6	25
GO:0006464 cellular protein modification process	271	21.089	0.104	Biological Process	0.0252811	0.309549	271	2600
GO:0008015 blood circulation	32	2.49	0.134	Biological Process	0.0254883	0.310548	32	239
GO:0012501 programmed cell death	124	9.65	0.111	Biological Process	0.0255364	0.310548	124	1118
GO:0072358 cardiovascular system development	81	6.304	0.116	Biological Process	0.025541	0.310548	81	698
GO:0072359 circulatory system development	81	6.304	0.116	Biological Process	0.025541	0.310548	81	698
GO:0006810 transport	306	23.813	0.103	Biological Process	0.0255913	0.310618	306	2960
GO:0036211 protein modification process	271	21.089	0.104	Biological Process	0.0257046	0.31145	271	2601
GO:0002694 regulation of leukocyte activation	42	3.268	0.127	Biological Process	0.0258536	0.312712	42	330
GO:0030335 positive regulation of cell migration	41	3.191	0.128	Biological Process	0.0260545	0.314227	41	321
GO:0010596 negative regulation of endothelial cell migration	8	0.623	0.205	Biological Process	0.0261593	0.314227	8	39
GO:0050710 negative regulation of cytokine secretion	8	0.623	0.205	Biological Process	0.0261593	0.314227	8	39
GO:0072678 T cell migration	8	0.623	0.205	Biological Process	0.0261593	0.314227	8	39
GO:0006940 regulation of smooth muscle contraction	7	0.545	0.219	Biological Process	0.0263417	0.31479	7	32
GO:0038066 p38MAPK cascade	7	0.545	0.219	Biological Process	0.0263417	0.31479	7	32
GO:0046503 glycerolipid catabolic process	7	0.545	0.219	Biological Process	0.0263417	0.31479	7	32
GO:0070201 regulation of establishment of protein localization	54	4.202	0.122	Biological Process	0.0264587	0.315647	54	442
GO:0002683 negative regulation of immune system process	38	2.957	0.129	Biological Process	0.0265516	0.316214	38	294
GO:0016311 dephosphorylation	37	2.879	0.13	Biological Process	0.0266752	0.317144	37	285
GO:0007626 locomotory behavior	22	1.712	0.145	Biological Process	0.0267783	0.317286	22	152
GO:0019932 second-messenger-mediated signaling	22	1.712	0.145	Biological Process	0.0267783	0.317286	22	152
GO:0097659 nucleic acid-templated transcription	253	19.689	0.105	Biological Process	0.0270665	0.320157	253	2420
GO:0031328 positive regulation of cellular biosynthetic process	145	11.284	0.109	Biological Process	0.0271499	0.320519	145	1329
GO:0009891 positive regulation of biosynthetic process	147	11.44	0.109	Biological Process	0.0271891	0.320519	147	1349
GO:0006631 fatty acid metabolic process	27	2.101	0.138	Biological Process	0.0275455	0.321973	27	196
GO:0002828 regulation of type 2 immune response	5	0.389	0.263	Biological Process	0.0275628	0.321973	5	19
GO:0006595 polyamine metabolic process	5	0.389	0.263	Biological Process	0.0275628	0.321973	5	19
GO:0071624 positive regulation of granulocyte chemotaxis	5	0.389	0.263	Biological Process	0.0275628	0.321973	5	19
GO:1903825 organic acid transmembrane transport	5	0.389	0.263	Biological Process	0.0275628	0.321973	5	19
GO:0016180 snRNA processing	4	0.311	0.308	Biological Process	0.0277284	0.321973	4	13
GO:0021783 preganglionic parasympathetic fiber development	4	0.311	0.308	Biological Process	0.0277284	0.321973	4	13
GO:0045652 regulation of megakaryocyte differentiation	4	0.311	0.308	Biological Process	0.0277284	0.321973	4	13
GO:0050855 regulation of B cell receptor signaling pathway	4	0.311	0.308	Biological Process	0.0277284	0.321973	4	13
GO:0050867 positive regulation of cell activation	28	2.179	0.137	Biological Process	0.0278078	0.322357	28	205
GO:0010604 positive regulation of macromolecule metabolic process	222	17.276	0.105	Biological Process	0.027952	0.323095	222	2106
GO:0032874 positive regulation of stress-activated MAPK cascade	16	1.245	0.157	Biological Process	0.0279642	0.323095	16	102
GO:0060021 palate development	11	0.856	0.177	Biological Process	0.02813	0.324473	11	62
GO:0010565 regulation of cellular ketone metabolic process	14	1.089	0.163	Biological Process	0.0287848	0.33093	14	86
GO:0050921 positive regulation of chemotaxis	14	1.089	0.163	Biological Process	0.0287848	0.33093	14	86
GO:1901700 response to oxygen-containing compound	85	6.615	0.115	Biological Process	0.0290385	0.332709	85	741
GO:0006351 transcription, DNA-templated	252	19.611	0.104	Biological Process	0.0290585	0.332709	252	2414
GO:1902580 single-organism cellular localization	82	6.381	0.115	Biological Process	0.0290828	0.332709	82	712
GO:0050776 regulation of immune response	57	4.436	0.121	Biological Process	0.0293078	0.334734	57	473
GO:0030097 hemopoiesis	66	5.136	0.118	Biological Process	0.0298334	0.340179	66	559
GO:0006626 protein targeting to mitochondrion	8	0.623	0.2	Biological Process	0.0300995	0.340674	8	40
GO:0071495 cellular response to endogenous stimulus	83	6.459	0.115	Biological Process	0.0302239	0.340674	83	723
GO:0031396 regulation of protein ubiquitination	25	1.946	0.139	Biological Process	0.0302408	0.340674	25	180
GO:0043549 regulation of kinase activity	55	4.28	0.121	Biological Process	0.0302558	0.340674	55	455
GO:0000096 sulfur amino acid metabolic process	6	0.467	0.231	Biological Process	0.0303084	0.340674	6	26
GO:0070670 response to interleukin-4	6	0.467	0.231	Biological Process	0.0303084	0.340674	6	26
GO:1900744 regulation of p38MAPK cascade	6	0.467	0.231	Biological Process	0.0303084	0.340674	6	26
GO:1902895 positive regulation of pri-miRNA transcription from RNA polymerase II promoter	6	0.467	0.231	Biological Process	0.0303084	0.340674	6	26
GO:0070304 positive regulation of stress-activated protein kinase signaling cascade	16	1.245	0.155	Biological Process	0.0303309	0.340674	16	103
GO:0051701 interaction with host	10	0.778	0.182	Biological Process	0.0303658	0.340674	10	55
GO:0033628 regulation of cell adhesion mediated by integrin	7	0.545	0.212	Biological Process	0.0308129	0.34458	7	33
GO:2000351 regulation of endothelial cell apoptotic process	7	0.545	0.212	Biological Process	0.0308129	0.34458	7	33
GO:0006839 mitochondrial transport	18	1.401	0.15	Biological Process	0.0309627	0.3457	18	120
GO:0051592 response to calcium ion	11	0.856	0.175	Biological Process	0.0312959	0.348212	11	63
GO:0031589 cell-substrate adhesion	31	2.412	0.132	Biological Process	0.0313361	0.348212	31	234
GO:0032774 RNA biosynthetic process	254	19.767	0.104	Biological Process	0.0313376	0.348212	254	2439
GO:0072080 nephron tubule development	12	0.934	0.169	Biological Process	0.0317036	0.349419	12	71
GO:0007160 cell-matrix adhesion	21	1.634	0.144	Biological Process	0.0318255	0.349419	21	146
GO:2000147 positive regulation of cell motility	42	3.268	0.125	Biological Process	0.0321151	0.349419	42	335
GO:0032940 secretion by cell	69	5.37	0.117	Biological Process	0.0321257	0.349419	69	590
GO:0001865 NK T cell differentiation	3	0.233	0.375	Biological Process	0.0322486	0.349419	3	8
GO:0002830 positive regulation of type 2 immune response	3	0.233	0.375	Biological Process	0.0322486	0.349419	3	8
GO:0015802 basic amino acid transport	3	0.233	0.375	Biological Process	0.0322486	0.349419	3	8
GO:0035745 T-helper 2 cell cytokine production	3	0.233	0.375	Biological Process	0.0322486	0.349419	3	8
GO:0039536 negative regulation of RIG-I signaling pathway	3	0.233	0.375	Biological Process	0.0322486	0.349419	3	8
GO:0043951 negative regulation of cAMP-mediated signaling	3	0.233	0.375	Biological Process	0.0322486	0.349419	3	8
GO:0044068 modulation by symbiont of host cellular process	3	0.233	0.375	Biological Process	0.0322486	0.349419	3	8
GO:0050665 hydrogen peroxide biosynthetic process	3	0.233	0.375	Biological Process	0.0322486	0.349419	3	8
GO:0050711 negative regulation of interleukin-1 secretion	3	0.233	0.375	Biological Process	0.0322486	0.349419	3	8
GO:0061101 neuroendocrine cell differentiation	3	0.233	0.375	Biological Process	0.0322486	0.349419	3	8
GO:0070207 protein homotrimerization	3	0.233	0.375	Biological Process	0.0322486	0.349419	3	8
GO:1901533 negative regulation of hematopoietic progenitor cell differentiation	3	0.233	0.375	Biological Process	0.0322486	0.349419	3	8
GO:0033555 multicellular organismal response to stress	9	0.7	0.188	Biological Process	0.0325245	0.350229	9	48
GO:0048844 artery morphogenesis	9	0.7	0.188	Biological Process	0.0325245	0.350229	9	48
GO:0051438 regulation of ubiquitin-protein transferase activity	9	0.7	0.188	Biological Process	0.0325245	0.350229	9	48
GO:1903650 negative regulation of cytoplasmic transport	9	0.7	0.188	Biological Process	0.0325245	0.350229	9	48
GO:0002696 positive regulation of leukocyte activation	27	2.101	0.136	Biological Process	0.032647	0.351006	27	199
GO:0009308 amine metabolic process	16	1.245	0.154	Biological Process	0.0328423	0.352561	16	104
GO:0051098 regulation of binding	32	2.49	0.131	Biological Process	0.0329296	0.352955	32	244
GO:0048705 skeletal system morphogenesis	24	1.868	0.139	Biological Process	0.0336208	0.358949	24	173
GO:0002822 regulation of adaptive immune response based on somatic recombination of immune receptors built from immunoglobulin superfamily domains	15	1.167	0.156	Biological Process	0.0336434	0.358949	15	96
GO:0045598 regulation of fat cell differentiation	15	1.167	0.156	Biological Process	0.0336434	0.358949	15	96
GO:0045185 maintenance of protein location	10	0.778	0.179	Biological Process	0.0339727	0.360997	10	56
GO:0002691 regulation of cellular extravasation	5	0.389	0.25	Biological Process	0.0339908	0.360997	5	20
GO:0032633 interleukin-4 production	5	0.389	0.25	Biological Process	0.0339908	0.360997	5	20
GO:0031333 negative regulation of protein complex assembly	14	1.089	0.159	Biological Process	0.0342979	0.363704	14	88
GO:0051651 maintenance of location in cell	11	0.856	0.172	Biological Process	0.0347072	0.367365	11	64
GO:0034614 cellular response to reactive oxygen species	13	1.012	0.163	Biological Process	0.0347486	0.367365	13	80
GO:0031638 zymogen activation	12	0.934	0.167	Biological Process	0.0349193	0.36861	12	72
GO:0009615 response to virus	24	1.868	0.138	Biological Process	0.0356653	0.371627	24	174
GO:0032757 positive regulation of interleukin-8 production	7	0.545	0.206	Biological Process	0.0357662	0.371627	7	34
GO:0061005 cell differentiation involved in kidney development	7	0.545	0.206	Biological Process	0.0357662	0.371627	7	34
GO:0010498 proteasomal protein catabolic process	34	2.646	0.129	Biological Process	0.035972	0.371627	34	264
GO:0002181 cytoplasmic translation	6	0.467	0.222	Biological Process	0.0359738	0.371627	6	27
GO:0031644 regulation of neurological system process	6	0.467	0.222	Biological Process	0.0359738	0.371627	6	27
GO:0006596 polyamine biosynthetic process	4	0.311	0.286	Biological Process	0.0360052	0.371627	4	14
GO:0019433 triglyceride catabolic process	4	0.311	0.286	Biological Process	0.0360052	0.371627	4	14
GO:0031065 positive regulation of histone deacetylation	4	0.311	0.286	Biological Process	0.0360052	0.371627	4	14
GO:0035886 vascular smooth muscle cell differentiation	4	0.311	0.286	Biological Process	0.0360052	0.371627	4	14
GO:0046716 muscle cell cellular homeostasis	4	0.311	0.286	Biological Process	0.0360052	0.371627	4	14
GO:0046885 regulation of hormone biosynthetic process	4	0.311	0.286	Biological Process	0.0360052	0.371627	4	14
GO:0048265 response to pain	4	0.311	0.286	Biological Process	0.0360052	0.371627	4	14
GO:0048710 regulation of astrocyte differentiation	4	0.311	0.286	Biological Process	0.0360052	0.371627	4	14
GO:1904467 regulation of tumor necrosis factor secretion	4	0.311	0.286	Biological Process	0.0360052	0.371627	4	14
GO:0044106 cellular amine metabolic process	15	1.167	0.155	Biological Process	0.0364801	0.374378	15	97
GO:0006928 movement of cell or subcellular component	139	10.817	0.108	Biological Process	0.0366474	0.374378	139	1283
GO:0006029 proteoglycan metabolic process	9	0.7	0.184	Biological Process	0.0366479	0.374378	9	49
GO:0022900 electron transport chain	9	0.7	0.184	Biological Process	0.0366479	0.374378	9	49
GO:0051340 regulation of ligase activity	9	0.7	0.184	Biological Process	0.0366479	0.374378	9	49
GO:0060675 ureteric bud morphogenesis	9	0.7	0.184	Biological Process	0.0366479	0.374378	9	49
GO:0072655 establishment of protein localization to mitochondrion	9	0.7	0.184	Biological Process	0.0366479	0.374378	9	49
GO:0034097 response to cytokine	57	4.436	0.119	Biological Process	0.0374771	0.382288	57	480
GO:0055072 iron ion homeostasis	10	0.778	0.175	Biological Process	0.0378683	0.385714	10	57
GO:0051100 negative regulation of binding	16	1.245	0.151	Biological Process	0.0383167	0.389711	16	106
GO:0009617 response to bacterium	40	3.113	0.125	Biological Process	0.0388634	0.394696	40	321
GO:0048701 embryonic cranial skeleton morphogenesis	8	0.623	0.19	Biological Process	0.0391605	0.395981	8	42
GO:0061045 negative regulation of wound healing	8	0.623	0.19	Biological Process	0.0391605	0.395981	8	42
GO:0097006 regulation of plasma lipoprotein particle levels	8	0.623	0.19	Biological Process	0.0391605	0.395981	8	42
GO:0042127 regulation of cell proliferation	110	8.56	0.11	Biological Process	0.0396052	0.399898	110	998
GO:2001235 positive regulation of apoptotic signaling pathway	17	1.323	0.148	Biological Process	0.0398505	0.401792	17	115
GO:0052547 regulation of peptidase activity	25	1.946	0.135	Biological Process	0.0402846	0.404979	25	185
GO:0050778 positive regulation of immune response	45	3.502	0.122	Biological Process	0.0409677	0.404979	45	369
GO:0030278 regulation of ossification	21	1.634	0.14	Biological Process	0.0410653	0.404979	21	150
GO:0002520 immune system development	72	5.603	0.115	Biological Process	0.0411103	0.404979	72	627
GO:0051272 positive regulation of cellular component movement	42	3.268	0.123	Biological Process	0.0411119	0.404979	42	341
GO:0032507 maintenance of protein location in cell	9	0.7	0.18	Biological Process	0.0411148	0.404979	9	50
GO:0032611 interleukin-1 beta production	9	0.7	0.18	Biological Process	0.0411148	0.404979	9	50
GO:0072171 mesonephric tubule morphogenesis	9	0.7	0.18	Biological Process	0.0411148	0.404979	9	50
GO:0016574 histone ubiquitination	7	0.545	0.2	Biological Process	0.0412179	0.404979	7	35
GO:0050853 B cell receptor signaling pathway	7	0.545	0.2	Biological Process	0.0412179	0.404979	7	35
GO:0070936 protein K48-linked ubiquitination	7	0.545	0.2	Biological Process	0.0412179	0.404979	7	35
GO:0071277 cellular response to calcium ion	7	0.545	0.2	Biological Process	0.0412179	0.404979	7	35
GO:2000514 regulation of CD4-positive, alpha-beta T cell activation	7	0.545	0.2	Biological Process	0.0412179	0.404979	7	35
GO:0070861 regulation of protein exit from endoplasmic reticulum	5	0.389	0.238	Biological Process	0.0412733	0.404979	5	21
GO:0071353 cellular response to interleukin-4	5	0.389	0.238	Biological Process	0.0412733	0.404979	5	21
GO:0006959 humoral immune response	13	1.012	0.159	Biological Process	0.0414095	0.404979	13	82
GO:0009612 response to mechanical stimulus	13	1.012	0.159	Biological Process	0.0414095	0.404979	13	82
GO:0010466 negative regulation of peptidase activity	13	1.012	0.159	Biological Process	0.0414095	0.404979	13	82
GO:0050728 negative regulation of inflammatory response	13	1.012	0.159	Biological Process	0.0414095	0.404979	13	82
GO:0098542 defense response to other organism	33	2.568	0.128	Biological Process	0.0416367	0.404979	33	258
GO:0003013 circulatory system process	32	2.49	0.129	Biological Process	0.041928	0.404979	32	249
GO:0006605 protein targeting	32	2.49	0.129	Biological Process	0.041928	0.404979	32	249
GO:0030168 platelet activation	10	0.778	0.172	Biological Process	0.0420616	0.404979	10	58
GO:0030500 regulation of bone mineralization	10	0.778	0.172	Biological Process	0.0420616	0.404979	10	58
GO:0050829 defense response to Gram-negative bacterium	6	0.467	0.214	Biological Process	0.0422757	0.404979	6	28
GO:0090002 establishment of protein localization to plasma membrane	6	0.467	0.214	Biological Process	0.0422757	0.404979	6	28
GO:0097009 energy homeostasis	6	0.467	0.214	Biological Process	0.0422757	0.404979	6	28
GO:2000026 regulation of multicellular organismal development	140	10.895	0.108	Biological Process	0.042403	0.404979	140	1300
GO:0046631 alpha-beta T cell activation	15	1.167	0.152	Biological Process	0.0426641	0.404979	15	99
GO:0051249 regulation of lymphocyte activation	35	2.724	0.126	Biological Process	0.0428182	0.404979	35	277
GO:0051234 establishment of localization	314	24.436	0.102	Biological Process	0.0428769	0.404979	314	3077
GO:0009887 organ morphogenesis	79	6.148	0.113	Biological Process	0.0434898	0.404979	79	697
GO:0043393 regulation of protein binding	21	1.634	0.139	Biological Process	0.043654	0.404979	21	151
GO:0002252 immune effector process	52	4.047	0.119	Biological Process	0.0438487	0.404979	52	437
GO:0032675 regulation of interleukin-6 production	14	1.089	0.154	Biological Process	0.0439383	0.404979	14	91
GO:0001525 angiogenesis	40	3.113	0.123	Biological Process	0.0439645	0.404979	40	324
GO:0007249 I-kappaB kinase/NF-kappaB signaling	22	1.712	0.138	Biological Process	0.0441593	0.404979	22	160
GO:0008283 cell proliferation	130	10.117	0.108	Biological Process	0.0442882	0.404979	130	1202
GO:0090317 negative regulation of intracellular protein transport	8	0.623	0.186	Biological Process	0.0443073	0.404979	8	43
GO:0009889 regulation of biosynthetic process	283	22.023	0.103	Biological Process	0.0448668	0.404979	283	2760
GO:0055076 transition metal ion homeostasis	13	1.012	0.157	Biological Process	0.045056	0.404979	13	83
GO:0002438 acute inflammatory response to antigenic stimulus	3	0.233	0.333	Biological Process	0.0450615	0.404979	3	9
GO:0009404 toxin metabolic process	3	0.233	0.333	Biological Process	0.0450615	0.404979	3	9
GO:0010642 negative regulation of platelet-derived growth factor receptor signaling pathway	3	0.233	0.333	Biological Process	0.0450615	0.404979	3	9
GO:0014842 regulation of skeletal muscle satellite cell proliferation	3	0.233	0.333	Biological Process	0.0450615	0.404979	3	9
GO:0031649 heat generation	3	0.233	0.333	Biological Process	0.0450615	0.404979	3	9
GO:0032926 negative regulation of activin receptor signaling pathway	3	0.233	0.333	Biological Process	0.0450615	0.404979	3	9
GO:0048642 negative regulation of skeletal muscle tissue development	3	0.233	0.333	Biological Process	0.0450615	0.404979	3	9
GO:0050667 homocysteine metabolic process	3	0.233	0.333	Biological Process	0.0450615	0.404979	3	9
GO:0051930 regulation of sensory perception of pain	3	0.233	0.333	Biological Process	0.0450615	0.404979	3	9
GO:0055098 response to low-density lipoprotein particle	3	0.233	0.333	Biological Process	0.0450615	0.404979	3	9
GO:0071404 cellular response to low-density lipoprotein particle stimulus	3	0.233	0.333	Biological Process	0.0450615	0.404979	3	9
GO:0071549 cellular response to dexamethasone stimulus	3	0.233	0.333	Biological Process	0.0450615	0.404979	3	9
GO:0072109 glomerular mesangium development	3	0.233	0.333	Biological Process	0.0450615	0.404979	3	9
GO:0090085 regulation of protein deubiquitination	3	0.233	0.333	Biological Process	0.0450615	0.404979	3	9
GO:1902475 L-alpha-amino acid transmembrane transport	3	0.233	0.333	Biological Process	0.0450615	0.404979	3	9
GO:1904153 negative regulation of retrograde protein transport, ER to cytosol	3	0.233	0.333	Biological Process	0.0450615	0.404979	3	9
GO:0009309 amine biosynthetic process	4	0.311	0.267	Biological Process	0.0455524	0.404979	4	15
GO:0021692 cerebellar Purkinje cell layer morphogenesis	4	0.311	0.267	Biological Process	0.0455524	0.404979	4	15
GO:0042401 cellular biogenic amine biosynthetic process	4	0.311	0.267	Biological Process	0.0455524	0.404979	4	15
GO:0045047 protein targeting to ER	4	0.311	0.267	Biological Process	0.0455524	0.404979	4	15
GO:0048486 parasympathetic nervous system development	4	0.311	0.267	Biological Process	0.0455524	0.404979	4	15
GO:0050849 negative regulation of calcium-mediated signaling	4	0.311	0.267	Biological Process	0.0455524	0.404979	4	15
GO:0051181 cofactor transport	4	0.311	0.267	Biological Process	0.0455524	0.404979	4	15
GO:0060004 reflex	4	0.311	0.267	Biological Process	0.0455524	0.404979	4	15
GO:1903204 negative regulation of oxidative stress-induced neuron death	4	0.311	0.267	Biological Process	0.0455524	0.404979	4	15
GO:1904951 positive regulation of establishment of protein localization	33	2.568	0.127	Biological Process	0.0456106	0.404979	33	260
GO:0043367 CD4-positive, alpha-beta T cell differentiation	9	0.7	0.176	Biological Process	0.045935	0.404979	9	51
GO:1903008 organelle disassembly	9	0.7	0.176	Biological Process	0.045935	0.404979	9	51
GO:0061326 renal tubule development	12	0.934	0.16	Biological Process	0.0459423	0.404979	12	75
GO:0043542 endothelial cell migration	21	1.634	0.138	Biological Process	0.0463593	0.404979	21	152
GO:0001806 type IV hypersensitivity	2	0.156	0.5	Biological Process	0.0464746	0.404979	2	4
GO:0002678 positive regulation of chronic inflammatory response	2	0.156	0.5	Biological Process	0.0464746	0.404979	2	4
GO:0007190 activation of adenylate cyclase activity	2	0.156	0.5	Biological Process	0.0464746	0.404979	2	4
GO:0007567 parturition	2	0.156	0.5	Biological Process	0.0464746	0.404979	2	4
GO:0008582 regulation of synaptic growth at neuromuscular junction	2	0.156	0.5	Biological Process	0.0464746	0.404979	2	4
GO:0009448 gamma-aminobutyric acid metabolic process	2	0.156	0.5	Biological Process	0.0464746	0.404979	2	4
GO:0014832 urinary bladder smooth muscle contraction	2	0.156	0.5	Biological Process	0.0464746	0.404979	2	4
GO:0014848 urinary tract smooth muscle contraction	2	0.156	0.5	Biological Process	0.0464746	0.404979	2	4
GO:0015867 ATP transport	2	0.156	0.5	Biological Process	0.0464746	0.404979	2	4
GO:0030321 transepithelial chloride transport	2	0.156	0.5	Biological Process	0.0464746	0.404979	2	4
GO:0030578 PML body organization	2	0.156	0.5	Biological Process	0.0464746	0.404979	2	4
GO:0036476 neuron death in response to hydrogen peroxide	2	0.156	0.5	Biological Process	0.0464746	0.404979	2	4
GO:0045168 cell-cell signaling involved in cell fate commitment	2	0.156	0.5	Biological Process	0.0464746	0.404979	2	4
GO:0045793 positive regulation of cell size	2	0.156	0.5	Biological Process	0.0464746	0.404979	2	4
GO:0046602 regulation of mitotic centrosome separation	2	0.156	0.5	Biological Process	0.0464746	0.404979	2	4
GO:0048677 axon extension involved in regeneration	2	0.156	0.5	Biological Process	0.0464746	0.404979	2	4
GO:0048682 sprouting of injured axon	2	0.156	0.5	Biological Process	0.0464746	0.404979	2	4
GO:0055064 chloride ion homeostasis	2	0.156	0.5	Biological Process	0.0464746	0.404979	2	4
GO:0061088 regulation of sequestering of zinc ion	2	0.156	0.5	Biological Process	0.0464746	0.404979	2	4
GO:0072008 glomerular mesangial cell differentiation	2	0.156	0.5	Biological Process	0.0464746	0.404979	2	4
GO:0072144 glomerular mesangial cell development	2	0.156	0.5	Biological Process	0.0464746	0.404979	2	4
GO:0090193 positive regulation of glomerulus development	2	0.156	0.5	Biological Process	0.0464746	0.404979	2	4
GO:0090403 oxidative stress-induced premature senescence	2	0.156	0.5	Biological Process	0.0464746	0.404979	2	4
GO:1902714 negative regulation of interferon-gamma secretion	2	0.156	0.5	Biological Process	0.0464746	0.404979	2	4
GO:1903207 regulation of hydrogen peroxide-induced neuron death	2	0.156	0.5	Biological Process	0.0464746	0.404979	2	4
GO:1903208 negative regulation of hydrogen peroxide-induced neuron death	2	0.156	0.5	Biological Process	0.0464746	0.404979	2	4
GO:1903238 positive regulation of leukocyte tethering or rolling	2	0.156	0.5	Biological Process	0.0464746	0.404979	2	4
GO:1904970 brush border assembly	2	0.156	0.5	Biological Process	0.0464746	0.404979	2	4
GO:1904995 negative regulation of leukocyte adhesion to vascular endothelial cell	2	0.156	0.5	Biological Process	0.0464746	0.404979	2	4
GO:2000074 regulation of type B pancreatic cell development	2	0.156	0.5	Biological Process	0.0464746	0.404979	2	4
GO:2000152 regulation of ubiquitin-specific protease activity	2	0.156	0.5	Biological Process	0.0464746	0.404979	2	4
GO:2000275 regulation of oxidative phosphorylation uncoupler activity	2	0.156	0.5	Biological Process	0.0464746	0.404979	2	4
GO:2000671 regulation of motor neuron apoptotic process	2	0.156	0.5	Biological Process	0.0464746	0.404979	2	4
GO:2000672 negative regulation of motor neuron apoptotic process	2	0.156	0.5	Biological Process	0.0464746	0.404979	2	4
GO:2001015 negative regulation of skeletal muscle cell differentiation	2	0.156	0.5	Biological Process	0.0464746	0.404979	2	4
GO:0050868 negative regulation of T cell activation	11	0.856	0.164	Biological Process	0.0464929	0.404979	11	67
GO:0071887 leukocyte apoptotic process	11	0.856	0.164	Biological Process	0.0464929	0.404979	11	67
GO:0051963 regulation of synapse assembly	10	0.778	0.169	Biological Process	0.0465607	0.404979	10	59
GO:0061333 renal tubule morphogenesis	10	0.778	0.169	Biological Process	0.0465607	0.404979	10	59
GO:0045944 positive regulation of transcription from RNA polymerase II promoter	87	6.77	0.112	Biological Process	0.0467597	0.405639	87	778
GO:0001666 response to hypoxia	18	1.401	0.143	Biological Process	0.0470166	0.405639	18	126
GO:0036293 response to decreased oxygen levels	18	1.401	0.143	Biological Process	0.0470166	0.405639	18	126
GO:0003012 muscle system process	28	2.179	0.13	Biological Process	0.0471508	0.405639	28	215
GO:0006956 complement activation	7	0.545	0.194	Biological Process	0.0471816	0.405639	7	36
GO:0007215 glutamate receptor signaling pathway	7	0.545	0.194	Biological Process	0.0471816	0.405639	7	36
GO:0021575 hindbrain morphogenesis	7	0.545	0.194	Biological Process	0.0471816	0.405639	7	36
GO:0021955 central nervous system neuron axonogenesis	7	0.545	0.194	Biological Process	0.0471816	0.405639	7	36
GO:0043113 receptor clustering	7	0.545	0.194	Biological Process	0.0471816	0.405639	7	36
GO:0032270 positive regulation of cellular protein metabolic process	105	8.171	0.11	Biological Process	0.0472188	0.405639	105	956
GO:0002250 adaptive immune response	24	1.868	0.134	Biological Process	0.0473038	0.405869	24	179
GO:0016482 cytoplasmic transport	73	5.681	0.114	Biological Process	0.0478608	0.410143	73	642
GO:0070482 response to oxygen levels	19	1.479	0.141	Biological Process	0.0479367	0.410289	19	135
GO:0006575 cellular modified amino acid metabolic process	17	1.323	0.144	Biological Process	0.0490907	0.416985	17	118
GO:0050792 regulation of viral process	17	1.323	0.144	Biological Process	0.0490907	0.416985	17	118
GO:0046782 regulation of viral transcription	6	0.467	0.207	Biological Process	0.0492292	0.416985	6	29
GO:0090501 RNA phosphodiester bond hydrolysis	6	0.467	0.207	Biological Process	0.0492292	0.416985	6	29
GO:0002707 negative regulation of lymphocyte mediated immunity	5	0.389	0.227	Biological Process	0.0494268	0.416985	5	22
GO:0033137 negative regulation of peptidyl-serine phosphorylation	5	0.389	0.227	Biological Process	0.0494268	0.416985	5	22
GO:0045622 regulation of T-helper cell differentiation	5	0.389	0.227	Biological Process	0.0494268	0.416985	5	22
GO:0046596 regulation of viral entry into host cell	5	0.389	0.227	Biological Process	0.0494268	0.416985	5	22
GO:0046636 negative regulation of alpha-beta T cell activation	5	0.389	0.227	Biological Process	0.0494268	0.416985	5	22
GO:0070229 negative regulation of lymphocyte apoptotic process	5	0.389	0.227	Biological Process	0.0494268	0.416985	5	22
GO:0072595 maintenance of protein localization in organelle	5	0.389	0.227	Biological Process	0.0494268	0.416985	5	22
GO:2001141 regulation of RNA biosynthetic process	239	18.599	0.103	Biological Process	0.0494815	0.416985	239	2314
GO:0016567 protein ubiquitination	51	3.969	0.118	Biological Process	0.0494971	0.416985	51	431
GO:0002460 adaptive immune response based on somatic recombination of immune receptors built from immunoglobulin superfamily domains	22	1.712	0.136	Biological Process	0.0495616	0.417023	22	162
GO:1903506 regulation of nucleic acid-templated transcription	238	18.521	0.103	Biological Process	0.0496784	0.417503	238	2304
GO:0045637 regulation of myeloid cell differentiation	19	1.479	0.14	Biological Process	0.0510289	0.428335	19	136
GO:0050848 regulation of calcium-mediated signaling	9	0.7	0.173	Biological Process	0.051117	0.428558	9	52
GO:0072594 establishment of protein localization to organelle	30	2.335	0.128	Biological Process	0.0512584	0.429155	30	235
GO:0042102 positive regulation of T cell proliferation	10	0.778	0.167	Biological Process	0.051373	0.429155	10	60
GO:0046634 regulation of alpha-beta T cell activation	10	0.778	0.167	Biological Process	0.051373	0.429155	10	60
GO:0031330 negative regulation of cellular catabolic process	21	1.634	0.136	Biological Process	0.0521291	0.43495	21	154
GO:0006936 muscle contraction	22	1.712	0.135	Biological Process	0.0524339	0.43678	22	163
GO:0009895 negative regulation of catabolic process	26	2.023	0.131	Biological Process	0.0524737	0.43678	26	199
GO:0006355 regulation of transcription, DNA-templated	237	18.444	0.103	Biological Process	0.053031	0.440891	237	2298
GO:1903047 mitotic cell cycle process	49	3.813	0.118	Biological Process	0.0531177	0.441086	49	414
GO:0050670 regulation of lymphocyte proliferation	18	1.401	0.141	Biological Process	0.0534925	0.443142	18	128
GO:0051607 defense response to virus	18	1.401	0.141	Biological Process	0.0534925	0.443142	18	128
GO:0070169 positive regulation of biomineral tissue development	7	0.545	0.189	Biological Process	0.053668	0.444068	7	37
GO:2001233 regulation of apoptotic signaling pathway	34	2.646	0.125	Biological Process	0.0537463	0.444188	34	273
GO:0006790 sulfur compound metabolic process	22	1.712	0.134	Biological Process	0.055423	0.455096	22	164
GO:0048872 homeostasis of number of cells	24	1.868	0.132	Biological Process	0.0554916	0.455096	24	182
GO:0009894 regulation of catabolic process	60	4.669	0.115	Biological Process	0.0555225	0.455096	60	521
GO:0046903 secretion	75	5.837	0.112	Biological Process	0.0556193	0.455096	75	667
GO:0030593 neutrophil chemotaxis	8	0.623	0.178	Biological Process	0.0558857	0.455096	8	45
GO:0007623 circadian rhythm	17	1.323	0.142	Biological Process	0.0560335	0.455096	17	120
GO:0007169 transmembrane receptor protein tyrosine kinase signaling pathway	46	3.58	0.119	Biological Process	0.056077	0.455096	46	387
GO:0031326 regulation of cellular biosynthetic process	278	21.634	0.102	Biological Process	0.0561179	0.455096	278	2724
GO:0007274 neuromuscular synaptic transmission	4	0.311	0.25	Biological Process	0.0563683	0.455096	4	16
GO:0033522 histone H2A ubiquitination	4	0.311	0.25	Biological Process	0.0563683	0.455096	4	16
GO:0033622 integrin activation	4	0.311	0.25	Biological Process	0.0563683	0.455096	4	16
GO:0035743 CD4-positive, alpha-beta T cell cytokine production	4	0.311	0.25	Biological Process	0.0563683	0.455096	4	16
GO:0043949 regulation of cAMP-mediated signaling	4	0.311	0.25	Biological Process	0.0563683	0.455096	4	16
GO:0046639 negative regulation of alpha-beta T cell differentiation	4	0.311	0.25	Biological Process	0.0563683	0.455096	4	16
GO:0090312 positive regulation of protein deacetylation	4	0.311	0.25	Biological Process	0.0563683	0.455096	4	16
GO:1990774 tumor necrosis factor secretion	4	0.311	0.25	Biological Process	0.0563683	0.455096	4	16
GO:0002286 T cell activation involved in immune response	9	0.7	0.17	Biological Process	0.056668	0.455096	9	53
GO:0010633 negative regulation of epithelial cell migration	9	0.7	0.17	Biological Process	0.056668	0.455096	9	53
GO:0070555 response to interleukin-1	9	0.7	0.17	Biological Process	0.056668	0.455096	9	53
GO:0070585 protein localization to mitochondrion	9	0.7	0.17	Biological Process	0.056668	0.455096	9	53
GO:0002369 T cell cytokine production	6	0.467	0.2	Biological Process	0.0568445	0.455096	6	30
GO:0045981 positive regulation of nucleotide metabolic process	6	0.467	0.2	Biological Process	0.0568445	0.455096	6	30
GO:0072604 interleukin-6 secretion	6	0.467	0.2	Biological Process	0.0568445	0.455096	6	30
GO:1900544 positive regulation of purine nucleotide metabolic process	6	0.467	0.2	Biological Process	0.0568445	0.455096	6	30
GO:1904036 negative regulation of epithelial cell apoptotic process	6	0.467	0.2	Biological Process	0.0568445	0.455096	6	30
GO:0033993 response to lipid	47	3.658	0.118	Biological Process	0.0570195	0.455096	47	397
GO:0008104 protein localization	159	12.374	0.106	Biological Process	0.0571833	0.455096	159	1507
GO:0030154 cell differentiation	250	19.455	0.103	Biological Process	0.0574707	0.455096	250	2437
GO:0070848 response to growth factor	48	3.735	0.118	Biological Process	0.0579244	0.455096	48	407
GO:0060537 muscle tissue development	34	2.646	0.124	Biological Process	0.0584432	0.455096	34	275
GO:0016073 snRNA metabolic process	5	0.389	0.217	Biological Process	0.0584587	0.455096	5	23
GO:0031952 regulation of protein autophosphorylation	5	0.389	0.217	Biological Process	0.0584587	0.455096	5	23
GO:0042092 type 2 immune response	5	0.389	0.217	Biological Process	0.0584587	0.455096	5	23
GO:0060317 cardiac epithelial to mesenchymal transition	5	0.389	0.217	Biological Process	0.0584587	0.455096	5	23
GO:0060914 heart formation	5	0.389	0.217	Biological Process	0.0584587	0.455096	5	23
GO:2000352 negative regulation of endothelial cell apoptotic process	5	0.389	0.217	Biological Process	0.0584587	0.455096	5	23
GO:0010632 regulation of epithelial cell migration	22	1.712	0.133	Biological Process	0.058531	0.455096	22	165
GO:0046651 lymphocyte proliferation	22	1.712	0.133	Biological Process	0.058531	0.455096	22	165
GO:0032386 regulation of intracellular transport	41	3.191	0.12	Biological Process	0.0590179	0.455096	41	341
GO:0034111 negative regulation of homotypic cell-cell adhesion	12	0.934	0.154	Biological Process	0.0591539	0.455096	12	78
GO:0044057 regulation of system process	33	2.568	0.124	Biological Process	0.0592181	0.455096	33	266
GO:0051047 positive regulation of secretion	29	2.257	0.127	Biological Process	0.0593385	0.455096	29	229
GO:0031329 regulation of cellular catabolic process	50	3.891	0.117	Biological Process	0.0596266	0.455096	50	427
GO:1903532 positive regulation of secretion by cell	28	2.179	0.127	Biological Process	0.0598878	0.455096	28	220
GO:0000083 regulation of transcription involved in G1/S transition of mitotic cell cycle	3	0.233	0.3	Biological Process	0.0599911	0.455096	3	10
GO:0002710 negative regulation of T cell mediated immunity	3	0.233	0.3	Biological Process	0.0599911	0.455096	3	10
GO:0010759 positive regulation of macrophage chemotaxis	3	0.233	0.3	Biological Process	0.0599911	0.455096	3	10
GO:0010984 regulation of lipoprotein particle clearance	3	0.233	0.3	Biological Process	0.0599911	0.455096	3	10
GO:0014841 skeletal muscle satellite cell proliferation	3	0.233	0.3	Biological Process	0.0599911	0.455096	3	10
GO:0014857 regulation of skeletal muscle cell proliferation	3	0.233	0.3	Biological Process	0.0599911	0.455096	3	10
GO:0021561 facial nerve development	3	0.233	0.3	Biological Process	0.0599911	0.455096	3	10
GO:0021610 facial nerve morphogenesis	3	0.233	0.3	Biological Process	0.0599911	0.455096	3	10
GO:0035791 platelet-derived growth factor receptor-beta signaling pathway	3	0.233	0.3	Biological Process	0.0599911	0.455096	3	10
GO:0039532 negative regulation of viral-induced cytoplasmic pattern recognition receptor signaling pathway	3	0.233	0.3	Biological Process	0.0599911	0.455096	3	10
GO:0046831 regulation of RNA export from nucleus	3	0.233	0.3	Biological Process	0.0599911	0.455096	3	10
GO:0048268 clathrin coat assembly	3	0.233	0.3	Biological Process	0.0599911	0.455096	3	10
GO:0048681 negative regulation of axon regeneration	3	0.233	0.3	Biological Process	0.0599911	0.455096	3	10
GO:0051931 regulation of sensory perception	3	0.233	0.3	Biological Process	0.0599911	0.455096	3	10
GO:0055091 phospholipid homeostasis	3	0.233	0.3	Biological Process	0.0599911	0.455096	3	10
GO:0055094 response to lipoprotein particle	3	0.233	0.3	Biological Process	0.0599911	0.455096	3	10
GO:0070206 protein trimerization	3	0.233	0.3	Biological Process	0.0599911	0.455096	3	10
GO:0071402 cellular response to lipoprotein particle stimulus	3	0.233	0.3	Biological Process	0.0599911	0.455096	3	10
GO:0071548 response to dexamethasone	3	0.233	0.3	Biological Process	0.0599911	0.455096	3	10
GO:0090197 positive regulation of chemokine secretion	3	0.233	0.3	Biological Process	0.0599911	0.455096	3	10
GO:1900016 negative regulation of cytokine production involved in inflammatory response	3	0.233	0.3	Biological Process	0.0599911	0.455096	3	10
GO:1901524 regulation of macromitophagy	3	0.233	0.3	Biological Process	0.0599911	0.455096	3	10
GO:0032944 regulation of mononuclear cell proliferation	18	1.401	0.138	Biological Process	0.0605696	0.455096	18	130
GO:0072657 protein localization to membrane	37	2.879	0.122	Biological Process	0.0606312	0.455096	37	304
GO:0010171 body morphogenesis	7	0.545	0.184	Biological Process	0.0606851	0.455096	7	38
GO:0050854 regulation of antigen receptor-mediated signaling pathway	7	0.545	0.184	Biological Process	0.0606851	0.455096	7	38
GO:0070228 regulation of lymphocyte apoptotic process	7	0.545	0.184	Biological Process	0.0606851	0.455096	7	38
GO:0072577 endothelial cell apoptotic process	7	0.545	0.184	Biological Process	0.0606851	0.455096	7	38
GO:0010951 negative regulation of endopeptidase activity	11	0.856	0.157	Biological Process	0.0607466	0.455096	11	70
GO:0043412 macromolecule modification	277	21.556	0.102	Biological Process	0.0612899	0.455096	277	2720
GO:0002429 immune response-activating cell surface receptor signaling pathway	15	1.167	0.144	Biological Process	0.0612969	0.455096	15	104
GO:0002819 regulation of adaptive immune response	15	1.167	0.144	Biological Process	0.0612969	0.455096	15	104
GO:0005996 monosaccharide metabolic process	20	1.556	0.135	Biological Process	0.061519	0.455096	20	148
GO:0033157 regulation of intracellular protein transport	22	1.712	0.133	Biological Process	0.0617596	0.455096	22	166
GO:0060341 regulation of cellular localization	92	7.16	0.11	Biological Process	0.0622043	0.455096	92	839
GO:1903510 mucopolysaccharide metabolic process	8	0.623	0.174	Biological Process	0.0623325	0.455096	8	46
GO:1904035 regulation of epithelial cell apoptotic process	8	0.623	0.174	Biological Process	0.0623325	0.455096	8	46
GO:0031401 positive regulation of protein modification process	84	6.537	0.111	Biological Process	0.0624259	0.455096	84	760
GO:0003151 outflow tract morphogenesis	9	0.7	0.167	Biological Process	0.0625941	0.455096	9	54
GO:0032642 regulation of chemokine production	9	0.7	0.167	Biological Process	0.0625941	0.455096	9	54
GO:1904888 cranial skeletal system development	9	0.7	0.167	Biological Process	0.0625941	0.455096	9	54
GO:0046907 intracellular transport	123	9.572	0.107	Biological Process	0.0629568	0.455096	123	1149
GO:1902582 single-organism intracellular transport	108	8.405	0.108	Biological Process	0.0632647	0.455096	108	999
GO:0060562 epithelial tube morphogenesis	30	2.335	0.125	Biological Process	0.0641542	0.455096	30	240
GO:0010628 positive regulation of gene expression	145	11.284	0.106	Biological Process	0.0645255	0.455096	145	1372
GO:0032943 mononuclear cell proliferation	22	1.712	0.132	Biological Process	0.0651105	0.455096	22	167
GO:0002720 positive regulation of cytokine production involved in immune response	6	0.467	0.194	Biological Process	0.0651271	0.455096	6	31
GO:0008631 intrinsic apoptotic signaling pathway in response to oxidative stress	6	0.467	0.194	Biological Process	0.0651271	0.455096	6	31
GO:0030166 proteoglycan biosynthetic process	6	0.467	0.194	Biological Process	0.0651271	0.455096	6	31
GO:0033144 negative regulation of intracellular steroid hormone receptor signaling pathway	6	0.467	0.194	Biological Process	0.0651271	0.455096	6	31
GO:0070542 response to fatty acid	6	0.467	0.194	Biological Process	0.0651271	0.455096	6	31
GO:0071260 cellular response to mechanical stimulus	6	0.467	0.194	Biological Process	0.0651271	0.455096	6	31
GO:0050795 regulation of behavior	21	1.634	0.133	Biological Process	0.0651658	0.455096	21	158
GO:0051704 multi-organism process	127	9.883	0.107	Biological Process	0.0652233	0.455096	127	1191
GO:0002262 myeloid cell homeostasis	15	1.167	0.143	Biological Process	0.0655959	0.455096	15	105
GO:0030534 adult behavior	15	1.167	0.143	Biological Process	0.0655959	0.455096	15	105
GO:0051094 positive regulation of developmental process	97	7.549	0.109	Biological Process	0.0656095	0.455096	97	891
GO:0010468 regulation of gene expression	291	22.646	0.101	Biological Process	0.0674851	0.455096	291	2872
GO:0002702 positive regulation of production of molecular mediator of immune response	10	0.778	0.159	Biological Process	0.0677474	0.455096	10	63
GO:0014706 striated muscle tissue development	32	2.49	0.123	Biological Process	0.068001	0.455096	32	260
GO:0003170 heart valve development	7	0.545	0.179	Biological Process	0.0682376	0.455096	7	39
GO:0006289 nucleotide-excision repair	7	0.545	0.179	Biological Process	0.0682376	0.455096	7	39
GO:0030199 collagen fibril organization	7	0.545	0.179	Biological Process	0.0682376	0.455096	7	39
GO:0032527 protein exit from endoplasmic reticulum	7	0.545	0.179	Biological Process	0.0682376	0.455096	7	39
GO:0060324 face development	7	0.545	0.179	Biological Process	0.0682376	0.455096	7	39
GO:0050920 regulation of chemotaxis	18	1.401	0.136	Biological Process	0.0682672	0.455096	18	132
GO:0006805 xenobiotic metabolic process	5	0.389	0.208	Biological Process	0.0683679	0.455096	5	24
GO:0021952 central nervous system projection neuron axonogenesis	5	0.389	0.208	Biological Process	0.0683679	0.455096	5	24
GO:0043001 Golgi to plasma membrane protein transport	5	0.389	0.208	Biological Process	0.0683679	0.455096	5	24
GO:0060325 face morphogenesis	5	0.389	0.208	Biological Process	0.0683679	0.455096	5	24
GO:0072606 interleukin-8 secretion	5	0.389	0.208	Biological Process	0.0683679	0.455096	5	24
GO:1903428 positive regulation of reactive oxygen species biosynthetic process	5	0.389	0.208	Biological Process	0.0683679	0.455096	5	24
GO:0030947 regulation of vascular endothelial growth factor receptor signaling pathway	4	0.311	0.235	Biological Process	0.0684327	0.455096	4	17
GO:0032727 positive regulation of interferon-alpha production	4	0.311	0.235	Biological Process	0.0684327	0.455096	4	17
GO:0034405 response to fluid shear stress	4	0.311	0.235	Biological Process	0.0684327	0.455096	4	17
GO:0050716 positive regulation of interleukin-1 secretion	4	0.311	0.235	Biological Process	0.0684327	0.455096	4	17
GO:0072012 glomerulus vasculature development	4	0.311	0.235	Biological Process	0.0684327	0.455096	4	17
GO:0090322 regulation of superoxide metabolic process	4	0.311	0.235	Biological Process	0.0684327	0.455096	4	17
GO:1903861 positive regulation of dendrite extension	4	0.311	0.235	Biological Process	0.0684327	0.455096	4	17
GO:2000725 regulation of cardiac muscle cell differentiation	4	0.311	0.235	Biological Process	0.0684327	0.455096	4	17
GO:0036473 cell death in response to oxidative stress	9	0.7	0.164	Biological Process	0.0688996	0.455096	9	55
GO:0019233 sensory perception of pain	8	0.623	0.17	Biological Process	0.0692246	0.455096	8	47
GO:0002062 chondrocyte differentiation	12	0.934	0.15	Biological Process	0.0692407	0.455096	12	80
GO:0018130 heterocycle biosynthetic process	276	21.479	0.102	Biological Process	0.0695918	0.455096	276	2719
GO:0090101 negative regulation of transmembrane receptor protein serine/threonine kinase signaling pathway	13	1.012	0.146	Biological Process	0.0716583	0.455096	13	89
GO:0046916 cellular transition metal ion homeostasis	11	0.856	0.153	Biological Process	0.0716888	0.455096	11	72
GO:0030595 leukocyte chemotaxis	17	1.323	0.137	Biological Process	0.0718986	0.455096	17	124
GO:0052548 regulation of endopeptidase activity	22	1.712	0.13	Biological Process	0.0721856	0.455096	22	169
GO:0060326 cell chemotaxis	22	1.712	0.13	Biological Process	0.0721856	0.455096	22	169
GO:1901701 cellular response to oxygen-containing compound	60	4.669	0.113	Biological Process	0.0722056	0.455096	60	530
GO:0045732 positive regulation of protein catabolic process	18	1.401	0.135	Biological Process	0.0723539	0.455096	18	133
GO:0000101 sulfur amino acid transport	2	0.156	0.4	Biological Process	0.0726971	0.455096	2	5
GO:0001696 gastric acid secretion	2	0.156	0.4	Biological Process	0.0726971	0.455096	2	5
GO:0006003 fructose 2,6-bisphosphate metabolic process	2	0.156	0.4	Biological Process	0.0726971	0.455096	2	5
GO:0006868 glutamine transport	2	0.156	0.4	Biological Process	0.0726971	0.455096	2	5
GO:0008228 opsonization	2	0.156	0.4	Biological Process	0.0726971	0.455096	2	5
GO:0010793 regulation of mRNA export from nucleus	2	0.156	0.4	Biological Process	0.0726971	0.455096	2	5
GO:0010886 positive regulation of cholesterol storage	2	0.156	0.4	Biological Process	0.0726971	0.455096	2	5
GO:0021942 radial glia guided migration of Purkinje cell	2	0.156	0.4	Biological Process	0.0726971	0.455096	2	5
GO:0021960 anterior commissure morphogenesis	2	0.156	0.4	Biological Process	0.0726971	0.455096	2	5
GO:0032351 negative regulation of hormone metabolic process	2	0.156	0.4	Biological Process	0.0726971	0.455096	2	5
GO:0032353 negative regulation of hormone biosynthetic process	2	0.156	0.4	Biological Process	0.0726971	0.455096	2	5
GO:0032754 positive regulation of interleukin-5 production	2	0.156	0.4	Biological Process	0.0726971	0.455096	2	5
GO:0033625 positive regulation of integrin activation	2	0.156	0.4	Biological Process	0.0726971	0.455096	2	5
GO:0034154 toll-like receptor 7 signaling pathway	2	0.156	0.4	Biological Process	0.0726971	0.455096	2	5
GO:0036462 TRAIL-activated apoptotic signaling pathway	2	0.156	0.4	Biological Process	0.0726971	0.455096	2	5
GO:0039530 MDA-5 signaling pathway	2	0.156	0.4	Biological Process	0.0726971	0.455096	2	5
GO:0044359 modulation of molecular function in other organism	2	0.156	0.4	Biological Process	0.0726971	0.455096	2	5
GO:0044362 negative regulation of molecular function in other organism	2	0.156	0.4	Biological Process	0.0726971	0.455096	2	5
GO:0046642 negative regulation of alpha-beta T cell proliferation	2	0.156	0.4	Biological Process	0.0726971	0.455096	2	5
GO:0046886 positive regulation of hormone biosynthetic process	2	0.156	0.4	Biological Process	0.0726971	0.455096	2	5
GO:0050859 negative regulation of B cell receptor signaling pathway	2	0.156	0.4	Biological Process	0.0726971	0.455096	2	5
GO:0051140 regulation of NK T cell proliferation	2	0.156	0.4	Biological Process	0.0726971	0.455096	2	5
GO:0051659 maintenance of mitochondrion location	2	0.156	0.4	Biological Process	0.0726971	0.455096	2	5
GO:0052204 negative regulation of molecular function in other organism involved in symbiotic interaction	2	0.156	0.4	Biological Process	0.0726971	0.455096	2	5
GO:0052205 modulation of molecular function in other organism involved in symbiotic interaction	2	0.156	0.4	Biological Process	0.0726971	0.455096	2	5
GO:0052405 negative regulation by host of symbiont molecular function	2	0.156	0.4	Biological Process	0.0726971	0.455096	2	5
GO:0052428 modification by host of symbiont molecular function	2	0.156	0.4	Biological Process	0.0726971	0.455096	2	5
GO:0060613 fat pad development	2	0.156	0.4	Biological Process	0.0726971	0.455096	2	5
GO:0060718 chorionic trophoblast cell differentiation	2	0.156	0.4	Biological Process	0.0726971	0.455096	2	5
GO:0061181 regulation of chondrocyte development	2	0.156	0.4	Biological Process	0.0726971	0.455096	2	5
GO:0071763 nuclear membrane organization	2	0.156	0.4	Biological Process	0.0726971	0.455096	2	5
GO:0072007 mesangial cell differentiation	2	0.156	0.4	Biological Process	0.0726971	0.455096	2	5
GO:0072143 mesangial cell development	2	0.156	0.4	Biological Process	0.0726971	0.455096	2	5
GO:0072161 mesenchymal cell differentiation involved in kidney development	2	0.156	0.4	Biological Process	0.0726971	0.455096	2	5
GO:0072216 positive regulation of metanephros development	2	0.156	0.4	Biological Process	0.0726971	0.455096	2	5
GO:0090503 RNA phosphodiester bond hydrolysis, exonucleolytic	2	0.156	0.4	Biological Process	0.0726971	0.455096	2	5
GO:1902177 positive regulation of oxidative stress-induced intrinsic apoptotic signaling pathway	2	0.156	0.4	Biological Process	0.0726971	0.455096	2	5
GO:1902947 regulation of tau-protein kinase activity	2	0.156	0.4	Biological Process	0.0726971	0.455096	2	5
GO:1903377 negative regulation of oxidative stress-induced neuron intrinsic apoptotic signaling pathway	2	0.156	0.4	Biological Process	0.0726971	0.455096	2	5
GO:2000389 regulation of neutrophil extravasation	2	0.156	0.4	Biological Process	0.0726971	0.455096	2	5
GO:2000483 negative regulation of interleukin-8 secretion	2	0.156	0.4	Biological Process	0.0726971	0.455096	2	5
GO:2000665 regulation of interleukin-13 secretion	2	0.156	0.4	Biological Process	0.0726971	0.455096	2	5
GO:2001012 mesenchymal cell differentiation involved in renal system development	2	0.156	0.4	Biological Process	0.0726971	0.455096	2	5
GO:2001016 positive regulation of skeletal muscle cell differentiation	2	0.156	0.4	Biological Process	0.0726971	0.455096	2	5
GO:0032880 regulation of protein localization	71	5.525	0.111	Biological Process	0.0727239	0.455096	71	638
GO:0003008 system process	103	8.016	0.108	Biological Process	0.0733344	0.455096	103	956
GO:0033135 regulation of peptidyl-serine phosphorylation	14	1.089	0.143	Biological Process	0.0734697	0.455096	14	98
GO:0043473 pigmentation	10	0.778	0.156	Biological Process	0.073866	0.455096	10	64
GO:0006826 iron ion transport	6	0.467	0.188	Biological Process	0.0740775	0.455096	6	32
GO:0019083 viral transcription	6	0.467	0.188	Biological Process	0.0740775	0.455096	6	32
GO:0046580 negative regulation of Ras protein signal transduction	6	0.467	0.188	Biological Process	0.0740775	0.455096	6	32
GO:0048146 positive regulation of fibroblast proliferation	6	0.467	0.188	Biological Process	0.0740775	0.455096	6	32
GO:0070972 protein localization to endoplasmic reticulum	6	0.467	0.188	Biological Process	0.0740775	0.455096	6	32
GO:1901862 negative regulation of muscle tissue development	6	0.467	0.188	Biological Process	0.0740775	0.455096	6	32
GO:2000107 negative regulation of leukocyte apoptotic process	6	0.467	0.188	Biological Process	0.0740775	0.455096	6	32
GO:0072078 nephron tubule morphogenesis	9	0.7	0.161	Biological Process	0.0755877	0.455096	9	56
GO:0065008 regulation of biological quality	236	18.366	0.102	Biological Process	0.0756418	0.455096	236	2312
GO:0002065 columnar/cuboidal epithelial cell differentiation	16	1.245	0.138	Biological Process	0.0757054	0.455096	16	116
GO:0090150 establishment of protein localization to membrane	16	1.245	0.138	Biological Process	0.0757054	0.455096	16	116
GO:0019438 aromatic compound biosynthetic process	275	21.401	0.101	Biological Process	0.0757133	0.455096	275	2715
GO:0043405 regulation of MAP kinase activity	22	1.712	0.129	Biological Process	0.0759126	0.455096	22	170
GO:0000079 regulation of cyclin-dependent protein serine/threonine kinase activity	7	0.545	0.175	Biological Process	0.0763275	0.455096	7	40
GO:0032652 regulation of interleukin-1 production	8	0.623	0.167	Biological Process	0.0765647	0.455096	8	48
GO:0033559 unsaturated fatty acid metabolic process	8	0.623	0.167	Biological Process	0.0765647	0.455096	8	48
GO:0019318 hexose metabolic process	18	1.401	0.134	Biological Process	0.0766015	0.455096	18	134
GO:0051090 regulation of sequence-specific DNA binding transcription factor activity	32	2.49	0.122	Biological Process	0.076758	0.455096	32	263
GO:0002407 dendritic cell chemotaxis	3	0.233	0.273	Biological Process	0.0769039	0.455096	3	11
GO:0008210 estrogen metabolic process	3	0.233	0.273	Biological Process	0.0769039	0.455096	3	11
GO:0014856 skeletal muscle cell proliferation	3	0.233	0.273	Biological Process	0.0769039	0.455096	3	11
GO:0032239 regulation of nucleobase-containing compound transport	3	0.233	0.273	Biological Process	0.0769039	0.455096	3	11
GO:0032682 negative regulation of chemokine production	3	0.233	0.273	Biological Process	0.0769039	0.455096	3	11
GO:0032717 negative regulation of interleukin-8 production	3	0.233	0.273	Biological Process	0.0769039	0.455096	3	11
GO:0042559 pteridine-containing compound biosynthetic process	3	0.233	0.273	Biological Process	0.0769039	0.455096	3	11
GO:0043923 positive regulation by host of viral transcription	3	0.233	0.273	Biological Process	0.0769039	0.455096	3	11
GO:0050746 regulation of lipoprotein metabolic process	3	0.233	0.273	Biological Process	0.0769039	0.455096	3	11
GO:0070571 negative regulation of neuron projection regeneration	3	0.233	0.273	Biological Process	0.0769039	0.455096	3	11
GO:0072074 kidney mesenchyme development	3	0.233	0.273	Biological Process	0.0769039	0.455096	3	11
GO:0090075 relaxation of muscle	3	0.233	0.273	Biological Process	0.0769039	0.455096	3	11
GO:0090196 regulation of chemokine secretion	3	0.233	0.273	Biological Process	0.0769039	0.455096	3	11
GO:1904706 negative regulation of vascular smooth muscle cell proliferation	3	0.233	0.273	Biological Process	0.0769039	0.455096	3	11
GO:1904996 positive regulation of leukocyte adhesion to vascular endothelial cell	3	0.233	0.273	Biological Process	0.0769039	0.455096	3	11
GO:1903707 negative regulation of hemopoiesis	13	1.012	0.144	Biological Process	0.0769128	0.455096	13	90
GO:0044764 multi-organism cellular process	29	2.257	0.123	Biological Process	0.0771126	0.455096	29	235
GO:0071363 cellular response to growth factor stimulus	46	3.58	0.116	Biological Process	0.0783746	0.455096	46	397
GO:0021680 cerebellar Purkinje cell layer development	5	0.389	0.2	Biological Process	0.0791449	0.455096	5	25
GO:0030970 retrograde protein transport, ER to cytosol	5	0.389	0.2	Biological Process	0.0791449	0.455096	5	25
GO:0035883 enteroendocrine cell differentiation	5	0.389	0.2	Biological Process	0.0791449	0.455096	5	25
GO:1902108 regulation of mitochondrial membrane permeability involved in apoptotic process	5	0.389	0.2	Biological Process	0.0791449	0.455096	5	25
GO:0007596 blood coagulation	15	1.167	0.139	Biological Process	0.0796869	0.455096	15	108
GO:0030509 BMP signaling pathway	15	1.167	0.139	Biological Process	0.0796869	0.455096	15	108
GO:0060563 neuroepithelial cell differentiation	10	0.778	0.154	Biological Process	0.0803194	0.455096	10	65
GO:0030518 intracellular steroid hormone receptor signaling pathway	12	0.934	0.146	Biological Process	0.0803813	0.455096	12	82
GO:0046330 positive regulation of JNK cascade	12	0.934	0.146	Biological Process	0.0803813	0.455096	12	82
GO:0072009 nephron epithelium development	12	0.934	0.146	Biological Process	0.0803813	0.455096	12	82
GO:0097191 extrinsic apoptotic signaling pathway	20	1.556	0.131	Biological Process	0.080697	0.455096	20	153
GO:0010562 positive regulation of phosphorus metabolic process	73	5.681	0.11	Biological Process	0.0809716	0.455096	73	662
GO:0045937 positive regulation of phosphate metabolic process	73	5.681	0.11	Biological Process	0.0809716	0.455096	73	662
GO:0010640 regulation of platelet-derived growth factor receptor signaling pathway	4	0.311	0.222	Biological Process	0.0817096	0.455096	4	18
GO:0021533 cell differentiation in hindbrain	4	0.311	0.222	Biological Process	0.0817096	0.455096	4	18
GO:0030194 positive regulation of blood coagulation	4	0.311	0.222	Biological Process	0.0817096	0.455096	4	18
GO:0031063 regulation of histone deacetylation	4	0.311	0.222	Biological Process	0.0817096	0.455096	4	18
GO:0034114 regulation of heterotypic cell-cell adhesion	4	0.311	0.222	Biological Process	0.0817096	0.455096	4	18
GO:0042273 ribosomal large subunit biogenesis	4	0.311	0.222	Biological Process	0.0817096	0.455096	4	18
GO:0042474 middle ear morphogenesis	4	0.311	0.222	Biological Process	0.0817096	0.455096	4	18
GO:0043567 regulation of insulin-like growth factor receptor signaling pathway	4	0.311	0.222	Biological Process	0.0817096	0.455096	4	18
GO:0046640 regulation of alpha-beta T cell proliferation	4	0.311	0.222	Biological Process	0.0817096	0.455096	4	18
GO:0046677 response to antibiotic	4	0.311	0.222	Biological Process	0.0817096	0.455096	4	18
GO:0061437 renal system vasculature development	4	0.311	0.222	Biological Process	0.0817096	0.455096	4	18
GO:0061440 kidney vasculature development	4	0.311	0.222	Biological Process	0.0817096	0.455096	4	18
GO:0071108 protein K48-linked deubiquitination	4	0.311	0.222	Biological Process	0.0817096	0.455096	4	18
GO:0097345 mitochondrial outer membrane permeabilization	4	0.311	0.222	Biological Process	0.0817096	0.455096	4	18
GO:1900048 positive regulation of hemostasis	4	0.311	0.222	Biological Process	0.0817096	0.455096	4	18
GO:1903859 regulation of dendrite extension	4	0.311	0.222	Biological Process	0.0817096	0.455096	4	18
GO:0006641 triglyceride metabolic process	9	0.7	0.158	Biological Process	0.0826601	0.455096	9	57
GO:0032602 chemokine production	9	0.7	0.158	Biological Process	0.0826601	0.455096	9	57
GO:0045833 negative regulation of lipid metabolic process	9	0.7	0.158	Biological Process	0.0826601	0.455096	9	57
GO:1901799 negative regulation of proteasomal protein catabolic process	9	0.7	0.158	Biological Process	0.0826601	0.455096	9	57
GO:1902680 positive regulation of RNA biosynthetic process	119	9.261	0.106	Biological Process	0.0830493	0.455096	119	1123
GO:0021587 cerebellum morphogenesis	6	0.467	0.182	Biological Process	0.0836919	0.455096	6	33
GO:0030501 positive regulation of bone mineralization	6	0.467	0.182	Biological Process	0.0836919	0.455096	6	33
GO:0043618 regulation of transcription from RNA polymerase II promoter in response to stress	6	0.467	0.182	Biological Process	0.0836919	0.455096	6	33
GO:0045103 intermediate filament-based process	6	0.467	0.182	Biological Process	0.0836919	0.455096	6	33
GO:0045104 intermediate filament cytoskeleton organization	6	0.467	0.182	Biological Process	0.0836919	0.455096	6	33
GO:0051055 negative regulation of lipid biosynthetic process	6	0.467	0.182	Biological Process	0.0836919	0.455096	6	33
GO:0051352 negative regulation of ligase activity	6	0.467	0.182	Biological Process	0.0836919	0.455096	6	33
GO:0051444 negative regulation of ubiquitin-protein transferase activity	6	0.467	0.182	Biological Process	0.0836919	0.455096	6	33
GO:0010508 positive regulation of autophagy	11	0.856	0.149	Biological Process	0.0838125	0.455096	11	74
GO:0032091 negative regulation of protein binding	11	0.856	0.149	Biological Process	0.0838125	0.455096	11	74
GO:0043123 positive regulation of I-kappaB kinase/NF-kappaB signaling	14	1.089	0.14	Biological Process	0.0838381	0.455096	14	100
GO:0043409 negative regulation of MAPK cascade	14	1.089	0.14	Biological Process	0.0838381	0.455096	14	100
GO:0043433 negative regulation of sequence-specific DNA binding transcription factor activity	14	1.089	0.14	Biological Process	0.0838381	0.455096	14	100
GO:0007507 heart development	41	3.191	0.117	Biological Process	0.0838867	0.455096	41	351
GO:0006879 cellular iron ion homeostasis	8	0.623	0.163	Biological Process	0.0843533	0.455096	8	49
GO:1900407 regulation of cellular response to oxidative stress	8	0.623	0.163	Biological Process	0.0843533	0.455096	8	49
GO:0019722 calcium-mediated signaling	15	1.167	0.138	Biological Process	0.0847881	0.455096	15	109
GO:0032434 regulation of proteasomal ubiquitin-dependent protein catabolic process	15	1.167	0.138	Biological Process	0.0847881	0.455096	15	109
GO:0022904 respiratory electron transport chain	7	0.545	0.171	Biological Process	0.0849538	0.455096	7	41
GO:0042093 T-helper cell differentiation	7	0.545	0.171	Biological Process	0.0849538	0.455096	7	41
GO:0050873 brown fat cell differentiation	7	0.545	0.171	Biological Process	0.0849538	0.455096	7	41
GO:2000573 positive regulation of DNA biosynthetic process	7	0.545	0.171	Biological Process	0.0849538	0.455096	7	41
GO:1901575 organic substance catabolic process	124	9.65	0.106	Biological Process	0.0854099	0.455096	124	1175
GO:0061136 regulation of proteasomal protein catabolic process	18	1.401	0.132	Biological Process	0.085585	0.455096	18	136
GO:0070663 regulation of leukocyte proliferation	18	1.401	0.132	Biological Process	0.085585	0.455096	18	136
GO:0043534 blood vessel endothelial cell migration	12	0.934	0.145	Biological Process	0.0863518	0.455096	12	83
GO:0008344 adult locomotory behavior	10	0.778	0.152	Biological Process	0.0871089	0.455096	10	66
GO:0030203 glycosaminoglycan metabolic process	10	0.778	0.152	Biological Process	0.0871089	0.455096	10	66
GO:0032387 negative regulation of intracellular transport	10	0.778	0.152	Biological Process	0.0871089	0.455096	10	66
GO:0051046 regulation of secretion	51	3.969	0.114	Biological Process	0.0874028	0.455096	51	449
GO:0050803 regulation of synapse structure or activity	22	1.712	0.127	Biological Process	0.0878654	0.455096	22	173
GO:0055114 oxidation-reduction process	69	5.37	0.11	Biological Process	0.0882942	0.455096	69	626
GO:0051649 establishment of localization in cell	169	13.152	0.103	Biological Process	0.0888334	0.455096	169	1635
GO:0031214 biomineral tissue development	14	1.089	0.139	Biological Process	0.0893544	0.455096	14	101
GO:1901362 organic cyclic compound biosynthetic process	280	21.79	0.101	Biological Process	0.0896214	0.455096	280	2780
GO:0001667 ameboidal-type cell migration	34	2.646	0.119	Biological Process	0.0896332	0.455096	34	286
GO:0048762 mesenchymal cell differentiation	19	1.479	0.13	Biological Process	0.0899299	0.455096	19	146
GO:0030279 negative regulation of ossification	9	0.7	0.155	Biological Process	0.090117	0.455096	9	58
GO:0032755 positive regulation of interleukin-6 production	9	0.7	0.155	Biological Process	0.090117	0.455096	9	58
GO:0072088 nephron epithelium morphogenesis	9	0.7	0.155	Biological Process	0.090117	0.455096	9	58
GO:0006576 cellular biogenic amine metabolic process	11	0.856	0.147	Biological Process	0.0903215	0.455096	11	75
GO:0071901 negative regulation of protein serine/threonine kinase activity	11	0.856	0.147	Biological Process	0.0903215	0.455096	11	75
GO:0002063 chondrocyte development	5	0.389	0.192	Biological Process	0.0907726	0.455096	5	26
GO:0032873 negative regulation of stress-activated MAPK cascade	5	0.389	0.192	Biological Process	0.0907726	0.455096	5	26
GO:0048013 ephrin receptor signaling pathway	5	0.389	0.192	Biological Process	0.0907726	0.455096	5	26
GO:0051339 regulation of lyase activity	5	0.389	0.192	Biological Process	0.0907726	0.455096	5	26
GO:0060351 cartilage development involved in endochondral bone morphogenesis	5	0.389	0.192	Biological Process	0.0907726	0.455096	5	26
GO:0070303 negative regulation of stress-activated protein kinase signaling cascade	5	0.389	0.192	Biological Process	0.0907726	0.455096	5	26
GO:0010557 positive regulation of macromolecule biosynthetic process	134	10.428	0.105	Biological Process	0.0912241	0.455096	134	1280
GO:0001934 positive regulation of protein phosphorylation	65	5.058	0.111	Biological Process	0.091644	0.455096	65	588
GO:0048856 anatomical structure development	358	27.86	0.1	Biological Process	0.0921447	0.455096	358	3595
GO:0032435 negative regulation of proteasomal ubiquitin-dependent protein catabolic process	8	0.623	0.16	Biological Process	0.0925892	0.455096	8	50
GO:0046427 positive regulation of JAK-STAT cascade	8	0.623	0.16	Biological Process	0.0925892	0.455096	8	50
GO:0022411 cellular component disassembly	25	1.946	0.124	Biological Process	0.0927375	0.455096	25	202
GO:0045893 positive regulation of transcription, DNA-templated	118	9.183	0.105	Biological Process	0.0930355	0.455096	118	1119
GO:1903508 positive regulation of nucleic acid-templated transcription	118	9.183	0.105	Biological Process	0.0930355	0.455096	118	1119
GO:0051252 regulation of RNA metabolic process	247	19.222	0.101	Biological Process	0.0931298	0.455096	247	2441
GO:0051254 positive regulation of RNA metabolic process	123	9.572	0.105	Biological Process	0.0937216	0.455096	123	1170
GO:0001697 histamine-induced gastric acid secretion	1	0.078	1	Biological Process	0.0938847	0.455096	1	1
GO:0001698 gastrin-induced gastric acid secretion	1	0.078	1	Biological Process	0.0938847	0.455096	1	1
GO:0002337 B-1a B cell differentiation	1	0.078	1	Biological Process	0.0938847	0.455096	1	1
GO:0002522 leukocyte migration involved in immune response	1	0.078	1	Biological Process	0.0938847	0.455096	1	1
GO:0002545 chronic inflammatory response to non-antigenic stimulus	1	0.078	1	Biological Process	0.0938847	0.455096	1	1
GO:0002826 negative regulation of T-helper 1 type immune response	1	0.078	1	Biological Process	0.0938847	0.455096	1	1
GO:0002880 regulation of chronic inflammatory response to non-antigenic stimulus	1	0.078	1	Biological Process	0.0938847	0.455096	1	1
GO:0002882 positive regulation of chronic inflammatory response to non-antigenic stimulus	1	0.078	1	Biological Process	0.0938847	0.455096	1	1
GO:0002930 trabecular meshwork development	1	0.078	1	Biological Process	0.0938847	0.455096	1	1
GO:0003172 sinoatrial valve development	1	0.078	1	Biological Process	0.0938847	0.455096	1	1
GO:0003185 sinoatrial valve morphogenesis	1	0.078	1	Biological Process	0.0938847	0.455096	1	1
GO:0003421 growth plate cartilage axis specification	1	0.078	1	Biological Process	0.0938847	0.455096	1	1
GO:0006274 DNA replication termination	1	0.078	1	Biological Process	0.0938847	0.455096	1	1
GO:0006430 lysyl-tRNA aminoacylation	1	0.078	1	Biological Process	0.0938847	0.455096	1	1
GO:0006535 cysteine biosynthetic process from serine	1	0.078	1	Biological Process	0.0938847	0.455096	1	1
GO:0006696 ergosterol biosynthetic process	1	0.078	1	Biological Process	0.0938847	0.455096	1	1
GO:0006948 induction by virus of host cell-cell fusion	1	0.078	1	Biological Process	0.0938847	0.455096	1	1
GO:0007493 endodermal cell fate determination	1	0.078	1	Biological Process	0.0938847	0.455096	1	1
GO:0007497 posterior midgut development	1	0.078	1	Biological Process	0.0938847	0.455096	1	1
GO:0008204 ergosterol metabolic process	1	0.078	1	Biological Process	0.0938847	0.455096	1	1
GO:0009444 pyruvate oxidation	1	0.078	1	Biological Process	0.0938847	0.455096	1	1
GO:0010189 vitamin E biosynthetic process	1	0.078	1	Biological Process	0.0938847	0.455096	1	1
GO:0010260 organ senescence	1	0.078	1	Biological Process	0.0938847	0.455096	1	1
GO:0010273 detoxification of copper ion	1	0.078	1	Biological Process	0.0938847	0.455096	1	1
GO:0010512 negative regulation of phosphatidylinositol biosynthetic process	1	0.078	1	Biological Process	0.0938847	0.455096	1	1
GO:0010520 regulation of reciprocal meiotic recombination	1	0.078	1	Biological Process	0.0938847	0.455096	1	1
GO:0010797 regulation of multivesicular body size involved in endosome transport	1	0.078	1	Biological Process	0.0938847	0.455096	1	1
GO:0010845 positive regulation of reciprocal meiotic recombination	1	0.078	1	Biological Process	0.0938847	0.455096	1	1
GO:0010868 negative regulation of triglyceride biosynthetic process	1	0.078	1	Biological Process	0.0938847	0.455096	1	1
GO:0010983 positive regulation of high-density lipoprotein particle clearance	1	0.078	1	Biological Process	0.0938847	0.455096	1	1
GO:0010986 positive regulation of lipoprotein particle clearance	1	0.078	1	Biological Process	0.0938847	0.455096	1	1
GO:0014006 regulation of microglia differentiation	1	0.078	1	Biological Process	0.0938847	0.455096	1	1
GO:0014008 positive regulation of microglia differentiation	1	0.078	1	Biological Process	0.0938847	0.455096	1	1
GO:0014055 acetylcholine secretion, neurotransmission	1	0.078	1	Biological Process	0.0938847	0.455096	1	1
GO:0014056 regulation of acetylcholine secretion, neurotransmission	1	0.078	1	Biological Process	0.0938847	0.455096	1	1
GO:0015880 coenzyme A transport	1	0.078	1	Biological Process	0.0938847	0.455096	1	1
GO:0016128 phytosteroid metabolic process	1	0.078	1	Biological Process	0.0938847	0.455096	1	1
GO:0016129 phytosteroid biosynthetic process	1	0.078	1	Biological Process	0.0938847	0.455096	1	1
GO:0016999 antibiotic metabolic process	1	0.078	1	Biological Process	0.0938847	0.455096	1	1
GO:0018009 N-terminal peptidyl-L-cysteine N-palmitoylation	1	0.078	1	Biological Process	0.0938847	0.455096	1	1
GO:0018262 isopeptide cross-linking	1	0.078	1	Biological Process	0.0938847	0.455096	1	1
GO:0018276 isopeptide cross-linking via N6-glycyl-L-lysine	1	0.078	1	Biological Process	0.0938847	0.455096	1	1
GO:0018323 enzyme active site formation via L-cysteine sulfinic acid	1	0.078	1	Biological Process	0.0938847	0.455096	1	1
GO:0018960 4-nitrophenol metabolic process	1	0.078	1	Biological Process	0.0938847	0.455096	1	1
GO:0019249 lactate biosynthetic process	1	0.078	1	Biological Process	0.0938847	0.455096	1	1
GO:0019373 epoxygenase P450 pathway	1	0.078	1	Biological Process	0.0938847	0.455096	1	1
GO:0021512 spinal cord anterior/posterior patterning	1	0.078	1	Biological Process	0.0938847	0.455096	1	1
GO:0021564 vagus nerve development	1	0.078	1	Biological Process	0.0938847	0.455096	1	1
GO:0021566 hypoglossal nerve development	1	0.078	1	Biological Process	0.0938847	0.455096	1	1
GO:0021577 hindbrain structural organization	1	0.078	1	Biological Process	0.0938847	0.455096	1	1
GO:0021589 cerebellum structural organization	1	0.078	1	Biological Process	0.0938847	0.455096	1	1
GO:0021618 hypoglossal nerve morphogenesis	1	0.078	1	Biological Process	0.0938847	0.455096	1	1
GO:0021644 vagus nerve morphogenesis	1	0.078	1	Biological Process	0.0938847	0.455096	1	1
GO:0021682 nerve maturation	1	0.078	1	Biological Process	0.0938847	0.455096	1	1
GO:0021750 vestibular nucleus development	1	0.078	1	Biological Process	0.0938847	0.455096	1	1
GO:0021793 chemorepulsion of branchiomotor axon	1	0.078	1	Biological Process	0.0938847	0.455096	1	1
GO:0030950 establishment or maintenance of actin cytoskeleton polarity	1	0.078	1	Biological Process	0.0938847	0.455096	1	1
GO:0031104 dendrite regeneration	1	0.078	1	Biological Process	0.0938847	0.455096	1	1
GO:0031651 negative regulation of heat generation	1	0.078	1	Biological Process	0.0938847	0.455096	1	1
GO:0032298 positive regulation of DNA-dependent DNA replication initiation	1	0.078	1	Biological Process	0.0938847	0.455096	1	1
GO:0032639 TRAIL production	1	0.078	1	Biological Process	0.0938847	0.455096	1	1
GO:0032679 regulation of TRAIL production	1	0.078	1	Biological Process	0.0938847	0.455096	1	1
GO:0032759 positive regulation of TRAIL production	1	0.078	1	Biological Process	0.0938847	0.455096	1	1
GO:0032765 positive regulation of mast cell cytokine production	1	0.078	1	Biological Process	0.0938847	0.455096	1	1
GO:0033626 positive regulation of integrin activation by cell surface receptor linked signal transduction	1	0.078	1	Biological Process	0.0938847	0.455096	1	1
GO:0033668 negative regulation by symbiont of host apoptotic process	1	0.078	1	Biological Process	0.0938847	0.455096	1	1
GO:0034196 acylglycerol transport	1	0.078	1	Biological Process	0.0938847	0.455096	1	1
GO:0034197 triglyceride transport	1	0.078	1	Biological Process	0.0938847	0.455096	1	1
GO:0034275 kynurenic acid metabolic process	1	0.078	1	Biological Process	0.0938847	0.455096	1	1
GO:0034276 kynurenic acid biosynthetic process	1	0.078	1	Biological Process	0.0938847	0.455096	1	1
GO:0034309 primary alcohol biosynthetic process	1	0.078	1	Biological Process	0.0938847	0.455096	1	1
GO:0034371 chylomicron remodeling	1	0.078	1	Biological Process	0.0938847	0.455096	1	1
GO:0034439 lipoprotein lipid oxidation	1	0.078	1	Biological Process	0.0938847	0.455096	1	1
GO:0034775 glutathione transmembrane transport	1	0.078	1	Biological Process	0.0938847	0.455096	1	1
GO:0035349 coenzyme A transmembrane transport	1	0.078	1	Biological Process	0.0938847	0.455096	1	1
GO:0035397 helper T cell enhancement of adaptive immune response	1	0.078	1	Biological Process	0.0938847	0.455096	1	1
GO:0035443 tripeptide transmembrane transport	1	0.078	1	Biological Process	0.0938847	0.455096	1	1
GO:0035490 regulation of leukotriene production involved in inflammatory response	1	0.078	1	Biological Process	0.0938847	0.455096	1	1
GO:0035491 positive regulation of leukotriene production involved in inflammatory response	1	0.078	1	Biological Process	0.0938847	0.455096	1	1
GO:0035606 peptidyl-cysteine S-trans-nitrosylation	1	0.078	1	Biological Process	0.0938847	0.455096	1	1
GO:0035645 enteric smooth muscle cell differentiation	1	0.078	1	Biological Process	0.0938847	0.455096	1	1
GO:0035672 oligopeptide transmembrane transport	1	0.078	1	Biological Process	0.0938847	0.455096	1	1
GO:0035683 memory T cell extravasation	1	0.078	1	Biological Process	0.0938847	0.455096	1	1
GO:0035695 mitophagy by induced vacuole formation	1	0.078	1	Biological Process	0.0938847	0.455096	1	1
GO:0035712 T-helper 2 cell activation	1	0.078	1	Biological Process	0.0938847	0.455096	1	1
GO:0035759 mesangial cell-matrix adhesion	1	0.078	1	Biological Process	0.0938847	0.455096	1	1
GO:0035915 pore formation in membrane of other organism	1	0.078	1	Biological Process	0.0938847	0.455096	1	1
GO:0036269 swimming behavior	1	0.078	1	Biological Process	0.0938847	0.455096	1	1
GO:0036316 SREBP-SCAP complex retention in endoplasmic reticulum	1	0.078	1	Biological Process	0.0938847	0.455096	1	1
GO:0036471 cellular response to glyoxal	1	0.078	1	Biological Process	0.0938847	0.455096	1	1
GO:0038020 insulin receptor recycling	1	0.078	1	Biological Process	0.0938847	0.455096	1	1
GO:0038097 positive regulation of mast cell activation by Fc-epsilon receptor signaling pathway	1	0.078	1	Biological Process	0.0938847	0.455096	1	1
GO:0038158 granulocyte colony-stimulating factor signaling pathway	1	0.078	1	Biological Process	0.0938847	0.455096	1	1
GO:0038167 epidermal growth factor receptor signaling pathway via positive regulation of NF-kappaB transcription factor activity	1	0.078	1	Biological Process	0.0938847	0.455096	1	1
GO:0038168 epidermal growth factor receptor signaling pathway via I-kappaB kinase/NF-kappaB cascade	1	0.078	1	Biological Process	0.0938847	0.455096	1	1
GO:0038178 complement component C5a signaling pathway	1	0.078	1	Biological Process	0.0938847	0.455096	1	1
GO:0038195 urokinase plasminogen activator signaling pathway	1	0.078	1	Biological Process	0.0938847	0.455096	1	1
GO:0042270 protection from natural killer cell mediated cytotoxicity	1	0.078	1	Biological Process	0.0938847	0.455096	1	1
GO:0042360 vitamin E metabolic process	1	0.078	1	Biological Process	0.0938847	0.455096	1	1
GO:0043335 protein unfolding	1	0.078	1	Biological Process	0.0938847	0.455096	1	1
GO:0043496 regulation of protein homodimerization activity	1	0.078	1	Biological Process	0.0938847	0.455096	1	1
GO:0043946 positive regulation of catalytic activity in other organism involved in symbiotic interaction	1	0.078	1	Biological Process	0.0938847	0.455096	1	1
GO:0043947 positive regulation by host of symbiont catalytic activity	1	0.078	1	Biological Process	0.0938847	0.455096	1	1
GO:0044722 renal phosphate excretion	1	0.078	1	Biological Process	0.0938847	0.455096	1	1
GO:0045053 protein retention in Golgi apparatus	1	0.078	1	Biological Process	0.0938847	0.455096	1	1
GO:0045356 positive regulation of interferon-alpha biosynthetic process	1	0.078	1	Biological Process	0.0938847	0.455096	1	1
GO:0045553 TRAIL biosynthetic process	1	0.078	1	Biological Process	0.0938847	0.455096	1	1
GO:0045554 regulation of TRAIL biosynthetic process	1	0.078	1	Biological Process	0.0938847	0.455096	1	1
GO:0045556 positive regulation of TRAIL biosynthetic process	1	0.078	1	Biological Process	0.0938847	0.455096	1	1
GO:0045643 regulation of eosinophil differentiation	1	0.078	1	Biological Process	0.0938847	0.455096	1	1
GO:0045645 positive regulation of eosinophil differentiation	1	0.078	1	Biological Process	0.0938847	0.455096	1	1
GO:0045977 positive regulation of mitotic cell cycle, embryonic	1	0.078	1	Biological Process	0.0938847	0.455096	1	1
GO:0046295 glycolate biosynthetic process	1	0.078	1	Biological Process	0.0938847	0.455096	1	1
GO:0046604 positive regulation of mitotic centrosome separation	1	0.078	1	Biological Process	0.0938847	0.455096	1	1
GO:0046836 glycolipid transport	1	0.078	1	Biological Process	0.0938847	0.455096	1	1
GO:0048250 mitochondrial iron ion transport	1	0.078	1	Biological Process	0.0938847	0.455096	1	1
GO:0050787 detoxification of mercury ion	1	0.078	1	Biological Process	0.0938847	0.455096	1	1
GO:0050960 detection of temperature stimulus involved in thermoception	1	0.078	1	Biological Process	0.0938847	0.455096	1	1
GO:0051040 regulation of calcium-independent cell-cell adhesion	1	0.078	1	Biological Process	0.0938847	0.455096	1	1
GO:0051042 negative regulation of calcium-independent cell-cell adhesion	1	0.078	1	Biological Process	0.0938847	0.455096	1	1
GO:0051141 negative regulation of NK T cell proliferation	1	0.078	1	Biological Process	0.0938847	0.455096	1	1
GO:0051593 response to folic acid	1	0.078	1	Biological Process	0.0938847	0.455096	1	1
GO:0052041 negative regulation by symbiont of host programmed cell death	1	0.078	1	Biological Process	0.0938847	0.455096	1	1
GO:0052490 negative regulation by organism of programmed cell death in other organism involved in symbiotic interaction	1	0.078	1	Biological Process	0.0938847	0.455096	1	1
GO:0055118 negative regulation of cardiac muscle contraction	1	0.078	1	Biological Process	0.0938847	0.455096	1	1
GO:0060025 regulation of synaptic activity	1	0.078	1	Biological Process	0.0938847	0.455096	1	1
GO:0060156 milk ejection	1	0.078	1	Biological Process	0.0938847	0.455096	1	1
GO:0060183 apelin receptor signaling pathway	1	0.078	1	Biological Process	0.0938847	0.455096	1	1
GO:0060234 neuroblast delamination	1	0.078	1	Biological Process	0.0938847	0.455096	1	1
GO:0060453 regulation of gastric acid secretion	1	0.078	1	Biological Process	0.0938847	0.455096	1	1
GO:0060474 positive regulation of sperm motility involved in capacitation	1	0.078	1	Biological Process	0.0938847	0.455096	1	1
GO:0060587 regulation of lipoprotein lipid oxidation	1	0.078	1	Biological Process	0.0938847	0.455096	1	1
GO:0060588 negative regulation of lipoprotein lipid oxidation	1	0.078	1	Biological Process	0.0938847	0.455096	1	1
GO:0060629 regulation of homologous chromosome segregation	1	0.078	1	Biological Process	0.0938847	0.455096	1	1
GO:0060682 primary ureteric bud growth	1	0.078	1	Biological Process	0.0938847	0.455096	1	1
GO:0060804 positive regulation of Wnt signaling pathway by BMP signaling pathway	1	0.078	1	Biological Process	0.0938847	0.455096	1	1
GO:0061102 stomach neuroendocrine cell differentiation	1	0.078	1	Biological Process	0.0938847	0.455096	1	1
GO:0061105 regulation of stomach neuroendocrine cell differentiation	1	0.078	1	Biological Process	0.0938847	0.455096	1	1
GO:0061106 negative regulation of stomach neuroendocrine cell differentiation	1	0.078	1	Biological Process	0.0938847	0.455096	1	1
GO:0061146 Peyer's patch morphogenesis	1	0.078	1	Biological Process	0.0938847	0.455096	1	1
GO:0061519 macrophage homeostasis	1	0.078	1	Biological Process	0.0938847	0.455096	1	1
GO:0061687 detoxification of inorganic compound	1	0.078	1	Biological Process	0.0938847	0.455096	1	1
GO:0061737 leukotriene signaling pathway	1	0.078	1	Biological Process	0.0938847	0.455096	1	1
GO:0070124 mitochondrial translational initiation	1	0.078	1	Biological Process	0.0938847	0.455096	1	1
GO:0070126 mitochondrial translational termination	1	0.078	1	Biological Process	0.0938847	0.455096	1	1
GO:0070367 negative regulation of hepatocyte differentiation	1	0.078	1	Biological Process	0.0938847	0.455096	1	1
GO:0070375 ERK5 cascade	1	0.078	1	Biological Process	0.0938847	0.455096	1	1
GO:0070383 DNA cytosine deamination	1	0.078	1	Biological Process	0.0938847	0.455096	1	1
GO:0070408 carbamoyl phosphate metabolic process	1	0.078	1	Biological Process	0.0938847	0.455096	1	1
GO:0070409 carbamoyl phosphate biosynthetic process	1	0.078	1	Biological Process	0.0938847	0.455096	1	1
GO:0070447 positive regulation of oligodendrocyte progenitor proliferation	1	0.078	1	Biological Process	0.0938847	0.455096	1	1
GO:0070459 prolactin secretion	1	0.078	1	Biological Process	0.0938847	0.455096	1	1
GO:0070543 response to linoleic acid	1	0.078	1	Biological Process	0.0938847	0.455096	1	1
GO:0071106 adenosine 3',5'-bisphosphate transmembrane transport	1	0.078	1	Biological Process	0.0938847	0.455096	1	1
GO:0071362 cellular response to ether	1	0.078	1	Biological Process	0.0938847	0.455096	1	1
GO:0071550 death-inducing signaling complex assembly	1	0.078	1	Biological Process	0.0938847	0.455096	1	1
GO:0071606 chemokine (C-C motif) ligand 4 production	1	0.078	1	Biological Process	0.0938847	0.455096	1	1
GO:0071641 negative regulation of macrophage inflammatory protein 1 alpha production	1	0.078	1	Biological Process	0.0938847	0.455096	1	1
GO:0071643 regulation of chemokine (C-C motif) ligand 4 production	1	0.078	1	Biological Process	0.0938847	0.455096	1	1
GO:0071644 negative regulation of chemokine (C-C motif) ligand 4 production	1	0.078	1	Biological Process	0.0938847	0.455096	1	1
GO:0071878 negative regulation of adrenergic receptor signaling pathway	1	0.078	1	Biological Process	0.0938847	0.455096	1	1
GO:0071931 positive regulation of transcription involved in G1/S transition of mitotic cell cycle	1	0.078	1	Biological Process	0.0938847	0.455096	1	1
GO:0071934 thiamine transmembrane transport	1	0.078	1	Biological Process	0.0938847	0.455096	1	1
GO:0072298 regulation of metanephric glomerulus development	1	0.078	1	Biological Process	0.0938847	0.455096	1	1
GO:0072300 positive regulation of metanephric glomerulus development	1	0.078	1	Biological Process	0.0938847	0.455096	1	1
GO:0072377 blood coagulation, common pathway	1	0.078	1	Biological Process	0.0938847	0.455096	1	1
GO:0072680 extracellular matrix-dependent thymocyte migration	1	0.078	1	Biological Process	0.0938847	0.455096	1	1
GO:0072681 fibronectin-dependent thymocyte migration	1	0.078	1	Biological Process	0.0938847	0.455096	1	1
GO:0072682 eosinophil extravasation	1	0.078	1	Biological Process	0.0938847	0.455096	1	1
GO:0080121 AMP transport	1	0.078	1	Biological Process	0.0938847	0.455096	1	1
GO:0089700 protein kinase D signaling	1	0.078	1	Biological Process	0.0938847	0.455096	1	1
GO:0090074 negative regulation of protein homodimerization activity	1	0.078	1	Biological Process	0.0938847	0.455096	1	1
GO:0090251 protein localization involved in establishment of planar polarity	1	0.078	1	Biological Process	0.0938847	0.455096	1	1
GO:0090325 regulation of locomotion involved in locomotory behavior	1	0.078	1	Biological Process	0.0938847	0.455096	1	1
GO:0090327 negative regulation of locomotion involved in locomotory behavior	1	0.078	1	Biological Process	0.0938847	0.455096	1	1
GO:0097010 eukaryotic translation initiation factor 4F complex assembly	1	0.078	1	Biological Process	0.0938847	0.455096	1	1
GO:0097167 circadian regulation of translation	1	0.078	1	Biological Process	0.0938847	0.455096	1	1
GO:0097267 omega-hydroxylase P450 pathway	1	0.078	1	Biological Process	0.0938847	0.455096	1	1
GO:0097501 stress response to metal ion	1	0.078	1	Biological Process	0.0938847	0.455096	1	1
GO:0098725 symmetric cell division	1	0.078	1	Biological Process	0.0938847	0.455096	1	1
GO:0098758 response to interleukin-8	1	0.078	1	Biological Process	0.0938847	0.455096	1	1
GO:0098759 cellular response to interleukin-8	1	0.078	1	Biological Process	0.0938847	0.455096	1	1
GO:1900036 positive regulation of cellular response to heat	1	0.078	1	Biological Process	0.0938847	0.455096	1	1
GO:1900239 regulation of phenotypic switching	1	0.078	1	Biological Process	0.0938847	0.455096	1	1
GO:1901295 regulation of canonical Wnt signaling pathway involved in cardiac muscle cell fate commitment	1	0.078	1	Biological Process	0.0938847	0.455096	1	1
GO:1901296 negative regulation of canonical Wnt signaling pathway involved in cardiac muscle cell fate commitment	1	0.078	1	Biological Process	0.0938847	0.455096	1	1
GO:1901303 negative regulation of cargo loading into COPII-coated vesicle	1	0.078	1	Biological Process	0.0938847	0.455096	1	1
GO:1901329 regulation of odontoblast differentiation	1	0.078	1	Biological Process	0.0938847	0.455096	1	1
GO:1901331 positive regulation of odontoblast differentiation	1	0.078	1	Biological Process	0.0938847	0.455096	1	1
GO:1901494 regulation of cysteine metabolic process	1	0.078	1	Biological Process	0.0938847	0.455096	1	1
GO:1901594 response to capsazepine	1	0.078	1	Biological Process	0.0938847	0.455096	1	1
GO:1902216 positive regulation of interleukin-4-mediated signaling pathway	1	0.078	1	Biological Process	0.0938847	0.455096	1	1
GO:1902294 cell cycle DNA replication termination	1	0.078	1	Biological Process	0.0938847	0.455096	1	1
GO:1902317 nuclear DNA replication termination	1	0.078	1	Biological Process	0.0938847	0.455096	1	1
GO:1902761 positive regulation of chondrocyte development	1	0.078	1	Biological Process	0.0938847	0.455096	1	1
GO:1902769 regulation of choline O-acetyltransferase activity	1	0.078	1	Biological Process	0.0938847	0.455096	1	1
GO:1902771 positive regulation of choline O-acetyltransferase activity	1	0.078	1	Biological Process	0.0938847	0.455096	1	1
GO:1902955 positive regulation of early endosome to recycling endosome transport	1	0.078	1	Biological Process	0.0938847	0.455096	1	1
GO:1902979 mitotic DNA replication termination	1	0.078	1	Biological Process	0.0938847	0.455096	1	1
GO:1902988 neurofibrillary tangle assembly	1	0.078	1	Biological Process	0.0938847	0.455096	1	1
GO:1902996 regulation of neurofibrillary tangle assembly	1	0.078	1	Biological Process	0.0938847	0.455096	1	1
GO:1902997 negative regulation of neurofibrillary tangle assembly	1	0.078	1	Biological Process	0.0938847	0.455096	1	1
GO:1903041 regulation of chondrocyte hypertrophy	1	0.078	1	Biological Process	0.0938847	0.455096	1	1
GO:1903043 positive regulation of chondrocyte hypertrophy	1	0.078	1	Biological Process	0.0938847	0.455096	1	1
GO:1903094 negative regulation of protein K48-linked deubiquitination	1	0.078	1	Biological Process	0.0938847	0.455096	1	1
GO:1903122 negative regulation of TRAIL-activated apoptotic signaling pathway	1	0.078	1	Biological Process	0.0938847	0.455096	1	1
GO:1903167 regulation of pyrroline-5-carboxylate reductase activity	1	0.078	1	Biological Process	0.0938847	0.455096	1	1
GO:1903168 positive regulation of pyrroline-5-carboxylate reductase activity	1	0.078	1	Biological Process	0.0938847	0.455096	1	1
GO:1903176 regulation of tyrosine 3-monooxygenase activity	1	0.078	1	Biological Process	0.0938847	0.455096	1	1
GO:1903178 positive regulation of tyrosine 3-monooxygenase activity	1	0.078	1	Biological Process	0.0938847	0.455096	1	1
GO:1903179 regulation of dopamine biosynthetic process	1	0.078	1	Biological Process	0.0938847	0.455096	1	1
GO:1903181 positive regulation of dopamine biosynthetic process	1	0.078	1	Biological Process	0.0938847	0.455096	1	1
GO:1903184 L-dopa metabolic process	1	0.078	1	Biological Process	0.0938847	0.455096	1	1
GO:1903185 L-dopa biosynthetic process	1	0.078	1	Biological Process	0.0938847	0.455096	1	1
GO:1903189 glyoxal metabolic process	1	0.078	1	Biological Process	0.0938847	0.455096	1	1
GO:1903195 regulation of L-dopa biosynthetic process	1	0.078	1	Biological Process	0.0938847	0.455096	1	1
GO:1903197 positive regulation of L-dopa biosynthetic process	1	0.078	1	Biological Process	0.0938847	0.455096	1	1
GO:1903198 regulation of L-dopa decarboxylase activity	1	0.078	1	Biological Process	0.0938847	0.455096	1	1
GO:1903200 positive regulation of L-dopa decarboxylase activity	1	0.078	1	Biological Process	0.0938847	0.455096	1	1
GO:1903353 regulation of nucleus organization	1	0.078	1	Biological Process	0.0938847	0.455096	1	1
GO:1903367 positive regulation of fear response	1	0.078	1	Biological Process	0.0938847	0.455096	1	1
GO:1903402 regulation of renal phosphate excretion	1	0.078	1	Biological Process	0.0938847	0.455096	1	1
GO:1903403 negative regulation of renal phosphate excretion	1	0.078	1	Biological Process	0.0938847	0.455096	1	1
GO:1903674 regulation of cap-dependent translational initiation	1	0.078	1	Biological Process	0.0938847	0.455096	1	1
GO:1903676 positive regulation of cap-dependent translational initiation	1	0.078	1	Biological Process	0.0938847	0.455096	1	1
GO:1903717 response to ammonia	1	0.078	1	Biological Process	0.0938847	0.455096	1	1
GO:1903718 cellular response to ammonia	1	0.078	1	Biological Process	0.0938847	0.455096	1	1
GO:1903775 regulation of DNA double-strand break processing	1	0.078	1	Biological Process	0.0938847	0.455096	1	1
GO:1903840 response to arsenite(3-)	1	0.078	1	Biological Process	0.0938847	0.455096	1	1
GO:1903841 cellular response to arsenite(3-)	1	0.078	1	Biological Process	0.0938847	0.455096	1	1
GO:1904022 positive regulation of G-protein coupled receptor internalization	1	0.078	1	Biological Process	0.0938847	0.455096	1	1
GO:1904205 negative regulation of skeletal muscle hypertrophy	1	0.078	1	Biological Process	0.0938847	0.455096	1	1
GO:1904246 negative regulation of polynucleotide adenylyltransferase activity	1	0.078	1	Biological Process	0.0938847	0.455096	1	1
GO:1904274 tricellular tight junction assembly	1	0.078	1	Biological Process	0.0938847	0.455096	1	1
GO:1904304 regulation of gastro-intestinal system smooth muscle contraction	1	0.078	1	Biological Process	0.0938847	0.455096	1	1
GO:1904306 positive regulation of gastro-intestinal system smooth muscle contraction	1	0.078	1	Biological Process	0.0938847	0.455096	1	1
GO:1904457 positive regulation of neuronal action potential	1	0.078	1	Biological Process	0.0938847	0.455096	1	1
GO:1904556 L-tryptophan transmembrane transport	1	0.078	1	Biological Process	0.0938847	0.455096	1	1
GO:1904636 response to ionomycin	1	0.078	1	Biological Process	0.0938847	0.455096	1	1
GO:1904637 cellular response to ionomycin	1	0.078	1	Biological Process	0.0938847	0.455096	1	1
GO:1904701 Wnt-Frizzled-LRP5/6 complex assembly	1	0.078	1	Biological Process	0.0938847	0.455096	1	1
GO:1904711 regulation of Wnt-Frizzled-LRP5/6 complex assembly	1	0.078	1	Biological Process	0.0938847	0.455096	1	1
GO:1904716 positive regulation of chaperone-mediated autophagy	1	0.078	1	Biological Process	0.0938847	0.455096	1	1
GO:1904723 negative regulation of Wnt-Frizzled-LRP5/6 complex assembly	1	0.078	1	Biological Process	0.0938847	0.455096	1	1
GO:1904777 negative regulation of protein localization to cell cortex	1	0.078	1	Biological Process	0.0938847	0.455096	1	1
GO:1904780 negative regulation of protein localization to centrosome	1	0.078	1	Biological Process	0.0938847	0.455096	1	1
GO:1904983 transmembrane glycine transport from cytosol to mitochondrion	1	0.078	1	Biological Process	0.0938847	0.455096	1	1
GO:1904998 negative regulation of leukocyte adhesion to arterial endothelial cell	1	0.078	1	Biological Process	0.0938847	0.455096	1	1
GO:1990169 stress response to copper ion	1	0.078	1	Biological Process	0.0938847	0.455096	1	1
GO:1990261 pre-mRNA catabolic process	1	0.078	1	Biological Process	0.0938847	0.455096	1	1
GO:1990386 mitotic cleavage furrow ingression	1	0.078	1	Biological Process	0.0938847	0.455096	1	1
GO:1990654 sebum secreting cell proliferation	1	0.078	1	Biological Process	0.0938847	0.455096	1	1
GO:2000120 positive regulation of sodium-dependent phosphate transport	1	0.078	1	Biological Process	0.0938847	0.455096	1	1
GO:2000157 negative regulation of ubiquitin-specific protease activity	1	0.078	1	Biological Process	0.0938847	0.455096	1	1
GO:2000226 regulation of pancreatic A cell differentiation	1	0.078	1	Biological Process	0.0938847	0.455096	1	1
GO:2000227 negative regulation of pancreatic A cell differentiation	1	0.078	1	Biological Process	0.0938847	0.455096	1	1
GO:2000256 positive regulation of male germ cell proliferation	1	0.078	1	Biological Process	0.0938847	0.455096	1	1
GO:2000277 positive regulation of oxidative phosphorylation uncoupler activity	1	0.078	1	Biological Process	0.0938847	0.455096	1	1
GO:2000284 positive regulation of cellular amino acid biosynthetic process	1	0.078	1	Biological Process	0.0938847	0.455096	1	1
GO:2000299 negative regulation of Rho-dependent protein serine/threonine kinase activity	1	0.078	1	Biological Process	0.0938847	0.455096	1	1
GO:2000342 negative regulation of chemokine (C-X-C motif) ligand 2 production	1	0.078	1	Biological Process	0.0938847	0.455096	1	1
GO:2000413 regulation of fibronectin-dependent thymocyte migration	1	0.078	1	Biological Process	0.0938847	0.455096	1	1
GO:2000415 positive regulation of fibronectin-dependent thymocyte migration	1	0.078	1	Biological Process	0.0938847	0.455096	1	1
GO:2000417 negative regulation of eosinophil migration	1	0.078	1	Biological Process	0.0938847	0.455096	1	1
GO:2000419 regulation of eosinophil extravasation	1	0.078	1	Biological Process	0.0938847	0.455096	1	1
GO:2000420 negative regulation of eosinophil extravasation	1	0.078	1	Biological Process	0.0938847	0.455096	1	1
GO:2000434 regulation of protein neddylation	1	0.078	1	Biological Process	0.0938847	0.455096	1	1
GO:2000436 positive regulation of protein neddylation	1	0.078	1	Biological Process	0.0938847	0.455096	1	1
GO:2000527 regulation of myeloid dendritic cell chemotaxis	1	0.078	1	Biological Process	0.0938847	0.455096	1	1
GO:2000529 positive regulation of myeloid dendritic cell chemotaxis	1	0.078	1	Biological Process	0.0938847	0.455096	1	1
GO:2000569 regulation of T-helper 2 cell activation	1	0.078	1	Biological Process	0.0938847	0.455096	1	1
GO:2000570 positive regulation of T-helper 2 cell activation	1	0.078	1	Biological Process	0.0938847	0.455096	1	1
GO:2000639 negative regulation of SREBP signaling pathway	1	0.078	1	Biological Process	0.0938847	0.455096	1	1
GO:2000640 positive regulation of SREBP signaling pathway	1	0.078	1	Biological Process	0.0938847	0.455096	1	1
GO:2000987 positive regulation of behavioral fear response	1	0.078	1	Biological Process	0.0938847	0.455096	1	1
GO:0046902 regulation of mitochondrial membrane permeability	6	0.467	0.176	Biological Process	0.0939617	0.455096	6	34
GO:0048286 lung alveolus development	6	0.467	0.176	Biological Process	0.0939617	0.455096	6	34
GO:0048661 positive regulation of smooth muscle cell proliferation	6	0.467	0.176	Biological Process	0.0939617	0.455096	6	34
GO:1902893 regulation of pri-miRNA transcription from RNA polymerase II promoter	6	0.467	0.176	Biological Process	0.0939617	0.455096	6	34
GO:0002294 CD4-positive, alpha-beta T cell differentiation involved in immune response	7	0.545	0.167	Biological Process	0.0941124	0.455096	7	42
GO:0002709 regulation of T cell mediated immunity	7	0.545	0.167	Biological Process	0.0941124	0.455096	7	42
GO:0006721 terpenoid metabolic process	7	0.545	0.167	Biological Process	0.0941124	0.455096	7	42
GO:0071347 cellular response to interleukin-1	7	0.545	0.167	Biological Process	0.0941124	0.455096	7	42
GO:1903426 regulation of reactive oxygen species biosynthetic process	7	0.545	0.167	Biological Process	0.0941124	0.455096	7	42
GO:1904029 regulation of cyclin-dependent protein kinase activity	7	0.545	0.167	Biological Process	0.0941124	0.455096	7	42
GO:2000401 regulation of lymphocyte migration	7	0.545	0.167	Biological Process	0.0941124	0.455096	7	42
GO:0050851 antigen receptor-mediated signaling pathway	13	1.012	0.14	Biological Process	0.0941285	0.455096	13	93
GO:0036503 ERAD pathway	10	0.778	0.149	Biological Process	0.0942345	0.455293	10	67
GO:0032635 interleukin-6 production	14	1.089	0.137	Biological Process	0.0950934	0.456314	14	102
GO:1903322 positive regulation of protein modification by small protein conjugation or removal	14	1.089	0.137	Biological Process	0.0950934	0.456314	14	102
GO:0042180 cellular ketone metabolic process	17	1.323	0.132	Biological Process	0.0956076	0.456314	17	129
GO:0043903 regulation of symbiosis, encompassing mutualism through parasitism	17	1.323	0.132	Biological Process	0.0956076	0.456314	17	129
GO:0002693 positive regulation of cellular extravasation	3	0.233	0.25	Biological Process	0.0956374	0.456314	3	12
GO:0006614 SRP-dependent cotranslational protein targeting to membrane	3	0.233	0.25	Biological Process	0.0956374	0.456314	3	12
GO:0007288 sperm axoneme assembly	3	0.233	0.25	Biological Process	0.0956374	0.456314	3	12
GO:0010155 regulation of proton transport	3	0.233	0.25	Biological Process	0.0956374	0.456314	3	12
GO:0014823 response to activity	3	0.233	0.25	Biological Process	0.0956374	0.456314	3	12
GO:0030575 nuclear body organization	3	0.233	0.25	Biological Process	0.0956374	0.456314	3	12
GO:0032740 positive regulation of interleukin-17 production	3	0.233	0.25	Biological Process	0.0956374	0.456314	3	12
GO:0046597 negative regulation of viral entry into host cell	3	0.233	0.25	Biological Process	0.0956374	0.456314	3	12
GO:0070243 regulation of thymocyte apoptotic process	3	0.233	0.25	Biological Process	0.0956374	0.456314	3	12
GO:1902187 negative regulation of viral release from host cell	3	0.233	0.25	Biological Process	0.0956374	0.456314	3	12
GO:1904152 regulation of retrograde protein transport, ER to cytosol	3	0.233	0.25	Biological Process	0.0956374	0.456314	3	12
GO:0003416 endochondral bone growth	4	0.311	0.211	Biological Process	0.0961488	0.456314	4	19
GO:0032647 regulation of interferon-alpha production	4	0.311	0.211	Biological Process	0.0961488	0.456314	4	19
GO:0032925 regulation of activin receptor signaling pathway	4	0.311	0.211	Biological Process	0.0961488	0.456314	4	19
GO:0036475 neuron death in response to oxidative stress	4	0.311	0.211	Biological Process	0.0961488	0.456314	4	19
GO:0046461 neutral lipid catabolic process	4	0.311	0.211	Biological Process	0.0961488	0.456314	4	19
GO:0046464 acylglycerol catabolic process	4	0.311	0.211	Biological Process	0.0961488	0.456314	4	19
GO:0050820 positive regulation of coagulation	4	0.311	0.211	Biological Process	0.0961488	0.456314	4	19
GO:0072599 establishment of protein localization to endoplasmic reticulum	4	0.311	0.211	Biological Process	0.0961488	0.456314	4	19
GO:0098780 response to mitochondrial depolarisation	4	0.311	0.211	Biological Process	0.0961488	0.456314	4	19
GO:1903203 regulation of oxidative stress-induced neuron death	4	0.311	0.211	Biological Process	0.0961488	0.456314	4	19
GO:2000108 positive regulation of leukocyte apoptotic process	4	0.311	0.211	Biological Process	0.0961488	0.456314	4	19
GO:0051251 positive regulation of lymphocyte activation	22	1.712	0.126	Biological Process	0.0964863	0.457604	22	175
GO:0046632 alpha-beta T cell differentiation	11	0.856	0.145	Biological Process	0.0971289	0.459713	11	76
GO:1990823 response to leukemia inhibitory factor	11	0.856	0.145	Biological Process	0.0971289	0.459713	11	76
GO:1990830 cellular response to leukemia inhibitory factor	11	0.856	0.145	Biological Process	0.0971289	0.459713	11	76
GO:0033036 macromolecule localization	181	14.086	0.103	Biological Process	0.0974249	0.460801	181	1764
GO:0050877 neurological system process	61	4.747	0.111	Biological Process	0.0975152	0.460915	61	551
GO:0072028 nephron morphogenesis	9	0.7	0.153	Biological Process	0.0979571	0.462067	9	59
GO:1903706 regulation of hemopoiesis	31	2.412	0.119	Biological Process	0.0983758	0.462067	31	260
GO:0071345 cellular response to cytokine stimulus	48	3.735	0.113	Biological Process	0.0988191	0.462067	48	424
GO:1903530 regulation of secretion by cell	48	3.735	0.113	Biological Process	0.0988191	0.462067	48	424
GO:0050905 neuromuscular process	12	0.934	0.141	Biological Process	0.0990973	0.462067	12	85
GO:0034654 nucleobase-containing compound biosynthetic process	268	20.856	0.101	Biological Process	0.0996636	0.462067	268	2664
GO:0044708 single-organism behavior	34	2.646	0.118	Biological Process	0.0997923	0.462067	34	289
GO:0016485 protein processing	22	1.712	0.125	Biological Process	0.100994	0.462067	22	176
GO:0042632 cholesterol homeostasis	8	0.623	0.157	Biological Process	0.101269	0.462067	8	51
GO:0002768 immune response-regulating cell surface receptor signaling pathway	15	1.167	0.134	Biological Process	0.10132	0.462067	15	112
GO:0007219 Notch signaling pathway	15	1.167	0.134	Biological Process	0.10132	0.462067	15	112
GO:0032787 monocarboxylic acid metabolic process	38	2.957	0.116	Biological Process	0.101803	0.462067	38	328
GO:0002524 hypersensitivity	2	0.156	0.333	Biological Process	0.102402	0.462067	2	6
GO:0003307 regulation of Wnt signaling pathway involved in heart development	2	0.156	0.333	Biological Process	0.102402	0.462067	2	6
GO:0003308 negative regulation of Wnt signaling pathway involved in heart development	2	0.156	0.333	Biological Process	0.102402	0.462067	2	6
GO:0006000 fructose metabolic process	2	0.156	0.333	Biological Process	0.102402	0.462067	2	6
GO:0006498 N-terminal protein lipidation	2	0.156	0.333	Biological Process	0.102402	0.462067	2	6
GO:0006958 complement activation, classical pathway	2	0.156	0.333	Biological Process	0.102402	0.462067	2	6
GO:0009298 GDP-mannose biosynthetic process	2	0.156	0.333	Biological Process	0.102402	0.462067	2	6
GO:0010692 regulation of alkaline phosphatase activity	2	0.156	0.333	Biological Process	0.102402	0.462067	2	6
GO:0014820 tonic smooth muscle contraction	2	0.156	0.333	Biological Process	0.102402	0.462067	2	6
GO:0014824 artery smooth muscle contraction	2	0.156	0.333	Biological Process	0.102402	0.462067	2	6
GO:0015809 arginine transport	2	0.156	0.333	Biological Process	0.102402	0.462067	2	6
GO:0015868 purine ribonucleotide transport	2	0.156	0.333	Biological Process	0.102402	0.462067	2	6
GO:0015886 heme transport	2	0.156	0.333	Biological Process	0.102402	0.462067	2	6
GO:0019054 modulation by virus of host process	2	0.156	0.333	Biological Process	0.102402	0.462067	2	6
GO:0019367 fatty acid elongation, saturated fatty acid	2	0.156	0.333	Biological Process	0.102402	0.462067	2	6
GO:0030823 regulation of cGMP metabolic process	2	0.156	0.333	Biological Process	0.102402	0.462067	2	6
GO:0030826 regulation of cGMP biosynthetic process	2	0.156	0.333	Biological Process	0.102402	0.462067	2	6
GO:0031272 regulation of pseudopodium assembly	2	0.156	0.333	Biological Process	0.102402	0.462067	2	6
GO:0031274 positive regulation of pseudopodium assembly	2	0.156	0.333	Biological Process	0.102402	0.462067	2	6
GO:0031282 regulation of guanylate cyclase activity	2	0.156	0.333	Biological Process	0.102402	0.462067	2	6
GO:0032119 sequestering of zinc ion	2	0.156	0.333	Biological Process	0.102402	0.462067	2	6
GO:0032493 response to bacterial lipoprotein	2	0.156	0.333	Biological Process	0.102402	0.462067	2	6
GO:0033139 regulation of peptidyl-serine phosphorylation of STAT protein	2	0.156	0.333	Biological Process	0.102402	0.462067	2	6
GO:0033234 negative regulation of protein sumoylation	2	0.156	0.333	Biological Process	0.102402	0.462067	2	6
GO:0035360 positive regulation of peroxisome proliferator activated receptor signaling pathway	2	0.156	0.333	Biological Process	0.102402	0.462067	2	6
GO:0042416 dopamine biosynthetic process	2	0.156	0.333	Biological Process	0.102402	0.462067	2	6
GO:0042482 positive regulation of odontogenesis	2	0.156	0.333	Biological Process	0.102402	0.462067	2	6
GO:0043922 negative regulation by host of viral transcription	2	0.156	0.333	Biological Process	0.102402	0.462067	2	6
GO:0044793 negative regulation by host of viral process	2	0.156	0.333	Biological Process	0.102402	0.462067	2	6
GO:0046784 viral mRNA export from host cell nucleus	2	0.156	0.333	Biological Process	0.102402	0.462067	2	6
GO:0048711 positive regulation of astrocyte differentiation	2	0.156	0.333	Biological Process	0.102402	0.462067	2	6
GO:0048712 negative regulation of astrocyte differentiation	2	0.156	0.333	Biological Process	0.102402	0.462067	2	6
GO:0051124 synaptic growth at neuromuscular junction	2	0.156	0.333	Biological Process	0.102402	0.462067	2	6
GO:0051152 positive regulation of smooth muscle cell differentiation	2	0.156	0.333	Biological Process	0.102402	0.462067	2	6
GO:0051583 dopamine uptake involved in synaptic transmission	2	0.156	0.333	Biological Process	0.102402	0.462067	2	6
GO:0051969 regulation of transmission of nerve impulse	2	0.156	0.333	Biological Process	0.102402	0.462067	2	6
GO:0060056 mammary gland involution	2	0.156	0.333	Biological Process	0.102402	0.462067	2	6
GO:0060073 micturition	2	0.156	0.333	Biological Process	0.102402	0.462067	2	6
GO:0060373 regulation of ventricular cardiac muscle cell membrane depolarization	2	0.156	0.333	Biological Process	0.102402	0.462067	2	6
GO:0060426 lung vasculature development	2	0.156	0.333	Biological Process	0.102402	0.462067	2	6
GO:0060631 regulation of meiosis I	2	0.156	0.333	Biological Process	0.102402	0.462067	2	6
GO:0060677 ureteric bud elongation	2	0.156	0.333	Biological Process	0.102402	0.462067	2	6
GO:0060717 chorion development	2	0.156	0.333	Biological Process	0.102402	0.462067	2	6
GO:0070244 negative regulation of thymocyte apoptotic process	2	0.156	0.333	Biological Process	0.102402	0.462067	2	6
GO:0071236 cellular response to antibiotic	2	0.156	0.333	Biological Process	0.102402	0.462067	2	6
GO:0071712 ER-associated misfolded protein catabolic process	2	0.156	0.333	Biological Process	0.102402	0.462067	2	6
GO:0072611 interleukin-13 secretion	2	0.156	0.333	Biological Process	0.102402	0.462067	2	6
GO:0090192 regulation of glomerulus development	2	0.156	0.333	Biological Process	0.102402	0.462067	2	6
GO:0090209 negative regulation of triglyceride metabolic process	2	0.156	0.333	Biological Process	0.102402	0.462067	2	6
GO:0090400 stress-induced premature senescence	2	0.156	0.333	Biological Process	0.102402	0.462067	2	6
GO:1903003 positive regulation of protein deubiquitination	2	0.156	0.333	Biological Process	0.102402	0.462067	2	6
GO:1903726 negative regulation of phospholipid metabolic process	2	0.156	0.333	Biological Process	0.102402	0.462067	2	6
GO:1903867 extraembryonic membrane development	2	0.156	0.333	Biological Process	0.102402	0.462067	2	6
GO:1904238 pericyte cell differentiation	2	0.156	0.333	Biological Process	0.102402	0.462067	2	6
GO:1904468 negative regulation of tumor necrosis factor secretion	2	0.156	0.333	Biological Process	0.102402	0.462067	2	6
GO:2000121 regulation of removal of superoxide radicals	2	0.156	0.333	Biological Process	0.102402	0.462067	2	6
GO:2000197 regulation of ribonucleoprotein complex localization	2	0.156	0.333	Biological Process	0.102402	0.462067	2	6
GO:2000586 regulation of platelet-derived growth factor receptor-beta signaling pathway	2	0.156	0.333	Biological Process	0.102402	0.462067	2	6
GO:0051235 maintenance of location	24	1.868	0.123	Biological Process	0.102566	0.462508	24	195
GO:0032732 positive regulation of interleukin-1 production	5	0.389	0.185	Biological Process	0.103227	0.463988	5	27
GO:0033238 regulation of cellular amine metabolic process	5	0.389	0.185	Biological Process	0.103227	0.463988	5	27
GO:0042304 regulation of fatty acid biosynthetic process	5	0.389	0.185	Biological Process	0.103227	0.463988	5	27
GO:0050798 activated T cell proliferation	5	0.389	0.185	Biological Process	0.103227	0.463988	5	27
GO:0050931 pigment cell differentiation	5	0.389	0.185	Biological Process	0.103227	0.463988	5	27
GO:0001658 branching involved in ureteric bud morphogenesis	7	0.545	0.163	Biological Process	0.103797	0.465349	7	43
GO:0002287 alpha-beta T cell activation involved in immune response	7	0.545	0.163	Biological Process	0.103797	0.465349	7	43
GO:0002293 alpha-beta T cell differentiation involved in immune response	7	0.545	0.163	Biological Process	0.103797	0.465349	7	43
GO:0032623 interleukin-2 production	7	0.545	0.163	Biological Process	0.103797	0.465349	7	43
GO:0032870 cellular response to hormone stimulus	35	2.724	0.117	Biological Process	0.104792	0.468071	35	300
GO:0003179 heart valve morphogenesis	6	0.467	0.171	Biological Process	0.104874	0.468071	6	35
GO:0043124 negative regulation of I-kappaB kinase/NF-kappaB signaling	6	0.467	0.171	Biological Process	0.104874	0.468071	6	35
GO:0046718 viral entry into host cell	6	0.467	0.171	Biological Process	0.104874	0.468071	6	35
GO:0048066 developmental pigmentation	6	0.467	0.171	Biological Process	0.104874	0.468071	6	35
GO:0048641 regulation of skeletal muscle tissue development	6	0.467	0.171	Biological Process	0.104874	0.468071	6	35
GO:0070231 T cell apoptotic process	6	0.467	0.171	Biological Process	0.104874	0.468071	6	35
GO:0003007 heart morphogenesis	22	1.712	0.124	Biological Process	0.105635	0.470861	22	177
GO:0048511 rhythmic process	22	1.712	0.124	Biological Process	0.105635	0.470861	22	177
GO:0090090 negative regulation of canonical Wnt signaling pathway	12	0.934	0.14	Biological Process	0.105872	0.471316	12	86
GO:1901861 regulation of muscle tissue development	12	0.934	0.14	Biological Process	0.105872	0.471316	12	86
GO:0050817 coagulation	15	1.167	0.133	Biological Process	0.107242	0.477109	15	113
GO:0035239 tube morphogenesis	32	2.49	0.118	Biological Process	0.107598	0.47839	32	272
GO:0050878 regulation of body fluid levels	26	2.023	0.121	Biological Process	0.107777	0.478877	26	215
GO:0010556 regulation of macromolecule biosynthetic process	264	20.545	0.1	Biological Process	0.109267	0.485191	264	2630
GO:0010595 positive regulation of endothelial cell migration	10	0.778	0.145	Biological Process	0.109489	0.485867	10	69
GO:0048729 tissue morphogenesis	52	4.047	0.111	Biological Process	0.109979	0.48773	52	467
GO:0032088 negative regulation of NF-kappaB transcription factor activity	8	0.623	0.154	Biological Process	0.110388	0.48892	8	52
GO:1904894 positive regulation of STAT cascade	8	0.623	0.154	Biological Process	0.110388	0.48892	8	52
GO:0051604 protein maturation	24	1.868	0.122	Biological Process	0.111572	0.4928	24	197
GO:0032689 negative regulation of interferon-gamma production	4	0.311	0.2	Biological Process	0.111688	0.4928	4	20
GO:0042168 heme metabolic process	4	0.311	0.2	Biological Process	0.111688	0.4928	4	20
GO:0050654 chondroitin sulfate proteoglycan metabolic process	4	0.311	0.2	Biological Process	0.111688	0.4928	4	20
GO:1903146 regulation of mitophagy	4	0.311	0.2	Biological Process	0.111688	0.4928	4	20
GO:2000482 regulation of interleukin-8 secretion	4	0.311	0.2	Biological Process	0.111688	0.4928	4	20
GO:0001558 regulation of cell growth	26	2.023	0.12	Biological Process	0.112145	0.494503	26	216
GO:0043281 regulation of cysteine-type endopeptidase activity involved in apoptotic process	16	1.245	0.13	Biological Process	0.112782	0.496632	16	123
GO:0051224 negative regulation of protein transport	16	1.245	0.13	Biological Process	0.112782	0.496632	16	123
GO:0007612 learning	12	0.934	0.138	Biological Process	0.112913	0.496632	12	87
GO:0061041 regulation of wound healing	12	0.934	0.138	Biological Process	0.112913	0.496632	12	87
GO:0051092 positive regulation of NF-kappaB transcription factor activity	13	1.012	0.135	Biological Process	0.113533	0.498914	13	96
GO:0002237 response to molecule of bacterial origin	20	1.556	0.125	Biological Process	0.113619	0.498914	20	160
GO:0044843 cell cycle G1/S phase transition	14	1.089	0.133	Biological Process	0.113647	0.498914	14	105
GO:0001938 positive regulation of endothelial cell proliferation	7	0.545	0.159	Biological Process	0.113997	0.499195	7	44
GO:0032651 regulation of interleukin-1 beta production	7	0.545	0.159	Biological Process	0.113997	0.499195	7	44
GO:0071156 regulation of cell cycle arrest	7	0.545	0.159	Biological Process	0.113997	0.499195	7	44
GO:1900076 regulation of cellular response to insulin stimulus	7	0.545	0.159	Biological Process	0.113997	0.499195	7	44
GO:0002521 leukocyte differentiation	40	3.113	0.114	Biological Process	0.114241	0.499949	40	351
GO:0070661 leukocyte proliferation	22	1.712	0.123	Biological Process	0.115313	0.500286	22	179
GO:0003128 heart field specification	3	0.233	0.231	Biological Process	0.11601	0.500286	3	13
GO:0006613 cotranslational protein targeting to membrane	3	0.233	0.231	Biological Process	0.11601	0.500286	3	13
GO:0006817 phosphate ion transport	3	0.233	0.231	Biological Process	0.11601	0.500286	3	13
GO:0032753 positive regulation of interleukin-4 production	3	0.233	0.231	Biological Process	0.11601	0.500286	3	13
GO:0034116 positive regulation of heterotypic cell-cell adhesion	3	0.233	0.231	Biological Process	0.11601	0.500286	3	13
GO:0050434 positive regulation of viral transcription	3	0.233	0.231	Biological Process	0.11601	0.500286	3	13
GO:0051443 positive regulation of ubiquitin-protein transferase activity	3	0.233	0.231	Biological Process	0.11601	0.500286	3	13
GO:0071276 cellular response to cadmium ion	3	0.233	0.231	Biological Process	0.11601	0.500286	3	13
GO:0071675 regulation of mononuclear cell migration	3	0.233	0.231	Biological Process	0.11601	0.500286	3	13
GO:0090195 chemokine secretion	3	0.233	0.231	Biological Process	0.11601	0.500286	3	13
GO:0090336 positive regulation of brown fat cell differentiation	3	0.233	0.231	Biological Process	0.11601	0.500286	3	13
GO:0098659 inorganic cation import into cell	3	0.233	0.231	Biological Process	0.11601	0.500286	3	13
GO:0098779 mitophagy in response to mitochondrial depolarization	3	0.233	0.231	Biological Process	0.11601	0.500286	3	13
GO:0099587 inorganic ion import into cell	3	0.233	0.231	Biological Process	0.11601	0.500286	3	13
GO:1901032 negative regulation of response to reactive oxygen species	3	0.233	0.231	Biological Process	0.11601	0.500286	3	13
GO:1903206 negative regulation of hydrogen peroxide-induced cell death	3	0.233	0.231	Biological Process	0.11601	0.500286	3	13
GO:1904293 negative regulation of ERAD pathway	3	0.233	0.231	Biological Process	0.11601	0.500286	3	13
GO:1904355 positive regulation of telomere capping	3	0.233	0.231	Biological Process	0.11601	0.500286	3	13
GO:0002253 activation of immune response	30	2.335	0.118	Biological Process	0.116114	0.500286	30	255
GO:0051336 regulation of hydrolase activity	62	4.825	0.109	Biological Process	0.116235	0.500286	62	568
GO:0000422 mitophagy	6	0.467	0.167	Biological Process	0.116413	0.500286	6	36
GO:0001676 long-chain fatty acid metabolic process	6	0.467	0.167	Biological Process	0.116413	0.500286	6	36
GO:0043620 regulation of DNA-templated transcription in response to stress	6	0.467	0.167	Biological Process	0.116413	0.500286	6	36
GO:0061726 mitochondrion disassembly	6	0.467	0.167	Biological Process	0.116413	0.500286	6	36
GO:0002832 negative regulation of response to biotic stimulus	5	0.389	0.179	Biological Process	0.116477	0.500286	5	28
GO:0043370 regulation of CD4-positive, alpha-beta T cell differentiation	5	0.389	0.179	Biological Process	0.116477	0.500286	5	28
GO:0071466 cellular response to xenobiotic stimulus	5	0.389	0.179	Biological Process	0.116477	0.500286	5	28
GO:1901532 regulation of hematopoietic progenitor cell differentiation	5	0.389	0.179	Biological Process	0.116477	0.500286	5	28
GO:0010810 regulation of cell-substrate adhesion	18	1.401	0.127	Biological Process	0.116503	0.500286	18	142
GO:0042060 wound healing	28	2.179	0.119	Biological Process	0.116544	0.500286	28	236
GO:0051897 positive regulation of protein kinase B signaling	10	0.778	0.143	Biological Process	0.117613	0.504562	10	70
GO:0051173 positive regulation of nitrogen compound metabolic process	141	10.973	0.103	Biological Process	0.118109	0.506379	141	1367
GO:0055092 sterol homeostasis	8	0.623	0.151	Biological Process	0.119938	0.513903	8	53
GO:0043401 steroid hormone mediated signaling pathway	12	0.934	0.136	Biological Process	0.120219	0.514397	12	88
GO:0051250 negative regulation of lymphocyte activation	12	0.934	0.136	Biological Process	0.120219	0.514397	12	88
GO:0006457 protein folding	14	1.089	0.132	Biological Process	0.120274	0.514397	14	106
GO:0002700 regulation of production of molecular mediator of immune response	13	1.012	0.134	Biological Process	0.120484	0.514978	13	97
GO:0060429 epithelium development	85	6.615	0.106	Biological Process	0.121331	0.518281	85	800
GO:0000278 mitotic cell cycle	56	4.358	0.11	Biological Process	0.123544	0.527271	56	511
GO:0006066 alcohol metabolic process	25	1.946	0.12	Biological Process	0.123587	0.527271	25	209
GO:1904019 epithelial cell apoptotic process	9	0.7	0.145	Biological Process	0.123743	0.527613	9	62
GO:0044248 cellular catabolic process	115	8.949	0.104	Biological Process	0.12435	0.529552	115	1105
GO:0071902 positive regulation of protein serine/threonine kinase activity	20	1.556	0.123	Biological Process	0.12435	0.529552	20	162
GO:0019080 viral gene expression	7	0.545	0.156	Biological Process	0.124702	0.530079	7	45
GO:0050885 neuromuscular process controlling balance	7	0.545	0.156	Biological Process	0.124702	0.530079	7	45
GO:0060350 endochondral bone morphogenesis	7	0.545	0.156	Biological Process	0.124702	0.530079	7	45
GO:0002367 cytokine production involved in immune response	10	0.778	0.141	Biological Process	0.126062	0.534401	10	71
GO:0015849 organic acid transport	19	1.479	0.124	Biological Process	0.126279	0.534401	19	153
GO:0046942 carboxylic acid transport	19	1.479	0.124	Biological Process	0.126279	0.534401	19	153
GO:0034613 cellular protein localization	108	8.405	0.104	Biological Process	0.126843	0.534401	108	1035
GO:2000112 regulation of cellular macromolecule biosynthetic process	257	20	0.1	Biological Process	0.127131	0.534401	257	2570
GO:0050671 positive regulation of lymphocyte proliferation	11	0.856	0.138	Biological Process	0.127315	0.534401	11	80
GO:0046165 alcohol biosynthetic process	12	0.934	0.135	Biological Process	0.127787	0.534401	12	89
GO:0050807 regulation of synapse organization	12	0.934	0.135	Biological Process	0.127787	0.534401	12	89
GO:0009056 catabolic process	136	10.584	0.103	Biological Process	0.127929	0.534401	136	1321
GO:0002448 mast cell mediated immunity	4	0.311	0.19	Biological Process	0.128256	0.534401	4	21
GO:0002931 response to ischemia	4	0.311	0.19	Biological Process	0.128256	0.534401	4	21
GO:0008089 anterograde axonal transport	4	0.311	0.19	Biological Process	0.128256	0.534401	4	21
GO:0010543 regulation of platelet activation	4	0.311	0.19	Biological Process	0.128256	0.534401	4	21
GO:0021697 cerebellar cortex formation	4	0.311	0.19	Biological Process	0.128256	0.534401	4	21
GO:0030212 hyaluronan metabolic process	4	0.311	0.19	Biological Process	0.128256	0.534401	4	21
GO:0030318 melanocyte differentiation	4	0.311	0.19	Biological Process	0.128256	0.534401	4	21
GO:0031365 N-terminal protein amino acid modification	4	0.311	0.19	Biological Process	0.128256	0.534401	4	21
GO:0032607 interferon-alpha production	4	0.311	0.19	Biological Process	0.128256	0.534401	4	21
GO:0039528 cytoplasmic pattern recognition receptor signaling pathway in response to virus	4	0.311	0.19	Biological Process	0.128256	0.534401	4	21
GO:0045933 positive regulation of muscle contraction	4	0.311	0.19	Biological Process	0.128256	0.534401	4	21
GO:0046633 alpha-beta T cell proliferation	4	0.311	0.19	Biological Process	0.128256	0.534401	4	21
GO:0048246 macrophage chemotaxis	4	0.311	0.19	Biological Process	0.128256	0.534401	4	21
GO:0051220 cytoplasmic sequestering of protein	4	0.311	0.19	Biological Process	0.128256	0.534401	4	21
GO:0051294 establishment of spindle orientation	4	0.311	0.19	Biological Process	0.128256	0.534401	4	21
GO:0090184 positive regulation of kidney development	4	0.311	0.19	Biological Process	0.128256	0.534401	4	21
GO:1902110 positive regulation of mitochondrial membrane permeability involved in apoptotic process	4	0.311	0.19	Biological Process	0.128256	0.534401	4	21
GO:1902186 regulation of viral release from host cell	4	0.311	0.19	Biological Process	0.128256	0.534401	4	21
GO:1902653 secondary alcohol biosynthetic process	4	0.311	0.19	Biological Process	0.128256	0.534401	4	21
GO:1904646 cellular response to beta-amyloid	4	0.311	0.19	Biological Process	0.128256	0.534401	4	21
GO:0019935 cyclic-nucleotide-mediated signaling	6	0.467	0.162	Biological Process	0.128557	0.534401	6	37
GO:0034113 heterotypic cell-cell adhesion	6	0.467	0.162	Biological Process	0.128557	0.534401	6	37
GO:0042130 negative regulation of T cell proliferation	6	0.467	0.162	Biological Process	0.128557	0.534401	6	37
GO:0046626 regulation of insulin receptor signaling pathway	6	0.467	0.162	Biological Process	0.128557	0.534401	6	37
GO:0051058 negative regulation of small GTPase mediated signal transduction	6	0.467	0.162	Biological Process	0.128557	0.534401	6	37
GO:0055081 anion homeostasis	6	0.467	0.162	Biological Process	0.128557	0.534401	6	37
GO:0090559 regulation of membrane permeability	6	0.467	0.162	Biological Process	0.128557	0.534401	6	37
GO:1901264 carbohydrate derivative transport	6	0.467	0.162	Biological Process	0.128557	0.534401	6	37
GO:0061061 muscle structure development	45	3.502	0.111	Biological Process	0.12872	0.534647	45	404
GO:0006820 anion transport	40	3.113	0.113	Biological Process	0.128769	0.534647	40	355
GO:0002704 negative regulation of leukocyte mediated immunity	5	0.389	0.172	Biological Process	0.130487	0.539207	5	29
GO:0008088 axo-dendritic transport	5	0.389	0.172	Biological Process	0.130487	0.539207	5	29
GO:0043392 negative regulation of DNA binding	5	0.389	0.172	Biological Process	0.130487	0.539207	5	29
GO:0045843 negative regulation of striated muscle tissue development	5	0.389	0.172	Biological Process	0.130487	0.539207	5	29
GO:0060323 head morphogenesis	5	0.389	0.172	Biological Process	0.130487	0.539207	5	29
GO:0071158 positive regulation of cell cycle arrest	5	0.389	0.172	Biological Process	0.130487	0.539207	5	29
GO:0072348 sulfur compound transport	5	0.389	0.172	Biological Process	0.130487	0.539207	5	29
GO:1903524 positive regulation of blood circulation	5	0.389	0.172	Biological Process	0.130487	0.539207	5	29
GO:0071383 cellular response to steroid hormone stimulus	16	1.245	0.127	Biological Process	0.131518	0.539668	16	126
GO:1904950 negative regulation of establishment of protein localization	16	1.245	0.127	Biological Process	0.131518	0.539668	16	126
GO:0030522 intracellular receptor signaling pathway	19	1.479	0.123	Biological Process	0.132095	0.539668	19	154
GO:0021954 central nervous system neuron development	9	0.7	0.143	Biological Process	0.133076	0.539668	9	63
GO:0050890 cognition	21	1.634	0.121	Biological Process	0.133248	0.539668	21	173
GO:0071407 cellular response to organic cyclic compound	33	2.568	0.115	Biological Process	0.133433	0.539668	33	288
GO:0006006 glucose metabolic process	14	1.089	0.13	Biological Process	0.134187	0.539668	14	108
GO:0046822 regulation of nucleocytoplasmic transport	14	1.089	0.13	Biological Process	0.134187	0.539668	14	108
GO:0001866 NK T cell proliferation	2	0.156	0.286	Biological Process	0.134704	0.539668	2	7
GO:0002676 regulation of chronic inflammatory response	2	0.156	0.286	Biological Process	0.134704	0.539668	2	7
GO:0002864 regulation of acute inflammatory response to antigenic stimulus	2	0.156	0.286	Biological Process	0.134704	0.539668	2	7
GO:0006188 IMP biosynthetic process	2	0.156	0.286	Biological Process	0.134704	0.539668	2	7
GO:0006729 tetrahydrobiopterin biosynthetic process	2	0.156	0.286	Biological Process	0.134704	0.539668	2	7
GO:0006857 oligopeptide transport	2	0.156	0.286	Biological Process	0.134704	0.539668	2	7
GO:0007100 mitotic centrosome separation	2	0.156	0.286	Biological Process	0.134704	0.539668	2	7
GO:0010172 embryonic body morphogenesis	2	0.156	0.286	Biological Process	0.134704	0.539668	2	7
GO:0010988 regulation of low-density lipoprotein particle clearance	2	0.156	0.286	Biological Process	0.134704	0.539668	2	7
GO:0016266 O-glycan processing	2	0.156	0.286	Biological Process	0.134704	0.539668	2	7
GO:0030223 neutrophil differentiation	2	0.156	0.286	Biological Process	0.134704	0.539668	2	7
GO:0031269 pseudopodium assembly	2	0.156	0.286	Biological Process	0.134704	0.539668	2	7
GO:0032525 somite rostral/caudal axis specification	2	0.156	0.286	Biological Process	0.134704	0.539668	2	7
GO:0032799 low-density lipoprotein receptor particle metabolic process	2	0.156	0.286	Biological Process	0.134704	0.539668	2	7
GO:0033629 negative regulation of cell adhesion mediated by integrin	2	0.156	0.286	Biological Process	0.134704	0.539668	2	7
GO:0034616 response to laminar fluid shear stress	2	0.156	0.286	Biological Process	0.134704	0.539668	2	7
GO:0035376 sterol import	2	0.156	0.286	Biological Process	0.134704	0.539668	2	7
GO:0035437 maintenance of protein localization in endoplasmic reticulum	2	0.156	0.286	Biological Process	0.134704	0.539668	2	7
GO:0036480 neuron intrinsic apoptotic signaling pathway in response to oxidative stress	2	0.156	0.286	Biological Process	0.134704	0.539668	2	7
GO:0042448 progesterone metabolic process	2	0.156	0.286	Biological Process	0.134704	0.539668	2	7
GO:0042953 lipoprotein transport	2	0.156	0.286	Biological Process	0.134704	0.539668	2	7
GO:0043569 negative regulation of insulin-like growth factor receptor signaling pathway	2	0.156	0.286	Biological Process	0.134704	0.539668	2	7
GO:0044872 lipoprotein localization	2	0.156	0.286	Biological Process	0.134704	0.539668	2	7
GO:0045607 regulation of auditory receptor cell differentiation	2	0.156	0.286	Biological Process	0.134704	0.539668	2	7
GO:0045631 regulation of mechanoreceptor differentiation	2	0.156	0.286	Biological Process	0.134704	0.539668	2	7
GO:0046040 IMP metabolic process	2	0.156	0.286	Biological Process	0.134704	0.539668	2	7
GO:0046146 tetrahydrobiopterin metabolic process	2	0.156	0.286	Biological Process	0.134704	0.539668	2	7
GO:0048791 calcium ion-regulated exocytosis of neurotransmitter	2	0.156	0.286	Biological Process	0.134704	0.539668	2	7
GO:0050961 detection of temperature stimulus involved in sensory perception	2	0.156	0.286	Biological Process	0.134704	0.539668	2	7
GO:0050965 detection of temperature stimulus involved in sensory perception of pain	2	0.156	0.286	Biological Process	0.134704	0.539668	2	7
GO:0051934 catecholamine uptake involved in synaptic transmission	2	0.156	0.286	Biological Process	0.134704	0.539668	2	7
GO:0060371 regulation of atrial cardiac muscle cell membrane depolarization	2	0.156	0.286	Biological Process	0.134704	0.539668	2	7
GO:0060536 cartilage morphogenesis	2	0.156	0.286	Biological Process	0.134704	0.539668	2	7
GO:0060732 positive regulation of inositol phosphate biosynthetic process	2	0.156	0.286	Biological Process	0.134704	0.539668	2	7
GO:0070508 cholesterol import	2	0.156	0.286	Biological Process	0.134704	0.539668	2	7
GO:0071318 cellular response to ATP	2	0.156	0.286	Biological Process	0.134704	0.539668	2	7
GO:0072672 neutrophil extravasation	2	0.156	0.286	Biological Process	0.134704	0.539668	2	7
GO:0097201 negative regulation of transcription from RNA polymerase II promoter in response to stress	2	0.156	0.286	Biological Process	0.134704	0.539668	2	7
GO:1901678 iron coordination entity transport	2	0.156	0.286	Biological Process	0.134704	0.539668	2	7
GO:1902913 positive regulation of neuroepithelial cell differentiation	2	0.156	0.286	Biological Process	0.134704	0.539668	2	7
GO:1902959 regulation of aspartic-type endopeptidase activity involved in amyloid precursor protein catabolic process	2	0.156	0.286	Biological Process	0.134704	0.539668	2	7
GO:1903376 regulation of oxidative stress-induced neuron intrinsic apoptotic signaling pathway	2	0.156	0.286	Biological Process	0.134704	0.539668	2	7
GO:2000341 regulation of chemokine (C-X-C motif) ligand 2 production	2	0.156	0.286	Biological Process	0.134704	0.539668	2	7
GO:2000980 regulation of inner ear receptor cell differentiation	2	0.156	0.286	Biological Process	0.134704	0.539668	2	7
GO:2001135 regulation of endocytic recycling	2	0.156	0.286	Biological Process	0.134704	0.539668	2	7
GO:0048771 tissue remodeling	13	1.012	0.131	Biological Process	0.135102	0.54095	13	99
GO:0006811 ion transport	109	8.482	0.104	Biological Process	0.135466	0.541391	109	1049
GO:0032946 positive regulation of mononuclear cell proliferation	11	0.856	0.136	Biological Process	0.135587	0.541391	11	81
GO:1903828 negative regulation of cellular protein localization	11	0.856	0.136	Biological Process	0.135587	0.541391	11	81
GO:0002292 T cell differentiation involved in immune response	7	0.545	0.152	Biological Process	0.135897	0.541391	7	46
GO:0006119 oxidative phosphorylation	7	0.545	0.152	Biological Process	0.135897	0.541391	7	46
GO:0006690 icosanoid metabolic process	7	0.545	0.152	Biological Process	0.135897	0.541391	7	46
GO:0051851 modification by host of symbiont morphology or physiology	7	0.545	0.152	Biological Process	0.135897	0.541391	7	46
GO:1901568 fatty acid derivative metabolic process	7	0.545	0.152	Biological Process	0.135897	0.541391	7	46
GO:2000116 regulation of cysteine-type endopeptidase activity	17	1.323	0.125	Biological Process	0.136222	0.541391	17	136
GO:0019058 viral life cycle	22	1.712	0.12	Biological Process	0.136254	0.541391	22	183
GO:0008285 negative regulation of cell proliferation	46	3.58	0.111	Biological Process	0.136416	0.541391	46	416
GO:0051960 regulation of nervous system development	59	4.591	0.108	Biological Process	0.136554	0.541391	59	545
GO:0001502 cartilage condensation	3	0.233	0.214	Biological Process	0.13783	0.541391	3	14
GO:0002507 tolerance induction	3	0.233	0.214	Biological Process	0.13783	0.541391	3	14
GO:0003417 growth plate cartilage development	3	0.233	0.214	Biological Process	0.13783	0.541391	3	14
GO:0006521 regulation of cellular amino acid metabolic process	3	0.233	0.214	Biological Process	0.13783	0.541391	3	14
GO:0010714 positive regulation of collagen metabolic process	3	0.233	0.214	Biological Process	0.13783	0.541391	3	14
GO:0032366 intracellular sterol transport	3	0.233	0.214	Biological Process	0.13783	0.541391	3	14
GO:0032367 intracellular cholesterol transport	3	0.233	0.214	Biological Process	0.13783	0.541391	3	14
GO:0032691 negative regulation of interleukin-1 beta production	3	0.233	0.214	Biological Process	0.13783	0.541391	3	14
GO:0032703 negative regulation of interleukin-2 production	3	0.233	0.214	Biological Process	0.13783	0.541391	3	14
GO:0032967 positive regulation of collagen biosynthetic process	3	0.233	0.214	Biological Process	0.13783	0.541391	3	14
GO:0043369 CD4-positive or CD8-positive, alpha-beta T cell lineage commitment	3	0.233	0.214	Biological Process	0.13783	0.541391	3	14
GO:0044253 positive regulation of multicellular organismal metabolic process	3	0.233	0.214	Biological Process	0.13783	0.541391	3	14
GO:0045987 positive regulation of smooth muscle contraction	3	0.233	0.214	Biological Process	0.13783	0.541391	3	14
GO:0050650 chondroitin sulfate proteoglycan biosynthetic process	3	0.233	0.214	Biological Process	0.13783	0.541391	3	14
GO:0055012 ventricular cardiac muscle cell differentiation	3	0.233	0.214	Biological Process	0.13783	0.541391	3	14
GO:0070168 negative regulation of biomineral tissue development	3	0.233	0.214	Biological Process	0.13783	0.541391	3	14
GO:0071674 mononuclear cell migration	3	0.233	0.214	Biological Process	0.13783	0.541391	3	14
GO:0098743 cell aggregation	3	0.233	0.214	Biological Process	0.13783	0.541391	3	14
GO:1900078 positive regulation of cellular response to insulin stimulus	3	0.233	0.214	Biological Process	0.13783	0.541391	3	14
GO:0002366 leukocyte activation involved in immune response	19	1.479	0.123	Biological Process	0.138063	0.541391	19	155
GO:0009991 response to extracellular stimulus	30	2.335	0.115	Biological Process	0.138086	0.541391	30	260
GO:0045665 negative regulation of neuron differentiation	16	1.245	0.126	Biological Process	0.138137	0.541391	16	127
GO:0070727 cellular macromolecule localization	108	8.405	0.104	Biological Process	0.138195	0.541391	108	1040
GO:0051726 regulation of cell cycle	67	5.214	0.107	Biological Process	0.139691	0.541391	67	626
GO:0001776 leukocyte homeostasis	8	0.623	0.145	Biological Process	0.140295	0.541391	8	55
GO:0006612 protein targeting to membrane	8	0.623	0.145	Biological Process	0.140295	0.541391	8	55
GO:0010923 negative regulation of phosphatase activity	8	0.623	0.145	Biological Process	0.140295	0.541391	8	55
GO:0030514 negative regulation of BMP signaling pathway	6	0.467	0.158	Biological Process	0.141283	0.541391	6	38
GO:0032663 regulation of interleukin-2 production	6	0.467	0.158	Biological Process	0.141283	0.541391	6	38
GO:0045685 regulation of glial cell differentiation	6	0.467	0.158	Biological Process	0.141283	0.541391	6	38
GO:0048483 autonomic nervous system development	6	0.467	0.158	Biological Process	0.141283	0.541391	6	38
GO:1903513 endoplasmic reticulum to cytosol transport	6	0.467	0.158	Biological Process	0.141283	0.541391	6	38
GO:0016070 RNA metabolic process	303	23.58	0.099	Biological Process	0.142453	0.541391	303	3060
GO:0015931 nucleobase-containing compound transport	13	1.012	0.13	Biological Process	0.142762	0.541391	13	100
GO:0042327 positive regulation of phosphorylation	66	5.136	0.107	Biological Process	0.142806	0.541391	66	617
GO:0003231 cardiac ventricle development	12	0.934	0.132	Biological Process	0.143695	0.541391	12	91
GO:0006022 aminoglycan metabolic process	10	0.778	0.137	Biological Process	0.143916	0.541391	10	73
GO:0006639 acylglycerol metabolic process	10	0.778	0.137	Biological Process	0.143916	0.541391	10	73
GO:0032609 interferon-gamma production	10	0.778	0.137	Biological Process	0.143916	0.541391	10	73
GO:0045639 positive regulation of myeloid cell differentiation	10	0.778	0.137	Biological Process	0.143916	0.541391	10	73
GO:1900542 regulation of purine nucleotide metabolic process	10	0.778	0.137	Biological Process	0.143916	0.541391	10	73
GO:0060828 regulation of canonical Wnt signaling pathway	19	1.479	0.122	Biological Process	0.144185	0.541391	19	156
GO:0044281 small molecule metabolic process	124	9.65	0.103	Biological Process	0.144324	0.541391	124	1206
GO:0006984 ER-nucleus signaling pathway	5	0.389	0.167	Biological Process	0.145216	0.541391	5	30
GO:0045581 negative regulation of T cell differentiation	5	0.389	0.167	Biological Process	0.145216	0.541391	5	30
GO:0048635 negative regulation of muscle organ development	5	0.389	0.167	Biological Process	0.145216	0.541391	5	30
GO:1900408 negative regulation of cellular response to oxidative stress	5	0.389	0.167	Biological Process	0.145216	0.541391	5	30
GO:1903202 negative regulation of oxidative stress-induced cell death	5	0.389	0.167	Biological Process	0.145216	0.541391	5	30
GO:2000404 regulation of T cell migration	5	0.389	0.167	Biological Process	0.145216	0.541391	5	30
GO:0001659 temperature homeostasis	4	0.311	0.182	Biological Process	0.145774	0.541391	4	22
GO:0002021 response to dietary excess	4	0.311	0.182	Biological Process	0.145774	0.541391	4	22
GO:0003309 type B pancreatic cell differentiation	4	0.311	0.182	Biological Process	0.145774	0.541391	4	22
GO:0006998 nuclear envelope organization	4	0.311	0.182	Biological Process	0.145774	0.541391	4	22
GO:0010575 positive regulation of vascular endothelial growth factor production	4	0.311	0.182	Biological Process	0.145774	0.541391	4	22
GO:0015804 neutral amino acid transport	4	0.311	0.182	Biological Process	0.145774	0.541391	4	22
GO:0030799 regulation of cyclic nucleotide metabolic process	4	0.311	0.182	Biological Process	0.145774	0.541391	4	22
GO:0030802 regulation of cyclic nucleotide biosynthetic process	4	0.311	0.182	Biological Process	0.145774	0.541391	4	22
GO:0042255 ribosome assembly	4	0.311	0.182	Biological Process	0.145774	0.541391	4	22
GO:0098868 bone growth	4	0.311	0.182	Biological Process	0.145774	0.541391	4	22
GO:0002757 immune response-activating signal transduction	24	1.868	0.118	Biological Process	0.14687	0.541391	24	204
GO:0002274 myeloid leukocyte activation	15	1.167	0.126	Biological Process	0.147034	0.541391	15	119
GO:0006606 protein import into nucleus	15	1.167	0.126	Biological Process	0.147034	0.541391	15	119
GO:0044744 protein targeting to nucleus	15	1.167	0.126	Biological Process	0.147034	0.541391	15	119
GO:1902593 single-organism nuclear import	15	1.167	0.126	Biological Process	0.147034	0.541391	15	119
GO:0008306 associative learning	7	0.545	0.149	Biological Process	0.147564	0.541391	7	47
GO:0045935 positive regulation of nucleobase-containing compound metabolic process	132	10.272	0.102	Biological Process	0.148869	0.541391	132	1290
GO:0051099 positive regulation of binding	14	1.089	0.127	Biological Process	0.148958	0.541391	14	110
GO:0071396 cellular response to lipid	32	2.49	0.113	Biological Process	0.150143	0.541391	32	282
GO:0046034 ATP metabolic process	19	1.479	0.121	Biological Process	0.150457	0.541391	19	157
GO:0001838 embryonic epithelial tube formation	13	1.012	0.129	Biological Process	0.150651	0.541391	13	101
GO:0030099 myeloid cell differentiation	29	2.257	0.115	Biological Process	0.150961	0.541391	29	253
GO:0051865 protein autoubiquitination	8	0.623	0.143	Biological Process	0.15108	0.541391	8	56
GO:1902882 regulation of response to oxidative stress	8	0.623	0.143	Biological Process	0.15108	0.541391	8	56
GO:1901615 organic hydroxy compound metabolic process	33	2.568	0.113	Biological Process	0.151284	0.541391	33	292
GO:1901617 organic hydroxy compound biosynthetic process	16	1.245	0.124	Biological Process	0.151925	0.541391	16	129
GO:0045664 regulation of neuron differentiation	40	3.113	0.111	Biological Process	0.152632	0.541391	40	361
GO:0010822 positive regulation of mitochondrion organization	9	0.7	0.138	Biological Process	0.152801	0.541391	9	65
GO:0090305 nucleic acid phosphodiester bond hydrolysis	9	0.7	0.138	Biological Process	0.152801	0.541391	9	65
GO:1902652 secondary alcohol metabolic process	9	0.7	0.138	Biological Process	0.152801	0.541391	9	65
GO:0009628 response to abiotic stimulus	61	4.747	0.107	Biological Process	0.152824	0.541391	61	570
GO:0006913 nucleocytoplasmic transport	27	2.101	0.115	Biological Process	0.152847	0.541391	27	234
GO:0001841 neural tube formation	11	0.856	0.133	Biological Process	0.152969	0.541391	11	83
GO:0016202 regulation of striated muscle tissue development	11	0.856	0.133	Biological Process	0.152969	0.541391	11	83
GO:0006638 neutral lipid metabolic process	10	0.778	0.135	Biological Process	0.153308	0.541391	10	74
GO:0051101 regulation of DNA binding	10	0.778	0.135	Biological Process	0.153308	0.541391	10	74
GO:0003382 epithelial cell morphogenesis	6	0.467	0.154	Biological Process	0.154564	0.541391	6	39
GO:0030260 entry into host cell	6	0.467	0.154	Biological Process	0.154564	0.541391	6	39
GO:0042398 cellular modified amino acid biosynthetic process	6	0.467	0.154	Biological Process	0.154564	0.541391	6	39
GO:0044409 entry into host	6	0.467	0.154	Biological Process	0.154564	0.541391	6	39
GO:0051806 entry into cell of other organism involved in symbiotic interaction	6	0.467	0.154	Biological Process	0.154564	0.541391	6	39
GO:0052126 movement in host environment	6	0.467	0.154	Biological Process	0.154564	0.541391	6	39
GO:1903827 regulation of cellular protein localization	39	3.035	0.111	Biological Process	0.15627	0.541391	39	352
GO:0002263 cell activation involved in immune response	19	1.479	0.12	Biological Process	0.156879	0.541391	19	158
GO:0006935 chemotaxis	41	3.191	0.11	Biological Process	0.157367	0.541391	41	372
GO:0051169 nuclear transport	27	2.101	0.115	Biological Process	0.158116	0.541391	27	235
GO:0019827 stem cell population maintenance	13	1.012	0.127	Biological Process	0.158766	0.541391	13	102
GO:0072175 epithelial tube formation	13	1.012	0.127	Biological Process	0.158766	0.541391	13	102
GO:0002275 myeloid cell activation involved in immune response	7	0.545	0.146	Biological Process	0.159686	0.541391	7	48
GO:0009410 response to xenobiotic stimulus	5	0.389	0.161	Biological Process	0.160617	0.541391	5	31
GO:0010761 fibroblast migration	5	0.389	0.161	Biological Process	0.160617	0.541391	5	31
GO:0030808 regulation of nucleotide biosynthetic process	5	0.389	0.161	Biological Process	0.160617	0.541391	5	31
GO:0046466 membrane lipid catabolic process	5	0.389	0.161	Biological Process	0.160617	0.541391	5	31
GO:0050879 multicellular organismal movement	5	0.389	0.161	Biological Process	0.160617	0.541391	5	31
GO:0050881 musculoskeletal movement	5	0.389	0.161	Biological Process	0.160617	0.541391	5	31
GO:0070534 protein K63-linked ubiquitination	5	0.389	0.161	Biological Process	0.160617	0.541391	5	31
GO:1900371 regulation of purine nucleotide biosynthetic process	5	0.389	0.161	Biological Process	0.160617	0.541391	5	31
GO:1902883 negative regulation of response to oxidative stress	5	0.389	0.161	Biological Process	0.160617	0.541391	5	31
GO:0007026 negative regulation of microtubule depolymerization	3	0.233	0.2	Biological Process	0.160899	0.541391	3	15
GO:0009072 aromatic amino acid family metabolic process	3	0.233	0.2	Biological Process	0.160899	0.541391	3	15
GO:0010758 regulation of macrophage chemotaxis	3	0.233	0.2	Biological Process	0.160899	0.541391	3	15
GO:0010894 negative regulation of steroid biosynthetic process	3	0.233	0.2	Biological Process	0.160899	0.541391	3	15
GO:0015858 nucleoside transport	3	0.233	0.2	Biological Process	0.160899	0.541391	3	15
GO:0031114 regulation of microtubule depolymerization	3	0.233	0.2	Biological Process	0.160899	0.541391	3	15
GO:0032673 regulation of interleukin-4 production	3	0.233	0.2	Biological Process	0.160899	0.541391	3	15
GO:0033630 positive regulation of cell adhesion mediated by integrin	3	0.233	0.2	Biological Process	0.160899	0.541391	3	15
GO:0035584 calcium-mediated signaling using intracellular calcium source	3	0.233	0.2	Biological Process	0.160899	0.541391	3	15
GO:0036336 dendritic cell migration	3	0.233	0.2	Biological Process	0.160899	0.541391	3	15
GO:0039535 regulation of RIG-I signaling pathway	3	0.233	0.2	Biological Process	0.160899	0.541391	3	15
GO:0042104 positive regulation of activated T cell proliferation	3	0.233	0.2	Biological Process	0.160899	0.541391	3	15
GO:0044321 response to leptin	3	0.233	0.2	Biological Process	0.160899	0.541391	3	15
GO:0045655 regulation of monocyte differentiation	3	0.233	0.2	Biological Process	0.160899	0.541391	3	15
GO:0045939 negative regulation of steroid metabolic process	3	0.233	0.2	Biological Process	0.160899	0.541391	3	15
GO:0046475 glycerophospholipid catabolic process	3	0.233	0.2	Biological Process	0.160899	0.541391	3	15
GO:0050718 positive regulation of interleukin-1 beta secretion	3	0.233	0.2	Biological Process	0.160899	0.541391	3	15
GO:0050857 positive regulation of antigen receptor-mediated signaling pathway	3	0.233	0.2	Biological Process	0.160899	0.541391	3	15
GO:0060644 mammary gland epithelial cell differentiation	3	0.233	0.2	Biological Process	0.160899	0.541391	3	15
GO:0071384 cellular response to corticosteroid stimulus	3	0.233	0.2	Biological Process	0.160899	0.541391	3	15
GO:0071385 cellular response to glucocorticoid stimulus	3	0.233	0.2	Biological Process	0.160899	0.541391	3	15
GO:0072189 ureter development	3	0.233	0.2	Biological Process	0.160899	0.541391	3	15
GO:0097242 beta-amyloid clearance	3	0.233	0.2	Biological Process	0.160899	0.541391	3	15
GO:1900017 positive regulation of cytokine production involved in inflammatory response	3	0.233	0.2	Biological Process	0.160899	0.541391	3	15
GO:0007204 positive regulation of cytosolic calcium ion concentration	15	1.167	0.124	Biological Process	0.161877	0.541391	15	121
GO:0050821 protein stabilization	15	1.167	0.124	Biological Process	0.161877	0.541391	15	121
GO:0050866 negative regulation of cell activation	15	1.167	0.124	Biological Process	0.161877	0.541391	15	121
GO:0048634 regulation of muscle organ development	11	0.856	0.131	Biological Process	0.162067	0.541391	11	84
GO:0006720 isoprenoid metabolic process	8	0.623	0.14	Biological Process	0.162251	0.541391	8	57
GO:2000278 regulation of DNA biosynthetic process	8	0.623	0.14	Biological Process	0.162251	0.541391	8	57
GO:0044767 single-organism developmental process	374	29.105	0.098	Biological Process	0.162688	0.541391	374	3818
GO:0060485 mesenchyme development	21	1.634	0.118	Biological Process	0.162832	0.541391	21	178
GO:0006140 regulation of nucleotide metabolic process	10	0.778	0.133	Biological Process	0.162998	0.541391	10	75
GO:0038061 NIK/NF-kappaB signaling	10	0.778	0.133	Biological Process	0.162998	0.541391	10	75
GO:0046425 regulation of JAK-STAT cascade	10	0.778	0.133	Biological Process	0.162998	0.541391	10	75
GO:0016125 sterol metabolic process	9	0.7	0.136	Biological Process	0.163173	0.541391	9	66
GO:0060349 bone morphogenesis	9	0.7	0.136	Biological Process	0.163173	0.541391	9	66
GO:0060840 artery development	9	0.7	0.136	Biological Process	0.163173	0.541391	9	66
GO:1901653 cellular response to peptide	19	1.479	0.119	Biological Process	0.163448	0.541391	19	159
GO:0010574 regulation of vascular endothelial growth factor production	4	0.311	0.174	Biological Process	0.164156	0.541391	4	23
GO:0016126 sterol biosynthetic process	4	0.311	0.174	Biological Process	0.164156	0.541391	4	23
GO:0019076 viral release from host cell	4	0.311	0.174	Biological Process	0.164156	0.541391	4	23
GO:0042743 hydrogen peroxide metabolic process	4	0.311	0.174	Biological Process	0.164156	0.541391	4	23
GO:1901031 regulation of response to reactive oxygen species	4	0.311	0.174	Biological Process	0.164156	0.541391	4	23
GO:1902686 mitochondrial outer membrane permeabilization involved in programmed cell death	4	0.311	0.174	Biological Process	0.164156	0.541391	4	23
GO:2000273 positive regulation of receptor activity	4	0.311	0.174	Biological Process	0.164156	0.541391	4	23
GO:0002009 morphogenesis of an epithelium	40	3.113	0.11	Biological Process	0.165483	0.541391	40	364
GO:0042330 taxis	41	3.191	0.11	Biological Process	0.1659	0.541391	41	374
GO:1903522 regulation of blood circulation	16	1.245	0.122	Biological Process	0.16643	0.541391	16	131
GO:0007611 learning or memory	18	1.401	0.12	Biological Process	0.166917	0.541391	18	150
GO:0002260 lymphocyte homeostasis	6	0.467	0.15	Biological Process	0.16837	0.541391	6	40
GO:0016101 diterpenoid metabolic process	6	0.467	0.15	Biological Process	0.16837	0.541391	6	40
GO:0051828 entry into other organism involved in symbiotic interaction	6	0.467	0.15	Biological Process	0.16837	0.541391	6	40
GO:0052192 movement in environment of other organism involved in symbiotic interaction	6	0.467	0.15	Biological Process	0.16837	0.541391	6	40
GO:0065002 intracellular protein transmembrane transport	6	0.467	0.15	Biological Process	0.16837	0.541391	6	40
GO:0071806 protein transmembrane transport	6	0.467	0.15	Biological Process	0.16837	0.541391	6	40
GO:0000027 ribosomal large subunit assembly	2	0.156	0.25	Biological Process	0.168856	0.541391	2	8
GO:0000338 protein deneddylation	2	0.156	0.25	Biological Process	0.168856	0.541391	2	8
GO:0001711 endodermal cell fate commitment	2	0.156	0.25	Biological Process	0.168856	0.541391	2	8
GO:0001886 endothelial cell morphogenesis	2	0.156	0.25	Biological Process	0.168856	0.541391	2	8
GO:0002544 chronic inflammatory response	2	0.156	0.25	Biological Process	0.168856	0.541391	2	8
GO:0002692 negative regulation of cellular extravasation	2	0.156	0.25	Biological Process	0.168856	0.541391	2	8
GO:0003310 pancreatic A cell differentiation	2	0.156	0.25	Biological Process	0.168856	0.541391	2	8
GO:0006067 ethanol metabolic process	2	0.156	0.25	Biological Process	0.168856	0.541391	2	8
GO:0006534 cysteine metabolic process	2	0.156	0.25	Biological Process	0.168856	0.541391	2	8
GO:0006563 L-serine metabolic process	2	0.156	0.25	Biological Process	0.168856	0.541391	2	8
GO:0006750 glutathione biosynthetic process	2	0.156	0.25	Biological Process	0.168856	0.541391	2	8
GO:0006953 acute-phase response	2	0.156	0.25	Biological Process	0.168856	0.541391	2	8
GO:0010452 histone H3-K36 methylation	2	0.156	0.25	Biological Process	0.168856	0.541391	2	8
GO:0010870 positive regulation of receptor biosynthetic process	2	0.156	0.25	Biological Process	0.168856	0.541391	2	8
GO:0014821 phasic smooth muscle contraction	2	0.156	0.25	Biological Process	0.168856	0.541391	2	8
GO:0014850 response to muscle activity	2	0.156	0.25	Biological Process	0.168856	0.541391	2	8
GO:0016553 base conversion or substitution editing	2	0.156	0.25	Biological Process	0.168856	0.541391	2	8
GO:0019673 GDP-mannose metabolic process	2	0.156	0.25	Biological Process	0.168856	0.541391	2	8
GO:0021932 hindbrain radial glia guided cell migration	2	0.156	0.25	Biological Process	0.168856	0.541391	2	8
GO:0030816 positive regulation of cAMP metabolic process	2	0.156	0.25	Biological Process	0.168856	0.541391	2	8
GO:0030819 positive regulation of cAMP biosynthetic process	2	0.156	0.25	Biological Process	0.168856	0.541391	2	8
GO:0030917 midbrain-hindbrain boundary development	2	0.156	0.25	Biological Process	0.168856	0.541391	2	8
GO:0031268 pseudopodium organization	2	0.156	0.25	Biological Process	0.168856	0.541391	2	8
GO:0031646 positive regulation of neurological system process	2	0.156	0.25	Biological Process	0.168856	0.541391	2	8
GO:0031953 negative regulation of protein autophosphorylation	2	0.156	0.25	Biological Process	0.168856	0.541391	2	8
GO:0032352 positive regulation of hormone metabolic process	2	0.156	0.25	Biological Process	0.168856	0.541391	2	8
GO:0032906 transforming growth factor beta2 production	2	0.156	0.25	Biological Process	0.168856	0.541391	2	8
GO:0032909 regulation of transforming growth factor beta2 production	2	0.156	0.25	Biological Process	0.168856	0.541391	2	8
GO:0034384 high-density lipoprotein particle clearance	2	0.156	0.25	Biological Process	0.168856	0.541391	2	8
GO:0035630 bone mineralization involved in bone maturation	2	0.156	0.25	Biological Process	0.168856	0.541391	2	8
GO:0042053 regulation of dopamine metabolic process	2	0.156	0.25	Biological Process	0.168856	0.541391	2	8
GO:0042069 regulation of catecholamine metabolic process	2	0.156	0.25	Biological Process	0.168856	0.541391	2	8
GO:0042693 muscle cell fate commitment	2	0.156	0.25	Biological Process	0.168856	0.541391	2	8
GO:0043653 mitochondrial fragmentation involved in apoptotic process	2	0.156	0.25	Biological Process	0.168856	0.541391	2	8
GO:0044546 NLRP3 inflammasome complex assembly	2	0.156	0.25	Biological Process	0.168856	0.541391	2	8
GO:0045475 locomotor rhythm	2	0.156	0.25	Biological Process	0.168856	0.541391	2	8
GO:0045762 positive regulation of adenylate cyclase activity	2	0.156	0.25	Biological Process	0.168856	0.541391	2	8
GO:0051085 chaperone mediated protein folding requiring cofactor	2	0.156	0.25	Biological Process	0.168856	0.541391	2	8
GO:0051299 centrosome separation	2	0.156	0.25	Biological Process	0.168856	0.541391	2	8
GO:0051503 adenine nucleotide transport	2	0.156	0.25	Biological Process	0.168856	0.541391	2	8
GO:0060977 coronary vasculature morphogenesis	2	0.156	0.25	Biological Process	0.168856	0.541391	2	8
GO:0071468 cellular response to acidic pH	2	0.156	0.25	Biological Process	0.168856	0.541391	2	8
GO:0072540 T-helper 17 cell lineage commitment	2	0.156	0.25	Biological Process	0.168856	0.541391	2	8
GO:0072608 interleukin-10 secretion	2	0.156	0.25	Biological Process	0.168856	0.541391	2	8
GO:0072641 type I interferon secretion	2	0.156	0.25	Biological Process	0.168856	0.541391	2	8
GO:0072642 interferon-alpha secretion	2	0.156	0.25	Biological Process	0.168856	0.541391	2	8
GO:0090494 dopamine uptake	2	0.156	0.25	Biological Process	0.168856	0.541391	2	8
GO:0097084 vascular smooth muscle cell development	2	0.156	0.25	Biological Process	0.168856	0.541391	2	8
GO:1900225 regulation of NLRP3 inflammasome complex assembly	2	0.156	0.25	Biological Process	0.168856	0.541391	2	8
GO:1902739 regulation of interferon-alpha secretion	2	0.156	0.25	Biological Process	0.168856	0.541391	2	8
GO:1902741 positive regulation of interferon-alpha secretion	2	0.156	0.25	Biological Process	0.168856	0.541391	2	8
GO:1903209 positive regulation of oxidative stress-induced cell death	2	0.156	0.25	Biological Process	0.168856	0.541391	2	8
GO:1903543 positive regulation of exosomal secretion	2	0.156	0.25	Biological Process	0.168856	0.541391	2	8
GO:1904396 regulation of neuromuscular junction development	2	0.156	0.25	Biological Process	0.168856	0.541391	2	8
GO:1904469 positive regulation of tumor necrosis factor secretion	2	0.156	0.25	Biological Process	0.168856	0.541391	2	8
GO:1990440 positive regulation of transcription from RNA polymerase II promoter in response to endoplasmic reticulum stress	2	0.156	0.25	Biological Process	0.168856	0.541391	2	8
GO:2000727 positive regulation of cardiac muscle cell differentiation	2	0.156	0.25	Biological Process	0.168856	0.541391	2	8
GO:0007005 mitochondrion organization	38	2.957	0.11	Biological Process	0.169004	0.541391	38	345
GO:0051170 nuclear import	15	1.167	0.123	Biological Process	0.169582	0.541391	15	122
GO:0009725 response to hormone	40	3.113	0.11	Biological Process	0.169901	0.541391	40	365
GO:0097190 apoptotic signaling pathway	44	3.424	0.109	Biological Process	0.17106	0.541391	44	405
GO:0043085 positive regulation of catalytic activity	68	5.292	0.105	Biological Process	0.171364	0.541391	68	646
GO:0030282 bone mineralization	11	0.856	0.129	Biological Process	0.171427	0.541391	11	85
GO:0070665 positive regulation of leukocyte proliferation	11	0.856	0.129	Biological Process	0.171427	0.541391	11	85
GO:0002444 myeloid leukocyte mediated immunity	7	0.545	0.143	Biological Process	0.172242	0.541391	7	49
GO:0009408 response to heat	7	0.545	0.143	Biological Process	0.172242	0.541391	7	49
GO:0032963 collagen metabolic process	7	0.545	0.143	Biological Process	0.172242	0.541391	7	49
GO:0051702 interaction with symbiont	7	0.545	0.143	Biological Process	0.172242	0.541391	7	49
GO:0070227 lymphocyte apoptotic process	7	0.545	0.143	Biological Process	0.172242	0.541391	7	49
GO:0045860 positive regulation of protein kinase activity	30	2.335	0.112	Biological Process	0.172739	0.541391	30	267
GO:0014020 primary neural tube formation	10	0.778	0.132	Biological Process	0.172978	0.541391	10	76
GO:0048644 muscle organ morphogenesis	8	0.623	0.138	Biological Process	0.173792	0.541391	8	58
GO:0022603 regulation of anatomical structure morphogenesis	75	5.837	0.104	Biological Process	0.175044	0.541391	75	718
GO:0098727 maintenance of cell number	13	1.012	0.125	Biological Process	0.175654	0.541391	13	104
GO:0006893 Golgi to plasma membrane transport	5	0.389	0.156	Biological Process	0.176643	0.541391	5	32
GO:0008542 visual learning	5	0.389	0.156	Biological Process	0.176643	0.541391	5	32
GO:0019226 transmission of nerve impulse	5	0.389	0.156	Biological Process	0.176643	0.541391	5	32
GO:0045646 regulation of erythrocyte differentiation	5	0.389	0.156	Biological Process	0.176643	0.541391	5	32
GO:0060976 coronary vasculature development	5	0.389	0.156	Biological Process	0.176643	0.541391	5	32
GO:0090183 regulation of kidney development	5	0.389	0.156	Biological Process	0.176643	0.541391	5	32
GO:2000378 negative regulation of reactive oxygen species metabolic process	5	0.389	0.156	Biological Process	0.176643	0.541391	5	32
GO:0000082 G1/S transition of mitotic cell cycle	12	0.934	0.126	Biological Process	0.178473	0.541391	12	95
GO:0000294 nuclear-transcribed mRNA catabolic process, endonucleolytic cleavage-dependent decay	1	0.078	0.5	Biological Process	0.178961	0.541391	1	2
GO:0000733 DNA strand renaturation	1	0.078	0.5	Biological Process	0.178961	0.541391	1	2
[truncated: 4,968 more rows]

## Sheet: CC
id	num	per	ratio	class	Pvalue	Qvalue	fg_num	bg_num
GO:0005840 ribosome	70	5.71	0.219	Cellular Component	5.20271e-11	4.16217e-08	70	319
GO:0030529 intracellular ribonucleoprotein complex	111	9.054	0.166	Cellular Component	1.01605e-08	4.06421e-06	111	668
GO:1990904 ribonucleoprotein complex	116	9.462	0.161	Cellular Component	2.99619e-08	7.98984e-06	116	721
GO:0043229 intracellular organelle	855	69.739	0.108	Cellular Component	6.78787e-08	1.35757e-05	855	7886
GO:0043226 organelle	868	70.799	0.107	Cellular Component	4.51091e-07	7.21746e-05	868	8085
GO:0044464 cell part	1062	86.623	0.103	Cellular Component	1.65442e-06	0.00022059	1062	10269
GO:0005623 cell	1062	86.623	0.103	Cellular Component	2.04426e-06	0.00023363	1062	10275
GO:0015934 large ribosomal subunit	22	1.794	0.286	Cellular Component	2.63413e-06	0.000263413	22	77
GO:0044391 ribosomal subunit	29	2.365	0.242	Cellular Component	3.21621e-06	0.000285885	29	120
GO:0005622 intracellular	954	77.814	0.105	Cellular Component	5.49812e-06	0.000399863	954	9099
GO:0044424 intracellular part	954	77.814	0.105	Cellular Component	5.49812e-06	0.000399863	954	9099
GO:0009897 external side of plasma membrane	31	2.529	0.209	Cellular Component	3.31123e-05	0.00220749	31	148
GO:0044421 extracellular region part	101	8.238	0.144	Cellular Component	4.0158e-05	0.00247126	101	703
GO:0043227 membrane-bounded organelle	730	59.543	0.107	Cellular Component	5.43883e-05	0.0031079	730	6809
GO:0043231 intracellular membrane-bounded organelle	719	58.646	0.107	Cellular Component	9.78453e-05	0.00511187	719	6720
GO:0032991 macromolecular complex	433	35.318	0.113	Cellular Component	0.000102237	0.00511187	433	3836
GO:0005615 extracellular space	76	6.199	0.147	Cellular Component	0.000166353	0.00782835	76	516
GO:0044444 cytoplasmic part	583	47.553	0.109	Cellular Component	0.000185951	0.00826451	583	5358
GO:0044422 organelle part	587	47.879	0.109	Cellular Component	0.000225468	0.00949338	587	5407
GO:0009986 cell surface	67	5.465	0.15	Cellular Component	0.00025797	0.0103188	67	448
GO:0000786 nucleosome	24	1.958	0.202	Cellular Component	0.000446908	0.0163068	24	119
GO:0031012 extracellular matrix	32	2.61	0.181	Cellular Component	0.000448437	0.0163068	32	177
GO:0005576 extracellular region	139	11.338	0.127	Cellular Component	0.000523447	0.0182069	139	1092
GO:0005737 cytoplasm	679	55.383	0.106	Cellular Component	0.000682557	0.0227519	679	6397
GO:0044446 intracellular organelle part	565	46.085	0.108	Cellular Component	0.000729507	0.0233442	565	5239
GO:0044815 DNA packaging complex	24	1.958	0.194	Cellular Component	0.000831062	0.0255711	24	124
GO:0098636 protein complex involved in cell adhesion	10	0.816	0.294	Cellular Component	0.0011259	0.0331295	10	34
GO:0042406 extrinsic component of endoplasmic reticulum membrane	4	0.326	0.667	Cellular Component	0.00115953	0.0331295	4	6
GO:0022625 cytosolic large ribosomal subunit	6	0.489	0.429	Cellular Component	0.00129707	0.0335282	6	14
GO:0042788 polysomal ribosome	6	0.489	0.429	Cellular Component	0.00129707	0.0335282	6	14
GO:0022626 cytosolic ribosome	9	0.734	0.31	Cellular Component	0.00129922	0.0335282	9	29
GO:0043228 non-membrane-bounded organelle	335	27.325	0.112	Cellular Component	0.00141579	0.0343222	335	2984
GO:0043232 intracellular non-membrane-bounded organelle	335	27.325	0.112	Cellular Component	0.00141579	0.0343222	335	2984
GO:0098552 side of membrane	39	3.181	0.159	Cellular Component	0.00152631	0.0359132	39	245
GO:0005844 polysome	10	0.816	0.278	Cellular Component	0.00182203	0.0411577	10	36
GO:0005578 proteinaceous extracellular matrix	17	1.387	0.21	Cellular Component	0.0018521	0.0411577	17	81
GO:0030485 smooth muscle contractile fiber	3	0.245	0.75	Cellular Component	0.00345525	0.0744314	3	4
GO:0005634 nucleus	462	37.684	0.108	Cellular Component	0.00353549	0.0744314	462	4284
GO:0031091 platelet alpha granule	5	0.408	0.417	Cellular Component	0.00389818	0.0780709	5	12
GO:0070013 intracellular organelle lumen	339	27.651	0.11	Cellular Component	0.00393269	0.0780709	339	3070
GO:0030667 secretory granule membrane	11	0.897	0.239	Cellular Component	0.00400114	0.0780709	11	46
GO:0043233 organelle lumen	339	27.651	0.11	Cellular Component	0.00426936	0.0813212	339	3074
GO:0008305 integrin complex	8	0.653	0.276	Cellular Component	0.00538786	0.100239	8	29
GO:0044420 extracellular matrix component	16	1.305	0.193	Cellular Component	0.00600913	0.106054	16	83
GO:0031974 membrane-enclosed lumen	341	27.814	0.11	Cellular Component	0.00603794	0.106054	341	3111
GO:0031981 nuclear lumen	320	26.101	0.11	Cellular Component	0.00609811	0.106054	320	2905
GO:0032993 protein-DNA complex	29	2.365	0.157	Cellular Component	0.00714322	0.121587	29	185
GO:0005577 fibrinogen complex	3	0.245	0.6	Cellular Component	0.00800953	0.133492	3	5
GO:0034669 integrin alpha4-beta7 complex	2	0.163	1	Cellular Component	0.00954833	0.149778	2	2
GO:0045179 apical cortex	2	0.163	1	Cellular Component	0.00954833	0.149778	2	2
GO:0097356 perinucleolar compartment	2	0.163	1	Cellular Component	0.00954833	0.149778	2	2
GO:0005604 basement membrane	12	0.979	0.203	Cellular Component	0.0106271	0.163493	12	59
GO:0005654 nucleoplasm	280	22.838	0.11	Cellular Component	0.0117404	0.177213	280	2546
GO:0000313 organellar ribosome	12	0.979	0.2	Cellular Component	0.012136	0.179793	12	60
GO:0044428 nuclear part	344	28.059	0.108	Cellular Component	0.0137374	0.199817	344	3185
GO:0098802 plasma membrane receptor complex	19	1.55	0.167	Cellular Component	0.0142876	0.204108	19	114
GO:0031090 organelle membrane	141	11.501	0.116	Cellular Component	0.0150047	0.210592	141	1215
GO:0043292 contractile fiber	20	1.631	0.16	Cellular Component	0.0185599	0.255998	20	125
GO:0005829 cytosol	228	18.597	0.11	Cellular Component	0.0194921	0.264299	228	2064
GO:0044429 mitochondrial part	57	4.649	0.128	Cellular Component	0.0217796	0.290395	57	447
GO:0031966 mitochondrial membrane	38	3.1	0.136	Cellular Component	0.0233006	0.305581	38	280
GO:0005761 mitochondrial ribosome	11	0.897	0.186	Cellular Component	0.0261303	0.334602	11	59
GO:0031417 NatC complex	2	0.163	0.667	Cellular Component	0.026781	0.334602	2	3
GO:0035976 AP1 complex	2	0.163	0.667	Cellular Component	0.026781	0.334602	2	3
GO:0005743 mitochondrial inner membrane	26	2.121	0.144	Cellular Component	0.0275648	0.334602	26	180
GO:0000315 organellar large ribosomal subunit	8	0.653	0.211	Cellular Component	0.0280229	0.334602	8	38
GO:0005762 mitochondrial large ribosomal subunit	8	0.653	0.211	Cellular Component	0.0280229	0.334602	8	38
GO:0005740 mitochondrial envelope	41	3.344	0.132	Cellular Component	0.0291529	0.342975	41	311
GO:0019866 organelle inner membrane	29	2.365	0.139	Cellular Component	0.031823	0.368963	29	208
GO:0000785 chromatin	52	4.241	0.126	Cellular Component	0.0337301	0.385487	52	413
GO:0031045 dense core granule	3	0.245	0.375	Cellular Component	0.0358471	0.394329	3	8
GO:0048500 signal recognition particle	3	0.245	0.375	Cellular Component	0.0358471	0.394329	3	8
GO:0005783 endoplasmic reticulum	94	7.667	0.117	Cellular Component	0.0359826	0.394329	94	804
GO:0005730 nucleolus	68	5.546	0.121	Cellular Component	0.0392601	0.424434	68	564
GO:0043235 receptor complex	30	2.447	0.135	Cellular Component	0.0422728	0.45091	30	222
GO:0005789 endoplasmic reticulum membrane	39	3.181	0.128	Cellular Component	0.046925	0.455516	39	304
GO:0030139 endocytic vesicle	16	1.305	0.152	Cellular Component	0.0484154	0.455516	16	105
GO:0012506 vesicle membrane	23	1.876	0.14	Cellular Component	0.0487069	0.455516	23	164
GO:0044666 MLL3/4 complex	3	0.245	0.333	Cellular Component	0.0499431	0.455516	3	9
GO:0005682 U5 snRNP	2	0.163	0.5	Cellular Component	0.0501068	0.455516	2	4
GO:0005785 signal recognition particle receptor complex	2	0.163	0.5	Cellular Component	0.0501068	0.455516	2	4
GO:0008622 epsilon DNA polymerase complex	2	0.163	0.5	Cellular Component	0.0501068	0.455516	2	4
GO:0031466 Cul5-RING ubiquitin ligase complex	2	0.163	0.5	Cellular Component	0.0501068	0.455516	2	4
GO:0035658 Mon1-Ccz1 complex	2	0.163	0.5	Cellular Component	0.0501068	0.455516	2	4
GO:0042567 insulin-like growth factor ternary complex	2	0.163	0.5	Cellular Component	0.0501068	0.455516	2	4
GO:0071439 clathrin complex	2	0.163	0.5	Cellular Component	0.0501068	0.455516	2	4
GO:0072559 NLRP3 inflammasome complex	2	0.163	0.5	Cellular Component	0.0501068	0.455516	2	4
GO:1990393 3M complex	2	0.163	0.5	Cellular Component	0.0501068	0.455516	2	4
GO:0005771 multivesicular body	4	0.326	0.267	Cellular Component	0.0516731	0.464477	4	15
GO:0005667 transcription factor complex	30	2.447	0.131	Cellular Component	0.0593999	0.527999	30	229
GO:0042175 nuclear outer membrane-endoplasmic reticulum membrane network	40	3.263	0.125	Cellular Component	0.0621764	0.545659	40	320
GO:0016607 nuclear speck	33	2.692	0.128	Cellular Component	0.0627508	0.545659	33	257
GO:0016272 prefoldin complex	3	0.245	0.3	Cellular Component	0.0662979	0.564237	3	10
GO:0030867 rough endoplasmic reticulum membrane	3	0.245	0.3	Cellular Component	0.0662979	0.564237	3	10
GO:0098588 bounding membrane of organelle	93	7.586	0.114	Cellular Component	0.0671448	0.56543	93	819
GO:0000445 THO complex part of transcription export complex	2	0.163	0.4	Cellular Component	0.0781716	0.575009	2	5
GO:0016942 insulin-like growth factor binding protein complex	2	0.163	0.4	Cellular Component	0.0781716	0.575009	2	5
GO:0031588 nucleotide-activated protein kinase complex	2	0.163	0.4	Cellular Component	0.0781716	0.575009	2	5
GO:0036454 growth factor complex	2	0.163	0.4	Cellular Component	0.0781716	0.575009	2	5
GO:0031312 extrinsic component of organelle membrane	5	0.408	0.208	Cellular Component	0.0785652	0.575009	5	24
GO:0005886 plasma membrane	250	20.392	0.106	Cellular Component	0.079327	0.575009	250	2364
GO:0044449 contractile fiber part	15	1.223	0.144	Cellular Component	0.0806221	0.575009	15	104
GO:0030141 secretory granule	21	1.713	0.135	Cellular Component	0.0815188	0.575009	21	156
GO:0043234 protein complex	294	23.98	0.105	Cellular Component	0.0825178	0.575009	294	2805
GO:0000109 nucleotide-excision repair complex	3	0.245	0.273	Cellular Component	0.0847463	0.575009	3	11
GO:0031519 PcG protein complex	7	0.571	0.175	Cellular Component	0.0903532	0.575009	7	40
GO:0031988 membrane-bounded vesicle	65	5.302	0.115	Cellular Component	0.0915663	0.575009	65	565
GO:0098798 mitochondrial protein complex	16	1.305	0.139	Cellular Component	0.0938264	0.575009	16	115
GO:0098800 inner mitochondrial membrane protein complex	12	0.979	0.148	Cellular Component	0.0942517	0.575009	12	81
GO:0005739 mitochondrion	104	8.483	0.111	Cellular Component	0.0958281	0.575009	104	941
GO:0005585 collagen type II trimer	1	0.082	1	Cellular Component	0.0977516	0.575009	1	1
GO:0005673 transcription factor TFIIE complex	1	0.082	1	Cellular Component	0.0977516	0.575009	1	1
GO:0017087 mitochondrial processing peptidase complex	1	0.082	1	Cellular Component	0.0977516	0.575009	1	1
GO:0019012 virion	1	0.082	1	Cellular Component	0.0977516	0.575009	1	1
GO:0031533 mRNA cap methyltransferase complex	1	0.082	1	Cellular Component	0.0977516	0.575009	1	1
GO:0032144 4-aminobutyrate transaminase complex	1	0.082	1	Cellular Component	0.0977516	0.575009	1	1
GO:0034678 integrin alpha8-beta1 complex	1	0.082	1	Cellular Component	0.0977516	0.575009	1	1
GO:0034680 integrin alpha10-beta1 complex	1	0.082	1	Cellular Component	0.0977516	0.575009	1	1
GO:0036024 protein C inhibitor-TMPRSS7 complex	1	0.082	1	Cellular Component	0.0977516	0.575009	1	1
GO:0036025 protein C inhibitor-TMPRSS11E complex	1	0.082	1	Cellular Component	0.0977516	0.575009	1	1
GO:0036026 protein C inhibitor-PLAT complex	1	0.082	1	Cellular Component	0.0977516	0.575009	1	1
GO:0036027 protein C inhibitor-PLAU complex	1	0.082	1	Cellular Component	0.0977516	0.575009	1	1
GO:0036028 protein C inhibitor-thrombin complex	1	0.082	1	Cellular Component	0.0977516	0.575009	1	1
GO:0036029 protein C inhibitor-KLK3 complex	1	0.082	1	Cellular Component	0.0977516	0.575009	1	1
GO:0036030 protein C inhibitor-plasma kallikrein complex	1	0.082	1	Cellular Component	0.0977516	0.575009	1	1
GO:0042720 mitochondrial inner membrane peptidase complex	1	0.082	1	Cellular Component	0.0977516	0.575009	1	1
GO:0044302 dentate gyrus mossy fiber	1	0.082	1	Cellular Component	0.0977516	0.575009	1	1
GO:0097058 CRLF-CLCF1 complex	1	0.082	1	Cellular Component	0.0977516	0.575009	1	1
GO:0097179 protease inhibitor complex	1	0.082	1	Cellular Component	0.0977516	0.575009	1	1
GO:0097180 serine protease inhibitor complex	1	0.082	1	Cellular Component	0.0977516	0.575009	1	1
GO:0097181 protein C inhibitor-coagulation factor V complex	1	0.082	1	Cellular Component	0.0977516	0.575009	1	1
GO:0097182 protein C inhibitor-coagulation factor Xa complex	1	0.082	1	Cellular Component	0.0977516	0.575009	1	1
GO:0097183 protein C inhibitor-coagulation factor XI complex	1	0.082	1	Cellular Component	0.0977516	0.575009	1	1
GO:0097447 dendritic tree	1	0.082	1	Cellular Component	0.0977516	0.575009	1	1
GO:1990184 amino acid transport complex	1	0.082	1	Cellular Component	0.0977516	0.575009	1	1
GO:1990666 PCSK9-LDLR complex	1	0.082	1	Cellular Component	0.0977516	0.575009	1	1
GO:0005811 lipid particle	7	0.571	0.171	Cellular Component	0.100251	0.585405	7	41
GO:0005791 rough endoplasmic reticulum	5	0.408	0.192	Cellular Component	0.103681	0.585748	5	26
GO:0005614 interstitial matrix	3	0.245	0.25	Cellular Component	0.105094	0.585748	3	12
GO:0005742 mitochondrial outer membrane translocase complex	3	0.245	0.25	Cellular Component	0.105094	0.585748	3	12
GO:0042581 specific granule	3	0.245	0.25	Cellular Component	0.105094	0.585748	3	12
GO:0042470 melanosome	4	0.326	0.211	Cellular Component	0.107775	0.585748	4	19
GO:0016592 mediator complex	6	0.489	0.176	Cellular Component	0.108951	0.585748	6	34
GO:0030118 clathrin coat	6	0.489	0.176	Cellular Component	0.108951	0.585748	6	34
GO:0030119 AP-type membrane coat adaptor complex	6	0.489	0.176	Cellular Component	0.108951	0.585748	6	34
GO:0030123 AP-3 adaptor complex	2	0.163	0.333	Cellular Component	0.109828	0.585748	2	6
GO:0030130 clathrin coat of trans-Golgi network vesicle	2	0.163	0.333	Cellular Component	0.109828	0.585748	2	6
GO:0042622 photoreceptor outer segment membrane	2	0.163	0.333	Cellular Component	0.109828	0.585748	2	6
GO:0043203 axon hillock	2	0.163	0.333	Cellular Component	0.109828	0.585748	2	6
GO:1990454 L-type voltage-gated calcium channel complex	2	0.163	0.333	Cellular Component	0.109828	0.585748	2	6
GO:0044455 mitochondrial membrane part	19	1.55	0.131	Cellular Component	0.114421	0.606206	19	145
GO:0008328 ionotropic glutamate receptor complex	5	0.408	0.185	Cellular Component	0.117554	0.618706	5	27
GO:0030659 cytoplasmic vesicle membrane	19	1.55	0.13	Cellular Component	0.12015	0.628233	19	146
GO:0000932 cytoplasmic mRNA processing body	7	0.571	0.163	Cellular Component	0.121731	0.62829	7	43
GO:0015935 small ribosomal subunit	7	0.571	0.163	Cellular Component	0.121731	0.62829	7	43
GO:0043601 nuclear replisome	4	0.326	0.2	Cellular Component	0.124832	0.636085	4	20
GO:0048770 pigment granule	4	0.326	0.2	Cellular Component	0.124832	0.636085	4	20
GO:0002102 podosome	3	0.245	0.231	Cellular Component	0.127127	0.641464	3	13
GO:0071944 cell periphery	256	20.881	0.104	Cellular Component	0.127879	0.641464	256	2460
GO:0001650 fibrillar center	14	1.142	0.136	Cellular Component	0.128293	0.641464	14	103
GO:0045335 phagocytic vesicle	8	0.653	0.154	Cellular Component	0.130876	0.648784	8	52
GO:0031301 integral component of organelle membrane	22	1.794	0.126	Cellular Component	0.131379	0.648784	22	175
GO:0032592 integral component of mitochondrial membrane	7	0.571	0.159	Cellular Component	0.133286	0.652473	7	44
GO:0044445 cytosolic part	14	1.142	0.135	Cellular Component	0.135708	0.652473	14	104
GO:0030176 integral component of endoplasmic reticulum membrane	11	0.897	0.141	Cellular Component	0.13688	0.652473	11	78
GO:0016023 cytoplasmic, membrane-bounded vesicle	51	4.16	0.114	Cellular Component	0.139214	0.652473	51	448
GO:0030894 replisome	4	0.326	0.19	Cellular Component	0.14294	0.652473	4	21
GO:0000346 transcription export complex	2	0.163	0.286	Cellular Component	0.144106	0.652473	2	7
GO:0000347 THO complex	2	0.163	0.286	Cellular Component	0.144106	0.652473	2	7
GO:0005916 fascia adherens	2	0.163	0.286	Cellular Component	0.144106	0.652473	2	7
GO:0012510 trans-Golgi network transport vesicle membrane	2	0.163	0.286	Cellular Component	0.144106	0.652473	2	7
GO:0031414 N-terminal protein acetyltransferase complex	2	0.163	0.286	Cellular Component	0.144106	0.652473	2	7
GO:0034098 VCP-NPL4-UFD1 AAA ATPase complex	2	0.163	0.286	Cellular Component	0.144106	0.652473	2	7
GO:0061617 MICOS complex	2	0.163	0.286	Cellular Component	0.144106	0.652473	2	7
GO:0061702 inflammasome complex	2	0.163	0.286	Cellular Component	0.144106	0.652473	2	7
GO:0097449 astrocyte projection	2	0.163	0.286	Cellular Component	0.144106	0.652473	2	7
GO:0022627 cytosolic small ribosomal subunit	3	0.245	0.214	Cellular Component	0.150625	0.652473	3	14
GO:0032039 integrator complex	3	0.245	0.214	Cellular Component	0.150625	0.652473	3	14
GO:0098797 plasma membrane protein complex	41	3.344	0.115	Cellular Component	0.151158	0.652473	41	356
GO:0098573 intrinsic component of mitochondrial membrane	7	0.571	0.152	Cellular Component	0.157933	0.652473	7	46
GO:0031982 vesicle	77	6.281	0.109	Cellular Component	0.160888	0.652473	77	705
GO:0016328 lateral plasma membrane	5	0.408	0.167	Cellular Component	0.163923	0.652473	5	30
GO:0030017 sarcomere	12	0.979	0.133	Cellular Component	0.166321	0.652473	12	90
GO:0032281 AMPA glutamate receptor complex	3	0.245	0.2	Cellular Component	0.175363	0.652473	3	15
GO:0098644 complex of collagen trimers	3	0.245	0.2	Cellular Component	0.175363	0.652473	3	15
GO:0005694 chromosome	77	6.281	0.108	Cellular Component	0.177272	0.652473	77	710
GO:0000276 mitochondrial proton-transporting ATP synthase complex, coupling factor F(o)	2	0.163	0.25	Cellular Component	0.180192	0.652473	2	8
GO:0001527 microfibril	2	0.163	0.25	Cellular Component	0.180192	0.652473	2	8
GO:0001741 XY body	2	0.163	0.25	Cellular Component	0.180192	0.652473	2	8
GO:0017146 NMDA selective glutamate receptor complex	2	0.163	0.25	Cellular Component	0.180192	0.652473	2	8
GO:0032809 neuronal cell body membrane	2	0.163	0.25	Cellular Component	0.180192	0.652473	2	8
GO:0043205 fibril	2	0.163	0.25	Cellular Component	0.180192	0.652473	2	8
GO:0070938 contractile ring	2	0.163	0.25	Cellular Component	0.180192	0.652473	2	8
GO:0031526 brush border membrane	4	0.326	0.174	Cellular Component	0.181924	0.652473	4	23
GO:0031227 intrinsic component of endoplasmic reticulum membrane	11	0.897	0.133	Cellular Component	0.184673	0.652473	11	83
GO:0030016 myofibril	14	1.142	0.127	Cellular Component	0.184967	0.652473	14	110
GO:0019867 outer membrane	12	0.979	0.13	Cellular Component	0.185302	0.652473	12	92
GO:0031968 organelle outer membrane	12	0.979	0.13	Cellular Component	0.185302	0.652473	12	92
GO:0000438 core TFIIH complex portion of holo TFIIH complex	1	0.082	0.5	Cellular Component	0.185955	0.652473	1	2
GO:0000806 Y chromosome	1	0.082	0.5	Cellular Component	0.185955	0.652473	1	2
GO:0005927 muscle tendon junction	1	0.082	0.5	Cellular Component	0.185955	0.652473	1	2
GO:0031084 BLOC-2 complex	1	0.082	0.5	Cellular Component	0.185955	0.652473	1	2
GO:0031092 platelet alpha granule membrane	1	0.082	0.5	Cellular Component	0.185955	0.652473	1	2
GO:0032010 phagolysosome	1	0.082	0.5	Cellular Component	0.185955	0.652473	1	2
GO:0032127 dense core granule membrane	1	0.082	0.5	Cellular Component	0.185955	0.652473	1	2
GO:0032585 multivesicular body membrane	1	0.082	0.5	Cellular Component	0.185955	0.652473	1	2
GO:0034687 integrin alphaL-beta2 complex	1	0.082	0.5	Cellular Component	0.185955	0.652473	1	2
GO:0035517 PR-DUB complex	1	0.082	0.5	Cellular Component	0.185955	0.652473	1	2
GO:0036156 inner dynein arm	1	0.082	0.5	Cellular Component	0.185955	0.652473	1	2
GO:0036501 UFD1-NPL4 complex	1	0.082	0.5	Cellular Component	0.185955	0.652473	1	2
GO:0036502 Derlin-1-VIMP complex	1	0.082	0.5	Cellular Component	0.185955	0.652473	1	2
GO:0042612 MHC class I protein complex	1	0.082	0.5	Cellular Component	0.185955	0.652473	1	2
GO:0043511 inhibin complex	1	0.082	0.5	Cellular Component	0.185955	0.652473	1	2
GO:0043512 inhibin A complex	1	0.082	0.5	Cellular Component	0.185955	0.652473	1	2
GO:0070724 BMP receptor complex	1	0.082	0.5	Cellular Component	0.185955	0.652473	1	2
GO:0070993 translation preinitiation complex	1	0.082	0.5	Cellular Component	0.185955	0.652473	1	2
GO:0071065 alpha9-beta1 integrin-vascular cell adhesion molecule-1 complex	1	0.082	0.5	Cellular Component	0.185955	0.652473	1	2
GO:0071133 alpha9-beta1 integrin-ADAM8 complex	1	0.082	0.5	Cellular Component	0.185955	0.652473	1	2
GO:0072534 perineuronal net	1	0.082	0.5	Cellular Component	0.185955	0.652473	1	2
GO:0097123 cyclin A1-CDK2 complex	1	0.082	0.5	Cellular Component	0.185955	0.652473	1	2
GO:0097134 cyclin E1-CDK2 complex	1	0.082	0.5	Cellular Component	0.185955	0.652473	1	2
GO:0097135 cyclin E2-CDK2 complex	1	0.082	0.5	Cellular Component	0.185955	0.652473	1	2
GO:0097196 Shu complex	1	0.082	0.5	Cellular Component	0.185955	0.652473	1	2
GO:0097524 sperm plasma membrane	1	0.082	0.5	Cellular Component	0.185955	0.652473	1	2
GO:1902560 GMP reductase complex	1	0.082	0.5	Cellular Component	0.185955	0.652473	1	2
GO:1902636 kinociliary basal body	1	0.082	0.5	Cellular Component	0.185955	0.652473	1	2
GO:1904115 axon cytoplasm	1	0.082	0.5	Cellular Component	0.185955	0.652473	1	2
GO:1990622 CHOP-ATF3 complex	1	0.082	0.5	Cellular Component	0.185955	0.652473	1	2
GO:0044432 endoplasmic reticulum part	41	3.344	0.113	Cellular Component	0.187698	0.655714	41	364
GO:0005770 late endosome	14	1.142	0.126	Cellular Component	0.193928	0.669736	14	111
GO:0031300 intrinsic component of organelle membrane	22	1.794	0.119	Cellular Component	0.194457	0.669736	22	185
GO:0098796 membrane protein complex	80	6.525	0.107	Cellular Component	0.196715	0.669736	80	745
GO:0005905 coated pit	5	0.408	0.156	Cellular Component	0.198264	0.669736	5	32
GO:0031902 late endosome membrane	5	0.408	0.156	Cellular Component	0.198264	0.669736	5	32
GO:0045177 apical part of cell	23	1.876	0.118	Cellular Component	0.198839	0.669736	23	195
GO:0005779 integral component of peroxisomal membrane	3	0.245	0.188	Cellular Component	0.201121	0.669736	3	16
GO:0005852 eukaryotic translation initiation factor 3 complex	3	0.245	0.188	Cellular Component	0.201121	0.669736	3	16
GO:0031231 intrinsic component of peroxisomal membrane	3	0.245	0.188	Cellular Component	0.201121	0.669736	3	16
GO:0032588 trans-Golgi network membrane	3	0.245	0.188	Cellular Component	0.201121	0.669736	3	16
GO:0005581 collagen trimer	4	0.326	0.167	Cellular Component	0.202595	0.669736	4	24
GO:0005669 transcription factor TFIID complex	4	0.326	0.167	Cellular Component	0.202595	0.669736	4	24
GO:0030131 clathrin adaptor complex	4	0.326	0.167	Cellular Component	0.202595	0.669736	4	24
GO:0031967 organelle envelope	61	4.976	0.109	Cellular Component	0.207578	0.680585	61	562
GO:0031975 envelope	61	4.976	0.109	Cellular Component	0.207578	0.680585	61	562
GO:0044297 cell body	22	1.794	0.118	Cellular Component	0.208645	0.681146	22	187
GO:0044433 cytoplasmic vesicle part	19	1.55	0.119	Cellular Component	0.209452	0.681146	19	159
GO:0005583 fibrillar collagen trimer	2	0.163	0.222	Cellular Component	0.217406	0.6957	2	9
GO:0005666 DNA-directed RNA polymerase III complex	2	0.163	0.222	Cellular Component	0.217406	0.6957	2	9
GO:0032433 filopodium tip	2	0.163	0.222	Cellular Component	0.217406	0.6957	2	9
GO:0098643 banded collagen fibril	2	0.163	0.222	Cellular Component	0.217406	0.6957	2	9
GO:0044427 chromosomal part	71	5.791	0.107	Cellular Component	0.220225	0.701912	71	663
GO:0000314 organellar small ribosomal subunit	3	0.245	0.176	Cellular Component	0.227683	0.717113	3	17
GO:0005763 mitochondrial small ribosomal subunit	3	0.245	0.176	Cellular Component	0.227683	0.717113	3	17
GO:0030125 clathrin vesicle coat	3	0.245	0.176	Cellular Component	0.227683	0.717113	3	17
GO:0044452 nucleolar part	15	1.223	0.121	Cellular Component	0.228933	0.71768	15	124
GO:0005788 endoplasmic reticulum lumen	5	0.408	0.147	Cellular Component	0.234792	0.71768	5	34
GO:0016604 nuclear body	59	4.812	0.107	Cellular Component	0.240468	0.71768	59	550
GO:0005768 endosome	47	3.834	0.109	Cellular Component	0.242525	0.71768	47	433
GO:0005741 mitochondrial outer membrane	10	0.816	0.125	Cellular Component	0.253176	0.71768	10	80
GO:0005759 mitochondrial matrix	18	1.468	0.116	Cellular Component	0.254549	0.71768	18	155
GO:0005753 mitochondrial proton-transporting ATP synthase complex	3	0.245	0.167	Cellular Component	0.254848	0.71768	3	18
GO:0098799 outer mitochondrial membrane protein complex	3	0.245	0.167	Cellular Component	0.254848	0.71768	3	18
GO:0005892 acetylcholine-gated channel complex	2	0.163	0.2	Cellular Component	0.255183	0.71768	2	10
GO:0043240 Fanconi anaemia nuclear complex	2	0.163	0.2	Cellular Component	0.255183	0.71768	2	10
GO:0044298 cell body membrane	2	0.163	0.2	Cellular Component	0.255183	0.71768	2	10
GO:0071437 invadopodium	2	0.163	0.2	Cellular Component	0.255183	0.71768	2	10
GO:0000428 DNA-directed RNA polymerase complex	11	0.897	0.122	Cellular Component	0.26231	0.71768	11	90
GO:0055029 nuclear DNA-directed RNA polymerase complex	11	0.897	0.122	Cellular Component	0.26231	0.71768	11	90
GO:0031410 cytoplasmic vesicle	58	4.731	0.106	Cellular Component	0.262989	0.71768	58	545
GO:0000214 tRNA-intron endonuclease complex	1	0.082	0.333	Cellular Component	0.265542	0.71768	1	3
GO:0000439 core TFIIH complex	1	0.082	0.333	Cellular Component	0.265542	0.71768	1	3
GO:0000814 ESCRT II complex	1	0.082	0.333	Cellular Component	0.265542	0.71768	1	3
GO:0005784 Sec61 translocon complex	1	0.082	0.333	Cellular Component	0.265542	0.71768	1	3
GO:0005859 muscle myosin complex	1	0.082	0.333	Cellular Component	0.265542	0.71768	1	3
GO:0005944 phosphatidylinositol 3-kinase complex, class IB	1	0.082	0.333	Cellular Component	0.265542	0.71768	1	3
GO:0008537 proteasome activator complex	1	0.082	0.333	Cellular Component	0.265542	0.71768	1	3
GO:0008541 proteasome regulatory particle, lid subcomplex	1	0.082	0.333	Cellular Component	0.265542	0.71768	1	3
GO:0019814 immunoglobulin complex	1	0.082	0.333	Cellular Component	0.265542	0.71768	1	3
GO:0019815 B cell receptor complex	1	0.082	0.333	Cellular Component	0.265542	0.71768	1	3
GO:0030121 AP-1 adaptor complex	1	0.082	0.333	Cellular Component	0.265542	0.71768	1	3
GO:0031618 nuclear pericentric heterochromatin	1	0.082	0.333	Cellular Component	0.265542	0.71768	1	3
GO:0032937 SREBP-SCAP-Insig complex	1	0.082	0.333	Cellular Component	0.265542	0.71768	1	3
GO:0033186 CAF-1 complex	1	0.082	0.333	Cellular Component	0.265542	0.71768	1	3
GO:0033503 HULC complex	1	0.082	0.333	Cellular Component	0.265542	0.71768	1	3
GO:0034673 inhibin-betaglycan-ActRII complex	1	0.082	0.333	Cellular Component	0.265542	0.71768	1	3
GO:0035748 myelin sheath abaxonal region	1	0.082	0.333	Cellular Component	0.265542	0.71768	1	3
GO:0043202 lysosomal lumen	1	0.082	0.333	Cellular Component	0.265542	0.71768	1	3
GO:0043219 lateral loop	1	0.082	0.333	Cellular Component	0.265542	0.71768	1	3
GO:0061689 tricellular tight junction	1	0.082	0.333	Cellular Component	0.265542	0.71768	1	3
GO:0071256 translocon complex	1	0.082	0.333	Cellular Component	0.265542	0.71768	1	3
GO:0071942 XPC complex	1	0.082	0.333	Cellular Component	0.265542	0.71768	1	3
GO:0090443 FAR/SIN/STRIPAK complex	1	0.082	0.333	Cellular Component	0.265542	0.71768	1	3
GO:0090498 extrinsic component of Golgi membrane	1	0.082	0.333	Cellular Component	0.265542	0.71768	1	3
GO:0090651 apical cytoplasm	1	0.082	0.333	Cellular Component	0.265542	0.71768	1	3
GO:0097124 cyclin A2-CDK2 complex	1	0.082	0.333	Cellular Component	0.265542	0.71768	1	3
GO:0097443 sorting endosome	1	0.082	0.333	Cellular Component	0.265542	0.71768	1	3
GO:0061695 transferase complex, transferring phosphorus-containing groups	19	1.55	0.114	Cellular Component	0.2676	0.71966	19	166
GO:0031305 integral component of mitochondrial inner membrane	4	0.326	0.148	Cellular Component	0.268073	0.71966	4	27
GO:0030880 RNA polymerase complex	11	0.897	0.121	Cellular Component	0.274221	0.733702	11	91
GO:0099503 secretory vesicle	24	1.958	0.112	Cellular Component	0.275844	0.735583	24	215
GO:0044459 plasma membrane part	128	10.44	0.103	Cellular Component	0.284202	0.755353	128	1247
GO:0098862 cluster of actin-based cell projections	11	0.897	0.12	Cellular Component	0.286296	0.756279	11	92
GO:0014704 intercalated disc	4	0.326	0.143	Cellular Component	0.29071	0.756279	4	28
GO:0031304 intrinsic component of mitochondrial inner membrane	4	0.326	0.143	Cellular Component	0.29071	0.756279	4	28
GO:0005865 striated muscle thin filament	2	0.163	0.182	Cellular Component	0.293058	0.756279	2	11
GO:0017101 aminoacyl-tRNA synthetase multienzyme complex	2	0.163	0.182	Cellular Component	0.293058	0.756279	2	11
GO:0033391 chromatoid body	2	0.163	0.182	Cellular Component	0.293058	0.756279	2	11
GO:0035102 PRC1 complex	2	0.163	0.182	Cellular Component	0.293058	0.756279	2	11
GO:0042101 T cell receptor complex	2	0.163	0.182	Cellular Component	0.293058	0.756279	2	11
GO:0097386 glial cell projection	2	0.163	0.182	Cellular Component	0.293058	0.756279	2	11
GO:0005765 lysosomal membrane	9	0.734	0.122	Cellular Component	0.295923	0.758778	9	74
GO:0098852 lytic vacuole membrane	9	0.734	0.122	Cellular Component	0.295923	0.758778	9	74
GO:0000502 proteasome complex	7	0.571	0.125	Cellular Component	0.305168	0.771093	7	56
GO:0044451 nucleoplasm part	86	7.015	0.103	Cellular Component	0.307702	0.771093	86	833
GO:0019898 extrinsic component of membrane	15	1.223	0.114	Cellular Component	0.308405	0.771093	15	132
GO:0097431 mitotic spindle pole	3	0.245	0.15	Cellular Component	0.310235	0.771093	3	20
GO:0043025 neuronal cell body	16	1.305	0.113	Cellular Component	0.312307	0.771093	16	142
GO:0043596 nuclear replication fork	4	0.326	0.138	Cellular Component	0.313588	0.771093	4	29
GO:0060170 ciliary membrane	4	0.326	0.138	Cellular Component	0.313588	0.771093	4	29
GO:0005769 early endosome	18	1.468	0.111	Cellular Component	0.318855	0.771093	18	162
GO:0036477 somatodendritic compartment	28	2.284	0.108	Cellular Component	0.322178	0.771093	28	260
GO:0070062 extracellular exosome	6	0.489	0.125	Cellular Component	0.327055	0.771093	6	48
GO:0005640 nuclear outer membrane	2	0.163	0.167	Cellular Component	0.330651	0.771093	2	12
GO:0005662 DNA replication factor A complex	2	0.163	0.167	Cellular Component	0.330651	0.771093	2	12
GO:0030132 clathrin coat of coated pit	2	0.163	0.167	Cellular Component	0.330651	0.771093	2	12
GO:0042575 DNA polymerase complex	2	0.163	0.167	Cellular Component	0.330651	0.771093	2	12
GO:0005795 Golgi stack	5	0.408	0.128	Cellular Component	0.332352	0.771093	5	39
GO:0005747 mitochondrial respiratory chain complex I	4	0.326	0.133	Cellular Component	0.336614	0.771093	4	30
GO:0030964 NADH dehydrogenase complex	4	0.326	0.133	Cellular Component	0.336614	0.771093	4	30
GO:0045271 respiratory chain complex I	4	0.326	0.133	Cellular Component	0.336614	0.771093	4	30
GO:1990391 DNA repair complex	4	0.326	0.133	Cellular Component	0.336614	0.771093	4	30
GO:0000322 storage vacuole	1	0.082	0.25	Cellular Component	0.337353	0.771093	1	4
GO:0005686 U2 snRNP	1	0.082	0.25	Cellular Component	0.337353	0.771093	1	4
GO:0005786 signal recognition particle, endoplasmic reticulum targeting	1	0.082	0.25	Cellular Component	0.337353	0.771093	1	4
GO:0005851 eukaryotic translation initiation factor 2B complex	1	0.082	0.25	Cellular Component	0.337353	0.771093	1	4
GO:0031094 platelet dense tubular network	1	0.082	0.25	Cellular Component	0.337353	0.771093	1	4
GO:0031371 ubiquitin conjugating enzyme complex	1	0.082	0.25	Cellular Component	0.337353	0.771093	1	4
GO:0031429 box H/ACA snoRNP complex	1	0.082	0.25	Cellular Component	0.337353	0.771093	1	4
GO:0035749 myelin sheath adaxonal region	1	0.082	0.25	Cellular Component	0.337353	0.771093	1	4
GO:0042105 alpha-beta T cell receptor complex	1	0.082	0.25	Cellular Component	0.337353	0.771093	1	4
GO:0060091 kinocilium	1	0.082	0.25	Cellular Component	0.337353	0.771093	1	4
GO:0070390 transcription export complex 2	1	0.082	0.25	Cellular Component	0.337353	0.771093	1	4
GO:0070876 SOSS complex	1	0.082	0.25	Cellular Component	0.337353	0.771093	1	4
GO:0072588 box H/ACA RNP complex	1	0.082	0.25	Cellular Component	0.337353	0.771093	1	4
GO:0090571 RNA polymerase II transcription repressor complex	1	0.082	0.25	Cellular Component	0.337353	0.771093	1	4
GO:0090661 box H/ACA telomerase RNP complex	1	0.082	0.25	Cellular Component	0.337353	0.771093	1	4
GO:0097255 R2TP complex	1	0.082	0.25	Cellular Component	0.337353	0.771093	1	4
GO:0097440 apical dendrite	1	0.082	0.25	Cellular Component	0.337353	0.771093	1	4
GO:0097450 astrocyte end-foot	1	0.082	0.25	Cellular Component	0.337353	0.771093	1	4
GO:0097651 phosphatidylinositol 3-kinase complex, class I	1	0.082	0.25	Cellular Component	0.337353	0.771093	1	4
GO:0031970 organelle envelope lumen	6	0.489	0.122	Cellular Component	0.345006	0.784105	6	49
GO:0044291 cell-cell contact zone	6	0.489	0.122	Cellular Component	0.345006	0.784105	6	49
GO:0016591 DNA-directed RNA polymerase II, holoenzyme	9	0.734	0.115	Cellular Component	0.352129	0.79646	9	78
GO:0005758 mitochondrial intermembrane space	5	0.408	0.125	Cellular Component	0.352434	0.79646	5	40
GO:0031225 anchored component of membrane	4	0.326	0.129	Cellular Component	0.359699	0.799251	4	31
GO:0071005 U2-type precatalytic spliceosome	4	0.326	0.129	Cellular Component	0.359699	0.799251	4	31
GO:0071011 precatalytic spliceosome	4	0.326	0.129	Cellular Component	0.359699	0.799251	4	31
GO:0097525 spliceosomal snRNP complex	4	0.326	0.129	Cellular Component	0.359699	0.799251	4	31
GO:0000307 cyclin-dependent protein kinase holoenzyme complex	3	0.245	0.136	Cellular Component	0.365925	0.799251	3	22
GO:0000803 sex chromosome	3	0.245	0.136	Cellular Component	0.365925	0.799251	3	22
GO:0005719 nuclear euchromatin	3	0.245	0.136	Cellular Component	0.365925	0.799251	3	22
GO:0022624 proteasome accessory complex	3	0.245	0.136	Cellular Component	0.365925	0.799251	3	22
GO:0001673 male germ cell nucleus	2	0.163	0.154	Cellular Component	0.367655	0.799251	2	13
GO:0005665 DNA-directed RNA polymerase II, core complex	2	0.163	0.154	Cellular Component	0.367655	0.799251	2	13
GO:0005689 U12-type spliceosomal complex	2	0.163	0.154	Cellular Component	0.367655	0.799251	2	13
GO:0005913 cell-cell adherens junction	2	0.163	0.154	Cellular Component	0.367655	0.799251	2	13
GO:0031307 integral component of mitochondrial outer membrane	2	0.163	0.154	Cellular Component	0.367655	0.799251	2	13
GO:0031672 A band	2	0.163	0.154	Cellular Component	0.367655	0.799251	2	13
GO:0015629 actin cytoskeleton	33	2.692	0.104	Cellular Component	0.370339	0.801422	33	316
GO:0005903 brush border	7	0.571	0.117	Cellular Component	0.370658	0.801422	7	60
GO:0098803 respiratory chain complex	5	0.408	0.122	Cellular Component	0.372568	0.803381	5	41
GO:0005764 lysosome	21	1.713	0.106	Cellular Component	0.380172	0.811713	21	198
GO:0005657 replication fork	6	0.489	0.118	Cellular Component	0.381131	0.811713	6	51
GO:0065010 extracellular membrane-bounded organelle	6	0.489	0.118	Cellular Component	0.381131	0.811713	6	51
GO:0031674 I band	7	0.571	0.115	Cellular Component	0.387216	0.811713	7	61
GO:0031594 neuromuscular junction	5	0.408	0.119	Cellular Component	0.392699	0.811713	5	42
GO:0015030 Cajal body	3	0.245	0.13	Cellular Component	0.393525	0.811713	3	23
GO:0030665 clathrin-coated vesicle membrane	3	0.245	0.13	Cellular Component	0.393525	0.811713	3	23
GO:0005684 U2-type spliceosomal complex	6	0.489	0.115	Cellular Component	0.399225	0.811713	6	52
GO:0045171 intercellular bridge	6	0.489	0.115	Cellular Component	0.399225	0.811713	6	52
GO:1903561 extracellular vesicle	6	0.489	0.115	Cellular Component	0.399225	0.811713	6	52
GO:0000177 cytoplasmic exosome (RNase complex)	1	0.082	0.2	Cellular Component	0.402149	0.811713	1	5
GO:0005750 mitochondrial respiratory chain complex III	1	0.082	0.2	Cellular Component	0.402149	0.811713	1	5
GO:0005845 mRNA cap binding complex	1	0.082	0.2	Cellular Component	0.402149	0.811713	1	5
GO:0005952 cAMP-dependent protein kinase complex	1	0.082	0.2	Cellular Component	0.402149	0.811713	1	5
GO:0008091 spectrin	1	0.082	0.2	Cellular Component	0.402149	0.811713	1	5
GO:0030314 junctional membrane complex	1	0.082	0.2	Cellular Component	0.402149	0.811713	1	5
GO:0030673 axolemma	1	0.082	0.2	Cellular Component	0.402149	0.811713	1	5
GO:0032590 dendrite membrane	1	0.082	0.2	Cellular Component	0.402149	0.811713	1	5
GO:0032839 dendrite cytoplasm	1	0.082	0.2	Cellular Component	0.402149	0.811713	1	5
GO:0045275 respiratory chain complex III	1	0.082	0.2	Cellular Component	0.402149	0.811713	1	5
GO:0072669 tRNA-splicing ligase complex	1	0.082	0.2	Cellular Component	0.402149	0.811713	1	5
GO:0089701 U2AF	1	0.082	0.2	Cellular Component	0.402149	0.811713	1	5
GO:0097504 Gemini of coiled bodies	1	0.082	0.2	Cellular Component	0.402149	0.811713	1	5
GO:0097512 cardiac myofibril	1	0.082	0.2	Cellular Component	0.402149	0.811713	1	5
GO:0001518 voltage-gated sodium channel complex	2	0.163	0.143	Cellular Component	0.403827	0.811713	2	14
GO:0005671 Ada2/Gcn5/Ada3 transcription activator complex	2	0.163	0.143	Cellular Component	0.403827	0.811713	2	14
GO:0031306 intrinsic component of mitochondrial outer membrane	2	0.163	0.143	Cellular Component	0.403827	0.811713	2	14
GO:0034702 ion channel complex	18	1.468	0.105	Cellular Component	0.406812	0.815663	18	171
GO:0036464 cytoplasmic ribonucleoprotein granule	14	1.142	0.106	Cellular Component	0.415536	0.828363	14	132
GO:0035770 ribonucleoprotein granule	15	1.223	0.106	Cellular Component	0.416023	0.828363	15	142
GO:0000323 lytic vacuole	21	1.713	0.104	Cellular Component	0.416801	0.828363	21	202
GO:0042383 sarcolemma	6	0.489	0.113	Cellular Component	0.417288	0.828363	6	53
GO:0031985 Golgi cisterna	3	0.245	0.125	Cellular Component	0.420801	0.833269	3	24
GO:0042579 microbody	9	0.734	0.108	Cellular Component	0.423995	0.835208	9	83
GO:0000152 nuclear ubiquitin ligase complex	4	0.326	0.118	Cellular Component	0.428514	0.835208	4	34
GO:0043230 extracellular organelle	6	0.489	0.111	Cellular Component	0.435284	0.835208	6	54
GO:0005838 proteasome regulatory particle	2	0.163	0.133	Cellular Component	0.438975	0.835208	2	15
GO:0005885 Arp2/3 protein complex	2	0.163	0.133	Cellular Component	0.438975	0.835208	2	15
GO:0045263 proton-transporting ATP synthase complex, coupling factor F(o)	2	0.163	0.133	Cellular Component	0.438975	0.835208	2	15
GO:1990752 microtubule end	3	0.245	0.12	Cellular Component	0.447649	0.835208	3	25
GO:0012505 endomembrane system	204	16.639	0.099	Cellular Component	0.450465	0.835208	204	2067
GO:0030532 small nuclear ribonucleoprotein complex	4	0.326	0.114	Cellular Component	0.451068	0.835208	4	35
GO:0000138 Golgi trans cisterna	1	0.082	0.167	Cellular Component	0.460613	0.835208	1	6
GO:0000164 protein phosphatase type 1 complex	1	0.082	0.167	Cellular Component	0.460613	0.835208	1	6
GO:0000788 nuclear nucleosome	1	0.082	0.167	Cellular Component	0.460613	0.835208	1	6
GO:0000815 ESCRT III complex	1	0.082	0.167	Cellular Component	0.460613	0.835208	1	6
GO:0005587 collagen type IV trimer	1	0.082	0.167	Cellular Component	0.460613	0.835208	1	6
GO:0005675 holo TFIIH complex	1	0.082	0.167	Cellular Component	0.460613	0.835208	1	6
GO:0005744 mitochondrial inner membrane presequence translocase complex	1	0.082	0.167	Cellular Component	0.460613	0.835208	1	6
GO:0005833 hemoglobin complex	1	0.082	0.167	Cellular Component	0.460613	0.835208	1	6
GO:0005861 troponin complex	1	0.082	0.167	Cellular Component	0.460613	0.835208	1	6
GO:0019908 nuclear cyclin-dependent protein kinase holoenzyme complex	1	0.082	0.167	Cellular Component	0.460613	0.835208	1	6
GO:0030285 integral component of synaptic vesicle membrane	1	0.082	0.167	Cellular Component	0.460613	0.835208	1	6
GO:0030688 preribosome, small subunit precursor	1	0.082	0.167	Cellular Component	0.460613	0.835208	1	6
GO:0030877 beta-catenin destruction complex	1	0.082	0.167	Cellular Component	0.460613	0.835208	1	6
GO:0032009 early phagosome	1	0.082	0.167	Cellular Component	0.460613	0.835208	1	6
GO:0032838 cell projection cytoplasm	1	0.082	0.167	Cellular Component	0.460613	0.835208	1	6
GO:0033268 node of Ranvier	1	0.082	0.167	Cellular Component	0.460613	0.835208	1	6
GO:0034518 RNA cap binding complex	1	0.082	0.167	Cellular Component	0.460613	0.835208	1	6
GO:0042589 zymogen granule membrane	1	0.082	0.167	Cellular Component	0.460613	0.835208	1	6
GO:0043034 costamere	1	0.082	0.167	Cellular Component	0.460613	0.835208	1	6
GO:0070449 elongin complex	1	0.082	0.167	Cellular Component	0.460613	0.835208	1	6
GO:0070820 tertiary granule	1	0.082	0.167	Cellular Component	0.460613	0.835208	1	6
GO:0098642 network-forming collagen trimer	1	0.082	0.167	Cellular Component	0.460613	0.835208	1	6
GO:0098645 collagen network	1	0.082	0.167	Cellular Component	0.460613	0.835208	1	6
GO:0098651 basement membrane collagen trimer	1	0.082	0.167	Cellular Component	0.460613	0.835208	1	6
GO:0000790 nuclear chromatin	20	1.631	0.102	Cellular Component	0.464077	0.835208	20	197
GO:0000922 spindle pole	9	0.734	0.105	Cellular Component	0.467025	0.835208	9	86
GO:0030117 membrane coat	8	0.653	0.105	Cellular Component	0.468318	0.835208	8	76
GO:0048475 coated membrane	8	0.653	0.105	Cellular Component	0.468318	0.835208	8	76
GO:0017053 transcriptional repressor complex	6	0.489	0.107	Cellular Component	0.47094	0.835208	6	56
GO:0030014 CCR4-NOT complex	2	0.163	0.125	Cellular Component	0.472954	0.835208	2	16
GO:0030140 trans-Golgi network transport vesicle	2	0.163	0.125	Cellular Component	0.472954	0.835208	2	16
GO:0034358 plasma lipoprotein particle	2	0.163	0.125	Cellular Component	0.472954	0.835208	2	16
GO:0036379 myofilament	2	0.163	0.125	Cellular Component	0.472954	0.835208	2	16
GO:0042611 MHC protein complex	2	0.163	0.125	Cellular Component	0.472954	0.835208	2	16
GO:1990777 lipoprotein particle	2	0.163	0.125	Cellular Component	0.472954	0.835208	2	16
GO:0032421 stereocilium bundle	4	0.326	0.111	Cellular Component	0.473327	0.835208	4	36
GO:0035861 site of double-strand break	4	0.326	0.111	Cellular Component	0.473327	0.835208	4	36
GO:0000791 euchromatin	3	0.245	0.115	Cellular Component	0.473981	0.835208	3	26
GO:0005778 peroxisomal membrane	3	0.245	0.115	Cellular Component	0.473981	0.835208	3	26
GO:0031903 microbody membrane	3	0.245	0.115	Cellular Component	0.473981	0.835208	3	26
GO:0046658 anchored component of plasma membrane	3	0.245	0.115	Cellular Component	0.473981	0.835208	3	26
GO:0048471 perinuclear region of cytoplasm	33	2.692	0.1	Cellular Component	0.47969	0.84341	33	331
GO:0016459 myosin complex	5	0.408	0.106	Cellular Component	0.491611	0.857516	5	47
GO:1902495 transmembrane transporter complex	19	1.55	0.1	Cellular Component	0.494285	0.857516	19	190
GO:0008180 COP9 signalosome	3	0.245	0.111	Cellular Component	0.499719	0.857516	3	27
GO:0045259 proton-transporting ATP synthase complex	3	0.245	0.111	Cellular Component	0.499719	0.857516	3	27
GO:0000145 exocyst	2	0.163	0.118	Cellular Component	0.505657	0.857516	2	17
GO:0005868 cytoplasmic dynein complex	2	0.163	0.118	Cellular Component	0.505657	0.857516	2	17
GO:0034706 sodium channel complex	2	0.163	0.118	Cellular Component	0.505657	0.857516	2	17
GO:0043073 germ cell nucleus	2	0.163	0.118	Cellular Component	0.505657	0.857516	2	17
GO:0044215 other organism	2	0.163	0.118	Cellular Component	0.505657	0.857516	2	17
GO:0044217 other organism part	2	0.163	0.118	Cellular Component	0.505657	0.857516	2	17
GO:1902911 protein kinase complex	6	0.489	0.103	Cellular Component	0.505941	0.857516	6	58
GO:0044798 nuclear transcription factor complex	12	0.979	0.1	Cellular Component	0.511989	0.857516	12	120
GO:0005767 secondary lysosome	1	0.082	0.143	Cellular Component	0.513364	0.857516	1	7
GO:0005790 smooth endoplasmic reticulum	1	0.082	0.143	Cellular Component	0.513364	0.857516	1	7
GO:0005797 Golgi medial cisterna	1	0.082	0.143	Cellular Component	0.513364	0.857516	1	7
GO:0016011 dystroglycan complex	1	0.082	0.143	Cellular Component	0.513364	0.857516	1	7
GO:0016342 catenin complex	1	0.082	0.143	Cellular Component	0.513364	0.857516	1	7
GO:0034663 endoplasmic reticulum chaperone complex	1	0.082	0.143	Cellular Component	0.513364	0.857516	1	7
GO:0036513 Derlin-1 retrotranslocation complex	1	0.082	0.143	Cellular Component	0.513364	0.857516	1	7
GO:0042588 zymogen granule	1	0.082	0.143	Cellular Component	0.513364	0.857516	1	7
GO:0097197 tetraspanin-enriched microdomain	1	0.082	0.143	Cellular Component	0.513364	0.857516	1	7
GO:0097542 ciliary tip	1	0.082	0.143	Cellular Component	0.513364	0.857516	1	7
GO:0099523 presynaptic cytosol	1	0.082	0.143	Cellular Component	0.513364	0.857516	1	7
GO:1990351 transporter complex	19	1.55	0.099	Cellular Component	0.513438	0.857516	19	192
GO:0005774 vacuolar membrane	10	0.816	0.1	Cellular Component	0.519116	0.862296	10	100
GO:0090575 RNA polymerase II transcription factor complex	10	0.816	0.1	Cellular Component	0.519116	0.862296	10	100
GO:0019005 SCF ubiquitin ligase complex	3	0.245	0.107	Cellular Component	0.5248	0.862296	3	28
GO:0044454 nuclear chromosome part	31	2.529	0.098	Cellular Component	0.527495	0.862296	31	317
GO:0098791 Golgi subcompartment	14	1.142	0.099	Cellular Component	0.528229	0.862296	14	142
GO:0031234 extrinsic component of cytoplasmic side of plasma membrane	5	0.408	0.102	Cellular Component	0.529579	0.862296	5	49
GO:0030666 endocytic vesicle membrane	2	0.163	0.111	Cellular Component	0.537008	0.862296	2	18
GO:0031201 SNARE complex	2	0.163	0.111	Cellular Component	0.537008	0.862296	2	18
GO:0032994 protein-lipid complex	2	0.163	0.111	Cellular Component	0.537008	0.862296	2	18
GO:0035371 microtubule plus-end	2	0.163	0.111	Cellular Component	0.537008	0.862296	2	18
GO:0045334 clathrin-coated endocytic vesicle	2	0.163	0.111	Cellular Component	0.537008	0.862296	2	18
GO:0000151 ubiquitin ligase complex	17	1.387	0.098	Cellular Component	0.538785	0.862296	17	174
GO:0005802 trans-Golgi network	11	0.897	0.098	Cellular Component	0.54028	0.862296	11	112
GO:0045202 synapse	41	3.344	0.097	Cellular Component	0.541644	0.862296	41	422
GO:0000781 chromosome, telomeric region	7	0.571	0.099	Cellular Component	0.549053	0.862296	7	71
GO:0043209 myelin sheath	3	0.245	0.103	Cellular Component	0.54917	0.862296	3	29
GO:0044438 microbody part	3	0.245	0.103	Cellular Component	0.54917	0.862296	3	29
GO:0044439 peroxisomal part	3	0.245	0.103	Cellular Component	0.54917	0.862296	3	29
GO:0034705 potassium channel complex	6	0.489	0.098	Cellular Component	0.556742	0.862296	6	61
GO:0000805 X chromosome	1	0.082	0.125	Cellular Component	0.56096	0.862296	1	8
GO:0000808 origin recognition complex	1	0.082	0.125	Cellular Component	0.56096	0.862296	1	8
GO:0001931 uropod	1	0.082	0.125	Cellular Component	0.56096	0.862296	1	8
GO:0005664 nuclear origin of replication recognition complex	1	0.082	0.125	Cellular Component	0.56096	0.862296	1	8
GO:0005685 U1 snRNP	1	0.082	0.125	Cellular Component	0.56096	0.862296	1	8
GO:0005766 primary lysosome	1	0.082	0.125	Cellular Component	0.56096	0.862296	1	8
GO:0016460 myosin II complex	1	0.082	0.125	Cellular Component	0.56096	0.862296	1	8
GO:0030122 AP-2 adaptor complex	1	0.082	0.125	Cellular Component	0.56096	0.862296	1	8
GO:0030681 multimeric ribonuclease P complex	1	0.082	0.125	Cellular Component	0.56096	0.862296	1	8
GO:0030686 90S preribosome	1	0.082	0.125	Cellular Component	0.56096	0.862296	1	8
GO:0031143 pseudopodium	1	0.082	0.125	Cellular Component	0.56096	0.862296	1	8
GO:0031362 anchored component of external side of plasma membrane	1	0.082	0.125	Cellular Component	0.56096	0.862296	1	8
GO:0034464 BBSome	1	0.082	0.125	Cellular Component	0.56096	0.862296	1	8
GO:0042582 azurophil granule	1	0.082	0.125	Cellular Component	0.56096	0.862296	1	8
GO:0042627 chylomicron	1	0.082	0.125	Cellular Component	0.56096	0.862296	1	8
GO:0043186 P granule	1	0.082	0.125	Cellular Component	0.56096	0.862296	1	8
GO:0044305 calyx of Held	1	0.082	0.125	Cellular Component	0.56096	0.862296	1	8
GO:0045495 pole plasm	1	0.082	0.125	Cellular Component	0.56096	0.862296	1	8
GO:0060293 germ plasm	1	0.082	0.125	Cellular Component	0.56096	0.862296	1	8
GO:0070652 HAUS complex	1	0.082	0.125	Cellular Component	0.56096	0.862296	1	8
GO:0071203 WASH complex	1	0.082	0.125	Cellular Component	0.56096	0.862296	1	8
GO:0072546 ER membrane protein complex	1	0.082	0.125	Cellular Component	0.56096	0.862296	1	8
GO:0016363 nuclear matrix	5	0.408	0.098	Cellular Component	0.56623	0.862296	5	51
GO:0005680 anaphase-promoting complex	2	0.163	0.105	Cellular Component	0.566959	0.862296	2	19
GO:0036452 ESCRT complex	2	0.163	0.105	Cellular Component	0.566959	0.862296	2	19
GO:0043204 perikaryon	2	0.163	0.105	Cellular Component	0.566959	0.862296	2	19
GO:0071007 U2-type catalytic step 2 spliceosome	2	0.163	0.105	Cellular Component	0.566959	0.862296	2	19
GO:0097225 sperm midpiece	2	0.163	0.105	Cellular Component	0.566959	0.862296	2	19
GO:0098858 actin-based cell projection	10	0.816	0.096	Cellular Component	0.570688	0.86632	10	104
GO:0000228 nuclear chromosome	33	2.692	0.096	Cellular Component	0.57331	0.868651	33	344
GO:0030286 dynein complex	4	0.326	0.098	Cellular Component	0.578513	0.873641	4	41
GO:0098805 whole membrane	90	7.341	0.096	Cellular Component	0.5811	0.873641	90	935
GO:0005746 mitochondrial respiratory chain	5	0.408	0.096	Cellular Component	0.583996	0.873641	5	52
GO:1902554 serine/threonine protein kinase complex	5	0.408	0.096	Cellular Component	0.583996	0.873641	5	52
GO:0099738 cell cortex region	2	0.163	0.1	Cellular Component	0.595484	0.873641	2	20
GO:0005891 voltage-gated calcium channel complex	3	0.245	0.097	Cellular Component	0.595619	0.873641	3	31
GO:0031901 early endosome membrane	3	0.245	0.097	Cellular Component	0.595619	0.873641	3	31
GO:0005902 microvillus	4	0.326	0.095	Cellular Component	0.598073	0.873641	4	42
GO:0032432 actin filament bundle	4	0.326	0.095	Cellular Component	0.598073	0.873641	4	42
GO:0070469 respiratory chain	5	0.408	0.094	Cellular Component	0.601362	0.873641	5	53
GO:0000153 cytoplasmic ubiquitin ligase complex	1	0.082	0.111	Cellular Component	0.603904	0.873641	1	9
GO:0005641 nuclear envelope lumen	1	0.082	0.111	Cellular Component	0.603904	0.873641	1	9
GO:0005775 vacuolar lumen	1	0.082	0.111	Cellular Component	0.603904	0.873641	1	9
GO:0005942 phosphatidylinositol 3-kinase complex	1	0.082	0.111	Cellular Component	0.603904	0.873641	1	9
GO:0030008 TRAPP complex	1	0.082	0.111	Cellular Component	0.603904	0.873641	1	9
GO:0030128 clathrin coat of endocytic vesicle	1	0.082	0.111	Cellular Component	0.603904	0.873641	1	9
GO:0030677 ribonuclease P complex	1	0.082	0.111	Cellular Component	0.603904	0.873641	1	9
GO:0031233 intrinsic component of external side of plasma membrane	1	0.082	0.111	Cellular Component	0.603904	0.873641	1	9
GO:0031254 cell trailing edge	1	0.082	0.111	Cellular Component	0.603904	0.873641	1	9
GO:0031430 M band	1	0.082	0.111	Cellular Component	0.603904	0.873641	1	9
GO:0032580 Golgi cisterna membrane	1	0.082	0.111	Cellular Component	0.603904	0.873641	1	9
GO:0032806 carboxy-terminal domain protein kinase complex	1	0.082	0.111	Cellular Component	0.603904	0.873641	1	9
GO:0044615 nuclear pore nuclear basket	1	0.082	0.111	Cellular Component	0.603904	0.873641	1	9
GO:0060077 inhibitory synapse	1	0.082	0.111	Cellular Component	0.603904	0.873641	1	9
GO:1990907 beta-catenin-TCF complex	1	0.082	0.111	Cellular Component	0.603904	0.873641	1	9
GO:0005925 focal adhesion	10	0.816	0.093	Cellular Component	0.607771	0.877648	10	107
GO:0000784 nuclear chromosome, telomeric region	5	0.408	0.093	Cellular Component	0.618308	0.889394	5	54
GO:0000792 heterochromatin	5	0.408	0.093	Cellular Component	0.618308	0.889394	5	54
GO:0016324 apical plasma membrane	13	1.06	0.093	Cellular Component	0.619836	0.889394	13	140
GO:0005732 small nucleolar ribonucleoprotein complex	2	0.163	0.095	Cellular Component	0.622576	0.889394	2	21
GO:0030315 T-tubule	2	0.163	0.095	Cellular Component	0.622576	0.889394	2	21
GO:1902555 endoribonuclease complex	2	0.163	0.095	Cellular Component	0.622576	0.889394	2	21
GO:0044437 vacuolar part	10	0.816	0.092	Cellular Component	0.631598	0.900674	10	109
GO:0002080 acrosomal membrane	1	0.082	0.1	Cellular Component	0.642651	0.903552	1	10
GO:0019773 proteasome core complex, alpha-subunit complex	1	0.082	0.1	Cellular Component	0.642651	0.903552	1	10
GO:0030669 clathrin-coated endocytic vesicle membrane	1	0.082	0.1	Cellular Component	0.642651	0.903552	1	10
GO:0031932 TORC2 complex	1	0.082	0.1	Cellular Component	0.642651	0.903552	1	10
GO:0032040 small-subunit processome	1	0.082	0.1	Cellular Component	0.642651	0.903552	1	10
GO:0042555 MCM complex	1	0.082	0.1	Cellular Component	0.642651	0.903552	1	10
GO:0043083 synaptic cleft	1	0.082	0.1	Cellular Component	0.642651	0.903552	1	10
GO:0061700 GATOR2 complex	1	0.082	0.1	Cellular Component	0.642651	0.903552	1	10
GO:0005839 proteasome core complex	2	0.163	0.091	Cellular Component	0.648241	0.908744	2	22
GO:0005777 peroxisome	7	0.571	0.09	Cellular Component	0.65054	0.908744	7	78
GO:0019897 extrinsic component of plasma membrane	7	0.571	0.09	Cellular Component	0.65054	0.908744	7	78
GO:0008076 voltage-gated potassium channel complex	5	0.408	0.089	Cellular Component	0.650888	0.908744	5	56
GO:0005930 axoneme	6	0.489	0.088	Cellular Component	0.664544	0.920354	6	68
GO:0097014 ciliary plasm	6	0.489	0.088	Cellular Component	0.664544	0.920354	6	68
GO:0030684 preribosome	2	0.163	0.087	Cellular Component	0.672499	0.920354	2	23
GO:0051233 spindle midzone	2	0.163	0.087	Cellular Component	0.672499	0.920354	2	23
GO:0005887 integral component of plasma membrane	50	4.078	0.093	Cellular Component	0.676653	0.920354	50	539
GO:0034451 centriolar satellite	7	0.571	0.087	Cellular Component	0.676906	0.920354	7	80
GO:0097060 synaptic membrane	7	0.571	0.087	Cellular Component	0.676906	0.920354	7	80
GO:0000940 condensed chromosome outer kinetochore	1	0.082	0.091	Cellular Component	0.67761	0.920354	1	11
GO:0005849 mRNA cleavage factor complex	1	0.082	0.091	Cellular Component	0.67761	0.920354	1	11
GO:0005858 axonemal dynein complex	1	0.082	0.091	Cellular Component	0.67761	0.920354	1	11
GO:0016010 dystrophin-associated glycoprotein complex	1	0.082	0.091	Cellular Component	0.67761	0.920354	1	11
GO:0030914 STAGA complex	1	0.082	0.091	Cellular Component	0.67761	0.920354	1	11
GO:0034364 high-density lipoprotein particle	1	0.082	0.091	Cellular Component	0.67761	0.920354	1	11
GO:0070069 cytochrome complex	1	0.082	0.091	Cellular Component	0.67761	0.920354	1	11
GO:0090665 glycoprotein complex	1	0.082	0.091	Cellular Component	0.67761	0.920354	1	11
GO:0099522 region of cytosol	1	0.082	0.091	Cellular Component	0.67761	0.920354	1	11
GO:0010008 endosome membrane	12	0.979	0.089	Cellular Component	0.678832	0.92045	12	135
GO:0030054 cell junction	46	3.752	0.092	Cellular Component	0.68262	0.92402	46	498
GO:0001750 photoreceptor outer segment	3	0.245	0.083	Cellular Component	0.697364	0.928508	3	36
GO:0030658 transport vesicle membrane	3	0.245	0.083	Cellular Component	0.697364	0.928508	3	36
GO:0034703 cation channel complex	11	0.897	0.087	Cellular Component	0.698117	0.928508	11	126
GO:0044440 endosomal part	13	1.06	0.088	Cellular Component	0.69896	0.928508	13	148
GO:0031984 organelle subcompartment	14	1.142	0.088	Cellular Component	0.699735	0.928508	14	159
GO:0009898 cytoplasmic side of plasma membrane	7	0.571	0.085	Cellular Component	0.701988	0.928508	7	82
GO:0031226 intrinsic component of plasma membrane	53	4.323	0.092	Cellular Component	0.708142	0.928508	53	577
GO:0001891 phagocytic cup	1	0.082	0.083	Cellular Component	0.709152	0.928508	1	12
GO:0005697 telomerase holoenzyme complex	1	0.082	0.083	Cellular Component	0.709152	0.928508	1	12
GO:0032589 neuron projection membrane	1	0.082	0.083	Cellular Component	0.709152	0.928508	1	12
GO:0038201 TOR complex	1	0.082	0.083	Cellular Component	0.709152	0.928508	1	12
GO:0048188 Set1C/COMPASS complex	1	0.082	0.083	Cellular Component	0.709152	0.928508	1	12
GO:0030136 clathrin-coated vesicle	5	0.408	0.083	Cellular Component	0.710528	0.928508	5	60
GO:0001725 stress fiber	3	0.245	0.081	Cellular Component	0.715199	0.928508	3	37
GO:0008023 transcription elongation factor complex	3	0.245	0.081	Cellular Component	0.715199	0.928508	3	37
GO:0097517 contractile actin filament bundle	3	0.245	0.081	Cellular Component	0.715199	0.928508	3	37
GO:0000795 synaptonemal complex	2	0.163	0.08	Cellular Component	0.716923	0.928508	2	25
GO:0030660 Golgi-associated vesicle membrane	2	0.163	0.08	Cellular Component	0.716923	0.928508	2	25
GO:1990204 oxidoreductase complex	6	0.489	0.083	Cellular Component	0.71813	0.928508	6	72
GO:0072686 mitotic spindle	7	0.571	0.083	Cellular Component	0.725754	0.928508	7	84
GO:0031253 cell projection membrane	12	0.979	0.086	Cellular Component	0.72636	0.928508	12	140
GO:0031514 motile cilium	9	0.734	0.084	Cellular Component	0.730466	0.928508	9	107
GO:0070160 occluding junction	6	0.489	0.082	Cellular Component	0.730555	0.928508	6	73
GO:0000118 histone deacetylase complex	3	0.245	0.079	Cellular Component	0.732209	0.928508	3	38
GO:0030120 vesicle coat	3	0.245	0.079	Cellular Component	0.732209	0.928508	3	38
GO:0098562 cytoplasmic side of membrane	8	0.653	0.083	Cellular Component	0.733243	0.928508	8	96
GO:0005884 actin filament	4	0.326	0.08	Cellular Component	0.733591	0.928508	4	50
GO:0030018 Z disc	4	0.326	0.08	Cellular Component	0.733591	0.928508	4	50
GO:0030175 filopodium	4	0.326	0.08	Cellular Component	0.733591	0.928508	4	50
GO:0005819 spindle	17	1.387	0.087	Cellular Component	0.734298	0.928508	17	196
GO:0033177 proton-transporting two-sector ATPase complex, proton-transporting domain	2	0.163	0.077	Cellular Component	0.737168	0.928508	2	26
GO:0000159 protein phosphatase type 2A complex	1	0.082	0.077	Cellular Component	0.73761	0.928508	1	13
GO:0000421 autophagosome membrane	1	0.082	0.077	Cellular Component	0.73761	0.928508	1	13
GO:0005721 pericentric heterochromatin	1	0.082	0.077	Cellular Component	0.73761	0.928508	1	13
GO:0016442 RISC complex	1	0.082	0.077	Cellular Component	0.73761	0.928508	1	13
GO:0030057 desmosome	1	0.082	0.077	Cellular Component	0.73761	0.928508	1	13
GO:0030992 intraciliary transport particle B	1	0.082	0.077	Cellular Component	0.73761	0.928508	1	13
GO:0031011 Ino80 complex	1	0.082	0.077	Cellular Component	0.73761	0.928508	1	13
GO:0031332 RNAi effector complex	1	0.082	0.077	Cellular Component	0.73761	0.928508	1	13
GO:0032426 stereocilium tip	1	0.082	0.077	Cellular Component	0.73761	0.928508	1	13
GO:0034361 very-low-density lipoprotein particle	1	0.082	0.077	Cellular Component	0.73761	0.928508	1	13
GO:0034385 triglyceride-rich lipoprotein particle	1	0.082	0.077	Cellular Component	0.73761	0.928508	1	13
GO:0035859 Seh1-associated complex	1	0.082	0.077	Cellular Component	0.73761	0.928508	1	13
GO:0043198 dendritic shaft	1	0.082	0.077	Cellular Component	0.73761	0.928508	1	13
GO:0005681 spliceosomal complex	10	0.816	0.084	Cellular Component	0.738164	0.928508	10	119
GO:0036126 sperm flagellum	6	0.489	0.081	Cellular Component	0.742588	0.932607	6	74
GO:0005773 vacuole	23	1.876	0.087	Cellular Component	0.744849	0.933377	23	263
GO:0005924 cell-substrate adherens junction	11	0.897	0.084	Cellular Component	0.745535	0.933377	11	131
GO:0036064 ciliary basal body	8	0.653	0.082	Cellular Component	0.754004	0.941837	8	98
GO:0005813 centrosome	41	3.344	0.089	Cellular Component	0.754647	0.941837	41	459
GO:0005874 microtubule	14	1.142	0.084	Cellular Component	0.758186	0.943785	14	166
GO:0034399 nuclear periphery	5	0.408	0.078	Cellular Component	0.762617	0.943785	5	64
GO:0008250 oligosaccharyltransferase complex	1	0.082	0.071	Cellular Component	0.763286	0.943785	1	14
GO:0033202 DNA helicase complex	1	0.082	0.071	Cellular Component	0.763286	0.943785	1	14
GO:0042613 MHC class II protein complex	1	0.082	0.071	Cellular Component	0.763286	0.943785	1	14
GO:0097228 sperm principal piece	1	0.082	0.071	Cellular Component	0.763286	0.943785	1	14
GO:0030055 cell-substrate junction	11	0.897	0.082	Cellular Component	0.771459	0.952419	11	134
GO:0044304 main axon	2	0.163	0.071	Cellular Component	0.773961	0.953303	2	28
GO:0071013 catalytic step 2 spliceosome	4	0.326	0.075	Cellular Component	0.774559	0.953303	4	53
GO:0042641 actomyosin	3	0.245	0.073	Cellular Component	0.778441	0.95661	3	41
GO:0005834 heterotrimeric G-protein complex	1	0.082	0.067	Cellular Component	0.786451	0.962763	1	15
GO:0090568 nuclear transcriptional repressor complex	1	0.082	0.067	Cellular Component	0.786451	0.962763	1	15
GO:0045211 postsynaptic membrane	4	0.326	0.074	Cellular Component	0.787059	0.962763	4	54
GO:0005793 endoplasmic reticulum-Golgi intermediate compartment	3	0.245	0.071	Cellular Component	0.792316	0.966392	3	42
GO:0000139 Golgi membrane	12	0.979	0.081	Cellular Component	0.792442	0.966392	12	148
GO:0016323 basolateral plasma membrane	8	0.653	0.077	Cellular Component	0.809335	0.979	8	104
GO:0043005 neuron projection	34	2.773	0.086	Cellular Component	0.813761	0.979	34	396
GO:0001726 ruffle	7	0.571	0.075	Cellular Component	0.816296	0.979	7	93
GO:0031461 cullin-RING ubiquitin ligase complex	8	0.653	0.076	Cellular Component	0.817563	0.979	8	105
GO:0005881 cytoplasmic microtubule	3	0.245	0.068	Cellular Component	0.817894	0.979	3	44
GO:0032420 stereocilium	2	0.163	0.065	Cellular Component	0.820692	0.979	2	31
GO:0033267 axon part	6	0.489	0.073	Cellular Component	0.825043	0.979	6	82
GO:0055037 recycling endosome	6	0.489	0.073	Cellular Component	0.825043	0.979	6	82
GO:0000242 pericentriolar material	1	0.082	0.059	Cellular Component	0.826206	0.979	1	17
GO:0030672 synaptic vesicle membrane	1	0.082	0.059	Cellular Component	0.826206	0.979	1	17
GO:0030904 retromer complex	1	0.082	0.059	Cellular Component	0.826206	0.979	1	17
GO:0031082 BLOC complex	1	0.082	0.059	Cellular Component	0.826206	0.979	1	17
GO:0046540 U4/U6 x U5 tri-snRNP complex	1	0.082	0.059	Cellular Component	0.826206	0.979	1	17
GO:0097346 INO80-type complex	1	0.082	0.059	Cellular Component	0.826206	0.979	1	17
GO:0097526 spliceosomal tri-snRNP complex	1	0.082	0.059	Cellular Component	0.826206	0.979	1	17
GO:0099501 exocytic vesicle membrane	1	0.082	0.059	Cellular Component	0.826206	0.979	1	17
GO:0005794 Golgi apparatus	64	5.22	0.088	Cellular Component	0.828499	0.979	64	725
GO:0005815 microtubule organizing center	44	3.589	0.086	Cellular Component	0.829416	0.979	44	509
GO:0034704 calcium channel complex	3	0.245	0.067	Cellular Component	0.829646	0.979	3	45
GO:0016469 proton-transporting two-sector ATPase complex	4	0.326	0.069	Cellular Component	0.831593	0.979	4	58
GO:0008287 protein serine/threonine phosphatase complex	2	0.163	0.062	Cellular Component	0.834229	0.979	2	32
GO:0016235 aggresome	2	0.163	0.062	Cellular Component	0.834229	0.979	2	32
GO:0016528 sarcoplasm	2	0.163	0.062	Cellular Component	0.834229	0.979	2	32
GO:1903293 phosphatase complex	2	0.163	0.062	Cellular Component	0.834229	0.979	2	32
GO:0098687 chromosomal region	15	1.223	0.079	Cellular Component	0.836745	0.979	15	189
GO:1990234 transferase complex	45	3.67	0.086	Cellular Component	0.837031	0.979	45	522
GO:0045121 membrane raft	12	0.979	0.077	Cellular Component	0.840153	0.979	12	155
GO:0014069 postsynaptic density	8	0.653	0.074	Cellular Component	0.84061	0.979	8	108
GO:0005798 Golgi-associated vesicle	3	0.245	0.065	Cellular Component	0.840742	0.979	3	46
GO:0030424 axon	15	1.223	0.079	Cellular Component	0.842368	0.979	15	190
GO:0000178 exosome (RNase complex)	1	0.082	0.056	Cellular Component	0.843218	0.979	1	18
GO:0046930 pore complex	1	0.082	0.056	Cellular Component	0.843218	0.979	1	18
GO:0097546 ciliary base	1	0.082	0.056	Cellular Component	0.843218	0.979	1	18
GO:0098794 postsynapse	16	1.305	0.079	Cellular Component	0.84531	0.979	16	202
GO:0098857 membrane microdomain	12	0.979	0.077	Cellular Component	0.846226	0.979	12	156
GO:0000779 condensed chromosome, centromeric region	2	0.163	0.061	Cellular Component	0.846835	0.979	2	33
GO:0005912 adherens junction	15	1.223	0.078	Cellular Component	0.85317	0.983774	15	192
GO:0005875 microtubule associated complex	5	0.408	0.068	Cellular Component	0.853441	0.983774	5	73
GO:0099572 postsynaptic specialization	8	0.653	0.073	Cellular Component	0.854654	0.983774	8	110
GO:0030990 intraciliary transport particle	1	0.082	0.053	Cellular Component	0.858566	0.986533	1	19
GO:0030425 dendrite	13	1.06	0.076	Cellular Component	0.859517	0.986533	13	170
GO:0005911 cell-cell junction	21	1.713	0.08	Cellular Component	0.86433	0.990636	21	263
GO:0005876 spindle microtubule	2	0.163	0.057	Cellular Component	0.869465	0.991377	2	35
GO:0030662 coated vesicle membrane	3	0.245	0.061	Cellular Component	0.870348	0.991377	3	49
GO:0097458 neuron part	52	4.241	0.085	Cellular Component	0.870465	0.991377	52	609
GO:0044456 synapse part	25	2.039	0.081	Cellular Component	0.871165	0.991377	25	310
GO:0005922 connexon complex	1	0.082	0.05	Cellular Component	0.872412	0.991377	1	20
GO:0009925 basal plasma membrane	1	0.082	0.05	Cellular Component	0.872412	0.991377	1	20
GO:0044450 microtubule organizing center part	13	1.06	0.075	Cellular Component	0.874979	0.992884	13	173
GO:0031965 nuclear membrane	12	0.979	0.074	Cellular Component	0.878977	0.993772	12	162
GO:0005643 nuclear pore	2	0.163	0.056	Cellular Component	0.879588	0.993772	2	36
GO:0044441 ciliary part	19	1.55	0.078	Cellular Component	0.884506	0.993772	19	245
GO:0000777 condensed chromosome kinetochore	1	0.082	0.048	Cellular Component	0.884904	0.993772	1	21
GO:0071339 MLL1 complex	1	0.082	0.048	Cellular Component	0.884904	0.993772	1	21
GO:0060076 excitatory synapse	8	0.653	0.07	Cellular Component	0.885435	0.993772	8	115
GO:0044431 Golgi apparatus part	22	1.794	0.079	Cellular Component	0.886536	0.993772	22	280
GO:0000793 condensed chromosome	7	0.571	0.068	Cellular Component	0.887639	0.993772	7	103
GO:0070161 anchoring junction	16	1.305	0.075	Cellular Component	0.895835	0.993772	16	213
GO:0000775 chromosome, centromeric region	8	0.653	0.068	Cellular Component	0.896134	0.993772	8	117
GO:0005637 nuclear inner membrane	1	0.082	0.045	Cellular Component	0.896174	0.993772	1	22
GO:0033178 proton-transporting two-sector ATPase complex, catalytic domain	1	0.082	0.045	Cellular Component	0.896174	0.993772	1	22
GO:0044447 axoneme part	1	0.082	0.045	Cellular Component	0.896174	0.993772	1	22
GO:0048786 presynaptic active zone	1	0.082	0.045	Cellular Component	0.896174	0.993772	1	22
GO:0016605 PML body	3	0.245	0.057	Cellular Component	0.902207	0.993772	3	53
GO:0098590 plasma membrane region	37	3.018	0.081	Cellular Component	0.905358	0.993772	37	456
GO:0009295 nucleoid	2	0.163	0.051	Cellular Component	0.905761	0.993772	2	39
GO:0042645 mitochondrial nucleoid	2	0.163	0.051	Cellular Component	0.905761	0.993772	2	39
GO:0005720 nuclear heterochromatin	1	0.082	0.043	Cellular Component	0.906341	0.993772	1	23
GO:0030173 integral component of Golgi membrane	1	0.082	0.043	Cellular Component	0.906341	0.993772	1	23
GO:0000794 condensed nuclear chromosome	3	0.245	0.056	Cellular Component	0.90898	0.993772	3	54
GO:0005635 nuclear envelope	19	1.55	0.075	Cellular Component	0.909624	0.993772	19	252
GO:0030135 coated vesicle	6	0.489	0.063	Cellular Component	0.912834	0.993772	6	95
GO:0032587 ruffle membrane	2	0.163	0.05	Cellular Component	0.913232	0.993772	2	40
GO:0005814 centriole	5	0.408	0.061	Cellular Component	0.913313	0.993772	5	82
GO:0031513 nonmotile primary cilium	5	0.408	0.061	Cellular Component	0.913313	0.993772	5	82
GO:0072372 primary cilium	5	0.408	0.061	Cellular Component	0.913313	0.993772	5	82
GO:0098589 membrane region	46	3.752	0.082	Cellular Component	0.913325	0.993772	46	560
GO:0005921 gap junction	1	0.082	0.042	Cellular Component	0.915513	0.993772	1	24
GO:0032154 cleavage furrow	1	0.082	0.042	Cellular Component	0.915513	0.993772	1	24
GO:0044665 MLL1/2 complex	1	0.082	0.042	Cellular Component	0.915513	0.993772	1	24
GO:0097610 cell surface furrow	1	0.082	0.042	Cellular Component	0.915513	0.993772	1	24
GO:0097223 sperm part	7	0.571	0.064	Cellular Component	0.918063	0.995191	7	109
GO:0031248 protein acetyltransferase complex	5	0.408	0.06	Cellular Component	0.923253	0.997341	5	84
GO:1902493 acetyltransferase complex	5	0.408	0.06	Cellular Component	0.923253	0.997341	5	84
GO:0070461 SAGA-type complex	1	0.082	0.04	Cellular Component	0.923787	0.997341	1	25
GO:0099568 cytoplasmic region	10	0.816	0.067	Cellular Component	0.926581	0.999009	10	149
GO:0031228 intrinsic component of Golgi membrane	1	0.082	0.038	Cellular Component	0.931252	1	1	26
GO:0032391 photoreceptor connecting cilium	1	0.082	0.038	Cellular Component	0.931252	1	1	26
GO:0030133 transport vesicle	8	0.653	0.063	Cellular Component	0.934434	1	8	126
GO:0044430 cytoskeletal part	88	7.178	0.085	Cellular Component	0.935854	1	88	1036
GO:0005801 cis-Golgi network	1	0.082	0.037	Cellular Component	0.937986	1	1	27
GO:0031463 Cul3-RING ubiquitin ligase complex	1	0.082	0.037	Cellular Component	0.937986	1	1	27
GO:0000776 kinetochore	5	0.408	0.057	Cellular Component	0.940149	1	5	88
GO:0001772 immunological synapse	1	0.082	0.036	Cellular Component	0.944061	1	1	28
GO:0016529 sarcoplasmic reticulum	1	0.082	0.036	Cellular Component	0.944061	1	1	28
GO:0055038 recycling endosome membrane	1	0.082	0.036	Cellular Component	0.944061	1	1	28
GO:0005938 cell cortex	9	0.734	0.063	Cellular Component	0.944469	1	9	142
GO:1902494 catalytic complex	64	5.22	0.082	Cellular Component	0.945163	1	64	779
GO:0008021 synaptic vesicle	3	0.245	0.049	Cellular Component	0.945627	1	3	61
GO:0099513 polymeric cytoskeletal fiber	23	1.876	0.073	Cellular Component	0.947377	1	23	314
GO:0001669 acrosomal vesicle	2	0.163	0.043	Cellular Component	0.947577	1	2	46
GO:0099512 supramolecular fiber	23	1.876	0.073	Cellular Component	0.94926	1	23	315
GO:0035097 histone methyltransferase complex	3	0.245	0.047	Cellular Component	0.956668	1	3	64
GO:0044853 plasma membrane raft	3	0.245	0.047	Cellular Component	0.956668	1	3	64
GO:0015630 microtubule cytoskeleton	65	5.302	0.081	Cellular Component	0.958926	1	65	802
GO:0032153 cell division site	1	0.082	0.032	Cellular Component	0.958945	1	1	31
GO:0032155 cell division site part	1	0.082	0.032	Cellular Component	0.958945	1	1	31
GO:0005923 bicellular tight junction	3	0.245	0.046	Cellular Component	0.959855	1	3	65
GO:0031256 leading edge membrane	3	0.245	0.046	Cellular Component	0.959855	1	3	65
GO:0034708 methyltransferase complex	4	0.326	0.05	Cellular Component	0.960104	1	4	80
GO:0070382 exocytic vesicle	3	0.245	0.045	Cellular Component	0.965581	1	3	67
GO:0005856 cytoskeleton	111	9.054	0.084	Cellular Component	0.965841	1	111	1318
GO:0045178 basal part of cell	1	0.082	0.03	Cellular Component	0.966598	1	1	33
GO:0098793 presynapse	7	0.571	0.056	Cellular Component	0.96695	1	7	125
GO:0030496 midbody	6	0.489	0.054	Cellular Component	0.968464	1	6	112
GO:0043679 axon terminus	1	0.082	0.029	Cellular Component	0.969871	1	1	34
GO:0043296 apical junction complex	4	0.326	0.048	Cellular Component	0.969954	1	4	84
GO:0030864 cortical actin cytoskeleton	1	0.082	0.029	Cellular Component	0.972824	1	1	35
GO:0030426 growth cone	2	0.163	0.037	Cellular Component	0.973716	1	2	54
GO:0044448 cell cortex part	5	0.408	0.05	Cellular Component	0.974416	1	5	101
GO:0044309 neuron spine	2	0.163	0.036	Cellular Component	0.97592	1	2	55
GO:0005882 intermediate filament	5	0.408	0.049	Cellular Component	0.976093	1	5	102
GO:0030427 site of polarized growth	2	0.163	0.036	Cellular Component	0.977944	1	2	56
GO:0044463 cell projection part	38	3.1	0.074	Cellular Component	0.978298	1	38	516
GO:0016234 inclusion body	2	0.163	0.034	Cellular Component	0.983076	1	2	59
GO:0045111 intermediate filament cytoskeleton	7	0.571	0.051	Cellular Component	0.983128	1	7	136
GO:0000123 histone acetyltransferase complex	3	0.245	0.039	Cellular Component	0.984358	1	3	77
GO:0031252 cell leading edge	15	1.223	0.061	Cellular Component	0.984839	1	15	245
GO:0010494 cytoplasmic stress granule	1	0.082	0.024	Cellular Component	0.985369	1	1	41
GO:0043197 dendritic spine	1	0.082	0.024	Cellular Component	0.985369	1	1	41
GO:0044306 neuron projection terminus	1	0.082	0.024	Cellular Component	0.985369	1	1	41
GO:0042995 cell projection	81	6.607	0.079	Cellular Component	0.985403	1	81	1022
GO:0005929 cilium	24	1.958	0.065	Cellular Component	0.990083	1	24	368
GO:0030027 lamellipodium	5	0.408	0.043	Cellular Component	0.990355	1	5	115
GO:0016020 membrane	484	39.478	0.09	Cellular Component	0.992193	1	484	5352
GO:0045095 keratin filament	2	0.163	0.028	Cellular Component	0.994742	1	2	72
GO:0005776 autophagosome	1	0.082	0.02	Cellular Component	0.99479	1	1	51
GO:0005901 caveola	1	0.082	0.019	Cellular Component	0.995301	1	1	52
GO:0030863 cortical cytoskeleton	1	0.082	0.018	Cellular Component	0.996554	1	1	55
GO:0070603 SWI/SNF superfamily-type complex	1	0.082	0.017	Cellular Component	0.997472	1	1	58
GO:0044425 membrane part	304	24.796	0.084	Cellular Component	0.999472	1	304	3603
GO:0031224 intrinsic component of membrane	195	15.905	0.074	Cellular Component	0.999999	1	195	2636
GO:0016021 integral component of membrane	177	14.437	0.07	Cellular Component	1	1	177	2528
GO:0005575 cellular_component	1226	100	0.098	Cellular Component	1	1	1226	12542

## Sheet: MF
id	num	per	ratio	class	Pvalue	Qvalue	fg_num	bg_num
GO:0003735 structural constituent of ribosome	61	4.42	0.215	Molecular Function	1.30921e-09	1.88003e-06	61	284
GO:0005198 structural molecule activity	84	6.087	0.156	Molecular Function	5.12647e-06	0.00368081	84	538
GO:0046982 protein heterodimerization activity	47	3.406	0.177	Molecular Function	2.68695e-05	0.0128615	47	265
GO:0005488 binding	1061	76.884	0.102	Molecular Function	7.70004e-05	0.0276431	1061	10408
GO:0046914 transition metal ion binding	112	8.116	0.127	Molecular Function	0.00127941	0.367446	112	883
GO:0050786 RAGE receptor binding	4	0.29	0.571	Molecular Function	0.00235606	0.448006	4	7
GO:0016712 oxidoreductase activity, acting on paired donors, with incorporation or reduction of molecular oxygen, reduced flavin or flavoprotein as one donor, and incorporation of one atom of oxygen	6	0.435	0.375	Molecular Function	0.00269466	0.448006	6	16
GO:0015171 amino acid transmembrane transporter activity	11	0.797	0.244	Molecular Function	0.00295898	0.448006	11	45
GO:0001968 fibronectin binding	5	0.362	0.417	Molecular Function	0.00364341	0.448006	5	12
GO:0008137 NADH dehydrogenase (ubiquinone) activity	6	0.435	0.353	Molecular Function	0.00382894	0.448006	6	17
GO:0050136 NADH dehydrogenase (quinone) activity	6	0.435	0.353	Molecular Function	0.00382894	0.448006	6	17
GO:0061631 ubiquitin conjugating enzyme activity	6	0.435	0.353	Molecular Function	0.00382894	0.448006	6	17
GO:0061650 ubiquitin-like protein conjugating enzyme activity	6	0.435	0.333	Molecular Function	0.00528166	0.448006	6	18
GO:0008237 metallopeptidase activity	27	1.957	0.161	Molecular Function	0.00544047	0.448006	27	168
GO:0008270 zinc ion binding	79	5.725	0.127	Molecular Function	0.0058837	0.448006	79	621
GO:0043169 cation binding	203	14.71	0.113	Molecular Function	0.0059075	0.448006	203	1793
GO:0005515 protein binding	671	48.623	0.103	Molecular Function	0.00591449	0.448006	671	6506
GO:0016655 oxidoreductase activity, acting on NAD(P)H, quinone or similar compound as acceptor	7	0.507	0.292	Molecular Function	0.00600776	0.448006	7	24
GO:0016647 oxidoreductase activity, acting on the CH-NH group of donors, oxygen as acceptor	4	0.29	0.444	Molecular Function	0.00724378	0.448006	4	9
GO:0015179 L-amino acid transmembrane transporter activity	8	0.58	0.258	Molecular Function	0.00759059	0.448006	8	31
GO:0004860 protein kinase inhibitor activity	9	0.652	0.237	Molecular Function	0.00861698	0.448006	9	38
GO:0004447 iodide peroxidase activity	2	0.145	1	Molecular Function	0.00925756	0.448006	2	2
GO:0004465 lipoprotein lipase activity	2	0.145	1	Molecular Function	0.00925756	0.448006	2	2
GO:0008391 arachidonic acid monooxygenase activity	2	0.145	1	Molecular Function	0.00925756	0.448006	2	2
GO:0015217 ADP transmembrane transporter activity	2	0.145	1	Molecular Function	0.00925756	0.448006	2	2
GO:0015228 coenzyme A transmembrane transporter activity	2	0.145	1	Molecular Function	0.00925756	0.448006	2	2
GO:0071077 adenosine 3',5'-bisphosphate transmembrane transporter activity	2	0.145	1	Molecular Function	0.00925756	0.448006	2	2
GO:0080122 AMP transmembrane transporter activity	2	0.145	1	Molecular Function	0.00925756	0.448006	2	2
GO:0035035 histone acetyltransferase binding	6	0.435	0.3	Molecular Function	0.00933123	0.448006	6	20
GO:0046872 metal ion binding	192	13.913	0.113	Molecular Function	0.00941896	0.448006	192	1706
GO:0016491 oxidoreductase activity	81	5.87	0.124	Molecular Function	0.0103396	0.448006	81	654
GO:0046983 protein dimerization activity	98	7.101	0.121	Molecular Function	0.0104513	0.448006	98	812
GO:0004497 monooxygenase activity	13	0.942	0.194	Molecular Function	0.010559	0.448006	13	67
GO:0051087 chaperone binding	12	0.87	0.2	Molecular Function	0.010824	0.448006	12	60
GO:0016209 antioxidant activity	11	0.797	0.208	Molecular Function	0.0109194	0.448006	11	53
GO:0003954 NADH dehydrogenase activity	6	0.435	0.286	Molecular Function	0.0120206	0.479487	6	21
GO:0020037 heme binding	19	1.377	0.165	Molecular Function	0.0134544	0.500767	19	115
GO:0019211 phosphatase activator activity	3	0.217	0.5	Molecular Function	0.0142381	0.500767	3	6
GO:0035586 purinergic receptor activity	6	0.435	0.273	Molecular Function	0.0152116	0.500767	6	22
GO:0019210 kinase inhibitor activity	9	0.652	0.214	Molecular Function	0.0166542	0.500767	9	42
GO:0008235 metalloexopeptidase activity	10	0.725	0.204	Molecular Function	0.016694	0.500767	10	49
GO:0043394 proteoglycan binding	5	0.362	0.294	Molecular Function	0.0189594	0.500767	5	17
GO:0061135 endopeptidase regulator activity	20	1.449	0.156	Molecular Function	0.0203088	0.500767	20	128
GO:0070888 E-box binding	7	0.507	0.233	Molecular Function	0.0212639	0.500767	7	30
GO:0046906 tetrapyrrole binding	19	1.377	0.157	Molecular Function	0.0222119	0.500767	19	121
GO:0003677 DNA binding	161	11.667	0.112	Molecular Function	0.0224856	0.500767	161	1443
GO:0004364 glutathione transferase activity	4	0.29	0.333	Molecular Function	0.0225117	0.500767	4	12
GO:0000978 RNA polymerase II core promoter proximal region sequence-specific DNA binding	50	3.623	0.128	Molecular Function	0.0227028	0.500767	50	391
GO:0001948 glycoprotein binding	6	0.435	0.25	Molecular Function	0.0232571	0.500767	6	24
GO:0071813 lipoprotein particle binding	5	0.362	0.278	Molecular Function	0.0242201	0.500767	5	18
GO:0071814 protein-lipid complex binding	5	0.362	0.278	Molecular Function	0.0242201	0.500767	5	18
GO:0004857 enzyme inhibitor activity	32	2.319	0.137	Molecular Function	0.0252194	0.500767	32	233
GO:0003953 NAD+ nucleosidase activity	2	0.145	0.667	Molecular Function	0.025993	0.500767	2	3
GO:0004630 phospholipase D activity	2	0.145	0.667	Molecular Function	0.025993	0.500767	2	3
GO:0004784 superoxide dismutase activity	2	0.145	0.667	Molecular Function	0.025993	0.500767	2	3
GO:0005315 inorganic phosphate transmembrane transporter activity	2	0.145	0.667	Molecular Function	0.025993	0.500767	2	3
GO:0005347 ATP transmembrane transporter activity	2	0.145	0.667	Molecular Function	0.025993	0.500767	2	3
GO:0016721 oxidoreductase activity, acting on superoxide radicals as acceptor	2	0.145	0.667	Molecular Function	0.025993	0.500767	2	3
GO:0019788 NEDD8 transferase activity	2	0.145	0.667	Molecular Function	0.025993	0.500767	2	3
GO:0030229 very-low-density lipoprotein particle receptor activity	2	0.145	0.667	Molecular Function	0.025993	0.500767	2	3
GO:0042806 fucose binding	2	0.145	0.667	Molecular Function	0.025993	0.500767	2	3
GO:0043262 adenosine-diphosphatase activity	2	0.145	0.667	Molecular Function	0.025993	0.500767	2	3
GO:0001228 transcriptional activator activity, RNA polymerase II transcription regulatory region sequence-specific binding	41	2.971	0.13	Molecular Function	0.0283297	0.500767	41	315
GO:0005342 organic acid transmembrane transporter activity	13	0.942	0.169	Molecular Function	0.0313798	0.500767	13	77
GO:0005539 glycosaminoglycan binding	17	1.232	0.155	Molecular Function	0.0336914	0.500767	17	110
GO:0015174 basic amino acid transmembrane transporter activity	3	0.217	0.375	Molecular Function	0.0344269	0.500767	3	8
GO:0004177 aminopeptidase activity	7	0.507	0.212	Molecular Function	0.0346968	0.500767	7	33
GO:0061134 peptidase regulator activity	23	1.667	0.143	Molecular Function	0.0351985	0.500767	23	161
GO:0004222 metalloendopeptidase activity	16	1.159	0.155	Molecular Function	0.0369879	0.500767	16	103
GO:0019200 carbohydrate kinase activity	5	0.362	0.25	Molecular Function	0.0373355	0.500767	5	20
GO:0008514 organic anion transmembrane transporter activity	15	1.087	0.158	Molecular Function	0.0374672	0.500767	15	95
GO:0051184 cofactor transporter activity	4	0.29	0.286	Molecular Function	0.0390002	0.500767	4	14
GO:0048029 monosaccharide binding	8	0.58	0.195	Molecular Function	0.0391181	0.500767	8	41
GO:1990841 promoter-specific chromatin binding	8	0.58	0.195	Molecular Function	0.0391181	0.500767	8	41
GO:0016651 oxidoreductase activity, acting on NAD(P)H	11	0.797	0.172	Molecular Function	0.040549	0.500767	11	64
GO:0044389 ubiquitin-like protein ligase binding	28	2.029	0.135	Molecular Function	0.0408488	0.500767	28	207
GO:0008238 exopeptidase activity	14	1.014	0.157	Molecular Function	0.0445995	0.500767	14	89
GO:0046943 carboxylic acid transmembrane transporter activity	12	0.87	0.164	Molecular Function	0.045096	0.500767	12	73
GO:0070412 R-SMAD binding	5	0.362	0.238	Molecular Function	0.0452464	0.500767	5	21
GO:1901677 phosphate transmembrane transporter activity	5	0.362	0.238	Molecular Function	0.0452464	0.500767	5	21
GO:0016684 oxidoreductase activity, acting on peroxide as acceptor	7	0.507	0.2	Molecular Function	0.0462261	0.500767	7	35
GO:0031625 ubiquitin protein ligase binding	26	1.884	0.135	Molecular Function	0.0468389	0.500767	26	192
GO:0016645 oxidoreductase activity, acting on the CH-NH group of donors	6	0.435	0.214	Molecular Function	0.0468833	0.500767	6	28
GO:0015101 organic cation transmembrane transporter activity	3	0.217	0.333	Molecular Function	0.0480184	0.500767	3	9
GO:0031994 insulin-like growth factor I binding	3	0.217	0.333	Molecular Function	0.0480184	0.500767	3	9
GO:0039706 co-receptor binding	3	0.217	0.333	Molecular Function	0.0480184	0.500767	3	9
GO:0003873 6-phosphofructo-2-kinase activity	2	0.145	0.5	Molecular Function	0.048683	0.500767	2	4
GO:0004045 aminoacyl-tRNA hydrolase activity	2	0.145	0.5	Molecular Function	0.048683	0.500767	2	4
GO:0004127 cytidylate kinase activity	2	0.145	0.5	Molecular Function	0.048683	0.500767	2	4
GO:0004396 hexokinase activity	2	0.145	0.5	Molecular Function	0.048683	0.500767	2	4
GO:0005346 purine ribonucleotide transmembrane transporter activity	2	0.145	0.5	Molecular Function	0.048683	0.500767	2	4
GO:0015038 glutathione disulfide oxidoreductase activity	2	0.145	0.5	Molecular Function	0.048683	0.500767	2	4
GO:0015198 oligopeptide transporter activity	2	0.145	0.5	Molecular Function	0.048683	0.500767	2	4
GO:0019534 toxin transporter activity	2	0.145	0.5	Molecular Function	0.048683	0.500767	2	4
GO:0035673 oligopeptide transmembrane transporter activity	2	0.145	0.5	Molecular Function	0.048683	0.500767	2	4
GO:1901474 azole transmembrane transporter activity	2	0.145	0.5	Molecular Function	0.048683	0.500767	2	4
GO:0004896 cytokine receptor activity	12	0.87	0.162	Molecular Function	0.0493097	0.500767	12	74
GO:0000987 core promoter proximal region sequence-specific DNA binding	50	3.623	0.121	Molecular Function	0.0510072	0.500767	50	412
GO:0001159 core promoter proximal region DNA binding	50	3.623	0.121	Molecular Function	0.0510072	0.500767	50	412
GO:0000975 regulatory region DNA binding	72	5.217	0.116	Molecular Function	0.0511309	0.500767	72	619
GO:0001067 regulatory region nucleic acid binding	72	5.217	0.116	Molecular Function	0.0511309	0.500767	72	619
GO:0044212 transcription regulatory region DNA binding	72	5.217	0.116	Molecular Function	0.0511309	0.500767	72	619
GO:0004866 endopeptidase inhibitor activity	17	1.232	0.147	Molecular Function	0.0520203	0.500767	17	116
GO:0000981 RNA polymerase II transcription factor activity, sequence-specific DNA binding	62	4.493	0.118	Molecular Function	0.0521016	0.500767	62	525
GO:0015175 neutral amino acid transmembrane transporter activity	5	0.362	0.227	Molecular Function	0.0540802	0.500767	5	22
GO:0016814 hydrolase activity, acting on carbon-nitrogen (but not peptide) bonds, in cyclic amidines	5	0.362	0.227	Molecular Function	0.0540802	0.500767	5	22
GO:0004601 peroxidase activity	6	0.435	0.207	Molecular Function	0.0544872	0.500767	6	29
GO:0008565 protein transporter activity	6	0.435	0.207	Molecular Function	0.0544872	0.500767	6	29
GO:0051879 Hsp90 protein binding	6	0.435	0.207	Molecular Function	0.0544872	0.500767	6	29
GO:0030414 peptidase inhibitor activity	19	1.377	0.142	Molecular Function	0.0553216	0.500767	19	134
GO:0001846 opsonin binding	4	0.29	0.25	Molecular Function	0.0608284	0.500767	4	16
GO:0042287 MHC protein binding	4	0.29	0.25	Molecular Function	0.0608284	0.500767	4	16
GO:0000977 RNA polymerase II regulatory region sequence-specific DNA binding	60	4.348	0.117	Molecular Function	0.0623454	0.500767	60	512
GO:0001012 RNA polymerase II regulatory region DNA binding	60	4.348	0.117	Molecular Function	0.0623454	0.500767	60	512
GO:0042379 chemokine receptor binding	8	0.58	0.178	Molecular Function	0.0629856	0.500767	8	45
GO:0016705 oxidoreductase activity, acting on paired donors, with incorporation or reduction of molecular oxygen	20	1.449	0.138	Molecular Function	0.0636301	0.500767	20	145
GO:0001608 G-protein coupled nucleotide receptor activity	3	0.217	0.3	Molecular Function	0.063814	0.500767	3	10
GO:0045028 G-protein coupled purinergic nucleotide receptor activity	3	0.217	0.3	Molecular Function	0.063814	0.500767	3	10
GO:0001637 G-protein coupled chemoattractant receptor activity	5	0.362	0.217	Molecular Function	0.06384	0.500767	5	23
GO:0004950 chemokine receptor activity	5	0.362	0.217	Molecular Function	0.06384	0.500767	5	23
GO:0030291 protein serine/threonine kinase inhibitor activity	5	0.362	0.217	Molecular Function	0.06384	0.500767	5	23
GO:0004527 exonuclease activity	9	0.652	0.17	Molecular Function	0.0644253	0.500767	9	53
GO:0008009 chemokine activity	7	0.507	0.184	Molecular Function	0.0676537	0.500767	7	38
GO:0030234 enzyme regulator activity	69	5	0.114	Molecular Function	0.0724733	0.500767	69	603
GO:0008509 anion transmembrane transporter activity	24	1.739	0.131	Molecular Function	0.0732346	0.500767	24	183
GO:0001614 purinergic nucleotide receptor activity	4	0.29	0.235	Molecular Function	0.0737111	0.500767	4	17
GO:0016502 nucleotide receptor activity	4	0.29	0.235	Molecular Function	0.0737111	0.500767	4	17
GO:0016709 oxidoreductase activity, acting on paired donors, with incorporation or reduction of molecular oxygen, NAD(P)H as one donor, and incorporation of one atom of oxygen	5	0.362	0.208	Molecular Function	0.0745197	0.500767	5	24
GO:0019894 kinesin binding	5	0.362	0.208	Molecular Function	0.0745197	0.500767	5	24
GO:0005506 iron ion binding	20	1.449	0.135	Molecular Function	0.0752794	0.500767	20	148
GO:0000295 adenine nucleotide transmembrane transporter activity	2	0.145	0.4	Molecular Function	0.0760279	0.500767	2	5
GO:0004029 aldehyde dehydrogenase (NAD) activity	2	0.145	0.4	Molecular Function	0.0760279	0.500767	2	5
GO:0004957 prostaglandin E receptor activity	2	0.145	0.4	Molecular Function	0.0760279	0.500767	2	5
GO:0005004 GPI-linked ephrin receptor activity	2	0.145	0.4	Molecular Function	0.0760279	0.500767	2	5
GO:0008603 cAMP-dependent protein kinase regulator activity	2	0.145	0.4	Molecular Function	0.0760279	0.500767	2	5
GO:0015181 arginine transmembrane transporter activity	2	0.145	0.4	Molecular Function	0.0760279	0.500767	2	5
GO:0015238 drug transmembrane transporter activity	2	0.145	0.4	Molecular Function	0.0760279	0.500767	2	5
GO:0022849 glutamate-gated calcium ion channel activity	2	0.145	0.4	Molecular Function	0.0760279	0.500767	2	5
GO:0042289 MHC class II protein binding	2	0.145	0.4	Molecular Function	0.0760279	0.500767	2	5
GO:0045118 azole transporter activity	2	0.145	0.4	Molecular Function	0.0760279	0.500767	2	5
GO:0051185 coenzyme transporter activity	2	0.145	0.4	Molecular Function	0.0760279	0.500767	2	5
GO:0061676 importin-alpha family protein binding	2	0.145	0.4	Molecular Function	0.0760279	0.500767	2	5
GO:0016722 oxidoreductase activity, oxidizing metal ions	3	0.217	0.273	Molecular Function	0.0816609	0.500767	3	11
GO:0055103 ligase regulator activity	3	0.217	0.273	Molecular Function	0.0816609	0.500767	3	11
GO:0055106 ubiquitin-protein transferase regulator activity	3	0.217	0.273	Molecular Function	0.0816609	0.500767	3	11
GO:0005504 fatty acid binding	5	0.362	0.2	Molecular Function	0.0861043	0.500767	5	25
GO:0031491 nucleosome binding	5	0.362	0.2	Molecular Function	0.0861043	0.500767	5	25
GO:0060590 ATPase regulator activity	5	0.362	0.2	Molecular Function	0.0861043	0.500767	5	25
GO:0001071 nucleic acid binding transcription factor activity	88	6.377	0.111	Molecular Function	0.0869436	0.500767	88	794
GO:0001871 pattern binding	4	0.29	0.222	Molecular Function	0.0878514	0.500767	4	18
GO:0003950 NAD+ ADP-ribosyltransferase activity	4	0.29	0.222	Molecular Function	0.0878514	0.500767	4	18
GO:0030247 polysaccharide binding	4	0.29	0.222	Molecular Function	0.0878514	0.500767	4	18
GO:0031683 G-protein beta/gamma-subunit complex binding	4	0.29	0.222	Molecular Function	0.0878514	0.500767	4	18
GO:0003700 transcription factor activity, sequence-specific DNA binding	87	6.304	0.111	Molecular Function	0.0903634	0.500767	87	786
GO:0016247 channel regulator activity	10	0.725	0.154	Molecular Function	0.0913569	0.500767	10	65
GO:0008408 3'-5' exonuclease activity	6	0.435	0.182	Molecular Function	0.0919175	0.500767	6	33
GO:0000831 inositol hexakisphosphate 6-kinase activity	1	0.072	1	Molecular Function	0.0962477	0.500767	1	1
GO:0002113 interleukin-33 binding	1	0.072	1	Molecular Function	0.0962477	0.500767	1	1
GO:0003867 4-aminobutyrate transaminase activity	1	0.072	1	Molecular Function	0.0962477	0.500767	1	1
GO:0003877 ATP adenylyltransferase activity	1	0.072	1	Molecular Function	0.0962477	0.500767	1	1
GO:0003905 alkylbase DNA N-glycosylase activity	1	0.072	1	Molecular Function	0.0962477	0.500767	1	1
GO:0003983 UTP:glucose-1-phosphate uridylyltransferase activity	1	0.072	1	Molecular Function	0.0962477	0.500767	1	1
GO:0004027 alcohol sulfotransferase activity	1	0.072	1	Molecular Function	0.0962477	0.500767	1	1
GO:0004087 carbamoyl-phosphate synthase (ammonia) activity	1	0.072	1	Molecular Function	0.0962477	0.500767	1	1
GO:0004122 cystathionine beta-synthase activity	1	0.072	1	Molecular Function	0.0962477	0.500767	1	1
GO:0004132 dCMP deaminase activity	1	0.072	1	Molecular Function	0.0962477	0.500767	1	1
GO:0004142 diacylglycerol cholinephosphotransferase activity	1	0.072	1	Molecular Function	0.0962477	0.500767	1	1
GO:0004310 farnesyl-diphosphate farnesyltransferase activity	1	0.072	1	Molecular Function	0.0962477	0.500767	1	1
GO:0004382 guanosine-diphosphatase activity	1	0.072	1	Molecular Function	0.0962477	0.500767	1	1
GO:0004411 homogentisate 1,2-dioxygenase activity	1	0.072	1	Molecular Function	0.0962477	0.500767	1	1
GO:0004474 malate synthase activity	1	0.072	1	Molecular Function	0.0962477	0.500767	1	1
GO:0004482 mRNA (guanine-N7-)-methyltransferase activity	1	0.072	1	Molecular Function	0.0962477	0.500767	1	1
GO:0004496 mevalonate kinase activity	1	0.072	1	Molecular Function	0.0962477	0.500767	1	1
GO:0004587 ornithine-oxo-acid transaminase activity	1	0.072	1	Molecular Function	0.0962477	0.500767	1	1
GO:0004617 phosphoglycerate dehydrogenase activity	1	0.072	1	Molecular Function	0.0962477	0.500767	1	1
GO:0004642 phosphoribosylformylglycinamidine synthase activity	1	0.072	1	Molecular Function	0.0962477	0.500767	1	1
GO:0004757 sepiapterin reductase activity	1	0.072	1	Molecular Function	0.0962477	0.500767	1	1
GO:0004771 sterol esterase activity	1	0.072	1	Molecular Function	0.0962477	0.500767	1	1
GO:0004824 lysine-tRNA ligase activity	1	0.072	1	Molecular Function	0.0962477	0.500767	1	1
GO:0004941 beta2-adrenergic receptor activity	1	0.072	1	Molecular Function	0.0962477	0.500767	1	1
GO:0005124 scavenger receptor binding	1	0.072	1	Molecular Function	0.0962477	0.500767	1	1
GO:0005199 structural constituent of cell wall	1	0.072	1	Molecular Function	0.0962477	0.500767	1	1
GO:0005252 open rectifier potassium channel activity	1	0.072	1	Molecular Function	0.0962477	0.500767	1	1
GO:0005295 neutral amino acid:sodium symporter activity	1	0.072	1	Molecular Function	0.0962477	0.500767	1	1
GO:0005368 taurine transmembrane transporter activity	1	0.072	1	Molecular Function	0.0962477	0.500767	1	1
GO:0005369 taurine:sodium symporter activity	1	0.072	1	Molecular Function	0.0962477	0.500767	1	1
GO:0008113 peptide-methionine (S)-S-oxide reductase activity	1	0.072	1	Molecular Function	0.0962477	0.500767	1	1
GO:0008127 quercetin 2,3-dioxygenase activity	1	0.072	1	Molecular Function	0.0962477	0.500767	1	1
GO:0008392 arachidonic acid epoxygenase activity	1	0.072	1	Molecular Function	0.0962477	0.500767	1	1
GO:0008404 arachidonic acid 14,15-epoxygenase activity	1	0.072	1	Molecular Function	0.0962477	0.500767	1	1
GO:0008405 arachidonic acid 11,12-epoxygenase activity	1	0.072	1	Molecular Function	0.0962477	0.500767	1	1
GO:0008466 glycogenin glucosyltransferase activity	1	0.072	1	Molecular Function	0.0962477	0.500767	1	1
GO:0008800 beta-lactamase activity	1	0.072	1	Molecular Function	0.0962477	0.500767	1	1
GO:0008887 glycerate kinase activity	1	0.072	1	Molecular Function	0.0962477	0.500767	1	1
GO:0008948 oxaloacetate decarboxylase activity	1	0.072	1	Molecular Function	0.0962477	0.500767	1	1
GO:0008973 phosphopentomutase activity	1	0.072	1	Molecular Function	0.0962477	0.500767	1	1
GO:0010309 acireductone dioxygenase [iron(II)-requiring] activity	1	0.072	1	Molecular Function	0.0962477	0.500767	1	1
GO:0010859 calcium-dependent cysteine-type endopeptidase inhibitor activity	1	0.072	1	Molecular Function	0.0962477	0.500767	1	1
GO:0015230 FAD transmembrane transporter activity	1	0.072	1	Molecular Function	0.0962477	0.500767	1	1
GO:0015234 thiamine transmembrane transporter activity	1	0.072	1	Molecular Function	0.0962477	0.500767	1	1
GO:0015248 sterol transporter activity	1	0.072	1	Molecular Function	0.0962477	0.500767	1	1
GO:0016150 translation release factor activity, codon nonspecific	1	0.072	1	Molecular Function	0.0962477	0.500767	1	1
GO:0016230 sphingomyelin phosphodiesterase activator activity	1	0.072	1	Molecular Function	0.0962477	0.500767	1	1
GO:0016300 tRNA (uracil) methyltransferase activity	1	0.072	1	Molecular Function	0.0962477	0.500767	1	1
GO:0016404 15-hydroxyprostaglandin dehydrogenase (NAD+) activity	1	0.072	1	Molecular Function	0.0962477	0.500767	1	1
GO:0016532 superoxide dismutase copper chaperone activity	1	0.072	1	Molecular Function	0.0962477	0.500767	1	1
GO:0016768 spermine synthase activity	1	0.072	1	Molecular Function	0.0962477	0.500767	1	1
GO:0018467 formaldehyde dehydrogenase activity	1	0.072	1	Molecular Function	0.0962477	0.500767	1	1
GO:0018479 benzaldehyde dehydrogenase (NAD+) activity	1	0.072	1	Molecular Function	0.0962477	0.500767	1	1
GO:0018601 4-nitrophenol 2-monooxygenase activity	1	0.072	1	Molecular Function	0.0962477	0.500767	1	1
GO:0018773 acetylpyruvate hydrolase activity	1	0.072	1	Molecular Function	0.0962477	0.500767	1	1
GO:0019178 NADP phosphatase activity	1	0.072	1	Molecular Function	0.0962477	0.500767	1	1
GO:0019776 Atg8 ligase activity	1	0.072	1	Molecular Function	0.0962477	0.500767	1	1
GO:0019777 Atg12 transferase activity	1	0.072	1	Molecular Function	0.0962477	0.500767	1	1
GO:0019782 ISG15 activating enzyme activity	1	0.072	1	Molecular Function	0.0962477	0.500767	1	1
GO:0019784 NEDD8-specific protease activity	1	0.072	1	Molecular Function	0.0962477	0.500767	1	1
GO:0030160 GKAP/Homer scaffold activity	1	0.072	1	Molecular Function	0.0962477	0.500767	1	1
GO:0030197 extracellular matrix constituent, lubricant activity	1	0.072	1	Molecular Function	0.0962477	0.500767	1	1
GO:0030273 melanin-concentrating hormone receptor activity	1	0.072	1	Molecular Function	0.0962477	0.500767	1	1
GO:0030294 receptor signaling protein tyrosine kinase inhibitor activity	1	0.072	1	Molecular Function	0.0962477	0.500767	1	1
GO:0030377 urokinase plasminogen activator receptor activity	1	0.072	1	Molecular Function	0.0962477	0.500767	1	1
GO:0030791 arsenite methyltransferase activity	1	0.072	1	Molecular Function	0.0962477	0.500767	1	1
GO:0030984 kininogen binding	1	0.072	1	Molecular Function	0.0962477	0.500767	1	1
GO:0031386 protein tag	1	0.072	1	Molecular Function	0.0962477	0.500767	1	1
GO:0031704 apelin receptor binding	1	0.072	1	Molecular Function	0.0962477	0.500767	1	1
GO:0031732 CCR7 chemokine receptor binding	1	0.072	1	Molecular Function	0.0962477	0.500767	1	1
GO:0033781 cholesterol 24-hydroxylase activity	1	0.072	1	Molecular Function	0.0962477	0.500767	1	1
GO:0033862 UMP kinase activity	1	0.072	1	Molecular Function	0.0962477	0.500767	1	1
GO:0034041 sterol-transporting ATPase activity	1	0.072	1	Molecular Function	0.0962477	0.500767	1	1
GO:0034545 fumarylpyruvate hydrolase activity	1	0.072	1	Molecular Function	0.0962477	0.500767	1	1
GO:0034634 glutathione transmembrane transporter activity	1	0.072	1	Molecular Function	0.0962477	0.500767	1	1
GO:0035373 chondroitin sulfate proteoglycan binding	1	0.072	1	Molecular Function	0.0962477	0.500767	1	1
GO:0036373 L-fucose mutarotase activity	1	0.072	1	Molecular Function	0.0962477	0.500767	1	1
GO:0036458 hepatocyte growth factor binding	1	0.072	1	Molecular Function	0.0962477	0.500767	1	1
GO:0036470 tyrosine 3-monooxygenase activator activity	1	0.072	1	Molecular Function	0.0962477	0.500767	1	1
GO:0036478 L-dopa decarboxylase activator activity	1	0.072	1	Molecular Function	0.0962477	0.500767	1	1
GO:0038025 reelin receptor activity	1	0.072	1	Molecular Function	0.0962477	0.500767	1	1
GO:0042011 interleukin-16 binding	1	0.072	1	Molecular Function	0.0962477	0.500767	1	1
GO:0042012 interleukin-16 receptor activity	1	0.072	1	Molecular Function	0.0962477	0.500767	1	1
GO:0042602 riboflavin reductase (NADPH) activity	1	0.072	1	Molecular Function	0.0962477	0.500767	1	1
GO:0042937 tripeptide transporter activity	1	0.072	1	Molecular Function	0.0962477	0.500767	1	1
GO:0042947 glucoside transmembrane transporter activity	1	0.072	1	Molecular Function	0.0962477	0.500767	1	1
GO:0043035 chromatin insulator sequence binding	1	0.072	1	Molecular Function	0.0962477	0.500767	1	1
GO:0043914 NADPH:sulfur oxidoreductase activity	1	0.072	1	Molecular Function	0.0962477	0.500767	1	1
GO:0044378 non-sequence-specific DNA binding, bending	1	0.072	1	Molecular Function	0.0962477	0.500767	1	1
GO:0044610 FMN transmembrane transporter activity	1	0.072	1	Molecular Function	0.0962477	0.500767	1	1
GO:0045029 UDP-activated nucleotide receptor activity	1	0.072	1	Molecular Function	0.0962477	0.500767	1	1
GO:0045031 ATP-activated adenosine receptor activity	1	0.072	1	Molecular Function	0.0962477	0.500767	1	1
GO:0045340 mercury ion binding	1	0.072	1	Molecular Function	0.0962477	0.500767	1	1
GO:0047223 beta-1,3-galactosyl-O-glycosyl-glycoprotein beta-1,3-N-acetylglucosaminyltransferase activity	1	0.072	1	Molecular Function	0.0962477	0.500767	1	1
GO:0047280 nicotinamide phosphoribosyltransferase activity	1	0.072	1	Molecular Function	0.0962477	0.500767	1	1
GO:0047395 glycerophosphoinositol glycerophosphodiesterase activity	1	0.072	1	Molecular Function	0.0962477	0.500767	1	1
GO:0047777 (3S)-citramalyl-CoA lyase activity	1	0.072	1	Molecular Function	0.0962477	0.500767	1	1
GO:0047874 dolichyldiphosphatase activity	1	0.072	1	Molecular Function	0.0962477	0.500767	1	1
GO:0050135 NAD(P)+ nucleosidase activity	1	0.072	1	Molecular Function	0.0962477	0.500767	1	1
GO:0050333 thiamin-triphosphatase activity	1	0.072	1	Molecular Function	0.0962477	0.500767	1	1
GO:0050683 AF-1 domain binding	1	0.072	1	Molecular Function	0.0962477	0.500767	1	1
GO:0051724 NAD transporter activity	1	0.072	1	Molecular Function	0.0962477	0.500767	1	1
GO:0051732 polyribonucleotide kinase activity	1	0.072	1	Molecular Function	0.0962477	0.500767	1	1
GO:0051736 ATP-dependent polyribonucleotide 5'-hydroxyl-kinase activity	1	0.072	1	Molecular Function	0.0962477	0.500767	1	1
GO:0051748 UTP-monosaccharide-1-phosphate uridylyltransferase activity	1	0.072	1	Molecular Function	0.0962477	0.500767	1	1
GO:0051786 all-trans-retinol 13,14-reductase activity	1	0.072	1	Molecular Function	0.0962477	0.500767	1	1
GO:0051903 S-(hydroxymethyl)glutathione dehydrogenase activity	1	0.072	1	Molecular Function	0.0962477	0.500767	1	1
GO:0051996 squalene synthase activity	1	0.072	1	Molecular Function	0.0962477	0.500767	1	1
GO:0052869 arachidonic acid omega-hydroxylase activity	1	0.072	1	Molecular Function	0.0962477	0.500767	1	1
GO:0061459 L-arginine transmembrane transporter activity	1	0.072	1	Molecular Function	0.0962477	0.500767	1	1
GO:0070856 myosin VI light chain binding	1	0.072	1	Molecular Function	0.0962477	0.500767	1	1
GO:0070892 lipoteichoic acid receptor activity	1	0.072	1	Molecular Function	0.0962477	0.500767	1	1
GO:0071074 eukaryotic initiation factor eIF2 binding	1	0.072	1	Molecular Function	0.0962477	0.500767	1	1
GO:0071614 linoleic acid epoxygenase activity	1	0.072	1	Molecular Function	0.0962477	0.500767	1	1
GO:0071820 N-box binding	1	0.072	1	Molecular Function	0.0962477	0.500767	1	1
GO:0080048 GDP-D-glucose phosphorylase activity	1	0.072	1	Molecular Function	0.0962477	0.500767	1	1
GO:0097655 serpin family protein binding	1	0.072	1	Molecular Function	0.0962477	0.500767	1	1
GO:0098770 FBXO family protein binding	1	0.072	1	Molecular Function	0.0962477	0.500767	1	1
GO:1904121 phosphatidylethanolamine transporter activity	1	0.072	1	Molecular Function	0.0962477	0.500767	1	1
GO:1990422 glyoxalase (glycolic acid-forming) activity	1	0.072	1	Molecular Function	0.0962477	0.500767	1	1
GO:0004721 phosphoprotein phosphatase activity	20	1.449	0.131	Molecular Function	0.0977175	0.506579	20	153
GO:0004532 exoribonuclease activity	5	0.362	0.192	Molecular Function	0.0985706	0.509163	5	26
GO:0003676 nucleic acid binding	290	21.014	0.103	Molecular Function	0.0994953	0.512098	290	2820
GO:0004697 protein kinase C activity	3	0.217	0.25	Molecular Function	0.101377	0.513516	3	12
GO:0004806 triglyceride lipase activity	3	0.217	0.25	Molecular Function	0.101377	0.513516	3	12
GO:0030169 low-density lipoprotein particle binding	3	0.217	0.25	Molecular Function	0.101377	0.513516	3	12
GO:0030228 lipoprotein particle receptor activity	3	0.217	0.25	Molecular Function	0.101377	0.513516	3	12
GO:0005328 neurotransmitter:sodium symporter activity	4	0.29	0.211	Molecular Function	0.103189	0.513516	4	19
GO:0005540 hyaluronic acid binding	4	0.29	0.211	Molecular Function	0.103189	0.513516	4	19
GO:0001130 bacterial-type RNA polymerase transcription factor activity, sequence-specific DNA binding	2	0.145	0.333	Molecular Function	0.106923	0.513516	2	6
GO:0001609 G-protein coupled adenosine receptor activity	2	0.145	0.333	Molecular Function	0.106923	0.513516	2	6
GO:0001849 complement component C1q binding	2	0.145	0.333	Molecular Function	0.106923	0.513516	2	6
GO:0004972 NMDA glutamate receptor activity	2	0.145	0.333	Molecular Function	0.106923	0.513516	2	6
GO:0005536 glucose binding	2	0.145	0.333	Molecular Function	0.106923	0.513516	2	6
GO:0008046 axon guidance receptor activity	2	0.145	0.333	Molecular Function	0.106923	0.513516	2	6
GO:0009922 fatty acid elongase activity	2	0.145	0.333	Molecular Function	0.106923	0.513516	2	6
GO:0015186 L-glutamine transmembrane transporter activity	2	0.145	0.333	Molecular Function	0.106923	0.513516	2	6
GO:0015211 purine nucleoside transmembrane transporter activity	2	0.145	0.333	Molecular Function	0.106923	0.513516	2	6
GO:0015216 purine nucleotide transmembrane transporter activity	2	0.145	0.333	Molecular Function	0.106923	0.513516	2	6
GO:0015232 heme transporter activity	2	0.145	0.333	Molecular Function	0.106923	0.513516	2	6
GO:0016723 oxidoreductase activity, oxidizing metal ions, NAD or NADP as acceptor	2	0.145	0.333	Molecular Function	0.106923	0.513516	2	6
GO:0032051 clathrin light chain binding	2	0.145	0.333	Molecular Function	0.106923	0.513516	2	6
GO:0042165 neurotransmitter binding	2	0.145	0.333	Molecular Function	0.106923	0.513516	2	6
GO:0005520 insulin-like growth factor binding	5	0.362	0.185	Molecular Function	0.111888	0.535571	5	27
GO:0030145 manganese ion binding	7	0.507	0.163	Molecular Function	0.114602	0.546739	7	43
GO:0046332 SMAD binding	10	0.725	0.147	Molecular Function	0.114987	0.54676	10	68
GO:0016799 hydrolase activity, hydrolyzing N-glycosyl compounds	4	0.29	0.2	Molecular Function	0.119653	0.558662	4	20
GO:0043014 alpha-tubulin binding	4	0.29	0.2	Molecular Function	0.119653	0.558662	4	20
GO:0005003 ephrin receptor activity	3	0.217	0.231	Molecular Function	0.122763	0.558662	3	13
GO:0010181 FMN binding	3	0.217	0.231	Molecular Function	0.122763	0.558662	3	13
GO:0048020 CCR chemokine receptor binding	3	0.217	0.231	Molecular Function	0.122763	0.558662	3	13
GO:0070006 metalloaminopeptidase activity	3	0.217	0.231	Molecular Function	0.122763	0.558662	3	13
GO:1990380 Lys48-specific deubiquitinase activity	3	0.217	0.231	Molecular Function	0.122763	0.558662	3	13
GO:0042826 histone deacetylase binding	11	0.797	0.141	Molecular Function	0.126773	0.558662	11	78
GO:0097110 scaffold protein binding	6	0.435	0.167	Molecular Function	0.127136	0.558662	6	36
GO:0052689 carboxylic ester hydrolase activity	12	0.87	0.138	Molecular Function	0.129012	0.558662	12	87
GO:0008201 heparin binding	10	0.725	0.143	Molecular Function	0.132469	0.558662	10	70
GO:1901363 heterocyclic compound binding	440	31.884	0.1	Molecular Function	0.135253	0.558662	440	4380
GO:0000976 transcription regulatory region sequence-specific DNA binding	61	4.42	0.111	Molecular Function	0.136341	0.558662	61	551
GO:0005326 neurotransmitter transporter activity	4	0.29	0.19	Molecular Function	0.13716	0.558662	4	21
GO:0035198 miRNA binding	4	0.29	0.19	Molecular Function	0.13716	0.558662	4	21
GO:0042805 actinin binding	4	0.29	0.19	Molecular Function	0.13716	0.558662	4	21
GO:0097159 organic cyclic compound binding	444	32.174	0.1	Molecular Function	0.137748	0.558662	444	4423
GO:0030246 carbohydrate binding	14	1.014	0.132	Molecular Function	0.138796	0.558662	14	106
GO:0019207 kinase regulator activity	15	1.087	0.13	Molecular Function	0.138936	0.558662	15	115
GO:0004693 cyclin-dependent protein serine/threonine kinase activity	2	0.145	0.286	Molecular Function	0.140432	0.558662	2	7
GO:0005041 low-density lipoprotein receptor activity	2	0.145	0.286	Molecular Function	0.140432	0.558662	2	7
GO:0005225 volume-sensitive anion channel activity	2	0.145	0.286	Molecular Function	0.140432	0.558662	2	7
GO:0008320 protein transmembrane transporter activity	2	0.145	0.286	Molecular Function	0.140432	0.558662	2	7
GO:0008443 phosphofructokinase activity	2	0.145	0.286	Molecular Function	0.140432	0.558662	2	7
GO:0030159 receptor signaling complex scaffold activity	2	0.145	0.286	Molecular Function	0.140432	0.558662	2	7
GO:0036435 K48-linked polyubiquitin binding	2	0.145	0.286	Molecular Function	0.140432	0.558662	2	7
GO:0043395 heparan sulfate proteoglycan binding	2	0.145	0.286	Molecular Function	0.140432	0.558662	2	7
GO:0048185 activin binding	2	0.145	0.286	Molecular Function	0.140432	0.558662	2	7
GO:0070008 serine-type exopeptidase activity	2	0.145	0.286	Molecular Function	0.140432	0.558662	2	7
GO:0090484 drug transporter activity	2	0.145	0.286	Molecular Function	0.140432	0.558662	2	7
GO:0003899 DNA-directed RNA polymerase activity	5	0.362	0.172	Molecular Function	0.140922	0.558662	5	29
GO:0050839 cell adhesion molecule binding	17	1.232	0.127	Molecular Function	0.144977	0.558662	17	134
GO:0043167 ion binding	350	25.362	0.101	Molecular Function	0.145045	0.558662	350	3465
GO:0004602 glutathione peroxidase activity	3	0.217	0.214	Molecular Function	0.145607	0.558662	3	14
GO:0008409 5'-3' exonuclease activity	3	0.217	0.214	Molecular Function	0.145607	0.558662	3	14
GO:0042887 amide transmembrane transporter activity	3	0.217	0.214	Molecular Function	0.145607	0.558662	3	14
GO:0044390 ubiquitin-like protein conjugating enzyme binding	3	0.217	0.214	Molecular Function	0.145607	0.558662	3	14
GO:0071889 14-3-3 protein binding	3	0.217	0.214	Molecular Function	0.145607	0.558662	3	14
GO:0008013 beta-catenin binding	9	0.652	0.143	Molecular Function	0.148357	0.558662	9	63
GO:0031072 heat shock protein binding	11	0.797	0.136	Molecular Function	0.153079	0.558662	11	81
GO:0004869 cysteine-type endopeptidase inhibitor activity	6	0.435	0.158	Molecular Function	0.153731	0.558662	6	38
GO:0019887 protein kinase regulator activity	13	0.942	0.131	Molecular Function	0.154385	0.558662	13	99
GO:0000175 3'-5'-exoribonuclease activity	4	0.29	0.182	Molecular Function	0.155622	0.558662	4	22
GO:0019239 deaminase activity	4	0.29	0.182	Molecular Function	0.155622	0.558662	4	22
GO:0043022 ribosome binding	5	0.362	0.167	Molecular Function	0.156548	0.558662	5	30
GO:0016616 oxidoreductase activity, acting on the CH-OH group of donors, NAD or NADP as acceptor	13	0.942	0.13	Molecular Function	0.162823	0.558662	13	100
GO:1990837 sequence-specific double-stranded DNA binding	62	4.493	0.109	Molecular Function	0.163996	0.558662	62	569
GO:0016765 transferase activity, transferring alkyl or aryl (other than methyl) groups	6	0.435	0.154	Molecular Function	0.167878	0.558662	6	39
GO:0001671 ATPase activator activity	3	0.217	0.2	Molecular Function	0.169697	0.558662	3	15
GO:0008199 ferric iron binding	3	0.217	0.2	Molecular Function	0.169697	0.558662	3	15
GO:0032947 protein complex scaffold	3	0.217	0.2	Molecular Function	0.169697	0.558662	3	15
GO:0051393 alpha-actinin binding	3	0.217	0.2	Molecular Function	0.169697	0.558662	3	15
GO:0019843 rRNA binding	5	0.362	0.161	Molecular Function	0.172845	0.558662	5	31
GO:0034062 RNA polymerase activity	5	0.362	0.161	Molecular Function	0.172845	0.558662	5	31
GO:0016763 transferase activity, transferring pentosyl groups	7	0.507	0.146	Molecular Function	0.174676	0.558662	7	48
GO:0033613 activating transcription factor binding	7	0.507	0.146	Molecular Function	0.174676	0.558662	7	48
GO:0004862 cAMP-dependent protein kinase inhibitor activity	2	0.145	0.25	Molecular Function	0.175767	0.558662	2	8
GO:0005049 nuclear export signal receptor activity	2	0.145	0.25	Molecular Function	0.175767	0.558662	2	8
GO:0015197 peptide transporter activity	2	0.145	0.25	Molecular Function	0.175767	0.558662	2	8
GO:0016494 C-X-C chemokine receptor activity	2	0.145	0.25	Molecular Function	0.175767	0.558662	2	8
GO:0019869 chloride channel inhibitor activity	2	0.145	0.25	Molecular Function	0.175767	0.558662	2	8
GO:0034185 apolipoprotein binding	2	0.145	0.25	Molecular Function	0.175767	0.558662	2	8
GO:0051787 misfolded protein binding	2	0.145	0.25	Molecular Function	0.175767	0.558662	2	8
GO:0060229 lipase activator activity	2	0.145	0.25	Molecular Function	0.175767	0.558662	2	8
GO:0097472 cyclin-dependent protein kinase activity	2	0.145	0.25	Molecular Function	0.175767	0.558662	2	8
GO:1904680 peptide transmembrane transporter activity	2	0.145	0.25	Molecular Function	0.175767	0.558662	2	8
GO:0000293 ferric-chelate reductase activity	1	0.072	0.5	Molecular Function	0.183238	0.558662	1	2
GO:0001010 transcription factor activity, sequence-specific DNA binding transcription factor recruiting	1	0.072	0.5	Molecular Function	0.183238	0.558662	1	2
GO:0001134 transcription factor activity, transcription factor recruiting	1	0.072	0.5	Molecular Function	0.183238	0.558662	1	2
GO:0001217 bacterial-type RNA polymerase transcriptional repressor activity, sequence-specific DNA binding	1	0.072	0.5	Molecular Function	0.183238	0.558662	1	2
GO:0001847 opsonin receptor activity	1	0.072	0.5	Molecular Function	0.183238	0.558662	1	2
GO:0001872 (1->3)-beta-D-glucan binding	1	0.072	0.5	Molecular Function	0.183238	0.558662	1	2
GO:0003680 AT DNA binding	1	0.072	0.5	Molecular Function	0.183238	0.558662	1	2
GO:0003858 3-hydroxybutyrate dehydrogenase activity	1	0.072	0.5	Molecular Function	0.183238	0.558662	1	2
GO:0003870 5-aminolevulinate synthase activity	1	0.072	0.5	Molecular Function	0.183238	0.558662	1	2
GO:0003920 GMP reductase activity	1	0.072	0.5	Molecular Function	0.183238	0.558662	1	2
GO:0003933 GTP cyclohydrolase activity	1	0.072	0.5	Molecular Function	0.183238	0.558662	1	2
GO:0003934 GTP cyclohydrolase I activity	1	0.072	0.5	Molecular Function	0.183238	0.558662	1	2
GO:0004031 aldehyde oxidase activity	1	0.072	0.5	Molecular Function	0.183238	0.558662	1	2
GO:0004053 arginase activity	1	0.072	0.5	Molecular Function	0.183238	0.558662	1	2
GO:0004074 biliverdin reductase activity	1	0.072	0.5	Molecular Function	0.183238	0.558662	1	2
GO:0004088 carbamoyl-phosphate synthase (glutamine-hydrolyzing) activity	1	0.072	0.5	Molecular Function	0.183238	0.558662	1	2
GO:0004170 dUTP diphosphatase activity	1	0.072	0.5	Molecular Function	0.183238	0.558662	1	2
GO:0004174 electron-transferring-flavoprotein dehydrogenase activity	1	0.072	0.5	Molecular Function	0.183238	0.558662	1	2
GO:0004335 galactokinase activity	1	0.072	0.5	Molecular Function	0.183238	0.558662	1	2
GO:0004340 glucokinase activity	1	0.072	0.5	Molecular Function	0.183238	0.558662	1	2
GO:0004348 glucosylceramidase activity	1	0.072	0.5	Molecular Function	0.183238	0.558662	1	2
GO:0004362 glutathione-disulfide reductase activity	1	0.072	0.5	Molecular Function	0.183238	0.558662	1	2
GO:0004445 inositol-polyphosphate 5-phosphatase activity	1	0.072	0.5	Molecular Function	0.183238	0.558662	1	2
GO:0004614 phosphoglucomutase activity	1	0.072	0.5	Molecular Function	0.183238	0.558662	1	2
GO:0004768 stearoyl-CoA 9-desaturase activity	1	0.072	0.5	Molecular Function	0.183238	0.558662	1	2
GO:0004833 tryptophan 2,3-dioxygenase activity	1	0.072	0.5	Molecular Function	0.183238	0.558662	1	2
GO:0004865 protein serine/threonine phosphatase inhibitor activity	1	0.072	0.5	Molecular Function	0.183238	0.558662	1	2
GO:0004878 complement component C5a receptor activity	1	0.072	0.5	Molecular Function	0.183238	0.558662	1	2
GO:0004962 endothelin receptor activity	1	0.072	0.5	Molecular Function	0.183238	0.558662	1	2
GO:0005185 neurohypophyseal hormone activity	1	0.072	0.5	Molecular Function	0.183238	0.558662	1	2
GO:0005427 proton-dependent oligopeptide secondary active transmembrane transporter activity	1	0.072	0.5	Molecular Function	0.183238	0.558662	1	2
GO:0008160 protein tyrosine phosphatase activator activity	1	0.072	0.5	Molecular Function	0.183238	0.558662	1	2
GO:0008176 tRNA (guanine-N7-)-methyltransferase activity	1	0.072	0.5	Molecular Function	0.183238	0.558662	1	2
GO:0008418 protein-N-terminal asparagine amidohydrolase activity	1	0.072	0.5	Molecular Function	0.183238	0.558662	1	2
GO:0008422 beta-glucosidase activity	1	0.072	0.5	Molecular Function	0.183238	0.558662	1	2
GO:0008427 calcium-dependent protein kinase inhibitor activity	1	0.072	0.5	Molecular Function	0.183238	0.558662	1	2
GO:0008459 chondroitin 6-sulfotransferase activity	1	0.072	0.5	Molecular Function	0.183238	0.558662	1	2
GO:0008476 protein-tyrosine sulfotransferase activity	1	0.072	0.5	Molecular Function	0.183238	0.558662	1	2
GO:0008607 phosphorylase kinase regulator activity	1	0.072	0.5	Molecular Function	0.183238	0.558662	1	2
GO:0008823 cupric reductase activity	1	0.072	0.5	Molecular Function	0.183238	0.558662	1	2
GO:0009041 uridylate kinase activity	1	0.072	0.5	Molecular Function	0.183238	0.558662	1	2
GO:0015065 uridine nucleotide receptor activity	1	0.072	0.5	Molecular Function	0.183238	0.558662	1	2
GO:0015190 L-leucine transmembrane transporter activity	1	0.072	0.5	Molecular Function	0.183238	0.558662	1	2
GO:0015196 L-tryptophan transmembrane transporter activity	1	0.072	0.5	Molecular Function	0.183238	0.558662	1	2
GO:0015218 pyrimidine nucleotide transmembrane transporter activity	1	0.072	0.5	Molecular Function	0.183238	0.558662	1	2
GO:0015322 secondary active oligopeptide transmembrane transporter activity	1	0.072	0.5	Molecular Function	0.183238	0.558662	1	2
GO:0015658 branched-chain amino acid transmembrane transporter activity	1	0.072	0.5	Molecular Function	0.183238	0.558662	1	2
GO:0016215 acyl-CoA desaturase activity	1	0.072	0.5	Molecular Function	0.183238	0.558662	1	2
GO:0016603 glutaminyl-peptide cyclotransferase activity	1	0.072	0.5	Molecular Function	0.183238	0.558662	1	2
GO:0016623 oxidoreductase activity, acting on the aldehyde or oxo group of donors, oxygen as acceptor	1	0.072	0.5	Molecular Function	0.183238	0.558662	1	2
GO:0016649 oxidoreductase activity, acting on the CH-NH group of donors, quinone or similar compound as acceptor	1	0.072	0.5	Molecular Function	0.183238	0.558662	1	2
GO:0016657 oxidoreductase activity, acting on NAD(P)H, nitrogenous group as acceptor	1	0.072	0.5	Molecular Function	0.183238	0.558662	1	2
GO:0016672 oxidoreductase activity, acting on a sulfur group of donors, quinone or similar compound as acceptor	1	0.072	0.5	Molecular Function	0.183238	0.558662	1	2
GO:0016717 oxidoreductase activity, acting on paired donors, with oxidation of a pair of donors resulting in the reduction of molecular oxygen to two molecules of water	1	0.072	0.5	Molecular Function	0.183238	0.558662	1	2
GO:0016749 N-succinyltransferase activity	1	0.072	0.5	Molecular Function	0.183238	0.558662	1	2
GO:0016807 cysteine-type carboxypeptidase activity	1	0.072	0.5	Molecular Function	0.183238	0.558662	1	2
GO:0017077 oxidative phosphorylation uncoupler activity	1	0.072	0.5	Molecular Function	0.183238	0.558662	1	2
GO:0017083 4-galactosyl-N-acetylglucosaminide 3-alpha-L-fucosyltransferase activity	1	0.072	0.5	Molecular Function	0.183238	0.558662	1	2
GO:0019166 trans-2-enoyl-CoA reductase (NADPH) activity	1	0.072	0.5	Molecular Function	0.183238	0.558662	1	2
GO:0030158 protein xylosyltransferase activity	1	0.072	0.5	Molecular Function	0.183238	0.558662	1	2
GO:0030369 ICAM-3 receptor activity	1	0.072	0.5	Molecular Function	0.183238	0.558662	1	2
GO:0030617 transforming growth factor beta receptor, inhibitory cytoplasmic mediator activity	1	0.072	0.5	Molecular Function	0.183238	0.558662	1	2
GO:0030792 methylarsonite methyltransferase activity	1	0.072	0.5	Molecular Function	0.183238	0.558662	1	2
GO:0031208 POZ domain binding	1	0.072	0.5	Molecular Function	0.183238	0.558662	1	2
GO:0031699 beta-3 adrenergic receptor binding	1	0.072	0.5	Molecular Function	0.183238	0.558662	1	2
GO:0032795 heterotrimeric G-protein binding	1	0.072	0.5	Molecular Function	0.183238	0.558662	1	2
GO:0032977 membrane insertase activity	1	0.072	0.5	Molecular Function	0.183238	0.558662	1	2
GO:0033754 indoleamine 2,3-dioxygenase activity	1	0.072	0.5	Molecular Function	0.183238	0.558662	1	2
GO:0033906 hyaluronoglucuronidase activity	1	0.072	0.5	Molecular Function	0.183238	0.558662	1	2
GO:0034040 lipid-transporting ATPase activity	1	0.072	0.5	Molecular Function	0.183238	0.558662	1	2
GO:0034189 very-low-density lipoprotein particle binding	1	0.072	0.5	Molecular Function	0.183238	0.558662	1	2
GO:0034617 tetrahydrobiopterin binding	1	0.072	0.5	Molecular Function	0.183238	0.558662	1	2
GO:0035403 histone kinase activity (H3-T6 specific)	1	0.072	0.5	Molecular Function	0.183238	0.558662	1	2
GO:0035800 deubiquitinase activator activity	1	0.072	0.5	Molecular Function	0.183238	0.558662	1	2
GO:0036313 phosphatidylinositol 3-kinase catalytic subunit binding	1	0.072	0.5	Molecular Function	0.183238	0.558662	1	2
GO:0036505 prosaposin receptor activity	1	0.072	0.5	Molecular Function	0.183238	0.558662	1	2
GO:0038102 activin receptor antagonist activity	1	0.072	0.5	Molecular Function	0.183238	0.558662	1	2
GO:0044729 hemi-methylated DNA-binding	1	0.072	0.5	Molecular Function	0.183238	0.558662	1	2
GO:0045030 UTP-activated nucleotide receptor activity	1	0.072	0.5	Molecular Function	0.183238	0.558662	1	2
GO:0045174 glutathione dehydrogenase (ascorbate) activity	1	0.072	0.5	Molecular Function	0.183238	0.558662	1	2
GO:0046556 alpha-L-arabinofuranosidase activity	1	0.072	0.5	Molecular Function	0.183238	0.558662	1	2
GO:0047389 glycerophosphocholine phosphodiesterase activity	1	0.072	0.5	Molecular Function	0.183238	0.558662	1	2
GO:0050295 steryl-beta-glucosidase activity	1	0.072	0.5	Molecular Function	0.183238	0.558662	1	2
GO:0050337 thiosulfate-thiol sulfurtransferase activity	1	0.072	0.5	Molecular Function	0.183238	0.558662	1	2
GO:0051380 norepinephrine binding	1	0.072	0.5	Molecular Function	0.183238	0.558662	1	2
GO:0051499 D-aminoacyl-tRNA deacylase activity	1	0.072	0.5	Molecular Function	0.183238	0.558662	1	2
GO:0052851 ferric-chelate reductase (NADPH) activity	1	0.072	0.5	Molecular Function	0.183238	0.558662	1	2
GO:0061463 O-acetyl-ADP-ribose deacetylase activity	1	0.072	0.5	Molecular Function	0.183238	0.558662	1	2
GO:0061663 NEDD8 ligase activity	1	0.072	0.5	Molecular Function	0.183238	0.558662	1	2
GO:0070004 cysteine-type exopeptidase activity	1	0.072	0.5	Molecular Function	0.183238	0.558662	1	2
GO:0070336 flap-structured DNA binding	1	0.072	0.5	Molecular Function	0.183238	0.558662	1	2
GO:0070573 metallodipeptidase activity	1	0.072	0.5	Molecular Function	0.183238	0.558662	1	2
GO:0070576 vitamin D 24-hydroxylase activity	1	0.072	0.5	Molecular Function	0.183238	0.558662	1	2
GO:0070733 protein adenylyltransferase activity	1	0.072	0.5	Molecular Function	0.183238	0.558662	1	2
GO:0070740 tubulin-glutamic acid ligase activity	1	0.072	0.5	Molecular Function	0.183238	0.558662	1	2
GO:0070853 myosin VI binding	1	0.072	0.5	Molecular Function	0.183238	0.558662	1	2
GO:0071553 G-protein coupled pyrimidinergic nucleotide receptor activity	1	0.072	0.5	Molecular Function	0.183238	0.558662	1	2
GO:0072320 volume-sensitive chloride channel activity	1	0.072	0.5	Molecular Function	0.183238	0.558662	1	2
GO:0097603 temperature-gated ion channel activity	1	0.072	0.5	Molecular Function	0.183238	0.558662	1	2
GO:1903135 cupric ion binding	1	0.072	0.5	Molecular Function	0.183238	0.558662	1	2
GO:1903981 enterobactin binding	1	0.072	0.5	Molecular Function	0.183238	0.558662	1	2
GO:1904713 beta-catenin destruction complex binding	1	0.072	0.5	Molecular Function	0.183238	0.558662	1	2
GO:1990829 C-rich single-stranded DNA binding	1	0.072	0.5	Molecular Function	0.183238	0.558662	1	2
GO:0005518 collagen binding	7	0.507	0.143	Molecular Function	0.188068	0.572174	7	49
GO:0004180 carboxypeptidase activity	5	0.362	0.156	Molecular Function	0.189758	0.576095	5	32
GO:0051082 unfolded protein binding	8	0.58	0.138	Molecular Function	0.191051	0.578797	8	58
GO:0015215 nucleotide transmembrane transporter activity	3	0.217	0.188	Molecular Function	0.19482	0.585905	3	16
GO:0022848 acetylcholine-gated cation channel activity	3	0.217	0.188	Molecular Function	0.19482	0.585905	3	16
GO:0043027 cysteine-type endopeptidase inhibitor activity involved in apoptotic process	3	0.217	0.188	Molecular Function	0.19482	0.585905	3	16
GO:1901682 sulfur compound transmembrane transporter activity	4	0.29	0.167	Molecular Function	0.19503	0.585905	4	24
GO:0003743 translation initiation factor activity	6	0.435	0.146	Molecular Function	0.197698	0.591445	6	41
GO:0033293 monocarboxylic acid binding	6	0.435	0.146	Molecular Function	0.197698	0.591445	6	41
GO:0004867 serine-type endopeptidase inhibitor activity	8	0.58	0.136	Molecular Function	0.203758	0.608308	8	59
GO:0005201 extracellular matrix structural constituent	5	0.362	0.152	Molecular Function	0.20723	0.612079	5	33
GO:0016779 nucleotidyltransferase activity	12	0.87	0.125	Molecular Function	0.210855	0.612079	12	96
GO:0001848 complement binding	2	0.145	0.222	Molecular Function	0.212267	0.612079	2	9
GO:0004312 fatty acid synthase activity	2	0.145	0.222	Molecular Function	0.212267	0.612079	2	9
GO:0004955 prostaglandin receptor activity	2	0.145	0.222	Molecular Function	0.212267	0.612079	2	9
GO:0005283 sodium:amino acid symporter activity	2	0.145	0.222	Molecular Function	0.212267	0.612079	2	9
GO:0017081 chloride channel regulator activity	2	0.145	0.222	Molecular Function	0.212267	0.612079	2	9
GO:0017110 nucleoside-diphosphatase activity	2	0.145	0.222	Molecular Function	0.212267	0.612079	2	9
GO:0022884 macromolecule transmembrane transporter activity	2	0.145	0.222	Molecular Function	0.212267	0.612079	2	9
GO:0031957 very long-chain fatty acid-CoA ligase activity	2	0.145	0.222	Molecular Function	0.212267	0.612079	2	9
GO:0035325 Toll-like receptor binding	2	0.145	0.222	Molecular Function	0.212267	0.612079	2	9
GO:0042288 MHC class I protein binding	2	0.145	0.222	Molecular Function	0.212267	0.612079	2	9
GO:0048407 platelet-derived growth factor binding	2	0.145	0.222	Molecular Function	0.212267	0.612079	2	9
GO:0051920 peroxiredoxin activity	2	0.145	0.222	Molecular Function	0.212267	0.612079	2	9
GO:0071837 HMG box domain binding	2	0.145	0.222	Molecular Function	0.212267	0.612079	2	9
GO:0097617 annealing activity	2	0.145	0.222	Molecular Function	0.212267	0.612079	2	9
GO:1901611 phosphatidylglycerol binding	2	0.145	0.222	Molecular Function	0.212267	0.612079	2	9
GO:0004722 protein serine/threonine phosphatase activity	6	0.435	0.143	Molecular Function	0.213296	0.613814	6	42
GO:0004181 metallocarboxypeptidase activity	4	0.29	0.16	Molecular Function	0.215778	0.617244	4	25
GO:0016702 oxidoreductase activity, acting on single donors with incorporation of molecular oxygen, incorporation of two atoms of oxygen	4	0.29	0.16	Molecular Function	0.215778	0.617244	4	25
GO:0016896 exoribonuclease activity, producing 5'-phosphomonoesters	4	0.29	0.16	Molecular Function	0.215778	0.617244	4	25
GO:0051213 dioxygenase activity	8	0.58	0.133	Molecular Function	0.216789	0.618905	8	60
GO:0005343 organic acid:sodium symporter activity	3	0.217	0.176	Molecular Function	0.220772	0.626954	3	17
GO:0019787 ubiquitin-like protein transferase activity	28	2.029	0.112	Molecular Function	0.224662	0.626954	28	250
GO:0015036 disulfide oxidoreductase activity	5	0.362	0.147	Molecular Function	0.2252	0.626954	5	34
GO:0016796 exonuclease activity, active with either ribo- or deoxyribonucleic acids and producing 5'-phosphomonoesters	5	0.362	0.147	Molecular Function	0.2252	0.626954	5	34
GO:0008138 protein tyrosine/serine/threonine phosphatase activity	6	0.435	0.14	Molecular Function	0.2293	0.626954	6	43
GO:0015932 nucleobase-containing compound transmembrane transporter activity	4	0.29	0.154	Molecular Function	0.237088	0.626954	4	26
GO:0016701 oxidoreductase activity, acting on single donors with incorporation of molecular oxygen	4	0.29	0.154	Molecular Function	0.237088	0.626954	4	26
GO:0098772 molecular function regulator	89	6.449	0.104	Molecular Function	0.241304	0.626954	89	859
GO:0004970 ionotropic glutamate receptor activity	3	0.217	0.167	Molecular Function	0.247356	0.626954	3	18
GO:0015605 organophosphate ester transmembrane transporter activity	3	0.217	0.167	Molecular Function	0.247356	0.626954	3	18
GO:0019956 chemokine binding	3	0.217	0.167	Molecular Function	0.247356	0.626954	3	18
GO:0016614 oxidoreductase activity, acting on CH-OH group of donors	13	0.942	0.119	Molecular Function	0.248315	0.626954	13	109
GO:0004954 prostanoid receptor activity	2	0.145	0.2	Molecular Function	0.24938	0.626954	2	10
GO:0008191 metalloendopeptidase inhibitor activity	2	0.145	0.2	Molecular Function	0.24938	0.626954	2	10
GO:0010576 metalloenzyme regulator activity	2	0.145	0.2	Molecular Function	0.24938	0.626954	2	10
GO:0015037 peptide disulfide oxidoreductase activity	2	0.145	0.2	Molecular Function	0.24938	0.626954	2	10
GO:0015665 alcohol transmembrane transporter activity	2	0.145	0.2	Molecular Function	0.24938	0.626954	2	10
GO:0016813 hydrolase activity, acting on carbon-nitrogen (but not peptide) bonds, in linear amidines	2	0.145	0.2	Molecular Function	0.24938	0.626954	2	10
GO:0031624 ubiquitin conjugating enzyme binding	2	0.145	0.2	Molecular Function	0.24938	0.626954	2	10
GO:0044183 protein binding involved in protein folding	2	0.145	0.2	Molecular Function	0.24938	0.626954	2	10
GO:0044548 S100 protein binding	2	0.145	0.2	Molecular Function	0.24938	0.626954	2	10
GO:0048019 receptor antagonist activity	2	0.145	0.2	Molecular Function	0.24938	0.626954	2	10
GO:0048551 metalloenzyme inhibitor activity	2	0.145	0.2	Molecular Function	0.24938	0.626954	2	10
GO:0050660 flavin adenine dinucleotide binding	9	0.652	0.125	Molecular Function	0.254143	0.626954	9	72
GO:0001042 RNA polymerase I core binding	1	0.072	0.333	Molecular Function	0.26186	0.626954	1	3
GO:0001602 pancreatic polypeptide receptor activity	1	0.072	0.333	Molecular Function	0.26186	0.626954	1	3
GO:0001621 ADP receptor activity	1	0.072	0.333	Molecular Function	0.26186	0.626954	1	3
GO:0001665 alpha-N-acetylgalactosaminide alpha-2,6-sialyltransferase activity	1	0.072	0.333	Molecular Function	0.26186	0.626954	1	3
GO:0002046 opsin binding	1	0.072	0.333	Molecular Function	0.26186	0.626954	1	3
GO:0003865 3-oxo-5-alpha-steroid 4-dehydrogenase activity	1	0.072	0.333	Molecular Function	0.26186	0.626954	1	3
GO:0003876 AMP deaminase activity	1	0.072	0.333	Molecular Function	0.26186	0.626954	1	3
GO:0004062 aryl sulfotransferase activity	1	0.072	0.333	Molecular Function	0.26186	0.626954	1	3
GO:0004096 catalase activity	1	0.072	0.333	Molecular Function	0.26186	0.626954	1	3
GO:0004427 inorganic diphosphatase activity	1	0.072	0.333	Molecular Function	0.26186	0.626954	1	3
GO:0004462 lactoylglutathione lyase activity	1	0.072	0.333	Molecular Function	0.26186	0.626954	1	3
GO:0004464 leukotriene-C4 synthase activity	1	0.072	0.333	Molecular Function	0.26186	0.626954	1	3
GO:0004505 phenylalanine 4-monooxygenase activity	1	0.072	0.333	Molecular Function	0.26186	0.626954	1	3
GO:0004514 nicotinate-nucleotide diphosphorylase (carboxylating) activity	1	0.072	0.333	Molecular Function	0.26186	0.626954	1	3
GO:0004517 nitric-oxide synthase activity	1	0.072	0.333	Molecular Function	0.26186	0.626954	1	3
GO:0004645 phosphorylase activity	1	0.072	0.333	Molecular Function	0.26186	0.626954	1	3
GO:0004875 complement receptor activity	1	0.072	0.333	Molecular Function	0.26186	0.626954	1	3
GO:0004939 beta-adrenergic receptor activity	1	0.072	0.333	Molecular Function	0.26186	0.626954	1	3
GO:0004971 AMPA glutamate receptor activity	1	0.072	0.333	Molecular Function	0.26186	0.626954	1	3
GO:0005031 tumor necrosis factor-activated receptor activity	1	0.072	0.333	Molecular Function	0.26186	0.626954	1	3
GO:0005127 ciliary neurotrophic factor receptor binding	1	0.072	0.333	Molecular Function	0.26186	0.626954	1	3
GO:0005176 ErbB-2 class receptor binding	1	0.072	0.333	Molecular Function	0.26186	0.626954	1	3
GO:0005290 L-histidine transmembrane transporter activity	1	0.072	0.333	Molecular Function	0.26186	0.626954	1	3
GO:0005351 sugar:proton symporter activity	1	0.072	0.333	Molecular Function	0.26186	0.626954	1	3
GO:0005402 cation:sugar symporter activity	1	0.072	0.333	Molecular Function	0.26186	0.626954	1	3
GO:0005534 galactose binding	1	0.072	0.333	Molecular Function	0.26186	0.626954	1	3
GO:0008124 4-alpha-hydroxytetrahydrobiopterin dehydratase activity	1	0.072	0.333	Molecular Function	0.26186	0.626954	1	3
GO:0008349 MAP kinase kinase kinase kinase activity	1	0.072	0.333	Molecular Function	0.26186	0.626954	1	3
GO:0008384 IkappaB kinase activity	1	0.072	0.333	Molecular Function	0.26186	0.626954	1	3
GO:0008430 selenium binding	1	0.072	0.333	Molecular Function	0.26186	0.626954	1	3
GO:0008475 procollagen-lysine 5-dioxygenase activity	1	0.072	0.333	Molecular Function	0.26186	0.626954	1	3
GO:0008506 sucrose:proton symporter activity	1	0.072	0.333	Molecular Function	0.26186	0.626954	1	3
GO:0008515 sucrose transmembrane transporter activity	1	0.072	0.333	Molecular Function	0.26186	0.626954	1	3
GO:0010858 calcium-dependent protein kinase regulator activity	1	0.072	0.333	Molecular Function	0.26186	0.626954	1	3
GO:0015154 disaccharide transmembrane transporter activity	1	0.072	0.333	Molecular Function	0.26186	0.626954	1	3
GO:0015157 oligosaccharide transmembrane transporter activity	1	0.072	0.333	Molecular Function	0.26186	0.626954	1	3
GO:0015173 aromatic amino acid transmembrane transporter activity	1	0.072	0.333	Molecular Function	0.26186	0.626954	1	3
GO:0015182 L-asparagine transmembrane transporter activity	1	0.072	0.333	Molecular Function	0.26186	0.626954	1	3
GO:0015184 L-cystine transmembrane transporter activity	1	0.072	0.333	Molecular Function	0.26186	0.626954	1	3
GO:0016531 copper chaperone activity	1	0.072	0.333	Molecular Function	0.26186	0.626954	1	3
GO:0016713 oxidoreductase activity, acting on paired donors, with incorporation or reduction of molecular oxygen, reduced iron-sulfur protein as one donor, and incorporation of one atom of oxygen	1	0.072	0.333	Molecular Function	0.26186	0.626954	1	3
GO:0016748 succinyltransferase activity	1	0.072	0.333	Molecular Function	0.26186	0.626954	1	3
GO:0016822 hydrolase activity, acting on acid carbon-carbon bonds	1	0.072	0.333	Molecular Function	0.26186	0.626954	1	3
GO:0016823 hydrolase activity, acting on acid carbon-carbon bonds, in ketonic substances	1	0.072	0.333	Molecular Function	0.26186	0.626954	1	3
GO:0019238 cyclohydrolase activity	1	0.072	0.333	Molecular Function	0.26186	0.626954	1	3
GO:0019960 C-X3-C chemokine binding	1	0.072	0.333	Molecular Function	0.26186	0.626954	1	3
GO:0022841 potassium ion leak channel activity	1	0.072	0.333	Molecular Function	0.26186	0.626954	1	3
GO:0030292 protein tyrosine kinase inhibitor activity	1	0.072	0.333	Molecular Function	0.26186	0.626954	1	3
GO:0030492 hemoglobin binding	1	0.072	0.333	Molecular Function	0.26186	0.626954	1	3
GO:0031779 melanocortin receptor binding	1	0.072	0.333	Molecular Function	0.26186	0.626954	1	3
GO:0032190 acrosin binding	1	0.072	0.333	Molecular Function	0.26186	0.626954	1	3
GO:0033765 steroid dehydrogenase activity, acting on the CH-CH group of donors	1	0.072	0.333	Molecular Function	0.26186	0.626954	1	3
GO:0035662 Toll-like receptor 4 binding	1	0.072	0.333	Molecular Function	0.26186	0.626954	1	3
GO:0036402 proteasome-activating ATPase activity	1	0.072	0.333	Molecular Function	0.26186	0.626954	1	3
GO:0042809 vitamin D receptor binding	1	0.072	0.333	Molecular Function	0.26186	0.626954	1	3
GO:0044388 small protein activating enzyme binding	1	0.072	0.333	Molecular Function	0.26186	0.626954	1	3
GO:0045159 myosin II binding	1	0.072	0.333	Molecular Function	0.26186	0.626954	1	3
GO:0046624 sphingolipid transporter activity	1	0.072	0.333	Molecular Function	0.26186	0.626954	1	3
GO:0046790 virion binding	1	0.072	0.333	Molecular Function	0.26186	0.626954	1	3
GO:0046935 1-phosphatidylinositol-3-kinase regulator activity	1	0.072	0.333	Molecular Function	0.26186	0.626954	1	3
GO:0047623 adenosine-phosphate deaminase activity	1	0.072	0.333	Molecular Function	0.26186	0.626954	1	3
GO:0050145 nucleoside phosphate kinase activity	1	0.072	0.333	Molecular Function	0.26186	0.626954	1	3
GO:0050733 RS domain binding	1	0.072	0.333	Molecular Function	0.26186	0.626954	1	3
GO:0050833 pyruvate transmembrane transporter activity	1	0.072	0.333	Molecular Function	0.26186	0.626954	1	3
GO:0051733 polydeoxyribonucleotide kinase activity	1	0.072	0.333	Molecular Function	0.26186	0.626954	1	3
GO:0051734 ATP-dependent polynucleotide kinase activity	1	0.072	0.333	Molecular Function	0.26186	0.626954	1	3
GO:0055077 gap junction hemi-channel activity	1	0.072	0.333	Molecular Function	0.26186	0.626954	1	3
GO:0061629 RNA polymerase II sequence-specific DNA binding transcription factor binding	1	0.072	0.333	Molecular Function	0.26186	0.626954	1	3
GO:0070053 thrombospondin receptor activity	1	0.072	0.333	Molecular Function	0.26186	0.626954	1	3
GO:0070815 peptidyl-lysine 5-dioxygenase activity	1	0.072	0.333	Molecular Function	0.26186	0.626954	1	3
GO:1990050 phosphatidic acid transporter activity	1	0.072	0.333	Molecular Function	0.26186	0.626954	1	3
GO:2001070 starch binding	1	0.072	0.333	Molecular Function	0.26186	0.626954	1	3
GO:0005548 phospholipid transporter activity	5	0.362	0.139	Molecular Function	0.262395	0.626954	5	36
GO:0015370 solute:sodium symporter activity	5	0.362	0.139	Molecular Function	0.262395	0.626954	5	36
GO:0008233 peptidase activity	61	4.42	0.104	Molecular Function	0.265749	0.633912	61	584
GO:0001085 RNA polymerase II transcription factor binding	11	0.797	0.12	Molecular Function	0.269435	0.64164	11	92
GO:0008135 translation factor activity, RNA binding	8	0.58	0.125	Molecular Function	0.271722	0.644056	8	64
GO:0005070 SH3/SH2 adaptor activity	3	0.217	0.158	Molecular Function	0.274387	0.644056	3	19
GO:0005484 SNAP receptor activity	3	0.217	0.158	Molecular Function	0.274387	0.644056	3	19
GO:0008373 sialyltransferase activity	3	0.217	0.158	Molecular Function	0.274387	0.644056	3	19
GO:0017091 AU-rich element binding	3	0.217	0.158	Molecular Function	0.274387	0.644056	3	19
GO:0031369 translation initiation factor binding	3	0.217	0.158	Molecular Function	0.274387	0.644056	3	19
GO:0035925 mRNA 3'-UTR AU-rich region binding	3	0.217	0.158	Molecular Function	0.274387	0.644056	3	19
GO:0050997 quaternary ammonium group binding	3	0.217	0.158	Molecular Function	0.274387	0.644056	3	19
GO:0003690 double-stranded DNA binding	64	4.638	0.104	Molecular Function	0.274491	0.644056	64	616
GO:0016298 lipase activity	10	0.725	0.12	Molecular Function	0.274935	0.644056	10	83
GO:0004714 transmembrane receptor protein tyrosine kinase activity	6	0.435	0.13	Molecular Function	0.279337	0.653303	6	46
GO:0019955 cytokine binding	9	0.652	0.122	Molecular Function	0.280491	0.654421	9	74
GO:0015485 cholesterol binding	4	0.29	0.143	Molecular Function	0.281002	0.654421	4	28
GO:0005253 anion channel activity	8	0.58	0.123	Molecular Function	0.28604	0.654421	8	65
GO:0002161 aminoacyl-tRNA editing activity	2	0.145	0.182	Molecular Function	0.286651	0.654421	2	11
GO:0005337 nucleoside transmembrane transporter activity	2	0.145	0.182	Molecular Function	0.286651	0.654421	2	11
GO:0008307 structural constituent of muscle	2	0.145	0.182	Molecular Function	0.286651	0.654421	2	11
GO:0016493 C-C chemokine receptor activity	2	0.145	0.182	Molecular Function	0.286651	0.654421	2	11
GO:0016884 carbon-nitrogen ligase activity, with glutamine as amido-N-donor	2	0.145	0.182	Molecular Function	0.286651	0.654421	2	11
GO:0019201 nucleotide kinase activity	2	0.145	0.182	Molecular Function	0.286651	0.654421	2	11
GO:0030552 cAMP binding	2	0.145	0.182	Molecular Function	0.286651	0.654421	2	11
GO:0031492 nucleosomal DNA binding	2	0.145	0.182	Molecular Function	0.286651	0.654421	2	11
GO:0035613 RNA stem-loop binding	2	0.145	0.182	Molecular Function	0.286651	0.654421	2	11
GO:0070411 I-SMAD binding	2	0.145	0.182	Molecular Function	0.286651	0.654421	2	11
GO:1990381 ubiquitin-specific protease binding	2	0.145	0.182	Molecular Function	0.286651	0.654421	2	11
GO:1990404 protein ADP-ribosylase activity	2	0.145	0.182	Molecular Function	0.286651	0.654421	2	11
GO:1901681 sulfur compound binding	13	0.942	0.115	Molecular Function	0.290873	0.663006	13	113
GO:0042578 phosphoric ester hydrolase activity	32	2.319	0.107	Molecular Function	0.295299	0.668633	32	300
GO:0005487 nucleocytoplasmic transporter activity	3	0.217	0.15	Molecular Function	0.301694	0.668633	3	20
GO:0015464 acetylcholine receptor activity	3	0.217	0.15	Molecular Function	0.301694	0.668633	3	20
GO:0043425 bHLH transcription factor binding	3	0.217	0.15	Molecular Function	0.301694	0.668633	3	20
GO:0043539 protein serine/threonine kinase activator activity	3	0.217	0.15	Molecular Function	0.301694	0.668633	3	20
GO:0070273 phosphatidylinositol-4-phosphate binding	3	0.217	0.15	Molecular Function	0.301694	0.668633	3	20
GO:0071949 FAD binding	4	0.29	0.138	Molecular Function	0.303415	0.668633	4	29
GO:0070011 peptidase activity, acting on L-amino acid peptides	58	4.203	0.103	Molecular Function	0.304704	0.668633	58	562
GO:0001227 transcriptional repressor activity, RNA polymerase II transcription regulatory region sequence-specific binding	19	1.377	0.11	Molecular Function	0.30656	0.668633	19	173
GO:0000989 transcription factor activity, transcription factor binding	34	2.464	0.106	Molecular Function	0.309194	0.668633	34	322
GO:0008047 enzyme activator activity	29	2.101	0.106	Molecular Function	0.314958	0.668633	29	273
GO:0008528 G-protein coupled peptide receptor activity	11	0.797	0.115	Molecular Function	0.317532	0.668633	11	96
GO:0000988 transcription factor activity, protein binding	34	2.464	0.105	Molecular Function	0.32247	0.668633	34	324
GO:0001972 retinoic acid binding	2	0.145	0.167	Molecular Function	0.323706	0.668633	2	12
GO:0004467 long-chain fatty acid-CoA ligase activity	2	0.145	0.167	Molecular Function	0.323706	0.668633	2	12
GO:0004535 poly(A)-specific ribonuclease activity	2	0.145	0.167	Molecular Function	0.323706	0.668633	2	12
GO:0004653 polypeptide N-acetylgalactosaminyltransferase activity	2	0.145	0.167	Molecular Function	0.323706	0.668633	2	12
GO:0005416 cation:amino acid symporter activity	2	0.145	0.167	Molecular Function	0.323706	0.668633	2	12
GO:0010314 phosphatidylinositol-5-phosphate binding	2	0.145	0.167	Molecular Function	0.323706	0.668633	2	12
GO:0016846 carbon-sulfur lyase activity	2	0.145	0.167	Molecular Function	0.323706	0.668633	2	12
GO:0017017 MAP kinase tyrosine/serine/threonine phosphatase activity	2	0.145	0.167	Molecular Function	0.323706	0.668633	2	12
GO:0033549 MAP kinase phosphatase activity	2	0.145	0.167	Molecular Function	0.323706	0.668633	2	12
GO:0035497 cAMP response element binding	2	0.145	0.167	Molecular Function	0.323706	0.668633	2	12
GO:0048027 mRNA 5'-UTR binding	2	0.145	0.167	Molecular Function	0.323706	0.668633	2	12
GO:0072349 modified amino acid transmembrane transporter activity	2	0.145	0.167	Molecular Function	0.323706	0.668633	2	12
GO:0003714 transcription corepressor activity	13	0.942	0.112	Molecular Function	0.324112	0.668633	13	116
GO:0001047 core promoter binding	4	0.29	0.133	Molecular Function	0.32601	0.668633	4	30
GO:0004725 protein tyrosine phosphatase activity	10	0.725	0.115	Molecular Function	0.326071	0.668633	10	87
GO:0016791 phosphatase activity	24	1.739	0.107	Molecular Function	0.328352	0.668633	24	225
GO:0001103 RNA polymerase II repressing transcription factor binding	3	0.217	0.143	Molecular Function	0.329116	0.668633	3	21
GO:0005246 calcium channel regulator activity	3	0.217	0.143	Molecular Function	0.329116	0.668633	3	21
GO:0015459 potassium channel regulator activity	3	0.217	0.143	Molecular Function	0.329116	0.668633	3	21
GO:0043028 cysteine-type endopeptidase regulator activity involved in apoptotic process	3	0.217	0.143	Molecular Function	0.329116	0.668633	3	21
GO:0004713 protein tyrosine kinase activity	11	0.797	0.113	Molecular Function	0.329865	0.668633	11	97
GO:0004843 thiol-dependent ubiquitin-specific protease activity	8	0.58	0.118	Molecular Function	0.33001	0.668633	8	68
GO:0001216 bacterial-type RNA polymerase transcriptional activator activity, sequence-specific DNA binding	1	0.072	0.25	Molecular Function	0.33292	0.668633	1	4
GO:0001601 peptide YY receptor activity	1	0.072	0.25	Molecular Function	0.33292	0.668633	1	4
GO:0001758 retinal dehydrogenase activity	1	0.072	0.25	Molecular Function	0.33292	0.668633	1	4
GO:0003828 alpha-N-acetylneuraminate alpha-2,8-sialyltransferase activity	1	0.072	0.25	Molecular Function	0.33292	0.668633	1	4
GO:0003836 beta-galactoside (CMP) alpha-2,3-sialyltransferase activity	1	0.072	0.25	Molecular Function	0.33292	0.668633	1	4
GO:0003846 2-acylglycerol O-acyltransferase activity	1	0.072	0.25	Molecular Function	0.33292	0.668633	1	4
GO:0004144 diacylglycerol O-acyltransferase activity	1	0.072	0.25	Molecular Function	0.33292	0.668633	1	4
GO:0004301 epoxide hydrolase activity	1	0.072	0.25	Molecular Function	0.33292	0.668633	1	4
GO:0004311 farnesyltranstransferase activity	1	0.072	0.25	Molecular Function	0.33292	0.668633	1	4
GO:0004366 glycerol-3-phosphate O-acyltransferase activity	1	0.072	0.25	Molecular Function	0.33292	0.668633	1	4
GO:0004615 phosphomannomutase activity	1	0.072	0.25	Molecular Function	0.33292	0.668633	1	4
GO:0004668 protein-arginine deiminase activity	1	0.072	0.25	Molecular Function	0.33292	0.668633	1	4
GO:0004969 histamine receptor activity	1	0.072	0.25	Molecular Function	0.33292	0.668633	1	4
GO:0004994 somatostatin receptor activity	1	0.072	0.25	Molecular Function	0.33292	0.668633	1	4
GO:0005005 transmembrane-ephrin receptor activity	1	0.072	0.25	Molecular Function	0.33292	0.668633	1	4
GO:0005035 death receptor activity	1	0.072	0.25	Molecular Function	0.33292	0.668633	1	4
GO:0005332 gamma-aminobutyric acid:sodium symporter activity	1	0.072	0.25	Molecular Function	0.33292	0.668633	1	4
GO:0015057 thrombin receptor activity	1	0.072	0.25	Molecular Function	0.33292	0.668633	1	4
GO:0015220 choline transmembrane transporter activity	1	0.072	0.25	Molecular Function	0.33292	0.668633	1	4
GO:0015450 P-P-bond-hydrolysis-driven protein transmembrane transporter activity	1	0.072	0.25	Molecular Function	0.33292	0.668633	1	4
GO:0015643 toxic substance binding	1	0.072	0.25	Molecular Function	0.33292	0.668633	1	4
GO:0016004 phospholipase activator activity	1	0.072	0.25	Molecular Function	0.33292	0.668633	1	4
GO:0016530 metallochaperone activity	1	0.072	0.25	Molecular Function	0.33292	0.668633	1	4
GO:0019992 diacylglycerol binding	1	0.072	0.25	Molecular Function	0.33292	0.668633	1	4
GO:0033592 RNA strand annealing activity	1	0.072	0.25	Molecular Function	0.33292	0.668633	1	4
GO:0033691 sialic acid binding	1	0.072	0.25	Molecular Function	0.33292	0.668633	1	4
GO:0034513 box H/ACA snoRNA binding	1	0.072	0.25	Molecular Function	0.33292	0.668633	1	4
GO:0034618 arginine binding	1	0.072	0.25	Molecular Function	0.33292	0.668633	1	4
GO:0035374 chondroitin sulfate binding	1	0.072	0.25	Molecular Function	0.33292	0.668633	1	4
GO:0042030 ATPase inhibitor activity	1	0.072	0.25	Molecular Function	0.33292	0.668633	1	4
GO:0042605 peptide antigen binding	1	0.072	0.25	Molecular Function	0.33292	0.668633	1	4
GO:0042731 PH domain binding	1	0.072	0.25	Molecular Function	0.33292	0.668633	1	4
GO:0043398 HLH domain binding	1	0.072	0.25	Molecular Function	0.33292	0.668633	1	4
GO:0043495 protein anchor	1	0.072	0.25	Molecular Function	0.33292	0.668633	1	4
GO:0043532 angiostatin binding	1	0.072	0.25	Molecular Function	0.33292	0.668633	1	4
GO:0043546 molybdopterin cofactor binding	1	0.072	0.25	Molecular Function	0.33292	0.668633	1	4
GO:0045145 single-stranded DNA 5'-3' exodeoxyribonuclease activity	1	0.072	0.25	Molecular Function	0.33292	0.668633	1	4
GO:0045503 dynein light chain binding	1	0.072	0.25	Molecular Function	0.33292	0.668633	1	4
GO:0046030 inositol trisphosphate phosphatase activity	1	0.072	0.25	Molecular Function	0.33292	0.668633	1	4
GO:0046920 alpha-(1->3)-fucosyltransferase activity	1	0.072	0.25	Molecular Function	0.33292	0.668633	1	4
GO:0050543 icosatetraenoic acid binding	1	0.072	0.25	Molecular Function	0.33292	0.668633	1	4
GO:0050544 arachidonic acid binding	1	0.072	0.25	Molecular Function	0.33292	0.668633	1	4
GO:0051731 polynucleotide 5'-hydroxyl-kinase activity	1	0.072	0.25	Molecular Function	0.33292	0.668633	1	4
GO:0070097 delta-catenin binding	1	0.072	0.25	Molecular Function	0.33292	0.668633	1	4
GO:0070915 lysophosphatidic acid receptor activity	1	0.072	0.25	Molecular Function	0.33292	0.668633	1	4
GO:0071558 histone demethylase activity (H3-K27 specific)	1	0.072	0.25	Molecular Function	0.33292	0.668633	1	4
GO:0072542 protein phosphatase activator activity	1	0.072	0.25	Molecular Function	0.33292	0.668633	1	4
GO:0086006 voltage-gated sodium channel activity involved in cardiac muscle cell action potential	1	0.072	0.25	Molecular Function	0.33292	0.668633	1	4
GO:0090554 phosphatidylcholine-translocating ATPase activity	1	0.072	0.25	Molecular Function	0.33292	0.668633	1	4
GO:0098639 collagen binding involved in cell-matrix adhesion	1	0.072	0.25	Molecular Function	0.33292	0.668633	1	4
GO:0005230 extracellular ligand-gated ion channel activity	8	0.58	0.116	Molecular Function	0.344924	0.690809	8	69
GO:0043021 ribonucleoprotein complex binding	8	0.58	0.116	Molecular Function	0.344924	0.690809	8	69
GO:0005215 transporter activity	96	6.957	0.1	Molecular Function	0.346079	0.692158	96	957
GO:0004842 ubiquitin-protein transferase activity	25	1.812	0.105	Molecular Function	0.352662	0.695484	25	238
GO:0001653 peptide receptor activity	11	0.797	0.111	Molecular Function	0.354804	0.695484	11	99
GO:0015294 solute:cation symporter activity	7	0.507	0.117	Molecular Function	0.355463	0.695484	7	60
GO:0003785 actin monomer binding	3	0.217	0.136	Molecular Function	0.35651	0.695484	3	22
GO:0016836 hydro-lyase activity	5	0.362	0.122	Molecular Function	0.359886	0.695484	5	41
GO:0001965 G-protein alpha-subunit binding	2	0.145	0.154	Molecular Function	0.360241	0.695484	2	13
GO:0005184 neuropeptide hormone activity	2	0.145	0.154	Molecular Function	0.360241	0.695484	2	13
GO:0016755 transferase activity, transferring amino-acyl groups	2	0.145	0.154	Molecular Function	0.360241	0.695484	2	13
GO:0030742 GTP-dependent protein binding	2	0.145	0.154	Molecular Function	0.360241	0.695484	2	13
GO:0031210 phosphatidylcholine binding	2	0.145	0.154	Molecular Function	0.360241	0.695484	2	13
GO:0035173 histone kinase activity	2	0.145	0.154	Molecular Function	0.360241	0.695484	2	13
GO:0070300 phosphatidic acid binding	2	0.145	0.154	Molecular Function	0.360241	0.695484	2	13
GO:0003712 transcription cofactor activity	33	2.391	0.103	Molecular Function	0.363952	0.695484	33	320
GO:0016667 oxidoreductase activity, acting on a sulfur group of donors	6	0.435	0.118	Molecular Function	0.366966	0.695484	6	51
GO:0003723 RNA binding	67	4.855	0.101	Molecular Function	0.367902	0.695484	67	666
GO:0022892 substrate-specific transporter activity	79	5.725	0.1	Molecular Function	0.370225	0.695484	79	789
GO:0030276 clathrin binding	4	0.29	0.125	Molecular Function	0.371407	0.695484	4	32
GO:0038024 cargo receptor activity	7	0.507	0.115	Molecular Function	0.37171	0.695484	7	61
GO:0047485 protein N-terminus binding	7	0.507	0.115	Molecular Function	0.37171	0.695484	7	61
GO:1990782 protein tyrosine kinase binding	7	0.507	0.115	Molecular Function	0.37171	0.695484	7	61
GO:0008081 phosphoric diester hydrolase activity	8	0.58	0.113	Molecular Function	0.37499	0.695484	8	71
GO:0005546 phosphatidylinositol-4,5-bisphosphate binding	5	0.362	0.119	Molecular Function	0.379696	0.695484	5	42
GO:0016903 oxidoreductase activity, acting on the aldehyde or oxo group of donors	5	0.362	0.119	Molecular Function	0.379696	0.695484	5	42
GO:0035591 signaling adaptor activity	5	0.362	0.119	Molecular Function	0.379696	0.695484	5	42
GO:0070491 repressing transcription factor binding	5	0.362	0.119	Molecular Function	0.379696	0.695484	5	42
GO:0008376 acetylgalactosaminyltransferase activity	3	0.217	0.13	Molecular Function	0.383744	0.695484	3	23
GO:0015035 protein disulfide oxidoreductase activity	3	0.217	0.13	Molecular Function	0.383744	0.695484	3	23
GO:0030332 cyclin binding	3	0.217	0.13	Molecular Function	0.383744	0.695484	3	23
GO:0031490 chromatin DNA binding	6	0.435	0.115	Molecular Function	0.38476	0.695484	6	52
GO:0016788 hydrolase activity, acting on ester bonds	57	4.13	0.1	Molecular Function	0.388781	0.695484	57	568
GO:0019838 growth factor binding	11	0.797	0.108	Molecular Function	0.392687	0.695484	11	102
GO:0019205 nucleobase-containing compound kinase activity	4	0.29	0.121	Molecular Function	0.394052	0.695484	4	33
GO:0032934 sterol binding	4	0.29	0.121	Molecular Function	0.394052	0.695484	4	33
GO:0000979 RNA polymerase II core promoter sequence-specific DNA binding	2	0.145	0.143	Molecular Function	0.396013	0.695484	2	14
GO:0004089 carbonate dehydratase activity	2	0.145	0.143	Molecular Function	0.396013	0.695484	2	14
GO:0004864 protein phosphatase inhibitor activity	2	0.145	0.143	Molecular Function	0.396013	0.695484	2	14
GO:0004953 icosanoid receptor activity	2	0.145	0.143	Molecular Function	0.396013	0.695484	2	14
GO:0008519 ammonium transmembrane transporter activity	2	0.145	0.143	Molecular Function	0.396013	0.695484	2	14
GO:0015929 hexosaminidase activity	2	0.145	0.143	Molecular Function	0.396013	0.695484	2	14
GO:0016628 oxidoreductase activity, acting on the CH-CH group of donors, NAD or NADP as acceptor	2	0.145	0.143	Molecular Function	0.396013	0.695484	2	14
GO:0030547 receptor inhibitor activity	2	0.145	0.143	Molecular Function	0.396013	0.695484	2	14
GO:0045125 bioactive lipid receptor activity	2	0.145	0.143	Molecular Function	0.396013	0.695484	2	14
GO:0071855 neuropeptide receptor binding	2	0.145	0.143	Molecular Function	0.396013	0.695484	2	14
GO:0000099 sulfur amino acid transmembrane transporter activity	1	0.072	0.2	Molecular Function	0.397142	0.695484	1	5
GO:0000828 inositol hexakisphosphate kinase activity	1	0.072	0.2	Molecular Function	0.397142	0.695484	1	5
GO:0004126 cytidine deaminase activity	1	0.072	0.2	Molecular Function	0.397142	0.695484	1	5
GO:0004322 ferroxidase activity	1	0.072	0.2	Molecular Function	0.397142	0.695484	1	5
GO:0004563 beta-N-acetylhexosaminidase activity	1	0.072	0.2	Molecular Function	0.397142	0.695484	1	5
GO:0004723 calcium-dependent protein serine/threonine phosphatase activity	1	0.072	0.2	Molecular Function	0.397142	0.695484	1	5
GO:0005007 fibroblast growth factor-activated receptor activity	1	0.072	0.2	Molecular Function	0.397142	0.695484	1	5
GO:0008035 high-density lipoprotein particle binding	1	0.072	0.2	Molecular Function	0.397142	0.695484	1	5
GO:0008093 cytoskeletal adaptor activity	1	0.072	0.2	Molecular Function	0.397142	0.695484	1	5
GO:0008179 adenylate cyclase binding	1	0.072	0.2	Molecular Function	0.397142	0.695484	1	5
GO:0008239 dipeptidyl-peptidase activity	1	0.072	0.2	Molecular Function	0.397142	0.695484	1	5
GO:0008273 calcium, potassium:sodium antiporter activity	1	0.072	0.2	Molecular Function	0.397142	0.695484	1	5
GO:0008312 7S RNA binding	1	0.072	0.2	Molecular Function	0.397142	0.695484	1	5
GO:0008395 steroid hydroxylase activity	1	0.072	0.2	Molecular Function	0.397142	0.695484	1	5
GO:0008429 phosphatidylethanolamine binding	1	0.072	0.2	Molecular Function	0.397142	0.695484	1	5
GO:0008525 phosphatidylcholine transporter activity	1	0.072	0.2	Molecular Function	0.397142	0.695484	1	5
GO:0008526 phosphatidylinositol transporter activity	1	0.072	0.2	Molecular Function	0.397142	0.695484	1	5
GO:0008970 phosphatidylcholine 1-acylhydrolase activity	1	0.072	0.2	Molecular Function	0.397142	0.695484	1	5
GO:0010340 carboxyl-O-methyltransferase activity	1	0.072	0.2	Molecular Function	0.397142	0.695484	1	5
GO:0010385 double-stranded methylated DNA binding	1	0.072	0.2	Molecular Function	0.397142	0.695484	1	5
GO:0015185 gamma-aminobutyric acid transmembrane transporter activity	1	0.072	0.2	Molecular Function	0.397142	0.695484	1	5
GO:0015187 glycine transmembrane transporter activity	1	0.072	0.2	Molecular Function	0.397142	0.695484	1	5
GO:0015926 glucosidase activity	1	0.072	0.2	Molecular Function	0.397142	0.695484	1	5
GO:0016176 superoxide-generating NADPH oxidase activator activity	1	0.072	0.2	Molecular Function	0.397142	0.695484	1	5
GO:0016290 palmitoyl-CoA hydrolase activity	1	0.072	0.2	Molecular Function	0.397142	0.695484	1	5
GO:0016724 oxidoreductase activity, oxidizing metal ions, oxygen as acceptor	1	0.072	0.2	Molecular Function	0.397142	0.695484	1	5
GO:0016803 ether hydrolase activity	1	0.072	0.2	Molecular Function	0.397142	0.695484	1	5
GO:0016812 hydrolase activity, acting on carbon-nitrogen (but not peptide) bonds, in cyclic amides	1	0.072	0.2	Molecular Function	0.397142	0.695484	1	5
GO:0016833 oxo-acid-lyase activity	1	0.072	0.2	Molecular Function	0.397142	0.695484	1	5
GO:0017108 5'-flap endonuclease activity	1	0.072	0.2	Molecular Function	0.397142	0.695484	1	5
GO:0022821 potassium ion antiporter activity	1	0.072	0.2	Molecular Function	0.397142	0.695484	1	5
GO:0022840 leak channel activity	1	0.072	0.2	Molecular Function	0.397142	0.695484	1	5
GO:0022842 narrow pore channel activity	1	0.072	0.2	Molecular Function	0.397142	0.695484	1	5
GO:0030346 protein phosphatase 2B binding	1	0.072	0.2	Molecular Function	0.397142	0.695484	1	5
GO:0030976 thiamine pyrophosphate binding	1	0.072	0.2	Molecular Function	0.397142	0.695484	1	5
GO:0031728 CCR3 chemokine receptor binding	1	0.072	0.2	Molecular Function	0.397142	0.695484	1	5
GO:0032027 myosin light chain binding	1	0.072	0.2	Molecular Function	0.397142	0.695484	1	5
GO:0032050 clathrin heavy chain binding	1	0.072	0.2	Molecular Function	0.397142	0.695484	1	5
GO:0033192 calmodulin-dependent protein phosphatase activity	1	0.072	0.2	Molecular Function	0.397142	0.695484	1	5
GO:0034481 chondroitin sulfotransferase activity	1	0.072	0.2	Molecular Function	0.397142	0.695484	1	5
GO:0035014 phosphatidylinositol 3-kinase regulator activity	1	0.072	0.2	Molecular Function	0.397142	0.695484	1	5
GO:0035184 histone threonine kinase activity	1	0.072	0.2	Molecular Function	0.397142	0.695484	1	5
GO:0035615 clathrin adaptor activity	1	0.072	0.2	Molecular Function	0.397142	0.695484	1	5
GO:0036310 annealing helicase activity	1	0.072	0.2	Molecular Function	0.397142	0.695484	1	5
GO:0042166 acetylcholine binding	1	0.072	0.2	Molecular Function	0.397142	0.695484	1	5
GO:0043184 vascular endothelial growth factor receptor 2 binding	1	0.072	0.2	Molecular Function	0.397142	0.695484	1	5
GO:0043426 MRF binding	1	0.072	0.2	Molecular Function	0.397142	0.695484	1	5
GO:0047499 calcium-independent phospholipase A2 activity	1	0.072	0.2	Molecular Function	0.397142	0.695484	1	5
GO:0050542 icosanoid binding	1	0.072	0.2	Molecular Function	0.397142	0.695484	1	5
GO:0051998 protein carboxyl O-methyltransferase activity	1	0.072	0.2	Molecular Function	0.397142	0.695484	1	5
GO:0070087 chromo shadow domain binding	1	0.072	0.2	Molecular Function	0.397142	0.695484	1	5
GO:0070569 uridylyltransferase activity	1	0.072	0.2	Molecular Function	0.397142	0.695484	1	5
GO:0070739 protein-glutamic acid ligase activity	1	0.072	0.2	Molecular Function	0.397142	0.695484	1	5
GO:0097001 ceramide binding	1	0.072	0.2	Molecular Function	0.397142	0.695484	1	5
GO:0098748 endocytic adaptor activity	1	0.072	0.2	Molecular Function	0.397142	0.695484	1	5
GO:1901567 fatty acid derivative binding	1	0.072	0.2	Molecular Function	0.397142	0.695484	1	5
GO:1903136 cuprous ion binding	1	0.072	0.2	Molecular Function	0.397142	0.695484	1	5
GO:1903763 gap junction channel activity involved in cell communication by electrical coupling	1	0.072	0.2	Molecular Function	0.397142	0.695484	1	5
GO:2001069 glycogen binding	1	0.072	0.2	Molecular Function	0.397142	0.695484	1	5
GO:0019899 enzyme binding	128	9.275	0.099	Molecular Function	0.399644	0.699012	128	1299
GO:0005057 receptor signaling protein activity	6	0.435	0.113	Molecular Function	0.402553	0.703244	6	53
GO:0016810 hydrolase activity, acting on carbon-nitrogen (but not peptide) bonds	10	0.725	0.108	Molecular Function	0.405627	0.707753	10	93
GO:0001046 core promoter sequence-specific DNA binding	3	0.217	0.125	Molecular Function	0.410704	0.715741	3	24
GO:0044877 macromolecular complex binding	104	7.536	0.098	Molecular Function	0.423533	0.737204	104	1058
GO:0015399 primary active transmembrane transporter activity	12	0.87	0.104	Molecular Function	0.429217	0.740258	12	115
GO:0015405 P-P-bond-hydrolysis-driven transmembrane transporter activity	12	0.87	0.104	Molecular Function	0.429217	0.740258	12	115
GO:0016757 transferase activity, transferring glycosyl groups	23	1.667	0.101	Molecular Function	0.429849	0.740258	23	227
GO:0001223 transcription coactivator binding	2	0.145	0.133	Molecular Function	0.430831	0.740258	2	15
GO:0008171 O-methyltransferase activity	2	0.145	0.133	Molecular Function	0.430831	0.740258	2	15
GO:0016868 intramolecular transferase activity, phosphotransferases	2	0.145	0.133	Molecular Function	0.430831	0.740258	2	15
GO:0019212 phosphatase inhibitor activity	2	0.145	0.133	Molecular Function	0.430831	0.740258	2	15
GO:0019825 oxygen binding	2	0.145	0.133	Molecular Function	0.430831	0.740258	2	15
GO:0003682 chromatin binding	35	2.536	0.1	Molecular Function	0.431652	0.740258	35	350
GO:0002020 protease binding	8	0.58	0.107	Molecular Function	0.43543	0.740258	8	75
GO:0004715 non-membrane spanning protein tyrosine kinase activity	3	0.217	0.12	Molecular Function	0.437284	0.740258	3	25
GO:1901505 carbohydrate derivative transporter activity	3	0.217	0.12	Molecular Function	0.437284	0.740258	3	25
GO:0003725 double-stranded RNA binding	6	0.435	0.109	Molecular Function	0.437997	0.740258	6	55
GO:0016835 carbon-oxygen lyase activity	6	0.435	0.109	Molecular Function	0.437997	0.740258	6	55
GO:0019003 GDP binding	4	0.29	0.114	Molecular Function	0.438883	0.740258	4	35
GO:0042802 identical protein binding	120	8.696	0.098	Molecular Function	0.439133	0.740258	120	1227
GO:0051015 actin filament binding	12	0.87	0.103	Molecular Function	0.441345	0.740258	12	116
GO:0022891 substrate-specific transmembrane transporter activity	70	5.072	0.098	Molecular Function	0.448444	0.740258	70	713
GO:0004540 ribonuclease activity	7	0.507	0.106	Molecular Function	0.45298	0.740258	7	66
GO:0043178 alcohol binding	7	0.507	0.106	Molecular Function	0.45298	0.740258	7	66
GO:0016787 hydrolase activity	203	14.71	0.097	Molecular Function	0.454119	0.740258	203	2090
GO:0000774 adenyl-nucleotide exchange factor activity	1	0.072	0.167	Molecular Function	0.455186	0.740258	1	6
GO:0003747 translation release factor activity	1	0.072	0.167	Molecular Function	0.455186	0.740258	1	6
GO:0003956 NAD(P)+-protein-arginine ADP-ribosyltransferase activity	1	0.072	0.167	Molecular Function	0.455186	0.740258	1	6
GO:0004012 phospholipid-translocating ATPase activity	1	0.072	0.167	Molecular Function	0.455186	0.740258	1	6
GO:0004022 alcohol dehydrogenase (NAD) activity	1	0.072	0.167	Molecular Function	0.455186	0.740258	1	6
GO:0004115 3',5'-cyclic-AMP phosphodiesterase activity	1	0.072	0.167	Molecular Function	0.455186	0.740258	1	6
GO:0004931 extracellular ATP-gated cation channel activity	1	0.072	0.167	Molecular Function	0.455186	0.740258	1	6
GO:0005042 netrin receptor activity	1	0.072	0.167	Molecular Function	0.455186	0.740258	1	6
GO:0005072 transforming growth factor beta receptor, cytoplasmic mediator activity	1	0.072	0.167	Molecular Function	0.455186	0.740258	1	6
GO:0005381 iron ion transmembrane transporter activity	1	0.072	0.167	Molecular Function	0.455186	0.740258	1	6
GO:0008079 translation termination factor activity	1	0.072	0.167	Molecular Function	0.455186	0.740258	1	6
GO:0008140 cAMP response element binding protein binding	1	0.072	0.167	Molecular Function	0.455186	0.740258	1	6
GO:0008331 high voltage-gated calcium channel activity	1	0.072	0.167	Molecular Function	0.455186	0.740258	1	6
GO:0008553 hydrogen-exporting ATPase activity, phosphorylative mechanism	1	0.072	0.167	Molecular Function	0.455186	0.740258	1	6
GO:0015180 L-alanine transmembrane transporter activity	1	0.072	0.167	Molecular Function	0.455186	0.740258	1	6
GO:0015252 hydrogen ion channel activity	1	0.072	0.167	Molecular Function	0.455186	0.740258	1	6
GO:0015377 cation:chloride symporter activity	1	0.072	0.167	Molecular Function	0.455186	0.740258	1	6
GO:0016714 oxidoreductase activity, acting on paired donors, with incorporation or reduction of molecular oxygen, reduced pteridine as one donor, and incorporation of one atom of oxygen	1	0.072	0.167	Molecular Function	0.455186	0.740258	1	6
GO:0017169 CDP-alcohol phosphatidyltransferase activity	1	0.072	0.167	Molecular Function	0.455186	0.740258	1	6
GO:0030306 ADP-ribosylation factor binding	1	0.072	0.167	Molecular Function	0.455186	0.740258	1	6
GO:0031545 peptidyl-proline 4-dioxygenase activity	1	0.072	0.167	Molecular Function	0.455186	0.740258	1	6
GO:0035312 5'-3' exodeoxyribonuclease activity	1	0.072	0.167	Molecular Function	0.455186	0.740258	1	6
GO:0035381 ATP-gated ion channel activity	1	0.072	0.167	Molecular Function	0.455186	0.740258	1	6
GO:0042301 phosphate ion binding	1	0.072	0.167	Molecular Function	0.455186	0.740258	1	6
GO:0042500 aspartic endopeptidase activity, intramembrane cleaving	1	0.072	0.167	Molecular Function	0.455186	0.740258	1	6
GO:0042923 neuropeptide binding	1	0.072	0.167	Molecular Function	0.455186	0.740258	1	6
GO:0043295 glutathione binding	1	0.072	0.167	Molecular Function	0.455186	0.740258	1	6
GO:0043522 leucine zipper domain binding	1	0.072	0.167	Molecular Function	0.455186	0.740258	1	6
GO:0046912 transferase activity, transferring acyl groups, acyl groups converted into alkyl on transfer	1	0.072	0.167	Molecular Function	0.455186	0.740258	1	6
GO:0046975 histone methyltransferase activity (H3-K36 specific)	1	0.072	0.167	Molecular Function	0.455186	0.740258	1	6
GO:0051864 histone demethylase activity (H3-K36 specific)	1	0.072	0.167	Molecular Function	0.455186	0.740258	1	6
GO:0061133 endopeptidase activator activity	1	0.072	0.167	Molecular Function	0.455186	0.740258	1	6
GO:0061578 Lys63-specific deubiquitinase activity	1	0.072	0.167	Molecular Function	0.455186	0.740258	1	6
GO:0070492 oligosaccharide binding	1	0.072	0.167	Molecular Function	0.455186	0.740258	1	6
GO:0097322 7SK snRNA binding	1	0.072	0.167	Molecular Function	0.455186	0.740258	1	6
GO:0098634 protein binding involved in cell-matrix adhesion	1	0.072	0.167	Molecular Function	0.455186	0.740258	1	6
GO:1901612 cardiolipin binding	1	0.072	0.167	Molecular Function	0.455186	0.740258	1	6
GO:0016620 oxidoreductase activity, acting on the aldehyde or oxo group of donors, NAD or NADP as acceptor	4	0.29	0.111	Molecular Function	0.460943	0.742035	4	36
GO:0048306 calcium-dependent protein binding	4	0.29	0.111	Molecular Function	0.460943	0.742035	4	36
GO:0000287 magnesium ion binding	17	1.232	0.101	Molecular Function	0.461784	0.742035	17	169
GO:0019900 kinase binding	46	3.333	0.098	Molecular Function	0.463099	0.742035	46	468
GO:0008066 glutamate receptor activity	3	0.217	0.115	Molecular Function	0.463397	0.742035	3	26
GO:0016790 thiolester hydrolase activity	3	0.217	0.115	Molecular Function	0.463397	0.742035	3	26
GO:0000030 mannosyltransferase activity	2	0.145	0.125	Molecular Function	0.464547	0.742035	2	16
GO:0004550 nucleoside diphosphate kinase activity	2	0.145	0.125	Molecular Function	0.464547	0.742035	2	16
GO:0015645 fatty acid ligase activity	2	0.145	0.125	Molecular Function	0.464547	0.742035	2	16
GO:0017134 fibroblast growth factor binding	2	0.145	0.125	Molecular Function	0.464547	0.742035	2	16
GO:0031418 L-ascorbic acid binding	2	0.145	0.125	Molecular Function	0.464547	0.742035	2	16
GO:0042056 chemoattractant activity	2	0.145	0.125	Molecular Function	0.464547	0.742035	2	16
GO:0046527 glucosyltransferase activity	2	0.145	0.125	Molecular Function	0.464547	0.742035	2	16
GO:0050664 oxidoreductase activity, acting on NAD(P)H, oxygen as acceptor	2	0.145	0.125	Molecular Function	0.464547	0.742035	2	16
GO:0051537 2 iron, 2 sulfur cluster binding	2	0.145	0.125	Molecular Function	0.464547	0.742035	2	16
GO:0099604 ligand-gated calcium channel activity	2	0.145	0.125	Molecular Function	0.464547	0.742035	2	16
GO:0043566 structure-specific DNA binding	8	0.58	0.104	Molecular Function	0.465451	0.742653	8	77
GO:0001664 G-protein coupled receptor binding	15	1.087	0.101	Molecular Function	0.467568	0.745202	15	149
GO:0003697 single-stranded DNA binding	7	0.507	0.104	Molecular Function	0.469054	0.745915	7	67
GO:0015293 symporter activity	7	0.507	0.104	Molecular Function	0.469054	0.745915	7	67
GO:0003727 single-stranded RNA binding	5	0.362	0.106	Molecular Function	0.477508	0.757935	5	47
GO:0015267 channel activity	36	2.609	0.098	Molecular Function	0.478196	0.757935	36	367
GO:0022803 passive transmembrane transporter activity	36	2.609	0.098	Molecular Function	0.478196	0.757935	36	367
GO:0005509 calcium ion binding	52	3.768	0.098	Molecular Function	0.480623	0.760943	52	533
GO:0003924 GTPase activity	25	1.812	0.098	Molecular Function	0.48429	0.763329	25	254
GO:0016776 phosphotransferase activity, phosphate group as acceptor	3	0.217	0.111	Molecular Function	0.488964	0.763329	3	27
GO:0042169 SH2 domain binding	3	0.217	0.111	Molecular Function	0.488964	0.763329	3	27
GO:0022857 transmembrane transporter activity	85	6.159	0.097	Molecular Function	0.490148	0.763329	85	877
GO:0032452 histone demethylase activity	2	0.145	0.118	Molecular Function	0.49705	0.763329	2	17
GO:0046915 transition metal ion transmembrane transporter activity	2	0.145	0.118	Molecular Function	0.49705	0.763329	2	17
GO:0001540 beta-amyloid binding	4	0.29	0.105	Molecular Function	0.504087	0.763329	4	38
GO:0016706 oxidoreductase activity, acting on paired donors, with incorporation or reduction of molecular oxygen, 2-oxoglutarate as one donor, and incorporation of one atom each of oxygen into both donors	4	0.29	0.105	Molecular Function	0.504087	0.763329	4	38
GO:0022824 transmitter-gated ion channel activity	4	0.29	0.105	Molecular Function	0.504087	0.763329	4	38
GO:0022835 transmitter-gated channel activity	4	0.29	0.105	Molecular Function	0.504087	0.763329	4	38
GO:0002162 dystroglycan binding	1	0.072	0.143	Molecular Function	0.507645	0.763329	1	7
GO:0003810 protein-glutamine gamma-glutamyltransferase activity	1	0.072	0.143	Molecular Function	0.507645	0.763329	1	7
GO:0003906 DNA-(apurinic or apyrimidinic site) lyase activity	1	0.072	0.143	Molecular Function	0.507645	0.763329	1	7
GO:0004017 adenylate kinase activity	1	0.072	0.143	Molecular Function	0.507645	0.763329	1	7
GO:0004438 phosphatidylinositol-3-phosphatase activity	1	0.072	0.143	Molecular Function	0.507645	0.763329	1	7
GO:0004499 N,N-dimethylaniline monooxygenase activity	1	0.072	0.143	Molecular Function	0.507645	0.763329	1	7
GO:0004622 lysophospholipase activity	1	0.072	0.143	Molecular Function	0.507645	0.763329	1	7
GO:0004708 MAP kinase kinase activity	1	0.072	0.143	Molecular Function	0.507645	0.763329	1	7
GO:0004767 sphingomyelin phosphodiesterase activity	1	0.072	0.143	Molecular Function	0.507645	0.763329	1	7
GO:0004908 interleukin-1 receptor activity	1	0.072	0.143	Molecular Function	0.507645	0.763329	1	7
GO:0005172 vascular endothelial growth factor receptor binding	1	0.072	0.143	Molecular Function	0.507645	0.763329	1	7
GO:0005521 lamin binding	1	0.072	0.143	Molecular Function	0.507645	0.763329	1	7
GO:0008097 5S rRNA binding	1	0.072	0.143	Molecular Function	0.507645	0.763329	1	7
GO:0008106 alcohol dehydrogenase (NADP+) activity	1	0.072	0.143	Molecular Function	0.507645	0.763329	1	7
GO:0008174 mRNA methyltransferase activity	1	0.072	0.143	Molecular Function	0.507645	0.763329	1	7
GO:0008190 eukaryotic initiation factor 4E binding	1	0.072	0.143	Molecular Function	0.507645	0.763329	1	7
GO:0008297 single-stranded DNA exodeoxyribonuclease activity	1	0.072	0.143	Molecular Function	0.507645	0.763329	1	7
GO:0016174 NAD(P)H oxidase activity	1	0.072	0.143	Molecular Function	0.507645	0.763329	1	7
GO:0016671 oxidoreductase activity, acting on a sulfur group of donors, disulfide as acceptor	1	0.072	0.143	Molecular Function	0.507645	0.763329	1	7
GO:0016857 racemase and epimerase activity, acting on carbohydrates and derivatives	1	0.072	0.143	Molecular Function	0.507645	0.763329	1	7
GO:0017162 aryl hydrocarbon receptor binding	1	0.072	0.143	Molecular Function	0.507645	0.763329	1	7
GO:0019706 protein-cysteine S-palmitoyltransferase activity	1	0.072	0.143	Molecular Function	0.507645	0.763329	1	7
GO:0019707 protein-cysteine S-acyltransferase activity	1	0.072	0.143	Molecular Function	0.507645	0.763329	1	7
GO:0022858 alanine transmembrane transporter activity	1	0.072	0.143	Molecular Function	0.507645	0.763329	1	7
GO:0030368 interleukin-17 receptor activity	1	0.072	0.143	Molecular Function	0.507645	0.763329	1	7
GO:0031432 titin binding	1	0.072	0.143	Molecular Function	0.507645	0.763329	1	7
GO:0031435 mitogen-activated protein kinase kinase kinase binding	1	0.072	0.143	Molecular Function	0.507645	0.763329	1	7
GO:0035252 UDP-xylosyltransferase activity	1	0.072	0.143	Molecular Function	0.507645	0.763329	1	7
GO:0035259 glucocorticoid receptor binding	1	0.072	0.143	Molecular Function	0.507645	0.763329	1	7
GO:0043139 5'-3' DNA helicase activity	1	0.072	0.143	Molecular Function	0.507645	0.763329	1	7
GO:0047617 acyl-CoA hydrolase activity	1	0.072	0.143	Molecular Function	0.507645	0.763329	1	7
GO:0048256 flap endonuclease activity	1	0.072	0.143	Molecular Function	0.507645	0.763329	1	7
GO:0052744 phosphatidylinositol monophosphate phosphatase activity	1	0.072	0.143	Molecular Function	0.507645	0.763329	1	7
GO:0090482 vitamin transmembrane transporter activity	1	0.072	0.143	Molecular Function	0.507645	0.763329	1	7
GO:0097027 ubiquitin-protein transferase activator activity	1	0.072	0.143	Molecular Function	0.507645	0.763329	1	7
GO:0097371 MDM2/MDM4 family protein binding	1	0.072	0.143	Molecular Function	0.507645	0.763329	1	7
GO:1900750 oligopeptide binding	1	0.072	0.143	Molecular Function	0.507645	0.763329	1	7
GO:1990825 sequence-specific mRNA binding	1	0.072	0.143	Molecular Function	0.507645	0.763329	1	7
GO:0036459 thiol-dependent ubiquitinyl hydrolase activity	8	0.58	0.1	Molecular Function	0.509784	0.765742	8	80
GO:0004702 receptor signaling protein serine/threonine kinase activity	3	0.217	0.107	Molecular Function	0.513919	0.771147	3	28
GO:0008146 sulfotransferase activity	5	0.362	0.102	Molecular Function	0.515275	0.771569	5	49
GO:0019208 phosphatase regulator activity	5	0.362	0.102	Molecular Function	0.515275	0.771569	5	49
GO:0009055 electron carrier activity	7	0.507	0.1	Molecular Function	0.516481	0.77257	7	70
GO:0003713 transcription coactivator activity	17	1.232	0.097	Molecular Function	0.521748	0.778825	17	175
GO:0060589 nucleoside-triphosphatase regulator activity	17	1.232	0.097	Molecular Function	0.521748	0.778825	17	175
GO:0101005 ubiquitinyl hydrolase activity	8	0.58	0.099	Molecular Function	0.524304	0.781827	8	81
GO:0015026 coreceptor activity	2	0.145	0.111	Molecular Function	0.528262	0.785759	2	18
GO:0051539 4 iron, 4 sulfur cluster binding	2	0.145	0.111	Molecular Function	0.528262	0.785759	2	18
GO:0004620 phospholipase activity	7	0.507	0.099	Molecular Function	0.531957	0.785759	7	71
GO:0003779 actin binding	27	1.957	0.096	Molecular Function	0.53392	0.785759	27	281
GO:0043565 sequence-specific DNA binding	81	5.87	0.096	Molecular Function	0.534079	0.785759	81	845
GO:0022804 active transmembrane transporter activity	24	1.739	0.096	Molecular Function	0.537282	0.785759	24	250
GO:0019001 guanyl nucleotide binding	32	2.319	0.096	Molecular Function	0.538825	0.785759	32	334
GO:0019199 transmembrane receptor protein kinase activity	6	0.435	0.098	Molecular Function	0.540946	0.785759	6	61
GO:0042393 histone binding	13	0.942	0.096	Molecular Function	0.542236	0.785759	13	135
GO:0017022 myosin binding	4	0.29	0.1	Molecular Function	0.545631	0.785759	4	40
GO:0030594 neurotransmitter receptor activity	5	0.362	0.098	Molecular Function	0.551852	0.785759	5	51
GO:0004518 nuclease activity	13	0.942	0.096	Molecular Function	0.553334	0.785759	13	136
GO:0001618 virus receptor activity	1	0.072	0.125	Molecular Function	0.555057	0.785759	1	8
GO:0003688 DNA replication origin binding	1	0.072	0.125	Molecular Function	0.555057	0.785759	1	8
GO:0004033 aldo-keto reductase (NADP) activity	1	0.072	0.125	Molecular Function	0.555057	0.785759	1	8
GO:0004415 hyalurononglucosaminidase activity	1	0.072	0.125	Molecular Function	0.555057	0.785759	1	8
GO:0004526 ribonuclease P activity	1	0.072	0.125	Molecular Function	0.555057	0.785759	1	8
GO:0004571 mannosyl-oligosaccharide 1,2-alpha-mannosidase activity	1	0.072	0.125	Molecular Function	0.555057	0.785759	1	8
GO:0004935 adrenergic receptor activity	1	0.072	0.125	Molecular Function	0.555057	0.785759	1	8
GO:0004983 neuropeptide Y receptor activity	1	0.072	0.125	Molecular Function	0.555057	0.785759	1	8
GO:0005078 MAP-kinase scaffold activity	1	0.072	0.125	Molecular Function	0.555057	0.785759	1	8
GO:0005161 platelet-derived growth factor receptor binding	1	0.072	0.125	Molecular Function	0.555057	0.785759	1	8
GO:0005385 zinc ion transmembrane transporter activity	1	0.072	0.125	Molecular Function	0.555057	0.785759	1	8
GO:0008061 chitin binding	1	0.072	0.125	Molecular Function	0.555057	0.785759	1	8
GO:0008121 ubiquinol-cytochrome-c reductase activity	1	0.072	0.125	Molecular Function	0.555057	0.785759	1	8
GO:0008381 mechanically-gated ion channel activity	1	0.072	0.125	Molecular Function	0.555057	0.785759	1	8
GO:0015280 ligand-gated sodium channel activity	1	0.072	0.125	Molecular Function	0.555057	0.785759	1	8
GO:0015562 efflux transmembrane transporter activity	1	0.072	0.125	Molecular Function	0.555057	0.785759	1	8
GO:0015924 mannosyl-oligosaccharide mannosidase activity	1	0.072	0.125	Molecular Function	0.555057	0.785759	1	8
GO:0016668 oxidoreductase activity, acting on a sulfur group of donors, NAD(P) as acceptor	1	0.072	0.125	Molecular Function	0.555057	0.785759	1	8
GO:0016679 oxidoreductase activity, acting on diphenols and related substances as donors	1	0.072	0.125	Molecular Function	0.555057	0.785759	1	8
GO:0016681 oxidoreductase activity, acting on diphenols and related substances as donors, cytochrome as acceptor	1	0.072	0.125	Molecular Function	0.555057	0.785759	1	8
GO:0016801 hydrolase activity, acting on ether bonds	1	0.072	0.125	Molecular Function	0.555057	0.785759	1	8
GO:0019957 C-C chemokine binding	1	0.072	0.125	Molecular Function	0.555057	0.785759	1	8
GO:0022833 mechanically gated channel activity	1	0.072	0.125	Molecular Function	0.555057	0.785759	1	8
GO:0031434 mitogen-activated protein kinase kinase binding	1	0.072	0.125	Molecular Function	0.555057	0.785759	1	8
GO:0033204 ribonuclease P RNA binding	1	0.072	0.125	Molecular Function	0.555057	0.785759	1	8
GO:0034595 phosphatidylinositol phosphate 5-phosphatase activity	1	0.072	0.125	Molecular Function	0.555057	0.785759	1	8
GO:0034713 type I transforming growth factor beta receptor binding	1	0.072	0.125	Molecular Function	0.555057	0.785759	1	8
GO:0035197 siRNA binding	1	0.072	0.125	Molecular Function	0.555057	0.785759	1	8
GO:0035326 enhancer binding	1	0.072	0.125	Molecular Function	0.555057	0.785759	1	8
GO:0038036 sphingosine-1-phosphate receptor activity	1	0.072	0.125	Molecular Function	0.555057	0.785759	1	8
GO:0042285 xylosyltransferase activity	1	0.072	0.125	Molecular Function	0.555057	0.785759	1	8
GO:0045294 alpha-catenin binding	1	0.072	0.125	Molecular Function	0.555057	0.785759	1	8
GO:0045295 gamma-catenin binding	1	0.072	0.125	Molecular Function	0.555057	0.785759	1	8
GO:0047555 3',5'-cyclic-GMP phosphodiesterase activity	1	0.072	0.125	Molecular Function	0.555057	0.785759	1	8
GO:0050811 GABA receptor binding	1	0.072	0.125	Molecular Function	0.555057	0.785759	1	8
GO:0070016 armadillo repeat domain binding	1	0.072	0.125	Molecular Function	0.555057	0.785759	1	8
GO:0070700 BMP receptor binding	1	0.072	0.125	Molecular Function	0.555057	0.785759	1	8
GO:0005248 voltage-gated sodium channel activity	2	0.145	0.105	Molecular Function	0.55813	0.785759	2	19
GO:0005501 retinoid binding	2	0.145	0.105	Molecular Function	0.55813	0.785759	2	19
GO:0008175 tRNA methyltransferase activity	2	0.145	0.105	Molecular Function	0.55813	0.785759	2	19
GO:0008200 ion channel inhibitor activity	2	0.145	0.105	Molecular Function	0.55813	0.785759	2	19
GO:0019840 isoprenoid binding	2	0.145	0.105	Molecular Function	0.55813	0.785759	2	19
GO:0030551 cyclic nucleotide binding	2	0.145	0.105	Molecular Function	0.55813	0.785759	2	19
GO:0043531 ADP binding	2	0.145	0.105	Molecular Function	0.55813	0.785759	2	19
GO:0044769 ATPase activity, coupled to transmembrane movement of ions, rotational mechanism	2	0.145	0.105	Molecular Function	0.55813	0.785759	2	19
GO:0001102 RNA polymerase II activating transcription factor binding	3	0.217	0.1	Molecular Function	0.561786	0.788587	3	30
[truncated: 415 more rows]
