# Supplementary material for: Transcriptome Analysis of mRNA and lncRNA Related to Muscle Growth and Development in Gannan Yak and Jeryak
Source: Int J Mol Sci. 2023 Nov 30;24(23):16991. doi: 10.3390/ijms242316991 (PMC10707067; doi:10.3390/ijms242316991)
Supplement: Supplementary file 1 [file ijms-24-16991-s001.zip › Table S12 KEGG pathway analysis of DELs trans-targeted genes. .xlsx]

## Sheet: trans.bar_Gradient
id	num	per	ratio	class	ID	Pvalue	Qvalue	fg_num	bg_num
Ribosome	58	6.988	0.209	Genetic Information Processing	ko03010	4.12222e-09	1.36033e-06	58	278
Alcoholism	35	4.217	0.176	Human Diseases	ko05034	0.00021579	0.0356053	35	199
Fluid shear stress and atherosclerosis	26	3.133	0.188	Human Diseases	ko05418	0.00046257	0.0448898	26	138
Complement and coagulation cascades	20	2.41	0.208	Organismal Systems	ko04610	0.000544118	0.0448898	20	96
ECM-receptor interaction	18	2.169	0.196	Environmental Information Processing	ko04512	0.00214635	0.120889	18	92
Circadian rhythm	10	1.205	0.263	Organismal Systems	ko04710	0.00219798	0.120889	10	38
Cholesterol metabolism	11	1.325	0.216	Organismal Systems	ko04979	0.00709571	0.284914	11	51
PPAR signaling pathway	15	1.807	0.185	Organismal Systems	ko03320	0.00822254	0.284914	15	81
MAPK signaling pathway	41	4.94	0.137	Environmental Information Processing	ko04010	0.00935384	0.284914	41	299
Metabolism of xenobiotics by cytochrome P450	10	1.205	0.217	Metabolism	ko00980	0.00949714	0.284914	10	46
Drug metabolism - cytochrome P450	10	1.205	0.217	Metabolism	ko00982	0.00949714	0.284914	10	46
Systemic lupus erythematosus	33	3.976	0.143	Human Diseases	ko05322	0.010416	0.286439	33	231
Apelin signaling pathway	22	2.651	0.154	Environmental Information Processing	ko04371	0.0149386	0.37921	22	143
Transcriptional misregulation in cancer	36	4.337	0.134	Human Diseases	ko05202	0.0191895	0.452323	36	268
MAPK signaling pathway - fly	15	1.807	0.167	Environmental Information Processing	ko04013	0.0209023	0.459851	15	90
Choline metabolism in cancer	15	1.807	0.165	Human Diseases	ko05231	0.0229225	0.472776	15	91
Circadian rhythm - fly	3	0.361	0.375	Organismal Systems	ko04711	0.0328521	0.637717	3	8
Regulation of actin cytoskeleton	28	3.373	0.132	Cellular Processes	ko04810	0.043111	0.790368	28	212
Neomycin, kanamycin and gentamicin biosynthesis	2	0.241	0.5	Metabolism	ko00524	0.0471023	0.797553	2	4
Chemical carcinogenesis - DNA adducts	10	1.205	0.169	Human Diseases	ko05204	0.0483365	0.797553	10	59
Parathyroid hormone synthesis, secretion and action	16	1.928	0.144	Organismal Systems	ko04928	0.0574392	0.848391	16	111
RNA polymerase	6	0.723	0.2	Genetic Information Processing	ko03020	0.0584294	0.848391	6	30
Renal cell carcinoma	12	1.446	0.154	Human Diseases	ko05211	0.0615681	0.848391	12	78
Glutathione metabolism	9	1.084	0.167	Metabolism	ko00480	0.0647682	0.848391	9	54
SNARE interactions in vesicular transport	6	0.723	0.194	Genetic Information Processing	ko04130	0.066913	0.848391	6	31
Viral protein interaction with cytokine and cytokine receptor	13	1.566	0.148	Environmental Information Processing	ko04061	0.0694337	0.848391	13	88
Parkinson disease	23	2.771	0.13	Human Diseases	ko05012	0.0720647	0.848391	23	177
Starch and sucrose metabolism	6	0.723	0.188	Metabolism	ko00500	0.0760749	0.848391	6	32
Nucleotide excision repair	7	0.843	0.175	Genetic Information Processing	ko03420	0.0785689	0.848391	7	40
FoxO signaling pathway	17	2.048	0.136	Environmental Information Processing	ko04068	0.0798771	0.848391	17	125
Protein export	5	0.602	0.2	Genetic Information Processing	ko03060	0.0810413	0.848391	5	25
Glycosaminoglycan biosynthesis - chondroitin sulfate / dermatan sulfate	4	0.482	0.222	Metabolism	ko00532	0.0834072	0.848391	4	18
Fructose and mannose metabolism	6	0.723	0.182	Metabolism	ko00051	0.0859102	0.848391	6	33
Thyroid cancer	7	0.843	0.171	Human Diseases	ko05216	0.08741	0.848391	7	41
Ubiquitin mediated proteolysis	21	2.53	0.128	Genetic Information Processing	ko04120	0.0931892	0.849551	21	164
Antifolate resistance	8	0.964	0.16	Human Diseases	ko01523	0.095437	0.849551	8	50
Amphetamine addiction	10	1.205	0.149	Human Diseases	ko05031	0.0974993	0.849551	10	67
Focal adhesion	25	3.012	0.124	Cellular Processes	ko04510	0.0978271	0.849551	25	202
Necroptosis	21	2.53	0.125	Cellular Processes	ko04217	0.112382	0.931497	21	168
Longevity regulating pathway - worm	12	1.446	0.138	Organismal Systems	ko04212	0.117088	0.931497	12	87
Drug metabolism - other enzymes	9	1.084	0.148	Metabolism	ko00983	0.118406	0.931497	9	61
cAMP signaling pathway	28	3.373	0.119	Environmental Information Processing	ko04024	0.118554	0.931497	28	235
Shigellosis	32	3.855	0.117	Human Diseases	ko05131	0.122256	0.934596	32	274
IL-17 signaling pathway	12	1.446	0.136	Organismal Systems	ko04657	0.124613	0.934596	12	88
Tyrosine metabolism	6	0.723	0.158	Metabolism	ko00350	0.144708	1	6	38
Protein processing in endoplasmic reticulum	22	2.651	0.119	Genetic Information Processing	ko04141	0.154526	1	22	185
Pertussis	11	1.325	0.133	Human Diseases	ko05133	0.158053	1	11	83
Colorectal cancer	11	1.325	0.133	Human Diseases	ko05210	0.158053	1	11	83
Mitophagy - animal	10	1.205	0.135	Cellular Processes	ko04137	0.158149	1	10	74
Salmonella infection	27	3.253	0.115	Human Diseases	ko05132	0.16081	1	27	234
Mucin type O-glycan biosynthesis	5	0.602	0.161	Metabolism	ko00512	0.164029	1	5	31
Cellular senescence	19	2.289	0.119	Cellular Processes	ko04218	0.17746	1	19	160
Hematopoietic cell lineage	14	1.687	0.124	Organismal Systems	ko04640	0.178995	1	14	113
Glycosphingolipid biosynthesis - ganglio series	3	0.361	0.188	Metabolism	ko00604	0.187822	1	3	16
Relaxin signaling pathway	16	1.928	0.12	Organismal Systems	ko04926	0.188662	1	16	133
Insulin signaling pathway	17	2.048	0.119	Organismal Systems	ko04910	0.192604	1	17	143
Oxytocin signaling pathway	18	2.169	0.118	Organismal Systems	ko04921	0.196068	1	18	153
Amino sugar and nucleotide sugar metabolism	7	0.843	0.137	Metabolism	ko00520	0.203415	1	7	51
Glioma	9	1.084	0.129	Human Diseases	ko05214	0.213533	1	9	70
Long-term potentiation	9	1.084	0.127	Organismal Systems	ko04720	0.225629	1	9	71
Central carbon metabolism in cancer	8	0.964	0.129	Human Diseases	ko05230	0.229001	1	8	62
p53 signaling pathway	10	1.205	0.122	Cellular Processes	ko04115	0.245048	1	10	82
Cytokine-cytokine receptor interaction	32	3.855	0.107	Environmental Information Processing	ko04060	0.247617	1	32	298
GnRH signaling pathway	11	1.325	0.12	Organismal Systems	ko04912	0.250711	1	11	92
Acute myeloid leukemia	8	0.964	0.125	Human Diseases	ko05221	0.255968	1	8	64
Insulin resistance	13	1.566	0.116	Human Diseases	ko04931	0.259039	1	13	112
Ferroptosis	7	0.843	0.127	Cellular Processes	ko04216	0.261127	1	7	55
Pathways in cancer	60	7.229	0.102	Human Diseases	ko05200	0.27194	1	60	586
Proteasome	6	0.723	0.128	Genetic Information Processing	ko03050	0.282457	1	6	47
Circadian entrainment	12	1.446	0.114	Organismal Systems	ko04713	0.28828	1	12	105
Pancreatic cancer	9	1.084	0.118	Human Diseases	ko05212	0.289511	1	9	76
Bile secretion	10	1.205	0.116	Organismal Systems	ko04976	0.293788	1	10	86
Axon regeneration	11	1.325	0.115	Organismal Systems	ko04361	0.297052	1	11	96
Prostate cancer	11	1.325	0.115	Human Diseases	ko05215	0.297052	1	11	96
ABC transporters	8	0.964	0.119	Environmental Information Processing	ko02010	0.298082	1	8	67
VEGF signaling pathway	6	0.723	0.125	Environmental Information Processing	ko04370	0.299408	1	6	48
Thyroid hormone synthesis	9	1.084	0.117	Organismal Systems	ko04918	0.302842	1	9	77
Huntington disease	33	3.976	0.104	Human Diseases	ko05016	0.304688	1	33	317
Nicotinate and nicotinamide metabolism	5	0.602	0.128	Metabolism	ko00760	0.30714	1	5	39
Nicotine addiction	5	0.602	0.128	Human Diseases	ko05033	0.30714	1	5	39
Melanoma	8	0.964	0.118	Human Diseases	ko05218	0.312472	1	8	68
Cocaine addiction	6	0.723	0.122	Human Diseases	ko05030	0.316544	1	6	49
Endocytosis	27	3.253	0.105	Cellular Processes	ko04144	0.317388	1	27	258
Arginine biosynthesis	3	0.361	0.143	Metabolism	ko00220	0.319108	1	3	21
Human papillomavirus infection	36	4.337	0.103	Human Diseases	ko05165	0.320783	1	36	350
Amyotrophic lateral sclerosis	7	0.843	0.119	Human Diseases	ko05014	0.322764	1	7	59
MicroRNAs in cancer	17	2.048	0.107	Human Diseases	ko05206	0.333717	1	17	159
HIF-1 signaling pathway	13	1.566	0.109	Environmental Information Processing	ko04066	0.334448	1	13	119
Galactose metabolism	4	0.482	0.129	Metabolism	ko00052	0.336472	1	4	31
Oxidative phosphorylation	19	2.289	0.106	Metabolism	ko00190	0.341532	1	19	180
Peroxisome	10	1.205	0.111	Cellular Processes	ko04146	0.344812	1	10	90
Glycosaminoglycan biosynthesis - heparan sulfate / heparin	3	0.361	0.136	Metabolism	ko00534	0.34604	1	3	22
Cytosolic DNA-sensing pathway	7	0.843	0.115	Organismal Systems	ko04623	0.354464	1	7	61
Long-term depression	7	0.843	0.115	Organismal Systems	ko04730	0.354464	1	7	61
C-type lectin receptor signaling pathway	11	1.325	0.109	Organismal Systems	ko04625	0.357785	1	11	101
Small cell lung cancer	11	1.325	0.109	Human Diseases	ko05222	0.357785	1	11	101
Chemokine signaling pathway	20	2.41	0.104	Organismal Systems	ko04062	0.358325	1	20	192
Kaposi sarcoma-associated herpesvirus infection	19	2.289	0.104	Human Diseases	ko05167	0.35985	1	19	182
PI3K-Akt signaling pathway	39	4.699	0.101	Environmental Information Processing	ko04151	0.360662	1	39	387
Adipocytokine signaling pathway	8	0.964	0.111	Organismal Systems	ko04920	0.371171	1	8	72
Biosynthesis of unsaturated fatty acids	3	0.361	0.13	Metabolism	ko01040	0.372866	1	3	23
Glutamatergic synapse	12	1.446	0.106	Organismal Systems	ko04724	0.38111	1	12	113
AGE-RAGE signaling pathway in diabetic complications	11	1.325	0.107	Human Diseases	ko04933	0.382613	1	11	103
ErbB signaling pathway	9	1.084	0.108	Environmental Information Processing	ko04012	0.385145	1	9	83
Cysteine and methionine metabolism	6	0.723	0.113	Metabolism	ko00270	0.38616	1	6	53
Non-small cell lung cancer	7	0.843	0.111	Human Diseases	ko05223	0.386441	1	7	63
Valine, leucine and isoleucine biosynthesis	1	0.12	0.2	Metabolism	ko00290	0.391574	1	1	5
Hypertrophic cardiomyopathy	11	1.325	0.106	Human Diseases	ko05410	0.395088	1	11	104
Non-alcoholic fatty liver disease	19	2.289	0.102	Human Diseases	ko04932	0.396997	1	19	186
Breast cancer	15	1.807	0.103	Human Diseases	ko05224	0.397245	1	15	145
Chronic myeloid leukemia	9	1.084	0.107	Human Diseases	ko05220	0.399073	1	9	84
Cell cycle	14	1.687	0.103	Cellular Processes	ko04110	0.410753	1	14	136
Cell adhesion molecules	22	2.651	0.1	Environmental Information Processing	ko04514	0.415586	1	22	219
Glycosphingolipid biosynthesis - globo and isoglobo series	2	0.241	0.133	Metabolism	ko00603	0.421771	1	2	15
Amoebiasis	13	1.566	0.102	Human Diseases	ko05146	0.425208	1	13	127
DNA replication	4	0.482	0.114	Genetic Information Processing	ko03030	0.425324	1	4	35
Prion disease	4	0.482	0.114	Human Diseases	ko05020	0.425324	1	4	35
Toll and Imd signaling pathway	5	0.602	0.109	Organismal Systems	ko04624	0.442729	1	5	46
Phosphonate and phosphinate metabolism	1	0.12	0.167	Metabolism	ko00440	0.449149	1	1	6
Aldosterone synthesis and secretion	10	1.205	0.102	Organismal Systems	ko04925	0.449739	1	10	98
Thiamine metabolism	2	0.241	0.125	Metabolism	ko00730	0.455192	1	2	16
Nitrogen metabolism	2	0.241	0.125	Metabolism	ko00910	0.455192	1	2	16
Pyrimidine metabolism	6	0.723	0.105	Metabolism	ko00240	0.455766	1	6	57
Retinol metabolism	6	0.723	0.105	Metabolism	ko00830	0.455766	1	6	57
Retrograde endocannabinoid signaling	16	1.928	0.099	Organismal Systems	ko04723	0.456353	1	16	161
Fatty acid degradation	5	0.602	0.106	Metabolism	ko00071	0.461809	1	5	47
TGF-beta signaling pathway	10	1.205	0.101	Environmental Information Processing	ko04350	0.462832	1	10	99
Gap junction	9	1.084	0.101	Cellular Processes	ko04540	0.468557	1	9	89
Toll-like receptor signaling pathway	10	1.205	0.1	Organismal Systems	ko04620	0.475874	1	10	100
Fatty acid elongation	3	0.361	0.111	Metabolism	ko00062	0.476994	1	3	27
Alzheimer disease	36	4.337	0.096	Human Diseases	ko05010	0.481818	1	36	374
Protein digestion and absorption	11	1.325	0.099	Organismal Systems	ko04974	0.482377	1	11	111
PD-L1 expression and PD-1 checkpoint pathway in cancer	14	1.687	0.098	Human Diseases	ko05235	0.487629	1	14	143
Cushing syndrome	16	1.928	0.097	Human Diseases	ko04934	0.497196	1	16	165
Th17 cell differentiation	16	1.928	0.096	Organismal Systems	ko04659	0.507321	1	16	166
Steroid hormone biosynthesis	5	0.602	0.1	Metabolism	ko00140	0.517737	1	5	50
Basal cell carcinoma	6	0.723	0.098	Human Diseases	ko05217	0.523349	1	6	61
Thermogenesis	26	3.133	0.095	Organismal Systems	ko04714	0.524002	1	26	274
Vitamin digestion and absorption	3	0.361	0.103	Organismal Systems	ko04977	0.526004	1	3	29
Glycine, serine and threonine metabolism	5	0.602	0.098	Metabolism	ko00260	0.535837	1	5	51
N-Glycan biosynthesis	5	0.602	0.098	Metabolism	ko00510	0.535837	1	5	51
Spliceosome	16	1.928	0.095	Genetic Information Processing	ko03040	0.537395	1	16	169
mTOR signaling pathway	16	1.928	0.095	Environmental Information Processing	ko04150	0.537395	1	16	169
Hepatocellular carcinoma	16	1.928	0.094	Human Diseases	ko05225	0.547299	1	16	170
Vitamin B6 metabolism	1	0.12	0.125	Metabolism	ko00750	0.548486	1	1	8
GABAergic synapse	9	1.084	0.095	Organismal Systems	ko04727	0.549505	1	9	95
Butanoate metabolism	3	0.361	0.1	Metabolism	ko00650	0.549535	1	3	30
Porphyrin metabolism	3	0.361	0.1	Metabolism	ko00860	0.549535	1	3	30
Various types of N-glycan biosynthesis	4	0.482	0.098	Metabolism	ko00513	0.551453	1	4	41
Fanconi anemia pathway	5	0.602	0.096	Genetic Information Processing	ko03460	0.553621	1	5	52
EGFR tyrosine kinase inhibitor resistance	8	0.964	0.094	Human Diseases	ko01521	0.560354	1	8	85
Platelet activation	11	1.325	0.093	Organismal Systems	ko04611	0.566786	1	11	118
Signaling pathways regulating pluripotency of stem cells	13	1.566	0.093	Cellular Processes	ko04550	0.570836	1	13	140
Tryptophan metabolism	5	0.602	0.094	Metabolism	ko00380	0.571065	1	5	53
Arachidonic acid metabolism	7	0.843	0.093	Metabolism	ko00590	0.572779	1	7	75
Arrhythmogenic right ventricular cardiomyopathy	11	1.325	0.092	Human Diseases	ko05412	0.578408	1	11	119
Axon guidance	17	2.048	0.092	Organismal Systems	ko04360	0.578413	1	17	184
Glycolysis / Gluconeogenesis	6	0.723	0.092	Metabolism	ko00010	0.587324	1	6	65
B cell receptor signaling pathway	8	0.964	0.092	Organismal Systems	ko04662	0.587523	1	8	87
Notch signaling pathway	5	0.602	0.093	Environmental Information Processing	ko04330	0.588148	1	5	54
Toxoplasmosis	11	1.325	0.092	Human Diseases	ko05145	0.589896	1	11	120
Proteoglycans in cancer	19	2.289	0.092	Human Diseases	ko05205	0.590767	1	19	207
Riboflavin metabolism	1	0.12	0.111	Metabolism	ko00740	0.591228	1	1	9
Pathogenic Escherichia coli infection	21	2.53	0.092	Human Diseases	ko05130	0.59376	1	21	229
Hepatitis B	15	1.807	0.091	Human Diseases	ko05161	0.594451	1	15	164
Influenza A	16	1.928	0.091	Human Diseases	ko05164	0.595687	1	16	175
Endometrial cancer	8	0.964	0.091	Human Diseases	ko05213	0.600801	1	8	88
Osteoclast differentiation	11	1.325	0.091	Organismal Systems	ko04380	0.601243	1	11	121
Neuroactive ligand-receptor interaction	32	3.855	0.092	Environmental Information Processing	ko04080	0.602432	1	32	349
Other glycan degradation	2	0.241	0.095	Metabolism	ko00511	0.603877	1	2	21
Glycosaminoglycan degradation	2	0.241	0.095	Metabolism	ko00531	0.603877	1	2	21
Arginine and proline metabolism	5	0.602	0.091	Metabolism	ko00330	0.604853	1	5	55
Basal transcription factors	4	0.482	0.091	Genetic Information Processing	ko03022	0.608773	1	4	44
Neurotrophin signaling pathway	11	1.325	0.09	Organismal Systems	ko04722	0.612442	1	11	122
Human T-cell leukemia virus 1 infection	27	3.253	0.091	Human Diseases	ko05166	0.616915	1	27	297
Regulation of lipolysis in adipocytes	5	0.602	0.089	Organismal Systems	ko04923	0.621164	1	5	56
Primary immunodeficiency	5	0.602	0.089	Human Diseases	ko05340	0.621164	1	5	56
Steroid biosynthesis	2	0.241	0.091	Metabolism	ko00100	0.62966	1	2	22
T cell receptor signaling pathway	14	1.687	0.089	Organismal Systems	ko04660	0.63281	1	14	157
beta-Alanine metabolism	3	0.361	0.088	Metabolism	ko00410	0.636364	1	3	34
Folate biosynthesis	3	0.361	0.088	Metabolism	ko00790	0.636364	1	3	34
Other types of O-glycan biosynthesis	4	0.482	0.087	Metabolism	ko00514	0.644384	1	4	46
Type II diabetes mellitus	4	0.482	0.087	Human Diseases	ko04930	0.644384	1	4	46
Carbohydrate digestion and absorption	4	0.482	0.087	Organismal Systems	ko04973	0.644384	1	4	46
Cortisol synthesis and secretion	6	0.723	0.087	Organismal Systems	ko04927	0.646559	1	6	69
Measles	18	2.169	0.089	Human Diseases	ko05162	0.650134	1	18	203
Epstein-Barr virus infection	25	3.012	0.089	Human Diseases	ko05169	0.651358	1	25	280
Vascular smooth muscle contraction	12	1.446	0.088	Organismal Systems	ko04270	0.654034	1	12	137
Pentose and glucuronate interconversions	2	0.241	0.087	Metabolism	ko00040	0.654117	1	2	23
Histidine metabolism	2	0.241	0.087	Metabolism	ko00340	0.654117	1	2	23
RIG-I-like receptor signaling pathway	7	0.843	0.086	Organismal Systems	ko04622	0.65543	1	7	81
Melanogenesis	9	1.084	0.087	Organismal Systems	ko04916	0.660343	1	9	104
Malaria	9	1.084	0.087	Human Diseases	ko05144	0.660343	1	9	104
Autophagy - animal	13	1.566	0.087	Cellular Processes	ko04140	0.662438	1	13	149
Th1 and Th2 cell differentiation	13	1.566	0.087	Organismal Systems	ko04658	0.662438	1	13	149
cGMP-PKG signaling pathway	15	1.807	0.087	Environmental Information Processing	ko04022	0.669114	1	15	172
Glycerolipid metabolism	6	0.723	0.085	Metabolism	ko00561	0.674163	1	6	71
Vasopressin-regulated water reabsorption	4	0.482	0.083	Organismal Systems	ko04962	0.677793	1	4	48
Sphingolipid signaling pathway	10	1.205	0.085	Environmental Information Processing	ko04071	0.679102	1	10	117
Fc gamma R-mediated phagocytosis	9	1.084	0.085	Organismal Systems	ko04666	0.682706	1	9	106
Ovarian steroidogenesis	4	0.482	0.082	Organismal Systems	ko04913	0.693655	1	4	49
Fatty acid metabolism	5	0.602	0.082	Metabolism	ko01212	0.696423	1	5	61
Synthesis and degradation of ketone bodies	1	0.12	0.083	Metabolism	ko00072	0.696693	1	1	12
Renin-angiotensin system	2	0.241	0.08	Organismal Systems	ko04614	0.699137	1	2	25
Viral carcinogenesis	19	2.289	0.086	Human Diseases	ko05203	0.704726	1	19	221
Human immunodeficiency virus 1 infection	25	3.012	0.087	Human Diseases	ko05170	0.706267	1	25	288
Ether lipid metabolism	4	0.482	0.08	Metabolism	ko00565	0.708953	1	4	50
Apoptosis - fly	4	0.482	0.08	Cellular Processes	ko04214	0.708953	1	4	50
Ribosome biogenesis in eukaryotes	7	0.843	0.081	Genetic Information Processing	ko03008	0.716434	1	7	86
RNA degradation	7	0.843	0.081	Genetic Information Processing	ko03018	0.716434	1	7	86
AMPK signaling pathway	10	1.205	0.083	Environmental Information Processing	ko04152	0.719443	1	10	121
Pentose phosphate pathway	2	0.241	0.077	Metabolism	ko00030	0.719764	1	2	26
Hippo signaling pathway - multiple species	2	0.241	0.077	Environmental Information Processing	ko04392	0.719764	1	2	26
NOD-like receptor signaling pathway	15	1.807	0.084	Organismal Systems	ko04621	0.719798	1	15	178
Primary bile acid biosynthesis	1	0.12	0.077	Metabolism	ko00120	0.725418	1	1	13
Hepatitis C	13	1.566	0.083	Human Diseases	ko05160	0.725592	1	13	156
Hedgehog signaling pathway - fly	3	0.361	0.077	Environmental Information Processing	ko04341	0.72745	1	3	39
Nucleocytoplasmic transport	16	1.928	0.084	Genetic Information Processing	ko03013	0.732877	1	16	191
Dopaminergic synapse	11	1.325	0.082	Organismal Systems	ko04728	0.733398	1	11	134
Epithelial cell signaling in Helicobacter pylori infection	6	0.723	0.079	Human Diseases	ko05120	0.736899	1	6	76
African trypanosomiasis	4	0.482	0.077	Human Diseases	ko05143	0.737858	1	4	52
Bladder cancer	3	0.361	0.075	Human Diseases	ko05219	0.743348	1	3	40
Dilated cardiomyopathy	10	1.205	0.081	Human Diseases	ko05414	0.747454	1	10	124
Inflammatory mediator regulation of TRP channels	8	0.964	0.079	Organismal Systems	ko04750	0.751185	1	8	101
Glycosaminoglycan biosynthesis - keratan sulfate	1	0.12	0.071	Metabolism	ko00533	0.751426	1	1	14
Glycosylphosphatidylinositol (GPI)-anchor biosynthesis	2	0.241	0.071	Metabolism	ko00563	0.757445	1	2	28
Leukocyte transendothelial migration	12	1.446	0.081	Organismal Systems	ko04670	0.762531	1	12	149
Salivary secretion	7	0.843	0.077	Organismal Systems	ko04970	0.769712	1	7	91
Ascorbate and aldarate metabolism	1	0.12	0.067	Metabolism	ko00053	0.774972	1	1	15
Cholinergic synapse	9	1.084	0.078	Organismal Systems	ko04725	0.780348	1	9	116
Rap1 signaling pathway	23	2.771	0.083	Environmental Information Processing	ko04015	0.782304	1	23	278
Base excision repair	3	0.361	0.068	Genetic Information Processing	ko03410	0.799635	1	3	44
Phagosome	14	1.687	0.079	Cellular Processes	ko04145	0.803681	1	14	178
Lysosome	11	1.325	0.076	Cellular Processes	ko04142	0.813013	1	11	144
Synaptic vesicle cycle	6	0.723	0.071	Organismal Systems	ko04721	0.818463	1	6	84
Vibrio cholerae infection	4	0.482	0.068	Human Diseases	ko05110	0.821952	1	4	59
Ras signaling pathway	24	2.892	0.081	Environmental Information Processing	ko04014	0.826697	1	24	298
Longevity regulating pathway - multiple species	4	0.482	0.067	Organismal Systems	ko04213	0.831932	1	4	60
Fatty acid biosynthesis	1	0.12	0.056	Metabolism	ko00061	0.833067	1	1	18
JAK-STAT signaling pathway	14	1.687	0.077	Environmental Information Processing	ko04630	0.834353	1	14	183
Leishmaniasis	7	0.843	0.071	Human Diseases	ko05140	0.839073	1	7	99
Platinum drug resistance	5	0.602	0.068	Human Diseases	ko01524	0.841413	1	5	74
Human cytomegalovirus infection	18	2.169	0.078	Human Diseases	ko05163	0.844196	1	18	232
Purine metabolism	10	1.205	0.073	Metabolism	ko00230	0.846368	1	10	137
Natural killer cell mediated cytotoxicity	9	1.084	0.072	Organismal Systems	ko04650	0.847848	1	9	125
Inflammatory bowel disease	9	1.084	0.071	Human Diseases	ko05321	0.854218	1	9	126
Linoleic acid metabolism	2	0.241	0.057	Metabolism	ko00591	0.856714	1	2	35
Propanoate metabolism	2	0.241	0.057	Metabolism	ko00640	0.856714	1	2	35
Autophagy - other	2	0.241	0.057	Cellular Processes	ko04136	0.856714	1	2	35
TNF signaling pathway	8	0.964	0.07	Environmental Information Processing	ko04668	0.856745	1	8	114
Estrogen signaling pathway	10	1.205	0.072	Organismal Systems	ko04915	0.858476	1	10	139
Phospholipase D signaling pathway	12	1.446	0.073	Environmental Information Processing	ko04072	0.861909	1	12	164
Spinocerebellar ataxia	8	0.964	0.07	Human Diseases	ko05017	0.863106	1	8	115
Wnt signaling pathway	12	1.446	0.072	Environmental Information Processing	ko04310	0.872257	1	12	166
Glycerophospholipid metabolism	7	0.843	0.067	Metabolism	ko00564	0.873232	1	7	104
Apoptosis	11	1.325	0.071	Cellular Processes	ko04210	0.873467	1	11	154
Phenylalanine metabolism	1	0.12	0.048	Metabolism	ko00360	0.876176	1	1	21
Selenocompound metabolism	1	0.12	0.048	Metabolism	ko00450	0.876176	1	1	21
NF-kappa B signaling pathway	13	1.566	0.073	Environmental Information Processing	ko04064	0.876279	1	13	179
Gastric cancer	13	1.566	0.073	Human Diseases	ko05226	0.876279	1	13	179
Biosynthesis of amino acids	5	0.602	0.063	Metabolism	ko01230	0.879422	1	5	79
Pancreatic secretion	7	0.843	0.066	Organismal Systems	ko04972	0.885109	1	7	106
Alanine, aspartate and glutamate metabolism	2	0.241	0.053	Metabolism	ko00250	0.886592	1	2	38
Proximal tubule bicarbonate reclamation	1	0.12	0.045	Organismal Systems	ko04964	0.887915	1	1	22
Staphylococcus aureus infection	12	1.446	0.071	Human Diseases	ko05150	0.891092	1	12	170
Hedgehog signaling pathway	3	0.361	0.056	Environmental Information Processing	ko04340	0.89663	1	3	54
Mannose type O-glycan biosynthesis	1	0.12	0.043	Metabolism	ko00515	0.898542	1	1	23
Intestinal immune network for IgA production	8	0.964	0.066	Organismal Systems	ko04672	0.901463	1	8	122
Valine, leucine and isoleucine degradation	3	0.361	0.055	Metabolism	ko00280	0.903528	1	3	55
Chagas disease	12	1.446	0.069	Human Diseases	ko05142	0.907601	1	12	174
Terpenoid backbone biosynthesis	1	0.12	0.042	Metabolism	ko00900	0.908163	1	1	24
Mismatch repair	1	0.12	0.042	Genetic Information Processing	ko03430	0.908163	1	1	24
Endocrine and other factor-regulated calcium reabsorption	3	0.361	0.054	Organismal Systems	ko04961	0.910007	1	3	56
Cardiac muscle contraction	7	0.843	0.063	Organismal Systems	ko04260	0.910782	1	7	111
Lysine degradation	4	0.482	0.056	Metabolism	ko00310	0.9139	1	4	71
Phosphatidylinositol signaling system	6	0.723	0.061	Environmental Information Processing	ko04070	0.916646	1	6	99
Dorso-ventral axis formation	1	0.12	0.04	Organismal Systems	ko04320	0.916872	1	1	25
Fc epsilon RI signaling pathway	4	0.482	0.056	Organismal Systems	ko04664	0.919208	1	4	72
Serotonergic synapse	7	0.843	0.061	Organismal Systems	ko04726	0.923692	1	7	114
Pyruvate metabolism	2	0.241	0.047	Metabolism	ko00620	0.923875	1	2	43
Homologous recombination	2	0.241	0.047	Genetic Information Processing	ko03440	0.923875	1	2	43
Progesterone-mediated oocyte maturation	5	0.602	0.057	Organismal Systems	ko04914	0.924044	1	5	87
Thyroid hormone signaling pathway	7	0.843	0.061	Organismal Systems	ko04919	0.927619	1	7	115
Longevity regulating pathway	5	0.602	0.057	Organismal Systems	ko04211	0.928443	1	5	88
Phototransduction	1	0.12	0.037	Organismal Systems	ko04744	0.931894	1	1	27
Maturity onset diabetes of the young	1	0.12	0.037	Human Diseases	ko04950	0.931894	1	1	27
Mineral absorption	3	0.361	0.05	Organismal Systems	ko04978	0.932155	1	3	60
Yersinia infection	12	1.446	0.066	Human Diseases	ko05135	0.934415	1	12	182
Glucagon signaling pathway	6	0.723	0.058	Organismal Systems	ko04922	0.937009	1	6	104
Glycosphingolipid biosynthesis - lacto and neolacto series	1	0.12	0.036	Metabolism	ko00601	0.938355	1	1	28
Prolactin signaling pathway	4	0.482	0.052	Organismal Systems	ko04917	0.941591	1	4	77
Growth hormone synthesis, secretion and action	7	0.843	0.059	Organismal Systems	ko04935	0.941613	1	7	119
Antigen processing and presentation	8	0.964	0.06	Organismal Systems	ko04612	0.943279	1	8	133
Adherens junction	6	0.723	0.056	Cellular Processes	ko04520	0.946987	1	6	107
Morphine addiction	5	0.602	0.054	Human Diseases	ko05032	0.947203	1	5	93
Legionellosis	3	0.361	0.047	Human Diseases	ko05134	0.949183	1	3	64
Fat digestion and absorption	2	0.241	0.042	Organismal Systems	ko04975	0.949378	1	2	48
Tight junction	11	1.325	0.063	Cellular Processes	ko04530	0.94978	1	11	175
Carbon metabolism	7	0.843	0.057	Metabolism	ko01200	0.95048	1	7	122
Phototransduction - fly	1	0.12	0.032	Organismal Systems	ko04745	0.954291	1	1	31
Rheumatoid arthritis	11	1.325	0.062	Human Diseases	ko05323	0.954318	1	11	177
GnRH secretion	3	0.361	0.045	Organismal Systems	ko04929	0.959244	1	3	67
Collecting duct acid secretion	1	0.12	0.03	Organismal Systems	ko04966	0.962556	1	1	33
Viral myocarditis	8	0.964	0.057	Human Diseases	ko05416	0.96297	1	8	141
Metabolic pathways	130	15.663	0.083	Metabolism	ko01100	0.96681	1	130	1571
Tuberculosis	12	1.446	0.061	Human Diseases	ko05152	0.967094	1	12	197
Renin secretion	3	0.361	0.042	Organismal Systems	ko04924	0.969773	1	3	71
Oocyte meiosis	7	0.843	0.053	Cellular Processes	ko04114	0.970306	1	7	131
Endocrine resistance	4	0.482	0.046	Human Diseases	ko01522	0.970314	1	4	87
Aldosterone-regulated sodium reabsorption	1	0.12	0.028	Organismal Systems	ko04960	0.972241	1	1	36
Inositol phosphate metabolism	3	0.361	0.041	Metabolism	ko00562	0.975922	1	3	74
Taste transduction	3	0.361	0.041	Organismal Systems	ko04742	0.975922	1	3	74
Insulin secretion	4	0.482	0.043	Organismal Systems	ko04911	0.979095	1	4	92
Glyoxylate and dicarboxylate metabolism	1	0.12	0.026	Metabolism	ko00630	0.979423	1	1	39
Hippo signaling pathway	11	1.325	0.056	Environmental Information Processing	ko04390	0.982354	1	11	196
Adrenergic signaling in cardiomyocytes	8	0.964	0.052	Organismal Systems	ko04261	0.983205	1	8	155
Gastric acid secretion	3	0.361	0.038	Organismal Systems	ko04971	0.983613	1	3	79
Autoimmune thyroid disease	6	0.723	0.047	Human Diseases	ko05320	0.984409	1	6	127
Graft-versus-host disease	4	0.482	0.041	Human Diseases	ko05332	0.986406	1	4	98
Hippo signaling pathway - fly	2	0.241	0.031	Environmental Information Processing	ko04391	0.988001	1	2	65
Allograft rejection	5	0.602	0.042	Human Diseases	ko05330	0.989789	1	5	118
Sphingolipid metabolism	1	0.12	0.02	Metabolism	ko00600	0.992421	1	1	49
Aminoacyl-tRNA biosynthesis	1	0.12	0.02	Genetic Information Processing	ko00970	0.993141	1	1	50
Calcium signaling pathway	15	1.807	0.055	Environmental Information Processing	ko04020	0.993812	1	15	271
Type I diabetes mellitus	4	0.482	0.037	Human Diseases	ko04940	0.993969	1	4	109
Bacterial invasion of epithelial cells	4	0.482	0.035	Human Diseases	ko05100	0.996173	1	4	115
Asthma	3	0.361	0.03	Human Diseases	ko05310	0.997188	1	3	101
mRNA surveillance pathway	2	0.241	0.018	Genetic Information Processing	ko03015	0.999825	1	2	112
Herpes simplex virus 1 infection	33	3.976	0.055	Human Diseases	ko05168	0.99993	1	33	605
Olfactory transduction	2	0.241	0.003	Organismal Systems	ko04740	1	1	2	656
