# Supplementary material for: Transcriptome Analysis of mRNA and lncRNA Related to Muscle Growth and Development in Gannan Yak and Jeryak
Source: Int J Mol Sci. 2023 Nov 30;24(23):16991. doi: 10.3390/ijms242316991 (PMC10707067; doi:10.3390/ijms242316991)
Supplement: Supplementary file 1 [file ijms-24-16991-s001.zip › Table S2 Details of the DELs..xlsx]

## Sheet: M_vs_P.lncRNA.difftranscript_
id	M_count	P_count	M_fpkm	P_fpkm	log2(fc)	PValue	FDR
MSTRG.20583.6	10442.3	45594.7	278.664	1817.61	2.70544	8.78814e-88	3.2727e-84
MSTRG.17950.1	9	311.667	0.328	17.3073	5.72154	4.18594e-50	7.79422e-47
MSTRG.6217.2	202.667	671	2.27967	11.1937	2.29579	5.86524e-35	6.46959e-32
MSTRG.9636.1	14.3333	245	0.570333	14.4537	4.66349	6.94908e-35	6.46959e-32
MSTRG.13727.3	75.6667	443	4.32033	38.2643	3.14679	1.35071e-27	8.50701e-25
MSTRG.23180.1	429.333	1443.67	37.6213	188.678	2.3263	1.53871e-27	8.50701e-25
MSTRG.6529.1	28.6667	246.333	0.271	3.49633	3.68948	1.59906e-27	8.50701e-25
MSTRG.13725.5	86.6667	511.667	2.20267	19.5347	3.14871	2.21313e-27	1.03021e-24
MSTRG.1959.1	275185	479608	46871.5	121782	1.37752	9.45584e-27	3.91262e-24
MSTRG.16260.9	171.333	560	7.81467	38.261	2.29162	7.81256e-25	2.9094e-22
MSTRG.4090.7	2177	4313.67	33.6853	100.049	1.57051	2.84277e-24	9.62408e-22
MSTRG.20583.3	49592	99066.3	2729.11	8165.26	1.58107	1.3302e-23	4.12805e-21
MSTRG.11086.2	402.667	1021.67	58.6943	218.958	1.89936	6.52393e-23	1.86886e-20
MSTRG.17950.3	14.3333	151.333	1.113	17.1857	3.94868	8.34459e-22	2.21966e-19
MSTRG.12211.4	2087.67	5682.33	404.717	1612.44	1.99426	5.76906e-20	1.43227e-17
MSTRG.31308.1	74	400	3.055	25.134	3.0404	4.41869e-19	1.02845e-16
MSTRG.1150.7	27	153	0.254333	2.15333	3.08178	6.93829e-18	1.43545e-15
MSTRG.4480.1	0	140.333	0	7.112	12.796	8.9214e-17	1.66117e-14
MSTRG.20583.4	344.333	900.667	15.268	59.312	1.95781	1.57799e-16	2.7983e-14
MSTRG.12212.2	8.66667	94	1.57467	24.8023	3.97736	2.1332e-16	3.61093e-14
MSTRG.8154.2	203	687.333	41.946	207.316	2.30523	2.4448e-16	3.95845e-14
MSTRG.6018.3	0	117	0	9.05233	13.1441	2.25454e-15	3.4983e-13
MSTRG.13727.1	14.6667	107.667	1.19433	13.0323	3.44782	3.05116e-15	4.3702e-13
MSTRG.20583.2	11828.7	18174.3	961.903	2202.9	1.19544	6.6115e-15	8.7933e-13
ENSBGRT00000027506	16.3333	130	0.152	1.76033	3.53371	2.21353e-14	2.84248e-12
MSTRG.13725.7	21.3333	123.333	1.51367	13.276	3.1327	6.46772e-14	8.0286e-12
MSTRG.18705.1	0	80.3333	0	12.2527	13.5808	1.28907e-13	1.50015e-11
MSTRG.22496.3	377.333	915.333	70.4367	253.061	1.84508	3.90013e-13	4.40123e-11
MSTRG.12212.3	531.333	1230.67	98.024	331.028	1.75574	4.40003e-13	4.81933e-11
MSTRG.17679.1	53.3333	191.667	1.12733	6.00033	2.41213	1.01725e-12	1.08235e-10
MSTRG.31464.3	0	66.6667	0	3.62167	11.8224	2.34868e-12	2.42958e-10
MSTRG.548.1	68	242	14.2547	73.8933	2.37401	4.14866e-12	4.17557e-10
MSTRG.20584.1	193	360.667	10.901	30.4983	1.48427	7.44906e-12	7.30008e-10
MSTRG.11088.1	601	1028.67	91.238	229.103	1.32829	1.38151e-11	1.31916e-09
MSTRG.23180.2	49	158.333	8.39	39.9377	2.25101	2.72072e-11	2.35627e-09
MSTRG.31463.2	0	42.6667	0	4.48533	12.131	2.0153e-10	1.66778e-08
MSTRG.2484.1	75.6667	189.667	3.81033	14.4343	1.92152	2.19281e-10	1.77522e-08
MSTRG.29578.2	877	1307.33	5.12367	11.457	1.16098	4.68759e-10	3.63679e-08
MSTRG.17950.4	82	302.333	4.19633	23.3493	2.47618	9.05058e-10	6.74087e-08
MSTRG.19059.1	0	35.6667	0	1.68867	10.7217	1.90915e-09	1.36725e-07
MSTRG.29089.2	36.3333	131.333	0.297	1.62067	2.44805	2.5626e-09	1.80059e-07
MSTRG.8154.1	68.3333	183	9.32667	36.6573	1.97467	3.60205e-09	2.43892e-07
MSTRG.17896.1	44	125.333	0.569333	2.41833	2.08667	4.14456e-09	2.70778e-07
MSTRG.3488.6	1.66667	49.3333	0.0833333	3.417	5.35769	5.12126e-09	3.23247e-07
MSTRG.8650.1	96.3333	198	2.79	8.57767	1.62032	6.28762e-09	3.90252e-07
MSTRG.6690.2	0.333333	50	0.0183333	4.45133	7.92362	6.62143e-09	4.04233e-07
MSTRG.783.3	52	126.667	10.069	36.4257	1.85503	8.87884e-09	5.16637e-07
MSTRG.4480.2	153.333	305.667	5.267	15.3153	1.53992	2.13948e-08	1.18917e-06
MSTRG.4123.1	10.6667	59	0.736667	6.117	3.05374	3.93401e-08	2.09289e-06
MSTRG.29938.1	17.6667	78.3333	0.205	1.374	2.74469	4.37258e-08	2.29345e-06
MSTRG.20583.5	220.667	345.333	10.702	25.3043	1.2415	9.82837e-08	4.94606e-06
MSTRG.31198.2	12.3333	65.6667	0.250667	2.04667	3.02943	1.51776e-07	7.15463e-06
MSTRG.26671.3	220.333	391	1.71267	4.614	1.42977	1.63866e-07	7.62795e-06
MSTRG.23546.1	72.3333	164.667	1.103	3.791	1.78115	1.70005e-07	7.81605e-06
MSTRG.8660.3	353.667	606.333	40.491	102.376	1.3382	2.88446e-07	1.29418e-05
MSTRG.9348.1	255	364	9.57267	20.0907	1.06953	3.6881e-07	1.59703e-05
MSTRG.16654.1	61	131.667	0.865333	2.799	1.69358	4.4346e-07	1.87664e-05
MSTRG.8650.2	142.667	216.333	7.04367	15.8427	1.16942	4.91281e-07	2.05565e-05
MSTRG.9187.1	2.33333	32	0.153667	3.015	4.29428	5.96202e-07	2.46695e-05
MSTRG.15631.1	4.66667	37.3333	0.304667	3.60933	3.56643	6.61768e-07	2.67872e-05
MSTRG.33127.10	96	164	7.729	19.8087	1.35778	9.35712e-07	3.74687e-05
MSTRG.8970.1	54.3333	130.667	0.571	2.073	1.86016	1.15789e-06	4.53892e-05
MSTRG.21179.4	380.333	575.667	22.5887	49.8707	1.14259	1.57497e-06	6.04659e-05
MSTRG.31201.1	9.66667	46.3333	0.308	2.16033	2.81025	1.62496e-06	6.17485e-05
MSTRG.25587.4	6.33333	45.6667	0.213	2.277	3.41821	1.88471e-06	7.08954e-05
MSTRG.32505.2	13.6667	64.3333	0.530333	3.68867	2.79813	2.67474e-06	9.76543e-05
MSTRG.4944.1	200.333	271.333	12.78	25.744	1.01035	3.33416e-06	0.000119389
MSTRG.26599.1	9	46	0.285333	2.11967	2.89312	3.64418e-06	0.000129247
MSTRG.5805.1	1.33333	27	0.033	0.952333	4.85093	3.79745e-06	0.000133183
MSTRG.13535.2	58.3333	109	2.85667	7.903	1.46807	3.86244e-06	0.000133183
MSTRG.13535.3	58.3333	109	2.85667	7.903	1.46807	3.86244e-06	0.000133183
MSTRG.9412.7	41	90.6667	0.909	3.02533	1.73474	4.62914e-06	0.000158155
MSTRG.22271.2	0	15.3333	0	1.71567	10.7446	1.04118e-05	0.000340118
MSTRG.11891.1	31.3333	81	0.387333	1.43767	1.89208	1.10538e-05	0.000357952
MSTRG.29670.2	25.3333	74.6667	0.378	1.67133	2.14454	1.13031e-05	0.00036287
MSTRG.29989.1	58.6667	151.667	4.14633	16.2877	1.97387	1.24157e-05	0.000391832
MSTRG.31461.1	1	24.6667	0.0196667	0.723	5.20017	1.40031e-05	0.000434563
MSTRG.18078.1	0.666667	21.6667	0.0546667	2.75067	5.65298	1.77442e-05	0.00053723
MSTRG.6132.1	110	174	1.696	3.90633	1.20368	1.83134e-05	0.000549992
MSTRG.24539.1	0	14.3333	0	1.18067	10.2054	1.90998e-05	0.000569022
MSTRG.14079.1	0	14.3333	0	2.016	10.9773	2.03562e-05	0.00060164
MSTRG.25587.5	1	21	0.0576667	1.87367	5.02198	2.09972e-05	0.000615698
ENSBGRT00000021259	4.66667	31	0.130333	1.261	3.27429	2.94789e-05	0.000844457
ENSBGRT00000010172	69	120	0.661333	1.69367	1.3567	3.20536e-05	0.000897502
MSTRG.13541.2	0	13.3333	0.002	0.960333	8.90739	4.26638e-05	0.00114302
MSTRG.13725.2	12.6667	71.3333	0.319667	2.64	3.0459	4.51573e-05	0.00120118
MSTRG.17805.2	2.66667	25.6667	0.178333	2.55067	3.83823	6.09128e-05	0.00158629
MSTRG.25472.1	0	13	0	2.67133	11.3833	6.24219e-05	0.0016143
MSTRG.2585.3	230.667	321	5.25533	10.7487	1.0323	6.3005e-05	0.00161814
MSTRG.2716.1	27	65.3333	0.716	2.63433	1.87941	7.76609e-05	0.00195412
MSTRG.7085.2	62	123	3.247	9.40733	1.53468	8.07148e-05	0.00201333
MSTRG.6086.2	5	29	0.340333	2.86633	3.07419	8.42906e-05	0.0020788
MSTRG.12717.1	14.3333	45	0.353333	1.624	2.20045	9.12475e-05	0.00223556
MSTRG.11403.1	0.666667	16	0.034	1.19333	5.13332	0.000171115	0.00379306
MSTRG.31463.1	0.666667	16	0.067	2.50167	5.22258	0.000173418	0.00382136
MSTRG.15846.1	17	47.3333	0.403333	1.65067	2.033	0.000191544	0.00412318
MSTRG.15759.1	4	25	0.169	1.522	3.17087	0.000214125	0.00455658
MSTRG.31900.3	0.333333	15.3333	0.009	0.592667	6.04115	0.000228215	0.00482183
MSTRG.15005.7	1.33333	20.3333	0.047	1.02767	4.45057	0.000229179	0.00482183
MSTRG.20785.1	0.333333	14.3333	0.0166667	1.12033	6.07082	0.000234898	0.00491439
MSTRG.1428.1	0	11	0	1.04767	10.033	0.000243143	0.00505847
MSTRG.26.2	1.33333	17.6667	0.165333	3.25867	4.30083	0.000252161	0.00520199
MSTRG.10794.1	28.6667	60.3333	1.14067	3.57933	1.64981	0.000265879	0.00544029
ENSBGRT00000045206	5	24.3333	0.232667	1.69667	2.86637	0.000269112	0.00547635
MSTRG.18858.1	8.33333	40	0.179333	1.326	2.88637	0.000284039	0.0056869
MSTRG.9171.9	90.6667	142.333	6.40733	14.9763	1.22489	0.000323024	0.00636477
MSTRG.20115.1	17.3333	45.3333	0.485667	1.91533	1.97956	0.000338784	0.0066054
MSTRG.1510.1	24.3333	56.6667	0.354667	1.22233	1.7851	0.000350767	0.00680342
MSTRG.1031.7	17	45.6667	0.694	2.795	2.00984	0.00035789	0.00690561
MSTRG.12375.1	28.6667	60	0.726667	2.32067	1.67517	0.000368473	0.00707316
MSTRG.30797.1	105	144	7.60167	15.2557	1.00496	0.000375754	0.00717593
MSTRG.14435.5	0	9.66667	0	0.643	9.32867	0.000402012	0.00756107
MSTRG.15817.3	12.3333	38.3333	1.00067	4.48033	2.16264	0.000432424	0.00797202
MSTRG.4173.1	0.666667	14	0.049	1.58333	5.01404	0.000477703	0.00865517
MSTRG.28043.1	39	76	1.403	3.94333	1.4909	0.000478213	0.00865517
MSTRG.9413.1	47	83.6667	0.329333	0.877667	1.41412	0.000502442	0.00900909
MSTRG.29457.1	3.66667	20	0.153333	1.24267	3.0187	0.000513438	0.00914852
MSTRG.6979.1	3.33333	20.3333	0.125667	1.13867	3.17967	0.000548167	0.00967477
MSTRG.26736.1	10.3333	31	0.164	0.728333	2.1509	0.000752769	0.0127423
ENSBGRT00000045826	2.66667	17.6667	0.102667	0.983333	3.25971	0.000763655	0.0128681
MSTRG.24039.1	0	12.6667	0	0.342667	8.42066	0.000801629	0.0133271
MSTRG.19051.1	27	54.3333	0.749	2.27467	1.60262	0.000806817	0.0133537
MSTRG.24599.2	10	33	0.504667	2.51167	2.31524	0.000821341	0.013534
ENSBGRT00000000461	61.3333	88	1.27467	2.71733	1.09207	0.000849519	0.0139366
MSTRG.1313.3	5.66667	42	0.343667	4.012	3.54524	0.000868003	0.0141155
MSTRG.25347.2	32	66	0.868	2.628	1.5982	0.0010446	0.0166957
MSTRG.33427.1	26.3333	50	1.269	3.619	1.5119	0.0011077	0.0174792
MSTRG.17760.1	14.6667	36.3333	0.360667	1.31667	1.86815	0.00113655	0.0178587
ENSBGRT00000043889	0	12	0	1.33467	10.3823	0.00117059	0.0183164
MSTRG.10634.5	0.666667	12.6667	0.0506667	1.21133	4.57942	0.00118672	0.018414
MSTRG.2722.2	13.6667	41	0.484667	2.24433	2.21122	0.00119635	0.0184864
MSTRG.8622.1	52.6667	79.3333	1.05833	2.40167	1.18224	0.00120678	0.0185131
MSTRG.29670.1	0	8.33333	0	1.10667	10.112	0.00120802	0.0185131
MSTRG.12655.1	86.3333	121.667	3.175	6.543	1.0432	0.00124155	0.0189488
MSTRG.21555.1	2	16	0.0276667	0.320333	3.53335	0.00125044	0.0190067
MSTRG.53.1	14	33.3333	0.838333	2.94533	1.81284	0.00134747	0.0202338
MSTRG.988.1	0	8.66667	0	0.918333	9.84287	0.00136401	0.0203998
MSTRG.22491.1	4	22.3333	0.312667	2.62367	3.06889	0.00138935	0.0206957
MSTRG.1291.1	33	60.6667	0.983667	2.676	1.44384	0.00143643	0.0211881
MSTRG.26671.7	56	98	1.14733	3.06633	1.41823	0.00151529	0.021957
MSTRG.15964.1	76	119.667	0.833667	1.935	1.21479	0.0015966	0.0230455
MSTRG.10007.7	8	29.6667	0.679	3.72467	2.45563	0.00162141	0.0233133
MSTRG.23687.8	1.66667	13.3333	0.150667	1.651	3.45391	0.00178022	0.0250171
MSTRG.26401.3	0	8.66667	0	0.323	8.33539	0.00182731	0.0254865
MSTRG.10711.2	4	19.3333	0.159667	1.26	2.98029	0.0018669	0.0258451
MSTRG.10711.3	4	19.3333	0.159667	1.26	2.98029	0.0018669	0.0258451
MSTRG.12211.3	8.66667	35.6667	1.51067	9.11733	2.59343	0.00208255	0.0285125
MSTRG.1836.1	34.3333	62.6667	1.78367	4.94133	1.47005	0.00213181	0.0290801
MSTRG.8580.2	45.3333	71.3333	2.36533	5.652	1.25672	0.00219806	0.0297633
MSTRG.19519.1	4.66667	20.6667	0.248667	1.55633	2.64587	0.00220587	0.0297633
MSTRG.10932.1	31.6667	58.3333	0.660333	1.76733	1.42031	0.00223805	0.0300885
MSTRG.26664.4	22.6667	48	0.372667	1.205	1.69308	0.00227107	0.0303318
MSTRG.11641.3	59.3333	90.3333	1.313	2.962	1.1737	0.00230453	0.0306502
MSTRG.15632.1	0.666667	11.6667	0.05	1.295	4.69488	0.00241201	0.0318104
MSTRG.17425.1	11.6667	35.6667	0.648333	2.99767	2.20903	0.00241738	0.0318104
MSTRG.26473.1	2.33333	20	0.141333	1.702	3.59006	0.00258064	0.0337204
MSTRG.17987.1	0	7.33333	0	1.107	10.1124	0.00262664	0.0342014
MSTRG.27793.15	0	7	0	0.542667	9.08392	0.00266633	0.0345972
MSTRG.6293.1	72.6667	99	1.06133	2.15167	1.01958	0.00315149	0.0400552
MSTRG.32507.1	3.33333	16.6667	0.176	1.336	2.92427	0.00322783	0.0405096
MSTRG.12264.9	36.6667	61.6667	0.735667	1.869	1.34514	0.00325013	0.0406157
MSTRG.23019.1	4.66667	19.3333	0.316667	1.92567	2.60432	0.00330234	0.0411302
MSTRG.26608.2	10	29	0.450333	1.957	2.11958	0.00358588	0.0434977
MSTRG.23092.12	13	34	0.680667	2.56867	1.916	0.00370636	0.0446682
MSTRG.26673.1	7	27.6667	0.476667	2.96967	2.63925	0.0038124	0.0456507
ENSBGRT00000021187	0.666667	12.6667	0.0146667	0.392333	4.74147	0.00391201	0.0462486
MSTRG.28605.1	8.66667	25	0.355333	1.55733	2.13183	0.00401421	0.0471574
MSTRG.11667.1	4	19.6667	0.174	1.33833	2.94328	0.00411802	0.0482248
MSTRG.32110.2	0	6.66667	0	0.791333	9.62814	0.00413426	0.0482633
MSTRG.19799.1	0.666667	11	0.073	1.94867	4.73845	0.00421635	0.0490678
MSTRG.23673.1	0	7	0	0.981333	9.9386	0.00425315	0.0493419
MSTRG.12375.3	20.3333	40.3333	0.499333	1.46067	1.54855	0.00428471	0.0494002
MSTRG.11020.1	878.333	135	6.02933	1.37367	-2.13397	4.81869e-19	1.05558e-16
MSTRG.2592.1	406	0	26.918	0	-14.7163	2.73386e-17	5.35837e-15
MSTRG.4480.4	268.667	0	9.29167	0	-13.1817	3.01051e-15	4.3702e-13
MSTRG.31101.2	1529	157	74.5807	11.1927	-2.73625	4.58289e-15	6.321e-13
MSTRG.24192.2	1353.33	194.333	15.9573	3.47367	-2.19969	6.77411e-14	8.13767e-12
MSTRG.19360.2	406.667	58.6667	2.499	0.541667	-2.20587	1.59635e-11	1.4862e-09
MSTRG.6018.1	411.667	64.6667	21.754	5.10033	-2.09262	1.94065e-11	1.76268e-09
MSTRG.15587.1	1340	293.333	45.4227	14.5617	-1.64124	2.31639e-11	2.05387e-09
MSTRG.3866.2	112.333	3	1.822	0.0663333	-4.77965	1.19732e-10	1.01337e-08
MSTRG.8649.1	358.333	62.6667	8.12933	2.10367	-1.95023	6.48672e-10	4.92991e-08
MSTRG.26483.1	404.333	74.6667	5.88467	1.63367	-1.84885	1.67764e-09	1.22501e-07
MSTRG.17848.1	1297	335.667	34.2193	13.033	-1.39264	3.54771e-09	2.43892e-07
MSTRG.14054.3	222	13.3333	18.101	1.52667	-3.56761	3.76586e-09	2.5043e-07
MSTRG.27438.1	323	50	14.948	3.41367	-2.13056	4.54185e-09	2.91618e-07
MSTRG.8242.3	70	0	1.56	0	-10.6073	6.8715e-09	4.12733e-07
MSTRG.9329.1	449.667	74.3333	3.26433	0.809	-2.01258	8.09736e-09	4.78644e-07
MSTRG.22127.1	517.667	97.3333	24.1353	6.62067	-1.8661	1.11587e-08	6.39307e-07
MSTRG.5172.7	98.6667	0	1.25867	0	-10.2977	1.49544e-08	8.43789e-07
MSTRG.15040.1	386.333	81	5.45467	1.69133	-1.68933	2.44131e-08	1.33697e-06
MSTRG.3384.1	78.6667	1.33333	1.62533	0.0396667	-5.35666	5.49694e-08	2.84314e-06
MSTRG.30862.1	1216.67	235.333	79.5073	22.2083	-1.83999	6.90716e-08	3.5236e-06
MSTRG.18038.1	385	78.3333	24.763	7.49833	-1.72354	1.05783e-07	5.25249e-06
MSTRG.3403.2	464.333	87.6667	21.1597	6.03	-1.81109	1.38894e-07	6.71743e-06
MSTRG.28752.2	51.6667	0	2.033	0	-10.9894	1.40705e-07	6.71778e-06
MSTRG.27473.3	58.6667	0	1.19167	0	-10.2188	2.61189e-07	1.18618e-05
MSTRG.25063.5	48.3333	0	0.967333	0	-9.91787	2.93355e-07	1.30054e-05
MSTRG.26682.4	395.667	71	3.27033	0.881	-1.89222	3.42495e-07	1.50053e-05
MSTRG.4247.1	87.3333	5.33333	5.74833	0.51	-3.49457	4.03894e-07	1.72885e-05
MSTRG.11078.5	397.333	81	7.13867	2.17467	-1.71486	6.29346e-07	2.57548e-05
MSTRG.33327.1	1219.33	320.333	64.7347	25.492	-1.34449	1.12024e-06	4.43806e-05
MSTRG.31101.3	2201.33	484.667	66.952	21.3173	-1.6511	1.23907e-06	4.80657e-05
MSTRG.1578.1	102.333	11	4.30567	0.678667	-2.66546	2.52935e-06	9.41931e-05
MSTRG.15810.2	269	58.6667	5.32167	1.709	-1.63873	2.55481e-06	9.41991e-05
MSTRG.19083.1	88.6667	6.66667	1.34233	0.154333	-3.12062	3.00779e-06	0.000108748
MSTRG.4434.1	105.333	11.3333	6.74733	1.07033	-2.65626	6.21812e-06	0.000208615
MSTRG.4434.2	105.333	11.3333	6.74733	1.07033	-2.65626	6.21812e-06	0.000208615
MSTRG.20192.1	590.667	157	8.89267	3.54233	-1.32792	7.1963e-06	0.000239277
MSTRG.12112.2	101.667	10.3333	1.77967	0.268	-2.7313	7.36692e-06	0.000242782
MSTRG.16487.2	426	96	33.6143	11.4627	-1.55213	1.19408e-05	0.000380064
MSTRG.9040.1	300	68.3333	23.9223	8.16567	-1.55072	1.35003e-05	0.000422481
MSTRG.20029.1	134.667	19.6667	5.00233	1.10733	-2.17551	1.44022e-05	0.000439621
MSTRG.19025.4	172.667	22.3333	9.70467	1.91867	-2.33857	2.26721e-05	0.000659615
MSTRG.17726.1	58.6667	1.66667	3.493	0.16	-4.44832	2.78027e-05	0.000802615
MSTRG.17988.1	277	47.6667	10.2977	2.55467	-2.01111	3.12968e-05	0.00088969
MSTRG.30541.1	401	65.3333	39.0203	8.935	-2.12669	3.1586e-05	0.000891109
MSTRG.31310.1	51.3333	2.33333	3.25567	0.209333	-3.95908	3.42441e-05	0.000951679
MSTRG.9637.1	81.6667	9	2.47967	0.402333	-2.62368	3.57035e-05	0.000984889
MSTRG.8706.1	43.3333	0.333333	4.973	0.05	-6.63604	3.73972e-05	0.00102402
MSTRG.16110.1	125	15.6667	1.27533	0.235	-2.44014	3.97824e-05	0.00108138
MSTRG.24141.6	539	148.667	4.152	1.712	-1.27812	4.21981e-05	0.00113874
MSTRG.29675.3	391.667	98.3333	43.3137	15.9267	-1.44338	4.5849e-05	0.00121093
MSTRG.15958.4	48	2	0.986	0.061	-4.01471	5.88866e-05	0.00154432
MSTRG.30352.3	50	1.66667	0.786	0.036	-4.44846	7.40453e-05	0.00188866
MSTRG.15588.4	117.333	14.6667	4.29	0.827667	-2.37386	7.62774e-05	0.00193236
MSTRG.24181.1	288.667	77	7.086	2.82867	-1.32485	8.10953e-05	0.00201333
MSTRG.3329.1	288.333	72.6667	2.62467	0.98	-1.42128	0.000106895	0.00259793
MSTRG.15898.1	169	31.3333	3.17233	0.872	-1.86314	0.000107433	0.00259793
MSTRG.29679.2	69	7.66667	4.54467	0.775	-2.55191	0.000115382	0.00275437
MSTRG.30868.2	120	15	1.62267	0.310333	-2.38648	0.000116859	0.00277187
MSTRG.17804.6	158	29.3333	2.019	0.564	-1.83987	0.000122406	0.00288506
MSTRG.735.1	63.3333	6.33333	2.13233	0.323	-2.72283	0.00014287	0.00328424
MSTRG.33025.1	432.333	127	16.1933	6.991	-1.21183	0.000145674	0.00331203
MSTRG.2592.3	948.333	306.333	62.506	29.5317	-1.08173	0.000146747	0.00331203
MSTRG.2592.4	948.333	306.333	62.506	29.5317	-1.08173	0.000146747	0.00331203
MSTRG.29679.1	98.6667	13.6667	6.29533	1.27333	-2.30567	0.000157733	0.00353854
MSTRG.30183.4	902.667	278.333	4.35133	2.02967	-1.10021	0.000168906	0.00376649
MSTRG.10622.1	422.667	99.3333	35.238	11.9433	-1.56093	0.000175523	0.00384499
MSTRG.19024.3	288.667	67.6667	10.7567	3.68267	-1.54641	0.000180363	0.00390508
MSTRG.19024.4	288.667	67.6667	10.7567	3.68267	-1.54641	0.000180363	0.00390508
MSTRG.10096.2	177	37.6667	3.62667	1.158	-1.64701	0.000197813	0.00423366
MSTRG.31004.1	21.3333	0	0.804667	0	-9.65225	0.000272656	0.00551831
MSTRG.15982.1	53.6667	5.33333	1.03433	0.152333	-2.7634	0.000278325	0.00560261
MSTRG.18543.3	1149.33	303	138.349	52.3753	-1.40136	0.000287432	0.00572404
MSTRG.29034.2	154.667	33	3.163	1.00533	-1.65362	0.000292176	0.00578757
MSTRG.27586.1	45.6667	3.33333	2.21467	0.241333	-3.19799	0.000325188	0.00637368
MSTRG.1828.2	206.333	52.3333	3.70233	1.41567	-1.38695	0.000385267	0.00732008
MSTRG.24596.1	50.6667	4	4.563	0.527333	-3.1132	0.000394705	0.00746132
MSTRG.8867.2	20	0	2.37833	0	-11.2157	0.000467512	0.00857643
MSTRG.31304.4	64	6.66667	4.81967	0.772	-2.64226	0.000478777	0.00865517
MSTRG.28467.2	53.3333	3.66667	2.70933	0.28	-3.27444	0.000528645	0.00937464
MSTRG.10353.1	53.3333	4.66667	1.87733	0.239333	-2.97159	0.00055588	0.0097646
MSTRG.22358.1	71.6667	6.66667	2.71633	0.374	-2.86055	0.000571746	0.00999615
MSTRG.29283.1	39.3333	2.66667	3.47467	0.362667	-3.26016	0.000594423	0.010296
MSTRG.29283.2	39.3333	2.66667	3.47467	0.362667	-3.26016	0.000594423	0.010296
MSTRG.63.3	111.667	23	4.56633	1.40667	-1.69876	0.0006171	0.0105902
MSTRG.63.4	111.667	23	4.56633	1.40667	-1.69876	0.0006171	0.0105902
MSTRG.14046.1	54.6667	4	1.573	0.178333	-3.14087	0.000625944	0.0106927
MSTRG.14230.1	277.333	82.6667	8.68	3.87133	-1.16486	0.000720038	0.0122439
MSTRG.14252.1	147	31.6667	7.855	2.44633	-1.68299	0.000793696	0.0132544
MSTRG.5880.2	183	47.3333	3.905	1.48267	-1.39713	0.00086137	0.014069
MSTRG.10194.1	424.333	130.667	10.678	4.955	-1.10768	0.000897185	0.0145266
MSTRG.30426.1	450.333	147.333	3.569	1.751	-1.02734	0.000998615	0.0160989
MSTRG.5575.2	81.3333	14.6667	1.47	0.394667	-1.89711	0.00109885	0.0174133
MSTRG.18898.2	22.3333	0.333333	0.749667	0.0173333	-5.43463	0.0011756	0.0183177
MSTRG.16117.3	17.3333	0	0.916667	0	-9.84025	0.00125891	0.0190576
MSTRG.31487.1	31.3333	1.66667	2.304	0.174667	-3.72146	0.00128063	0.019308
MSTRG.20804.4	44	3	2.56067	0.269667	-3.24727	0.00141973	0.0210641
MSTRG.22044.1	17.3333	0	1.34167	0	-10.3898	0.00144103	0.0211881
MSTRG.27855.1	21.3333	0.333333	0.645667	0.016	-5.33465	0.00144756	0.0211881
MSTRG.8542.3	452	16	9.577	0.535	-4.16196	0.00145085	0.0211881
MSTRG.14046.2	18.6667	0	1.13067	0	-10.143	0.00147524	0.0214601
MSTRG.27473.2	74.6667	9.33333	1.33533	0.252667	-2.40189	0.00162995	0.0233459
MSTRG.12116.1	38	1.66667	2.14833	0.127	-4.08032	0.00165314	0.0235873
MSTRG.8839.1	187.333	47	4.64567	1.736	-1.42012	0.00168899	0.0240068
MSTRG.17804.7	29.3333	1	1.86633	0.110333	-4.08027	0.00176977	0.0249645
MSTRG.24218.1	88.6667	16.3333	1.205	0.336333	-1.84107	0.00182507	0.0254865
MSTRG.18522.2	75	9.66667	8.611	1.59767	-2.43021	0.00191775	0.0264507
MSTRG.22565.2	44	4.66667	2.04	0.309	-2.72289	0.00207351	0.0284935
MSTRG.16718.1	307	77	2.88567	1.088	-1.40723	0.00215515	0.0292911
MSTRG.26306.4	58.3333	5.66667	2.331	0.318	-2.87385	0.00227244	0.0303318
MSTRG.12402.2	1820.67	586.333	168.681	78.4053	-1.10527	0.00237041	0.0314142
MSTRG.18247.1	35.6667	2.33333	3.341	0.332	-3.33102	0.00244139	0.0320132
MSTRG.7725.1	213.333	63	4.05033	1.771	-1.19348	0.00267738	0.03462
MSTRG.18029.1	113	25.3333	1.09333	0.356	-1.61878	0.00278028	0.0358261
MSTRG.30392.1	102.333	23	2.587	0.850667	-1.60461	0.00284084	0.0364804
MSTRG.31061.1	29.3333	1.66667	1.44667	0.116667	-3.63227	0.00303703	0.0388656
MSTRG.22384.3	62.6667	10.3333	1.57333	0.392667	-2.00245	0.00311576	0.0397366
MSTRG.31304.1	137.333	31.6667	5.326	1.819	-1.54991	0.00318583	0.0403539
MSTRG.19220.1	92.3333	17.3333	1.468	0.395667	-1.89149	0.00322115	0.0405096
MSTRG.32997.1	119.333	24	1.34367	0.409333	-1.71483	0.00323076	0.0405096
MSTRG.7565.1	107.667	20.3333	1.28133	0.371667	-1.78556	0.00332455	0.0412687
MSTRG.17487.1	87	15.6667	1.132	0.299333	-1.91905	0.00335373	0.0414927
MSTRG.20933.1	60	8.33333	3.317	0.709667	-2.22467	0.00337508	0.0416186
MSTRG.11898.4	148.667	26.6667	10.5013	2.642	-1.99087	0.00348726	0.04286
MSTRG.23142.1	14	0	0.946667	0	-9.88671	0.00352847	0.043082
MSTRG.6643.2	122	29	1.90767	0.676667	-1.49529	0.00355811	0.043302
MSTRG.14848.1	102.333	15.3333	9.19233	1.91667	-2.26183	0.00367778	0.0444677
MSTRG.23402.1	51.6667	7	1.02167	0.199	-2.36008	0.00385023	0.0459559
MSTRG.28319.2	97	14.3333	12.335	2.526	-2.28783	0.00389427	0.0462486
MSTRG.7423.2	29.6667	1.33333	0.993667	0.0653333	-3.92687	0.00391068	0.0462486
MSTRG.5765.1	14.6667	0	1.285	0	-10.3276	0.00397541	0.0468494
MSTRG.6353.1	97.3333	20.6667	7.22833	2.20267	-1.71441	0.0042784	0.0494002
