# Supplementary material for: Transcriptome Analysis of mRNA and lncRNA Related to Muscle Growth and Development in Gannan Yak and Jeryak
Source: Int J Mol Sci. 2023 Nov 30;24(23):16991. doi: 10.3390/ijms242316991 (PMC10707067; doi:10.3390/ijms242316991)
Supplement: Supplementary file 1 [file ijms-24-16991-s001.zip › Table S3 Details of GO analysis for DEMs in class-up..xlsx]

## Sheet: M vs P Class-up.BP
class	GO ID	Description	MPST (530)	All (13687)	pvalue	p.adjust	Genes
Biological Process	GO:0007155	cell adhesion	86	920	1.0032e-14	3.71138e-11	ENSBGRG00000000197(EPHA3);ENSBGRG00000000274(SLAMF1);ENSBGRG00000000298(CD4);ENSBGRG00000000461(NR4A3);ENSBGRG00000000475(LY9);ENSBGRG00000000776(CCDC80);ENSBGRG00000001126(TCF7);ENSBGRG00000001314(ITGA4);ENSBGRG00000001375(CLSTN2);ENSBGRG00000001407(CELSR1);ENSBGRG00000002035(KLF4);ENSBGRG00000002311(CD80);ENSBGRG00000002637(ITGB7);ENSBGRG00000002639(SPOCK1);ENSBGRG00000003150(EPHB1);ENSBGRG0000…
Biological Process	GO:0022610	biological adhesion	86	930	1.87953e-14	3.71138e-11	ENSBGRG00000000197(EPHA3);ENSBGRG00000000274(SLAMF1);ENSBGRG00000000298(CD4);ENSBGRG00000000461(NR4A3);ENSBGRG00000000475(LY9);ENSBGRG00000000776(CCDC80);ENSBGRG00000001126(TCF7);ENSBGRG00000001314(ITGA4);ENSBGRG00000001375(CLSTN2);ENSBGRG00000001407(CELSR1);ENSBGRG00000002035(KLF4);ENSBGRG00000002311(CD80);ENSBGRG00000002637(ITGB7);ENSBGRG00000002639(SPOCK1);ENSBGRG00000003150(EPHB1);ENSBGRG0000…
Biological Process	GO:0044707	single-multicellular organism process	231	3891	2.26102e-14	3.71138e-11	ENSBGRG00000000068(ADAMTS1);ENSBGRG00000000197(EPHA3);ENSBGRG00000000274(SLAMF1);ENSBGRG00000000280(ADARB1);ENSBGRG00000000285(CIART);ENSBGRG00000000298(CD4);ENSBGRG00000000399(CRLF1);ENSBGRG00000000461(NR4A3);ENSBGRG00000000475(LY9);ENSBGRG00000000502(CD244);ENSBGRG00000000513(MYCL);ENSBGRG00000000523(NR4A1);ENSBGRG00000000802(HEYL);ENSBGRG00000001109(HORMAD1);ENSBGRG00000001126(TCF7);ENSBGRG000…
Biological Process	GO:0009605	response to external stimulus	109	1345	3.01736e-14	3.71138e-11	ENSBGRG00000000274(SLAMF1);ENSBGRG00000000298(CD4);ENSBGRG00000000461(NR4A3);ENSBGRG00000000776(CCDC80);ENSBGRG00000002035(KLF4);ENSBGRG00000003093(PDGFB);ENSBGRG00000003150(EPHB1);ENSBGRG00000003978(SELP);ENSBGRG00000004091(CEBPB);ENSBGRG00000004313(NOCT);ENSBGRG00000004500(RGS1);ENSBGRG00000004789(PML);ENSBGRG00000004856(MATN2);ENSBGRG00000005024(IL1RL1);ENSBGRG00000005034(P2RX3);ENSBGRG0000000…
Biological Process	GO:0002376	immune system process	117	1497	3.50461e-14	3.71138e-11	ENSBGRG00000000274(SLAMF1);ENSBGRG00000000298(CD4);ENSBGRG00000000461(NR4A3);ENSBGRG00000000475(LY9);ENSBGRG00000000502(CD244);ENSBGRG00000000533(GCSAM);ENSBGRG00000001079(TRIM14);ENSBGRG00000001126(TCF7);ENSBGRG00000001314(ITGA4);ENSBGRG00000002035(KLF4);ENSBGRG00000002311(CD80);ENSBGRG00000002637(ITGB7);ENSBGRG00000002798(RBM47);ENSBGRG00000003093(PDGFB);ENSBGRG00000003978(SELP);ENSBGRG00000004…
Biological Process	GO:0001775	cell activation	65	611	7.89119e-14	6.96397e-11	ENSBGRG00000000274(SLAMF1);ENSBGRG00000000298(CD4);ENSBGRG00000000461(NR4A3);ENSBGRG00000000475(LY9);ENSBGRG00000000502(CD244);ENSBGRG00000001126(TCF7);ENSBGRG00000002311(CD80);ENSBGRG00000003093(PDGFB);ENSBGRG00000003150(EPHB1);ENSBGRG00000003978(SELP);ENSBGRG00000004091(CEBPB);ENSBGRG00000004094(EGR1);ENSBGRG00000004375(SLC7A11);ENSBGRG00000005024(IL1RL1);ENSBGRG00000005178(PRDM1);ENSBGRG000000…
Biological Process	GO:0048731	system development	183	2929	8.15993e-13	6.17241e-10	ENSBGRG00000000068(ADAMTS1);ENSBGRG00000000197(EPHA3);ENSBGRG00000000274(SLAMF1);ENSBGRG00000000280(ADARB1);ENSBGRG00000000298(CD4);ENSBGRG00000000399(CRLF1);ENSBGRG00000000461(NR4A3);ENSBGRG00000000475(LY9);ENSBGRG00000000513(MYCL);ENSBGRG00000000523(NR4A1);ENSBGRG00000000802(HEYL);ENSBGRG00000001126(TCF7);ENSBGRG00000001132(BNC2);ENSBGRG00000001375(CLSTN2);ENSBGRG00000001407(CELSR1);ENSBGRG0000…
Biological Process	GO:0032501	multicellular organismal process	244	4326	1.01212e-12	6.69895e-10	ENSBGRG00000000068(ADAMTS1);ENSBGRG00000000197(EPHA3);ENSBGRG00000000274(SLAMF1);ENSBGRG00000000280(ADARB1);ENSBGRG00000000285(CIART);ENSBGRG00000000298(CD4);ENSBGRG00000000399(CRLF1);ENSBGRG00000000461(NR4A3);ENSBGRG00000000475(LY9);ENSBGRG00000000502(CD244);ENSBGRG00000000513(MYCL);ENSBGRG00000000523(NR4A1);ENSBGRG00000000802(HEYL);ENSBGRG00000001109(HORMAD1);ENSBGRG00000001126(TCF7);ENSBGRG000…
Biological Process	GO:0007275	multicellular organism development	193	3165	1.33879e-12	7.87655e-10	ENSBGRG00000000068(ADAMTS1);ENSBGRG00000000197(EPHA3);ENSBGRG00000000274(SLAMF1);ENSBGRG00000000280(ADARB1);ENSBGRG00000000298(CD4);ENSBGRG00000000399(CRLF1);ENSBGRG00000000461(NR4A3);ENSBGRG00000000475(LY9);ENSBGRG00000000513(MYCL);ENSBGRG00000000523(NR4A1);ENSBGRG00000000802(HEYL);ENSBGRG00000001109(HORMAD1);ENSBGRG00000001126(TCF7);ENSBGRG00000001132(BNC2);ENSBGRG00000001314(ITGA4);ENSBGRG0000…
Biological Process	GO:0016337	single organismal cell-cell adhesion	52	455	1.94621e-12	1.03052e-09	ENSBGRG00000000274(SLAMF1);ENSBGRG00000000298(CD4);ENSBGRG00000000461(NR4A3);ENSBGRG00000000475(LY9);ENSBGRG00000001126(TCF7);ENSBGRG00000001314(ITGA4);ENSBGRG00000002035(KLF4);ENSBGRG00000002311(CD80);ENSBGRG00000002637(ITGB7);ENSBGRG00000003978(SELP);ENSBGRG00000004091(CEBPB);ENSBGRG00000004094(EGR1);ENSBGRG00000004375(SLC7A11);ENSBGRG00000005082(NPNT);ENSBGRG00000005178(PRDM1);ENSBGRG000000054…
Biological Process	GO:0030155	regulation of cell adhesion	54	490	3.03111e-12	1.45907e-09	ENSBGRG00000000197(EPHA3);ENSBGRG00000000274(SLAMF1);ENSBGRG00000000298(CD4);ENSBGRG00000000461(NR4A3);ENSBGRG00000000776(CCDC80);ENSBGRG00000002035(KLF4);ENSBGRG00000002311(CD80);ENSBGRG00000002639(SPOCK1);ENSBGRG00000003978(SELP);ENSBGRG00000004091(CEBPB);ENSBGRG00000004789(PML);ENSBGRG00000005082(NPNT);ENSBGRG00000005178(PRDM1);ENSBGRG00000005411(TNR);ENSBGRG00000005898(ARG2);ENSBGRG0000000619…
Biological Process	GO:0051239	regulation of multicellular organismal process	135	1961	3.81746e-12	1.68445e-09	ENSBGRG00000000068(ADAMTS1);ENSBGRG00000000197(EPHA3);ENSBGRG00000000274(SLAMF1);ENSBGRG00000000298(CD4);ENSBGRG00000000461(NR4A3);ENSBGRG00000000475(LY9);ENSBGRG00000000502(CD244);ENSBGRG00000000513(MYCL);ENSBGRG00000000802(HEYL);ENSBGRG00000001375(CLSTN2);ENSBGRG00000001407(CELSR1);ENSBGRG00000002035(KLF4);ENSBGRG00000002228(IGFBP5);ENSBGRG00000002408(FRZB);ENSBGRG00000002639(SPOCK1);ENSBGRG000…
Biological Process	GO:0007159	leukocyte cell-cell adhesion	43	339	5.77473e-12	2.35209e-09	ENSBGRG00000000274(SLAMF1);ENSBGRG00000000298(CD4);ENSBGRG00000000461(NR4A3);ENSBGRG00000000475(LY9);ENSBGRG00000001126(TCF7);ENSBGRG00000001314(ITGA4);ENSBGRG00000002035(KLF4);ENSBGRG00000002311(CD80);ENSBGRG00000002637(ITGB7);ENSBGRG00000003978(SELP);ENSBGRG00000004091(CEBPB);ENSBGRG00000004094(EGR1);ENSBGRG00000005178(PRDM1);ENSBGRG00000005898(ARG2);ENSBGRG00000006195(SIT1);ENSBGRG00000006441(…
Biological Process	GO:0048583	regulation of response to stimulus	157	2435	7.01212e-12	2.65208e-09	ENSBGRG00000000274(SLAMF1);ENSBGRG00000000298(CD4);ENSBGRG00000000399(CRLF1);ENSBGRG00000000461(NR4A3);ENSBGRG00000000533(GCSAM);ENSBGRG00000000802(HEYL);ENSBGRG00000001067(MOB3B);ENSBGRG00000002035(KLF4);ENSBGRG00000002228(IGFBP5);ENSBGRG00000002408(FRZB);ENSBGRG00000002579(FAIM2);ENSBGRG00000003093(PDGFB);ENSBGRG00000003150(EPHB1);ENSBGRG00000003859(SNAI1);ENSBGRG00000003978(SELP);ENSBGRG000000…
Biological Process	GO:0045321	leukocyte activation	55	522	1.12538e-11	3.97258e-09	ENSBGRG00000000274(SLAMF1);ENSBGRG00000000298(CD4);ENSBGRG00000000461(NR4A3);ENSBGRG00000000475(LY9);ENSBGRG00000000502(CD244);ENSBGRG00000001126(TCF7);ENSBGRG00000002311(CD80);ENSBGRG00000004091(CEBPB);ENSBGRG00000004094(EGR1);ENSBGRG00000005024(IL1RL1);ENSBGRG00000005178(PRDM1);ENSBGRG00000005861(LDLR);ENSBGRG00000005898(ARG2);ENSBGRG00000006195(SIT1);ENSBGRG00000006441(RAC2);ENSBGRG00000006525…
Biological Process	GO:0098609	cell-cell adhesion	59	587	1.34156e-11	4.19773e-09	ENSBGRG00000000274(SLAMF1);ENSBGRG00000000298(CD4);ENSBGRG00000000461(NR4A3);ENSBGRG00000000475(LY9);ENSBGRG00000001126(TCF7);ENSBGRG00000001314(ITGA4);ENSBGRG00000001375(CLSTN2);ENSBGRG00000001407(CELSR1);ENSBGRG00000002035(KLF4);ENSBGRG00000002311(CD80);ENSBGRG00000002637(ITGB7);ENSBGRG00000003978(SELP);ENSBGRG00000004091(CEBPB);ENSBGRG00000004094(EGR1);ENSBGRG00000004375(SLC7A11);ENSBGRG000000…
Biological Process	GO:0098602	single organism cell adhesion	54	509	1.34771e-11	4.19773e-09	ENSBGRG00000000274(SLAMF1);ENSBGRG00000000298(CD4);ENSBGRG00000000461(NR4A3);ENSBGRG00000000475(LY9);ENSBGRG00000001126(TCF7);ENSBGRG00000001314(ITGA4);ENSBGRG00000002035(KLF4);ENSBGRG00000002311(CD80);ENSBGRG00000002637(ITGB7);ENSBGRG00000003978(SELP);ENSBGRG00000004091(CEBPB);ENSBGRG00000004094(EGR1);ENSBGRG00000004375(SLC7A11);ENSBGRG00000005082(NPNT);ENSBGRG00000005178(PRDM1);ENSBGRG000000054…
Biological Process	GO:0048856	anatomical structure development	207	3595	3.61727e-11	1.06408e-08	ENSBGRG00000000068(ADAMTS1);ENSBGRG00000000197(EPHA3);ENSBGRG00000000274(SLAMF1);ENSBGRG00000000280(ADARB1);ENSBGRG00000000298(CD4);ENSBGRG00000000399(CRLF1);ENSBGRG00000000461(NR4A3);ENSBGRG00000000475(LY9);ENSBGRG00000000513(MYCL);ENSBGRG00000000523(NR4A1);ENSBGRG00000000802(HEYL);ENSBGRG00000001109(HORMAD1);ENSBGRG00000001126(TCF7);ENSBGRG00000001132(BNC2);ENSBGRG00000001314(ITGA4);ENSBGRG0000…
Biological Process	GO:0044767	single-organism developmental process	215	3818	1.0006e-10	2.78853e-08	ENSBGRG00000000068(ADAMTS1);ENSBGRG00000000197(EPHA3);ENSBGRG00000000274(SLAMF1);ENSBGRG00000000280(ADARB1);ENSBGRG00000000298(CD4);ENSBGRG00000000399(CRLF1);ENSBGRG00000000461(NR4A3);ENSBGRG00000000475(LY9);ENSBGRG00000000513(MYCL);ENSBGRG00000000523(NR4A1);ENSBGRG00000000802(HEYL);ENSBGRG00000001109(HORMAD1);ENSBGRG00000001126(TCF7);ENSBGRG00000001132(BNC2);ENSBGRG00000001314(ITGA4);ENSBGRG0000…
Biological Process	GO:0032502	developmental process	216	3856	1.46299e-10	3.87327e-08	ENSBGRG00000000068(ADAMTS1);ENSBGRG00000000197(EPHA3);ENSBGRG00000000274(SLAMF1);ENSBGRG00000000280(ADARB1);ENSBGRG00000000298(CD4);ENSBGRG00000000399(CRLF1);ENSBGRG00000000461(NR4A3);ENSBGRG00000000475(LY9);ENSBGRG00000000513(MYCL);ENSBGRG00000000523(NR4A1);ENSBGRG00000000802(HEYL);ENSBGRG00000001109(HORMAD1);ENSBGRG00000001126(TCF7);ENSBGRG00000001132(BNC2);ENSBGRG00000001314(ITGA4);ENSBGRG0000…
Biological Process	GO:0070486	leukocyte aggregation	38	306	1.93655e-10	4.88287e-08	ENSBGRG00000000274(SLAMF1);ENSBGRG00000000298(CD4);ENSBGRG00000000461(NR4A3);ENSBGRG00000000475(LY9);ENSBGRG00000001126(TCF7);ENSBGRG00000002311(CD80);ENSBGRG00000004091(CEBPB);ENSBGRG00000004094(EGR1);ENSBGRG00000005178(PRDM1);ENSBGRG00000005898(ARG2);ENSBGRG00000006195(SIT1);ENSBGRG00000006441(RAC2);ENSBGRG00000006725(ZC3H12A);ENSBGRG00000007491(EPHB6);ENSBGRG00000008735(FUT7);ENSBGRG0000000972…
Biological Process	GO:0007166	cell surface receptor signaling pathway	109	1553	2.80785e-10	6.75798e-08	ENSBGRG00000000197(EPHA3);ENSBGRG00000000274(SLAMF1);ENSBGRG00000000298(CD4);ENSBGRG00000000438(GPR35);ENSBGRG00000000461(NR4A3);ENSBGRG00000000533(GCSAM);ENSBGRG00000000802(HEYL);ENSBGRG00000001126(TCF7);ENSBGRG00000001407(CELSR1);ENSBGRG00000001762(STAT4);ENSBGRG00000002035(KLF4);ENSBGRG00000002228(IGFBP5);ENSBGRG00000002408(FRZB);ENSBGRG00000002579(FAIM2);ENSBGRG00000002637(ITGB7);ENSBGRG00000…
Biological Process	GO:0042110	T cell activation	37	299	3.74346e-10	8.25902e-08	ENSBGRG00000000274(SLAMF1);ENSBGRG00000000298(CD4);ENSBGRG00000000475(LY9);ENSBGRG00000001126(TCF7);ENSBGRG00000002311(CD80);ENSBGRG00000004091(CEBPB);ENSBGRG00000004094(EGR1);ENSBGRG00000005178(PRDM1);ENSBGRG00000005898(ARG2);ENSBGRG00000006195(SIT1);ENSBGRG00000006441(RAC2);ENSBGRG00000006725(ZC3H12A);ENSBGRG00000007491(EPHB6);ENSBGRG00000008735(FUT7);ENSBGRG00000009722(MAPK8IP1);ENSBGRG0000000…
Biological Process	GO:0070489	T cell aggregation	37	299	3.74346e-10	8.25902e-08	ENSBGRG00000000274(SLAMF1);ENSBGRG00000000298(CD4);ENSBGRG00000000475(LY9);ENSBGRG00000001126(TCF7);ENSBGRG00000002311(CD80);ENSBGRG00000004091(CEBPB);ENSBGRG00000004094(EGR1);ENSBGRG00000005178(PRDM1);ENSBGRG00000005898(ARG2);ENSBGRG00000006195(SIT1);ENSBGRG00000006441(RAC2);ENSBGRG00000006725(ZC3H12A);ENSBGRG00000007491(EPHB6);ENSBGRG00000008735(FUT7);ENSBGRG00000009722(MAPK8IP1);ENSBGRG0000000…
Biological Process	GO:0048518	positive regulation of biological process	215	3872	3.95744e-10	8.38186e-08	ENSBGRG00000000068(ADAMTS1);ENSBGRG00000000197(EPHA3);ENSBGRG00000000274(SLAMF1);ENSBGRG00000000280(ADARB1);ENSBGRG00000000298(CD4);ENSBGRG00000000399(CRLF1);ENSBGRG00000000461(NR4A3);ENSBGRG00000000475(LY9);ENSBGRG00000000502(CD244);ENSBGRG00000000523(NR4A1);ENSBGRG00000000533(GCSAM);ENSBGRG00000000776(CCDC80);ENSBGRG00000000802(HEYL);ENSBGRG00000001079(TRIM14);ENSBGRG00000001314(ITGA4);ENSBGRG0…
Biological Process	GO:0034109	homotypic cell-cell adhesion	40	343	4.31652e-10	8.79075e-08	ENSBGRG00000000274(SLAMF1);ENSBGRG00000000298(CD4);ENSBGRG00000000461(NR4A3);ENSBGRG00000000475(LY9);ENSBGRG00000001126(TCF7);ENSBGRG00000002311(CD80);ENSBGRG00000004091(CEBPB);ENSBGRG00000004094(EGR1);ENSBGRG00000004375(SLC7A11);ENSBGRG00000005178(PRDM1);ENSBGRG00000005898(ARG2);ENSBGRG00000006195(SIT1);ENSBGRG00000006441(RAC2);ENSBGRG00000006725(ZC3H12A);ENSBGRG00000007491(EPHB6);ENSBGRG0000000…
Biological Process	GO:0071593	lymphocyte aggregation	37	301	4.52889e-10	8.88165e-08	ENSBGRG00000000274(SLAMF1);ENSBGRG00000000298(CD4);ENSBGRG00000000475(LY9);ENSBGRG00000001126(TCF7);ENSBGRG00000002311(CD80);ENSBGRG00000004091(CEBPB);ENSBGRG00000004094(EGR1);ENSBGRG00000005178(PRDM1);ENSBGRG00000005898(ARG2);ENSBGRG00000006195(SIT1);ENSBGRG00000006441(RAC2);ENSBGRG00000006725(ZC3H12A);ENSBGRG00000007491(EPHB6);ENSBGRG00000008735(FUT7);ENSBGRG00000009722(MAPK8IP1);ENSBGRG0000000…
Biological Process	GO:0048513	animal organ development	137	2148	5.90997e-10	1.11762e-07	ENSBGRG00000000068(ADAMTS1);ENSBGRG00000000274(SLAMF1);ENSBGRG00000000280(ADARB1);ENSBGRG00000000298(CD4);ENSBGRG00000000399(CRLF1);ENSBGRG00000000461(NR4A3);ENSBGRG00000000475(LY9);ENSBGRG00000000513(MYCL);ENSBGRG00000000523(NR4A1);ENSBGRG00000000802(HEYL);ENSBGRG00000001126(TCF7);ENSBGRG00000001132(BNC2);ENSBGRG00000001407(CELSR1);ENSBGRG00000002035(KLF4);ENSBGRG00000002228(IGFBP5);ENSBGRG00000…
Biological Process	GO:1903037	regulation of leukocyte cell-cell adhesion	30	219	1.60964e-09	2.93898e-07	ENSBGRG00000000274(SLAMF1);ENSBGRG00000000298(CD4);ENSBGRG00000000461(NR4A3);ENSBGRG00000002035(KLF4);ENSBGRG00000002311(CD80);ENSBGRG00000003978(SELP);ENSBGRG00000004091(CEBPB);ENSBGRG00000005178(PRDM1);ENSBGRG00000005898(ARG2);ENSBGRG00000006195(SIT1);ENSBGRG00000006441(RAC2);ENSBGRG00000006725(ZC3H12A);ENSBGRG00000007491(EPHB6);ENSBGRG00000008735(FUT7);ENSBGRG00000009722(MAPK8IP1);ENSBGRG00000…
Biological Process	GO:0046649	lymphocyte activation	45	436	1.82528e-09	3.22163e-07	ENSBGRG00000000274(SLAMF1);ENSBGRG00000000298(CD4);ENSBGRG00000000475(LY9);ENSBGRG00000000502(CD244);ENSBGRG00000001126(TCF7);ENSBGRG00000002311(CD80);ENSBGRG00000004091(CEBPB);ENSBGRG00000004094(EGR1);ENSBGRG00000005178(PRDM1);ENSBGRG00000005898(ARG2);ENSBGRG00000006195(SIT1);ENSBGRG00000006441(RAC2);ENSBGRG00000006725(ZC3H12A);ENSBGRG00000007491(EPHB6);ENSBGRG00000008679(CLNK);ENSBGRG0000000873…
Biological Process	GO:0040011	locomotion	87	1175	2.06399e-09	3.42818e-07	ENSBGRG00000000068(ADAMTS1);ENSBGRG00000000274(SLAMF1);ENSBGRG00000000280(ADARB1);ENSBGRG00000000298(CD4);ENSBGRG00000000461(NR4A3);ENSBGRG00000000533(GCSAM);ENSBGRG00000001314(ITGA4);ENSBGRG00000001407(CELSR1);ENSBGRG00000001495(TMEFF2);ENSBGRG00000002035(KLF4);ENSBGRG00000002228(IGFBP5);ENSBGRG00000002637(ITGB7);ENSBGRG00000003093(PDGFB);ENSBGRG00000003150(EPHB1);ENSBGRG00000003859(SNAI1);ENSBG…
Biological Process	GO:0048585	negative regulation of response to stimulus	80	1043	2.0718e-09	3.42818e-07	ENSBGRG00000000274(SLAMF1);ENSBGRG00000000461(NR4A3);ENSBGRG00000000802(HEYL);ENSBGRG00000002035(KLF4);ENSBGRG00000002228(IGFBP5);ENSBGRG00000002408(FRZB);ENSBGRG00000002579(FAIM2);ENSBGRG00000003093(PDGFB);ENSBGRG00000003859(SNAI1);ENSBGRG00000004094(EGR1);ENSBGRG00000004375(SLC7A11);ENSBGRG00000004414(RGS2);ENSBGRG00000005024(IL1RL1);ENSBGRG00000005411(TNR);ENSBGRG00000005898(ARG2);ENSBGRG00000…
Biological Process	GO:0016477	cell migration	73	916	2.27868e-09	3.65624e-07	ENSBGRG00000000068(ADAMTS1);ENSBGRG00000000274(SLAMF1);ENSBGRG00000000280(ADARB1);ENSBGRG00000000461(NR4A3);ENSBGRG00000000533(GCSAM);ENSBGRG00000001314(ITGA4);ENSBGRG00000001407(CELSR1);ENSBGRG00000001495(TMEFF2);ENSBGRG00000002035(KLF4);ENSBGRG00000002228(IGFBP5);ENSBGRG00000002637(ITGB7);ENSBGRG00000003093(PDGFB);ENSBGRG00000003150(EPHB1);ENSBGRG00000003859(SNAI1);ENSBGRG00000003978(SELP);ENSB…
Biological Process	GO:0051240	positive regulation of multicellular organismal process	81	1065	2.39532e-09	3.73036e-07	ENSBGRG00000000197(EPHA3);ENSBGRG00000000274(SLAMF1);ENSBGRG00000000298(CD4);ENSBGRG00000000461(NR4A3);ENSBGRG00000000475(LY9);ENSBGRG00000000502(CD244);ENSBGRG00000000802(HEYL);ENSBGRG00000001375(CLSTN2);ENSBGRG00000002035(KLF4);ENSBGRG00000003093(PDGFB);ENSBGRG00000003150(EPHB1);ENSBGRG00000003414(SPX);ENSBGRG00000003859(SNAI1);ENSBGRG00000003978(SELP);ENSBGRG00000004091(CEBPB);ENSBGRG000000040…
Biological Process	GO:0002682	regulation of immune system process	70	870	3.41527e-09	5.16682e-07	ENSBGRG00000000274(SLAMF1);ENSBGRG00000000298(CD4);ENSBGRG00000000461(NR4A3);ENSBGRG00000000502(CD244);ENSBGRG00000000533(GCSAM);ENSBGRG00000002311(CD80);ENSBGRG00000003978(SELP);ENSBGRG00000004091(CEBPB);ENSBGRG00000004375(SLC7A11);ENSBGRG00000005024(IL1RL1);ENSBGRG00000005178(PRDM1);ENSBGRG00000005861(LDLR);ENSBGRG00000005898(ARG2);ENSBGRG00000006081(RASSF2);ENSBGRG00000006195(SIT1);ENSBGRG0000…
Biological Process	GO:0022407	regulation of cell-cell adhesion	34	286	5.6022e-09	8.23991e-07	ENSBGRG00000000274(SLAMF1);ENSBGRG00000000298(CD4);ENSBGRG00000000461(NR4A3);ENSBGRG00000002035(KLF4);ENSBGRG00000002311(CD80);ENSBGRG00000003978(SELP);ENSBGRG00000004091(CEBPB);ENSBGRG00000005178(PRDM1);ENSBGRG00000005411(TNR);ENSBGRG00000005898(ARG2);ENSBGRG00000006195(SIT1);ENSBGRG00000006441(RAC2);ENSBGRG00000006725(ZC3H12A);ENSBGRG00000007486(BMP2);ENSBGRG00000007491(EPHB6);ENSBGRG0000000750…
Biological Process	GO:0048870	cell motility	77	1012	6.23477e-09	8.6725e-07	ENSBGRG00000000068(ADAMTS1);ENSBGRG00000000274(SLAMF1);ENSBGRG00000000280(ADARB1);ENSBGRG00000000461(NR4A3);ENSBGRG00000000533(GCSAM);ENSBGRG00000001314(ITGA4);ENSBGRG00000001407(CELSR1);ENSBGRG00000001495(TMEFF2);ENSBGRG00000002035(KLF4);ENSBGRG00000002228(IGFBP5);ENSBGRG00000002637(ITGB7);ENSBGRG00000003093(PDGFB);ENSBGRG00000003150(EPHB1);ENSBGRG00000003859(SNAI1);ENSBGRG00000003978(SELP);ENSB…
Biological Process	GO:0051674	localization of cell	77	1012	6.23477e-09	8.6725e-07	ENSBGRG00000000068(ADAMTS1);ENSBGRG00000000274(SLAMF1);ENSBGRG00000000280(ADARB1);ENSBGRG00000000461(NR4A3);ENSBGRG00000000533(GCSAM);ENSBGRG00000001314(ITGA4);ENSBGRG00000001407(CELSR1);ENSBGRG00000001495(TMEFF2);ENSBGRG00000002035(KLF4);ENSBGRG00000002228(IGFBP5);ENSBGRG00000002637(ITGB7);ENSBGRG00000003093(PDGFB);ENSBGRG00000003150(EPHB1);ENSBGRG00000003859(SNAI1);ENSBGRG00000003978(SELP);ENSB…
Biological Process	GO:2000026	regulation of multicellular organismal development	92	1300	6.38768e-09	8.6725e-07	ENSBGRG00000000068(ADAMTS1);ENSBGRG00000000197(EPHA3);ENSBGRG00000000298(CD4);ENSBGRG00000000513(MYCL);ENSBGRG00000000802(HEYL);ENSBGRG00000001375(CLSTN2);ENSBGRG00000001407(CELSR1);ENSBGRG00000002035(KLF4);ENSBGRG00000002408(FRZB);ENSBGRG00000002639(SPOCK1);ENSBGRG00000003093(PDGFB);ENSBGRG00000003150(EPHB1);ENSBGRG00000003859(SNAI1);ENSBGRG00000004091(CEBPB);ENSBGRG00000004313(NOCT);ENSBGRG0000…
Biological Process	GO:0048514	blood vessel morphogenesis	41	396	9.06257e-09	1.19966e-06	ENSBGRG00000000068(ADAMTS1);ENSBGRG00000002035(KLF4);ENSBGRG00000003150(EPHB1);ENSBGRG00000004423(NOS3);ENSBGRG00000004789(PML);ENSBGRG00000005178(PRDM1);ENSBGRG00000005861(LDLR);ENSBGRG00000006169(HK2);ENSBGRG00000006433(BMPER);ENSBGRG00000006725(ZC3H12A);ENSBGRG00000007548(PDE3B);ENSBGRG00000008972(GADD45A);ENSBGRG00000009388(HIF1A);ENSBGRG00000009758(GJA1);ENSBGRG00000011590(NRARP);ENSBGRG0000…
Biological Process	GO:0040012	regulation of locomotion	57	662	1.06747e-08	1.3786e-06	ENSBGRG00000000068(ADAMTS1);ENSBGRG00000000274(SLAMF1);ENSBGRG00000000280(ADARB1);ENSBGRG00000000298(CD4);ENSBGRG00000000461(NR4A3);ENSBGRG00000000533(GCSAM);ENSBGRG00000001495(TMEFF2);ENSBGRG00000002035(KLF4);ENSBGRG00000002228(IGFBP5);ENSBGRG00000003093(PDGFB);ENSBGRG00000003859(SNAI1);ENSBGRG00000003978(SELP);ENSBGRG00000004423(NOS3);ENSBGRG00000006397(ARRDC3);ENSBGRG00000006433(BMPER);ENSBGRG…
Biological Process	GO:0072358	cardiovascular system development	59	698	1.1355e-08	1.39825e-06	ENSBGRG00000000068(ADAMTS1);ENSBGRG00000000802(HEYL);ENSBGRG00000002035(KLF4);ENSBGRG00000003093(PDGFB);ENSBGRG00000003150(EPHB1);ENSBGRG00000003859(SNAI1);ENSBGRG00000004423(NOS3);ENSBGRG00000004789(PML);ENSBGRG00000005178(PRDM1);ENSBGRG00000005303(NPY1R);ENSBGRG00000005861(LDLR);ENSBGRG00000006169(HK2);ENSBGRG00000006433(BMPER);ENSBGRG00000006725(ZC3H12A);ENSBGRG00000007486(BMP2);ENSBGRG0000000…
Biological Process	GO:0072359	circulatory system development	59	698	1.1355e-08	1.39825e-06	ENSBGRG00000000068(ADAMTS1);ENSBGRG00000000802(HEYL);ENSBGRG00000002035(KLF4);ENSBGRG00000003093(PDGFB);ENSBGRG00000003150(EPHB1);ENSBGRG00000003859(SNAI1);ENSBGRG00000004423(NOS3);ENSBGRG00000004789(PML);ENSBGRG00000005178(PRDM1);ENSBGRG00000005303(NPY1R);ENSBGRG00000005861(LDLR);ENSBGRG00000006169(HK2);ENSBGRG00000006433(BMPER);ENSBGRG00000006725(ZC3H12A);ENSBGRG00000007486(BMP2);ENSBGRG0000000…
Biological Process	GO:0023051	regulation of signaling	129	2078	1.25254e-08	1.47513e-06	ENSBGRG00000000274(SLAMF1);ENSBGRG00000000298(CD4);ENSBGRG00000000399(CRLF1);ENSBGRG00000000533(GCSAM);ENSBGRG00000000802(HEYL);ENSBGRG00000001067(MOB3B);ENSBGRG00000001375(CLSTN2);ENSBGRG00000002228(IGFBP5);ENSBGRG00000002408(FRZB);ENSBGRG00000002579(FAIM2);ENSBGRG00000003093(PDGFB);ENSBGRG00000003150(EPHB1);ENSBGRG00000003859(SNAI1);ENSBGRG00000003978(SELP);ENSBGRG00000004094(EGR1);ENSBGRG00000…
Biological Process	GO:0001944	vasculature development	46	480	1.25365e-08	1.47513e-06	ENSBGRG00000000068(ADAMTS1);ENSBGRG00000002035(KLF4);ENSBGRG00000003093(PDGFB);ENSBGRG00000003150(EPHB1);ENSBGRG00000004423(NOS3);ENSBGRG00000004789(PML);ENSBGRG00000005178(PRDM1);ENSBGRG00000005861(LDLR);ENSBGRG00000006169(HK2);ENSBGRG00000006433(BMPER);ENSBGRG00000006725(ZC3H12A);ENSBGRG00000007548(PDE3B);ENSBGRG00000007898(APLN);ENSBGRG00000008972(GADD45A);ENSBGRG00000009388(HIF1A);ENSBGRG0000…
Biological Process	GO:0001816	cytokine production	47	500	1.58461e-08	1.82402e-06	ENSBGRG00000000274(SLAMF1);ENSBGRG00000000298(CD4);ENSBGRG00000000461(NR4A3);ENSBGRG00000000475(LY9);ENSBGRG00000000502(CD244);ENSBGRG00000002035(KLF4);ENSBGRG00000004091(CEBPB);ENSBGRG00000004094(EGR1);ENSBGRG00000004789(PML);ENSBGRG00000005024(IL1RL1);ENSBGRG00000005552(PLD4);ENSBGRG00000005883(LPL);ENSBGRG00000005898(ARG2);ENSBGRG00000006725(ZC3H12A);ENSBGRG00000007491(EPHB6);ENSBGRG0000000824…
Biological Process	GO:0010646	regulation of cell communication	129	2099	2.31393e-08	2.60686e-06	ENSBGRG00000000274(SLAMF1);ENSBGRG00000000298(CD4);ENSBGRG00000000399(CRLF1);ENSBGRG00000000533(GCSAM);ENSBGRG00000000802(HEYL);ENSBGRG00000001067(MOB3B);ENSBGRG00000001375(CLSTN2);ENSBGRG00000002228(IGFBP5);ENSBGRG00000002408(FRZB);ENSBGRG00000002579(FAIM2);ENSBGRG00000003093(PDGFB);ENSBGRG00000003150(EPHB1);ENSBGRG00000003859(SNAI1);ENSBGRG00000003978(SELP);ENSBGRG00000004094(EGR1);ENSBGRG00000…
Biological Process	GO:0001568	blood vessel development	44	460	2.79343e-08	3.0815e-06	ENSBGRG00000000068(ADAMTS1);ENSBGRG00000002035(KLF4);ENSBGRG00000003093(PDGFB);ENSBGRG00000003150(EPHB1);ENSBGRG00000004423(NOS3);ENSBGRG00000004789(PML);ENSBGRG00000005178(PRDM1);ENSBGRG00000005861(LDLR);ENSBGRG00000006169(HK2);ENSBGRG00000006433(BMPER);ENSBGRG00000006725(ZC3H12A);ENSBGRG00000007548(PDE3B);ENSBGRG00000007898(APLN);ENSBGRG00000008972(GADD45A);ENSBGRG00000009388(HIF1A);ENSBGRG0000…
Biological Process	GO:0080134	regulation of response to stress	70	926	4.35552e-08	4.70662e-06	ENSBGRG00000000274(SLAMF1);ENSBGRG00000000461(NR4A3);ENSBGRG00000002035(KLF4);ENSBGRG00000003093(PDGFB);ENSBGRG00000003150(EPHB1);ENSBGRG00000003859(SNAI1);ENSBGRG00000003978(SELP);ENSBGRG00000004091(CEBPB);ENSBGRG00000004375(SLC7A11);ENSBGRG00000004789(PML);ENSBGRG00000005024(IL1RL1);ENSBGRG00000005411(TNR);ENSBGRG00000005552(PLD4);ENSBGRG00000005861(LDLR);ENSBGRG00000005883(LPL);ENSBGRG00000005…
Biological Process	GO:0009966	regulation of signal transduction	115	1825	4.49925e-08	4.76471e-06	ENSBGRG00000000274(SLAMF1);ENSBGRG00000000298(CD4);ENSBGRG00000000399(CRLF1);ENSBGRG00000000533(GCSAM);ENSBGRG00000000802(HEYL);ENSBGRG00000001067(MOB3B);ENSBGRG00000002228(IGFBP5);ENSBGRG00000002408(FRZB);ENSBGRG00000002579(FAIM2);ENSBGRG00000003093(PDGFB);ENSBGRG00000003150(EPHB1);ENSBGRG00000003859(SNAI1);ENSBGRG00000003978(SELP);ENSBGRG00000004094(EGR1);ENSBGRG00000004414(RGS2);ENSBGRG0000000…
Biological Process	GO:1901342	regulation of vasculature development	27	212	5.10576e-08	5.30098e-06	ENSBGRG00000000068(ADAMTS1);ENSBGRG00000002035(KLF4);ENSBGRG00000003093(PDGFB);ENSBGRG00000004423(NOS3);ENSBGRG00000004789(PML);ENSBGRG00000006169(HK2);ENSBGRG00000006433(BMPER);ENSBGRG00000006725(ZC3H12A);ENSBGRG00000007548(PDE3B);ENSBGRG00000008972(GADD45A);ENSBGRG00000009388(HIF1A);ENSBGRG00000014254(CYP1B1);ENSBGRG00000014737(C5AR1);ENSBGRG00000015008(GATA6);ENSBGRG00000016147(ID1);ENSBGRG000…
Biological Process	GO:1903034	regulation of response to wounding	33	299	5.84844e-08	5.94162e-06	ENSBGRG00000002035(KLF4);ENSBGRG00000003093(PDGFB);ENSBGRG00000003978(SELP);ENSBGRG00000004091(CEBPB);ENSBGRG00000005024(IL1RL1);ENSBGRG00000005411(TNR);ENSBGRG00000005552(PLD4);ENSBGRG00000005861(LDLR);ENSBGRG00000005883(LPL);ENSBGRG00000006725(ZC3H12A);ENSBGRG00000007501(AKNA);ENSBGRG00000008735(FUT7);ENSBGRG00000008962(PTPRF);ENSBGRG00000010347(SLC7A2);ENSBGRG00000010659(UBASH3B);ENSBGRG000000…
Biological Process	GO:0030154	cell differentiation	143	2437	5.94723e-08	5.94162e-06	ENSBGRG00000000197(EPHA3);ENSBGRG00000000274(SLAMF1);ENSBGRG00000000280(ADARB1);ENSBGRG00000000298(CD4);ENSBGRG00000000461(NR4A3);ENSBGRG00000000475(LY9);ENSBGRG00000000513(MYCL);ENSBGRG00000000523(NR4A1);ENSBGRG00000000802(HEYL);ENSBGRG00000001109(HORMAD1);ENSBGRG00000001126(TCF7);ENSBGRG00000001314(ITGA4);ENSBGRG00000001407(CELSR1);ENSBGRG00000001434(KRT4);ENSBGRG00000001600(OLFM2);ENSBGRG00000…
Biological Process	GO:0006950	response to stress	132	2205	7.37783e-08	7.23438e-06	ENSBGRG00000000274(SLAMF1);ENSBGRG00000000298(CD4);ENSBGRG00000000356(SPATA18);ENSBGRG00000000461(NR4A3);ENSBGRG00000001079(TRIM14);ENSBGRG00000001407(CELSR1);ENSBGRG00000001495(TMEFF2);ENSBGRG00000001561(NABP1);ENSBGRG00000002035(KLF4);ENSBGRG00000002579(FAIM2);ENSBGRG00000003093(PDGFB);ENSBGRG00000003150(EPHB1);ENSBGRG00000003825(PLK3);ENSBGRG00000003859(SNAI1);ENSBGRG00000003978(SELP);ENSBGRG0…
Biological Process	GO:0034110	regulation of homotypic cell-cell adhesion	27	216	7.56585e-08	7.28385e-06	ENSBGRG00000000274(SLAMF1);ENSBGRG00000000298(CD4);ENSBGRG00000000461(NR4A3);ENSBGRG00000002311(CD80);ENSBGRG00000004091(CEBPB);ENSBGRG00000005178(PRDM1);ENSBGRG00000005898(ARG2);ENSBGRG00000006195(SIT1);ENSBGRG00000006441(RAC2);ENSBGRG00000006725(ZC3H12A);ENSBGRG00000007491(EPHB6);ENSBGRG00000009722(MAPK8IP1);ENSBGRG00000010659(UBASH3B);ENSBGRG00000011590(NRARP);ENSBGRG00000012224(IDO1);ENSBGRG0…
Biological Process	GO:0030334	regulation of cell migration	50	578	7.88105e-08	7.45181e-06	ENSBGRG00000000068(ADAMTS1);ENSBGRG00000000274(SLAMF1);ENSBGRG00000000280(ADARB1);ENSBGRG00000000461(NR4A3);ENSBGRG00000000533(GCSAM);ENSBGRG00000001495(TMEFF2);ENSBGRG00000002035(KLF4);ENSBGRG00000002228(IGFBP5);ENSBGRG00000003093(PDGFB);ENSBGRG00000003859(SNAI1);ENSBGRG00000003978(SELP);ENSBGRG00000004423(NOS3);ENSBGRG00000006433(BMPER);ENSBGRG00000006441(RAC2);ENSBGRG00000006725(ZC3H12A);ENSBG…
Biological Process	GO:0048519	negative regulation of biological process	177	3229	1.13307e-07	1.05256e-05	ENSBGRG00000000068(ADAMTS1);ENSBGRG00000000197(EPHA3);ENSBGRG00000000274(SLAMF1);ENSBGRG00000000280(ADARB1);ENSBGRG00000000285(CIART);ENSBGRG00000000399(CRLF1);ENSBGRG00000000438(GPR35);ENSBGRG00000000461(NR4A3);ENSBGRG00000000523(NR4A1);ENSBGRG00000000533(GCSAM);ENSBGRG00000000802(HEYL);ENSBGRG00000001079(TRIM14);ENSBGRG00000001109(HORMAD1);ENSBGRG00000001403(MAP6D1);ENSBGRG00000001434(KRT4);ENS…
Biological Process	GO:0050896	response to stimulus	287	5910	1.4664e-07	1.33872e-05	ENSBGRG00000000197(EPHA3);ENSBGRG00000000274(SLAMF1);ENSBGRG00000000298(CD4);ENSBGRG00000000356(SPATA18);ENSBGRG00000000399(CRLF1);ENSBGRG00000000438(GPR35);ENSBGRG00000000461(NR4A3);ENSBGRG00000000475(LY9);ENSBGRG00000000502(CD244);ENSBGRG00000000523(NR4A1);ENSBGRG00000000533(GCSAM);ENSBGRG00000000735(S1PR4);ENSBGRG00000000748(GNA15);ENSBGRG00000000776(CCDC80);ENSBGRG00000000802(HEYL);ENSBGRG000…
Biological Process	GO:2000145	regulation of cell motility	51	608	1.53607e-07	1.37856e-05	ENSBGRG00000000068(ADAMTS1);ENSBGRG00000000274(SLAMF1);ENSBGRG00000000280(ADARB1);ENSBGRG00000000461(NR4A3);ENSBGRG00000000533(GCSAM);ENSBGRG00000001495(TMEFF2);ENSBGRG00000002035(KLF4);ENSBGRG00000002228(IGFBP5);ENSBGRG00000003093(PDGFB);ENSBGRG00000003859(SNAI1);ENSBGRG00000003978(SELP);ENSBGRG00000004423(NOS3);ENSBGRG00000006433(BMPER);ENSBGRG00000006441(RAC2);ENSBGRG00000006725(ZC3H12A);ENSBG…
Biological Process	GO:0030097	hemopoiesis	48	559	1.81854e-07	1.60486e-05	ENSBGRG00000000274(SLAMF1);ENSBGRG00000000298(CD4);ENSBGRG00000000475(LY9);ENSBGRG00000001126(TCF7);ENSBGRG00000002035(KLF4);ENSBGRG00000002798(RBM47);ENSBGRG00000004091(CEBPB);ENSBGRG00000004094(EGR1);ENSBGRG00000004789(PML);ENSBGRG00000005178(PRDM1);ENSBGRG00000005552(PLD4);ENSBGRG00000006081(RASSF2);ENSBGRG00000006525(DCSTAMP);ENSBGRG00000006725(ZC3H12A);ENSBGRG00000007653(ALAS2);ENSBGRG000000…
Biological Process	GO:0045765	regulation of angiogenesis	25	198	1.89544e-07	1.64531e-05	ENSBGRG00000000068(ADAMTS1);ENSBGRG00000002035(KLF4);ENSBGRG00000004423(NOS3);ENSBGRG00000004789(PML);ENSBGRG00000006169(HK2);ENSBGRG00000006433(BMPER);ENSBGRG00000006725(ZC3H12A);ENSBGRG00000007548(PDE3B);ENSBGRG00000008972(GADD45A);ENSBGRG00000009388(HIF1A);ENSBGRG00000014254(CYP1B1);ENSBGRG00000014737(C5AR1);ENSBGRG00000015008(GATA6);ENSBGRG00000016147(ID1);ENSBGRG00000017664(PRKD2);ENSBGRG000…
Biological Process	GO:0009611	response to wounding	43	478	2.29909e-07	1.96259e-05	ENSBGRG00000001407(CELSR1);ENSBGRG00000001495(TMEFF2);ENSBGRG00000002035(KLF4);ENSBGRG00000003093(PDGFB);ENSBGRG00000003978(SELP);ENSBGRG00000004091(CEBPB);ENSBGRG00000004375(SLC7A11);ENSBGRG00000004856(MATN2);ENSBGRG00000005024(IL1RL1);ENSBGRG00000005411(TNR);ENSBGRG00000005552(PLD4);ENSBGRG00000005861(LDLR);ENSBGRG00000005883(LPL);ENSBGRG00000006725(ZC3H12A);ENSBGRG00000007501(AKNA);ENSBGRG0000…
Biological Process	GO:0001817	regulation of cytokine production	41	445	2.34724e-07	1.96259e-05	ENSBGRG00000000274(SLAMF1);ENSBGRG00000000461(NR4A3);ENSBGRG00000000475(LY9);ENSBGRG00000000502(CD244);ENSBGRG00000002035(KLF4);ENSBGRG00000004091(CEBPB);ENSBGRG00000004094(EGR1);ENSBGRG00000004789(PML);ENSBGRG00000005024(IL1RL1);ENSBGRG00000005552(PLD4);ENSBGRG00000005883(LPL);ENSBGRG00000005898(ARG2);ENSBGRG00000006725(ZC3H12A);ENSBGRG00000008246(TNFRSF8);ENSBGRG00000008679(CLNK);ENSBGRG0000000…
Biological Process	GO:0032101	regulation of response to external stimulus	48	564	2.37216e-07	1.96259e-05	ENSBGRG00000000274(SLAMF1);ENSBGRG00000002035(KLF4);ENSBGRG00000003093(PDGFB);ENSBGRG00000003978(SELP);ENSBGRG00000004091(CEBPB);ENSBGRG00000005024(IL1RL1);ENSBGRG00000005411(TNR);ENSBGRG00000005552(PLD4);ENSBGRG00000005861(LDLR);ENSBGRG00000005883(LPL);ENSBGRG00000005898(ARG2);ENSBGRG00000006169(HK2);ENSBGRG00000006441(RAC2);ENSBGRG00000006725(ZC3H12A);ENSBGRG00000007501(AKNA);ENSBGRG00000008735…
Biological Process	GO:0006954	inflammatory response	34	333	2.42837e-07	1.97818e-05	ENSBGRG00000000274(SLAMF1);ENSBGRG00000003978(SELP);ENSBGRG00000004091(CEBPB);ENSBGRG00000005024(IL1RL1);ENSBGRG00000005552(PLD4);ENSBGRG00000005861(LDLR);ENSBGRG00000005883(LPL);ENSBGRG00000006725(ZC3H12A);ENSBGRG00000007486(BMP2);ENSBGRG00000007491(EPHB6);ENSBGRG00000007501(AKNA);ENSBGRG00000008735(FUT7);ENSBGRG00000009388(HIF1A);ENSBGRG00000010347(SLC7A2);ENSBGRG00000012224(IDO1);ENSBGRG000000…
Biological Process	GO:0050863	regulation of T cell activation	25	201	2.53833e-07	2.03643e-05	ENSBGRG00000000274(SLAMF1);ENSBGRG00000000298(CD4);ENSBGRG00000002311(CD80);ENSBGRG00000004091(CEBPB);ENSBGRG00000005178(PRDM1);ENSBGRG00000005898(ARG2);ENSBGRG00000006195(SIT1);ENSBGRG00000006441(RAC2);ENSBGRG00000006725(ZC3H12A);ENSBGRG00000007491(EPHB6);ENSBGRG00000009722(MAPK8IP1);ENSBGRG00000011590(NRARP);ENSBGRG00000012224(IDO1);ENSBGRG00000015313(ADAM8);ENSBGRG00000018364(GPAM);ENSBGRG0000…
Biological Process	GO:1904018	positive regulation of vasculature development	18	112	2.76974e-07	2.18892e-05	ENSBGRG00000002035(KLF4);ENSBGRG00000003093(PDGFB);ENSBGRG00000004423(NOS3);ENSBGRG00000006169(HK2);ENSBGRG00000006433(BMPER);ENSBGRG00000006725(ZC3H12A);ENSBGRG00000009388(HIF1A);ENSBGRG00000014254(CYP1B1);ENSBGRG00000014737(C5AR1);ENSBGRG00000015008(GATA6);ENSBGRG00000017664(PRKD2);ENSBGRG00000019828(TMEM100);ENSBGRG00000020410(RHOB);ENSBGRG00000021013(CD40);ENSBGRG00000021867(PRKCB);ENSBGRG000…
Biological Process	GO:0010033	response to organic substance	103	1636	2.89811e-07	2.25669e-05	ENSBGRG00000000197(EPHA3);ENSBGRG00000000298(CD4);ENSBGRG00000000438(GPR35);ENSBGRG00000000461(NR4A3);ENSBGRG00000000523(NR4A1);ENSBGRG00000000802(HEYL);ENSBGRG00000001126(TCF7);ENSBGRG00000001314(ITGA4);ENSBGRG00000001762(STAT4);ENSBGRG00000002035(KLF4);ENSBGRG00000002228(IGFBP5);ENSBGRG00000002275(P2RY11);ENSBGRG00000003093(PDGFB);ENSBGRG00000004091(CEBPB);ENSBGRG00000004094(EGR1);ENSBGRG000000…
Biological Process	GO:0050793	regulation of developmental process	107	1721	2.99822e-07	2.30081e-05	ENSBGRG00000000068(ADAMTS1);ENSBGRG00000000197(EPHA3);ENSBGRG00000000298(CD4);ENSBGRG00000000513(MYCL);ENSBGRG00000000802(HEYL);ENSBGRG00000001375(CLSTN2);ENSBGRG00000001407(CELSR1);ENSBGRG00000001600(OLFM2);ENSBGRG00000002035(KLF4);ENSBGRG00000002228(IGFBP5);ENSBGRG00000002408(FRZB);ENSBGRG00000002639(SPOCK1);ENSBGRG00000003093(PDGFB);ENSBGRG00000003150(EPHB1);ENSBGRG00000003859(SNAI1);ENSBGRG00…
Biological Process	GO:0048534	hematopoietic or lymphoid organ development	49	587	3.16069e-07	2.36205e-05	ENSBGRG00000000274(SLAMF1);ENSBGRG00000000298(CD4);ENSBGRG00000000475(LY9);ENSBGRG00000001126(TCF7);ENSBGRG00000002035(KLF4);ENSBGRG00000002798(RBM47);ENSBGRG00000004091(CEBPB);ENSBGRG00000004094(EGR1);ENSBGRG00000004789(PML);ENSBGRG00000005178(PRDM1);ENSBGRG00000005552(PLD4);ENSBGRG00000006081(RASSF2);ENSBGRG00000006525(DCSTAMP);ENSBGRG00000006725(ZC3H12A);ENSBGRG00000007653(ALAS2);ENSBGRG000000…
Biological Process	GO:0009888	tissue development	86	1290	3.16725e-07	2.36205e-05	ENSBGRG00000000280(ADARB1);ENSBGRG00000000399(CRLF1);ENSBGRG00000000461(NR4A3);ENSBGRG00000000513(MYCL);ENSBGRG00000000523(NR4A1);ENSBGRG00000000802(HEYL);ENSBGRG00000001132(BNC2);ENSBGRG00000001314(ITGA4);ENSBGRG00000001407(CELSR1);ENSBGRG00000001434(KRT4);ENSBGRG00000001495(TMEFF2);ENSBGRG00000002035(KLF4);ENSBGRG00000002228(IGFBP5);ENSBGRG00000002408(FRZB);ENSBGRG00000003093(PDGFB);ENSBGRG0000…
Biological Process	GO:0001525	angiogenesis	33	324	3.87346e-07	2.8486e-05	ENSBGRG00000000068(ADAMTS1);ENSBGRG00000002035(KLF4);ENSBGRG00000003150(EPHB1);ENSBGRG00000004423(NOS3);ENSBGRG00000004789(PML);ENSBGRG00000006169(HK2);ENSBGRG00000006433(BMPER);ENSBGRG00000006725(ZC3H12A);ENSBGRG00000007548(PDE3B);ENSBGRG00000008972(GADD45A);ENSBGRG00000009388(HIF1A);ENSBGRG00000011590(NRARP);ENSBGRG00000014254(CYP1B1);ENSBGRG00000014737(C5AR1);ENSBGRG00000015008(GATA6);ENSBGRG0…
Biological Process	GO:0002520	immune system development	51	627	3.97509e-07	2.8833e-05	ENSBGRG00000000274(SLAMF1);ENSBGRG00000000298(CD4);ENSBGRG00000000475(LY9);ENSBGRG00000001126(TCF7);ENSBGRG00000002035(KLF4);ENSBGRG00000002798(RBM47);ENSBGRG00000004091(CEBPB);ENSBGRG00000004094(EGR1);ENSBGRG00000004789(PML);ENSBGRG00000005178(PRDM1);ENSBGRG00000005552(PLD4);ENSBGRG00000006081(RASSF2);ENSBGRG00000006525(DCSTAMP);ENSBGRG00000006725(ZC3H12A);ENSBGRG00000007653(ALAS2);ENSBGRG000000…
Biological Process	GO:0042221	response to chemical	128	2191	5.01791e-07	3.59051e-05	ENSBGRG00000000197(EPHA3);ENSBGRG00000000274(SLAMF1);ENSBGRG00000000298(CD4);ENSBGRG00000000438(GPR35);ENSBGRG00000000461(NR4A3);ENSBGRG00000000523(NR4A1);ENSBGRG00000000802(HEYL);ENSBGRG00000001126(TCF7);ENSBGRG00000001314(ITGA4);ENSBGRG00000001762(STAT4);ENSBGRG00000002035(KLF4);ENSBGRG00000002228(IGFBP5);ENSBGRG00000002275(P2RY11);ENSBGRG00000003093(PDGFB);ENSBGRG00000003150(EPHB1);ENSBGRG0000…
Biological Process	GO:0023057	negative regulation of signaling	62	837	5.67125e-07	4.00391e-05	ENSBGRG00000000274(SLAMF1);ENSBGRG00000000802(HEYL);ENSBGRG00000002228(IGFBP5);ENSBGRG00000002408(FRZB);ENSBGRG00000002579(FAIM2);ENSBGRG00000003859(SNAI1);ENSBGRG00000004094(EGR1);ENSBGRG00000004414(RGS2);ENSBGRG00000005411(TNR);ENSBGRG00000006081(RASSF2);ENSBGRG00000006397(ARRDC3);ENSBGRG00000006433(BMPER);ENSBGRG00000006499(DKK2);ENSBGRG00000006565(FBN2);ENSBGRG00000006725(ZC3H12A);ENSBGRG0000…
Biological Process	GO:0009968	negative regulation of signal transduction	59	783	6.23307e-07	4.34264e-05	ENSBGRG00000000274(SLAMF1);ENSBGRG00000000802(HEYL);ENSBGRG00000002228(IGFBP5);ENSBGRG00000002408(FRZB);ENSBGRG00000002579(FAIM2);ENSBGRG00000003859(SNAI1);ENSBGRG00000004094(EGR1);ENSBGRG00000004414(RGS2);ENSBGRG00000006081(RASSF2);ENSBGRG00000006397(ARRDC3);ENSBGRG00000006433(BMPER);ENSBGRG00000006499(DKK2);ENSBGRG00000006565(FBN2);ENSBGRG00000006725(ZC3H12A);ENSBGRG00000007486(BMP2);ENSBGRG000…
Biological Process	GO:0050865	regulation of cell activation	34	351	8.30853e-07	5.71346e-05	ENSBGRG00000000274(SLAMF1);ENSBGRG00000000298(CD4);ENSBGRG00000000461(NR4A3);ENSBGRG00000002311(CD80);ENSBGRG00000003093(PDGFB);ENSBGRG00000003978(SELP);ENSBGRG00000004091(CEBPB);ENSBGRG00000005024(IL1RL1);ENSBGRG00000005178(PRDM1);ENSBGRG00000005861(LDLR);ENSBGRG00000005898(ARG2);ENSBGRG00000006195(SIT1);ENSBGRG00000006441(RAC2);ENSBGRG00000006725(ZC3H12A);ENSBGRG00000007491(EPHB6);ENSBGRG000000…
Biological Process	GO:0009653	anatomical structure morphogenesis	116	1953	9.0251e-07	6.12665e-05	ENSBGRG00000000068(ADAMTS1);ENSBGRG00000000280(ADARB1);ENSBGRG00000000461(NR4A3);ENSBGRG00000000802(HEYL);ENSBGRG00000001314(ITGA4);ENSBGRG00000001407(CELSR1);ENSBGRG00000001495(TMEFF2);ENSBGRG00000002035(KLF4);ENSBGRG00000002228(IGFBP5);ENSBGRG00000002408(FRZB);ENSBGRG00000002579(FAIM2);ENSBGRG00000002637(ITGB7);ENSBGRG00000003150(EPHB1);ENSBGRG00000003666(WEE1);ENSBGRG00000003859(SNAI1);ENSBGRG…
Biological Process	GO:0051094	positive regulation of developmental process	64	891	1.0689e-06	7.16431e-05	ENSBGRG00000000197(EPHA3);ENSBGRG00000000298(CD4);ENSBGRG00000000802(HEYL);ENSBGRG00000001375(CLSTN2);ENSBGRG00000001600(OLFM2);ENSBGRG00000002035(KLF4);ENSBGRG00000002408(FRZB);ENSBGRG00000003093(PDGFB);ENSBGRG00000003150(EPHB1);ENSBGRG00000003859(SNAI1);ENSBGRG00000004091(CEBPB);ENSBGRG00000004313(NOCT);ENSBGRG00000004423(NOS3);ENSBGRG00000005082(NPNT);ENSBGRG00000005883(LPL);ENSBGRG00000005898…
Biological Process	GO:0051270	regulation of cellular component movement	51	650	1.1735e-06	7.76711e-05	ENSBGRG00000000068(ADAMTS1);ENSBGRG00000000274(SLAMF1);ENSBGRG00000000280(ADARB1);ENSBGRG00000000461(NR4A3);ENSBGRG00000000533(GCSAM);ENSBGRG00000001495(TMEFF2);ENSBGRG00000002035(KLF4);ENSBGRG00000002228(IGFBP5);ENSBGRG00000003093(PDGFB);ENSBGRG00000003859(SNAI1);ENSBGRG00000003978(SELP);ENSBGRG00000004423(NOS3);ENSBGRG00000006433(BMPER);ENSBGRG00000006441(RAC2);ENSBGRG00000006725(ZC3H12A);ENSBG…
Biological Process	GO:0048523	negative regulation of cellular process	163	3015	1.20992e-06	7.83579e-05	ENSBGRG00000000197(EPHA3);ENSBGRG00000000274(SLAMF1);ENSBGRG00000000280(ADARB1);ENSBGRG00000000285(CIART);ENSBGRG00000000399(CRLF1);ENSBGRG00000000438(GPR35);ENSBGRG00000000461(NR4A3);ENSBGRG00000000523(NR4A1);ENSBGRG00000000533(GCSAM);ENSBGRG00000000802(HEYL);ENSBGRG00000001079(TRIM14);ENSBGRG00000001109(HORMAD1);ENSBGRG00000001403(MAP6D1);ENSBGRG00000001434(KRT4);ENSBGRG00000001495(TMEFF2);ENSB…
Biological Process	GO:0010648	negative regulation of cell communication	62	856	1.21347e-06	7.83579e-05	ENSBGRG00000000274(SLAMF1);ENSBGRG00000000802(HEYL);ENSBGRG00000002228(IGFBP5);ENSBGRG00000002408(FRZB);ENSBGRG00000002579(FAIM2);ENSBGRG00000003859(SNAI1);ENSBGRG00000004094(EGR1);ENSBGRG00000004414(RGS2);ENSBGRG00000005411(TNR);ENSBGRG00000006081(RASSF2);ENSBGRG00000006397(ARRDC3);ENSBGRG00000006433(BMPER);ENSBGRG00000006499(DKK2);ENSBGRG00000006565(FBN2);ENSBGRG00000006725(ZC3H12A);ENSBGRG0000…
Biological Process	GO:0007167	enzyme linked receptor protein signaling pathway	49	618	1.42723e-06	9.10504e-05	ENSBGRG00000000197(EPHA3);ENSBGRG00000000461(NR4A3);ENSBGRG00000002228(IGFBP5);ENSBGRG00000003093(PDGFB);ENSBGRG00000003150(EPHB1);ENSBGRG00000004094(EGR1);ENSBGRG00000004789(PML);ENSBGRG00000005082(NPNT);ENSBGRG00000006081(RASSF2);ENSBGRG00000006260(-);ENSBGRG00000006433(BMPER);ENSBGRG00000006565(FBN2);ENSBGRG00000007486(BMP2);ENSBGRG00000007898(APLN);ENSBGRG00000008132(CSRNP1);ENSBGRG0000000863…
Biological Process	GO:0006952	defense response	60	824	1.54222e-06	9.61506e-05	ENSBGRG00000000274(SLAMF1);ENSBGRG00000000298(CD4);ENSBGRG00000001079(TRIM14);ENSBGRG00000003978(SELP);ENSBGRG00000004091(CEBPB);ENSBGRG00000004789(PML);ENSBGRG00000005024(IL1RL1);ENSBGRG00000005552(PLD4);ENSBGRG00000005861(LDLR);ENSBGRG00000005883(LPL);ENSBGRG00000005898(ARG2);ENSBGRG00000006725(ZC3H12A);ENSBGRG00000007486(BMP2);ENSBGRG00000007491(EPHB6);ENSBGRG00000007501(AKNA);ENSBGRG000000075…
Biological Process	GO:0048869	cellular developmental process	148	2684	1.54349e-06	9.61506e-05	ENSBGRG00000000197(EPHA3);ENSBGRG00000000274(SLAMF1);ENSBGRG00000000280(ADARB1);ENSBGRG00000000298(CD4);ENSBGRG00000000461(NR4A3);ENSBGRG00000000475(LY9);ENSBGRG00000000513(MYCL);ENSBGRG00000000523(NR4A1);ENSBGRG00000000802(HEYL);ENSBGRG00000001109(HORMAD1);ENSBGRG00000001126(TCF7);ENSBGRG00000001314(ITGA4);ENSBGRG00000001407(CELSR1);ENSBGRG00000001434(KRT4);ENSBGRG00000001600(OLFM2);ENSBGRG00000…
Biological Process	GO:0070887	cellular response to chemical stimulus	100	1633	1.62667e-06	0.000100154	ENSBGRG00000000197(EPHA3);ENSBGRG00000000274(SLAMF1);ENSBGRG00000000298(CD4);ENSBGRG00000000438(GPR35);ENSBGRG00000000461(NR4A3);ENSBGRG00000000523(NR4A1);ENSBGRG00000000802(HEYL);ENSBGRG00000001126(TCF7);ENSBGRG00000001314(ITGA4);ENSBGRG00000001762(STAT4);ENSBGRG00000002035(KLF4);ENSBGRG00000002228(IGFBP5);ENSBGRG00000002275(P2RY11);ENSBGRG00000003093(PDGFB);ENSBGRG00000003150(EPHB1);ENSBGRG0000…
Biological Process	GO:0050729	positive regulation of inflammatory response	13	68	1.68891e-06	0.000102791	ENSBGRG00000004091(CEBPB);ENSBGRG00000005024(IL1RL1);ENSBGRG00000005861(LDLR);ENSBGRG00000005883(LPL);ENSBGRG00000012224(IDO1);ENSBGRG00000012943(IL17D);ENSBGRG00000013608(SUCNR1);ENSBGRG00000015313(ADAM8);ENSBGRG00000024189(HYAL2);ENSBGRG00000024242(ADORA2B);ENSBGRG00000024291(PTGER4);ENSBGRG00000024615(ETS1);ENSBGRG00000025440(SERPINE1)
Biological Process	GO:0050727	regulation of inflammatory response	24	208	1.73582e-06	0.000104445	ENSBGRG00000004091(CEBPB);ENSBGRG00000005024(IL1RL1);ENSBGRG00000005552(PLD4);ENSBGRG00000005861(LDLR);ENSBGRG00000005883(LPL);ENSBGRG00000006725(ZC3H12A);ENSBGRG00000007501(AKNA);ENSBGRG00000008735(FUT7);ENSBGRG00000010347(SLC7A2);ENSBGRG00000012224(IDO1);ENSBGRG00000012943(IL17D);ENSBGRG00000013608(SUCNR1);ENSBGRG00000014502(NLRP3);ENSBGRG00000015313(ADAM8);ENSBGRG00000018529(C4BPA);ENSBGRG0000…
Biological Process	GO:0048522	positive regulation of cellular process	182	3477	1.84003e-06	0.000109471	ENSBGRG00000000068(ADAMTS1);ENSBGRG00000000197(EPHA3);ENSBGRG00000000274(SLAMF1);ENSBGRG00000000280(ADARB1);ENSBGRG00000000298(CD4);ENSBGRG00000000399(CRLF1);ENSBGRG00000000461(NR4A3);ENSBGRG00000000502(CD244);ENSBGRG00000000523(NR4A1);ENSBGRG00000000776(CCDC80);ENSBGRG00000000802(HEYL);ENSBGRG00000001079(TRIM14);ENSBGRG00000001314(ITGA4);ENSBGRG00000001375(CLSTN2);ENSBGRG00000001600(OLFM2);ENSBG…
Biological Process	GO:0051241	negative regulation of multicellular organismal process	56	757	2.18354e-06	0.000128465	ENSBGRG00000000068(ADAMTS1);ENSBGRG00000000274(SLAMF1);ENSBGRG00000002035(KLF4);ENSBGRG00000002228(IGFBP5);ENSBGRG00000002408(FRZB);ENSBGRG00000002639(SPOCK1);ENSBGRG00000003093(PDGFB);ENSBGRG00000003150(EPHB1);ENSBGRG00000003859(SNAI1);ENSBGRG00000004313(NOCT);ENSBGRG00000004414(RGS2);ENSBGRG00000004789(PML);ENSBGRG00000005024(IL1RL1);ENSBGRG00000005411(TNR);ENSBGRG00000005898(ARG2);ENSBGRG00000…
Biological Process	GO:0045766	positive regulation of angiogenesis	16	104	2.30946e-06	0.00013438	ENSBGRG00000002035(KLF4);ENSBGRG00000004423(NOS3);ENSBGRG00000006169(HK2);ENSBGRG00000006433(BMPER);ENSBGRG00000006725(ZC3H12A);ENSBGRG00000009388(HIF1A);ENSBGRG00000014254(CYP1B1);ENSBGRG00000014737(C5AR1);ENSBGRG00000015008(GATA6);ENSBGRG00000017664(PRKD2);ENSBGRG00000020410(RHOB);ENSBGRG00000021013(CD40);ENSBGRG00000021867(PRKCB);ENSBGRG00000024566(HSPB6);ENSBGRG00000024615(ETS1);ENSBGRG000000…
Biological Process	GO:0048584	positive regulation of response to stimulus	86	1356	2.54563e-06	0.000146512	ENSBGRG00000000274(SLAMF1);ENSBGRG00000000298(CD4);ENSBGRG00000000399(CRLF1);ENSBGRG00000000461(NR4A3);ENSBGRG00000000533(GCSAM);ENSBGRG00000002228(IGFBP5);ENSBGRG00000003093(PDGFB);ENSBGRG00000003978(SELP);ENSBGRG00000004091(CEBPB);ENSBGRG00000004789(PML);ENSBGRG00000005024(IL1RL1);ENSBGRG00000005082(NPNT);ENSBGRG00000005634(P2RY6);ENSBGRG00000005757(ABRA);ENSBGRG00000005861(LDLR);ENSBGRG0000000…
Biological Process	GO:0009719	response to endogenous stimulus	61	857	2.63477e-06	0.000150012	ENSBGRG00000000461(NR4A3);ENSBGRG00000000523(NR4A1);ENSBGRG00000000802(HEYL);ENSBGRG00000001314(ITGA4);ENSBGRG00000002228(IGFBP5);ENSBGRG00000002275(P2RY11);ENSBGRG00000004091(CEBPB);ENSBGRG00000004094(EGR1);ENSBGRG00000004789(PML);ENSBGRG00000005034(P2RX3);ENSBGRG00000005066(TBC1D4);ENSBGRG00000005082(NPNT);ENSBGRG00000005634(P2RY6);ENSBGRG00000005861(LDLR);ENSBGRG00000005883(LPL);ENSBGRG0000000…
Biological Process	GO:0043207	response to external biotic stimulus	41	493	3.32835e-06	0.000185512	ENSBGRG00000000298(CD4);ENSBGRG00000000776(CCDC80);ENSBGRG00000004091(CEBPB);ENSBGRG00000004313(NOCT);ENSBGRG00000004500(RGS1);ENSBGRG00000005883(LPL);ENSBGRG00000005898(ARG2);ENSBGRG00000006725(ZC3H12A);ENSBGRG00000007486(BMP2);ENSBGRG00000010171(SERPINB9);ENSBGRG00000011234(TRIB1);ENSBGRG00000011996(IFI6);ENSBGRG00000012224(IDO1);ENSBGRG00000014066(MX1);ENSBGRG00000014366(MS4A1);ENSBGRG00000014…
Biological Process	GO:0051707	response to other organism	41	493	3.32835e-06	0.000185512	ENSBGRG00000000298(CD4);ENSBGRG00000000776(CCDC80);ENSBGRG00000004091(CEBPB);ENSBGRG00000004313(NOCT);ENSBGRG00000004500(RGS1);ENSBGRG00000005883(LPL);ENSBGRG00000005898(ARG2);ENSBGRG00000006725(ZC3H12A);ENSBGRG00000007486(BMP2);ENSBGRG00000010171(SERPINB9);ENSBGRG00000011234(TRIB1);ENSBGRG00000011996(IFI6);ENSBGRG00000012224(IDO1);ENSBGRG00000014066(MX1);ENSBGRG00000014366(MS4A1);ENSBGRG00000014…
Biological Process	GO:0007162	negative regulation of cell adhesion	21	173	3.4287e-06	0.000189114	ENSBGRG00000002035(KLF4);ENSBGRG00000002639(SPOCK1);ENSBGRG00000004091(CEBPB);ENSBGRG00000005411(TNR);ENSBGRG00000005898(ARG2);ENSBGRG00000006725(ZC3H12A);ENSBGRG00000007486(BMP2);ENSBGRG00000007501(AKNA);ENSBGRG00000007548(PDE3B);ENSBGRG00000010659(UBASH3B);ENSBGRG00000011590(NRARP);ENSBGRG00000012224(IDO1);ENSBGRG00000014254(CYP1B1);ENSBGRG00000019051(PAG1);ENSBGRG00000019171(TBX21);ENSBGRG0000…
Biological Process	GO:0065007	biological regulation	377	8479	3.86355e-06	0.000210902	ENSBGRG00000000068(ADAMTS1);ENSBGRG00000000197(EPHA3);ENSBGRG00000000274(SLAMF1);ENSBGRG00000000280(ADARB1);ENSBGRG00000000285(CIART);ENSBGRG00000000298(CD4);ENSBGRG00000000399(CRLF1);ENSBGRG00000000438(GPR35);ENSBGRG00000000461(NR4A3);ENSBGRG00000000475(LY9);ENSBGRG00000000502(CD244);ENSBGRG00000000513(MYCL);ENSBGRG00000000523(NR4A1);ENSBGRG00000000533(GCSAM);ENSBGRG00000000735(S1PR4);ENSBGRG000…
Biological Process	GO:0032879	regulation of localization	101	1689	4.14556e-06	0.000223987	ENSBGRG00000000068(ADAMTS1);ENSBGRG00000000197(EPHA3);ENSBGRG00000000274(SLAMF1);ENSBGRG00000000280(ADARB1);ENSBGRG00000000298(CD4);ENSBGRG00000000438(GPR35);ENSBGRG00000000461(NR4A3);ENSBGRG00000000502(CD244);ENSBGRG00000000533(GCSAM);ENSBGRG00000001495(TMEFF2);ENSBGRG00000002035(KLF4);ENSBGRG00000002228(IGFBP5);ENSBGRG00000003093(PDGFB);ENSBGRG00000003402(TRIM17);ENSBGRG00000003825(PLK3);ENSBGR…
Biological Process	GO:0009607	response to biotic stimulus	42	516	4.33764e-06	0.000231998	ENSBGRG00000000298(CD4);ENSBGRG00000000776(CCDC80);ENSBGRG00000004091(CEBPB);ENSBGRG00000004313(NOCT);ENSBGRG00000004500(RGS1);ENSBGRG00000005883(LPL);ENSBGRG00000005898(ARG2);ENSBGRG00000006725(ZC3H12A);ENSBGRG00000007486(BMP2);ENSBGRG00000010171(SERPINB9);ENSBGRG00000011234(TRIB1);ENSBGRG00000011996(IFI6);ENSBGRG00000012224(IDO1);ENSBGRG00000014066(MX1);ENSBGRG00000014366(MS4A1);ENSBGRG00000014…
Biological Process	GO:0002694	regulation of leukocyte activation	31	330	4.81973e-06	0.000255204	ENSBGRG00000000274(SLAMF1);ENSBGRG00000000298(CD4);ENSBGRG00000000461(NR4A3);ENSBGRG00000002311(CD80);ENSBGRG00000004091(CEBPB);ENSBGRG00000005024(IL1RL1);ENSBGRG00000005178(PRDM1);ENSBGRG00000005861(LDLR);ENSBGRG00000005898(ARG2);ENSBGRG00000006195(SIT1);ENSBGRG00000006441(RAC2);ENSBGRG00000006725(ZC3H12A);ENSBGRG00000007491(EPHB6);ENSBGRG00000008679(CLNK);ENSBGRG00000009722(MAPK8IP1);ENSBGRG000…
Biological Process	GO:0010605	negative regulation of macromolecule metabolic process	96	1590	5.06615e-06	0.000265041	ENSBGRG00000000280(ADARB1);ENSBGRG00000000285(CIART);ENSBGRG00000000461(NR4A3);ENSBGRG00000000523(NR4A1);ENSBGRG00000000802(HEYL);ENSBGRG00000001079(TRIM14);ENSBGRG00000001495(TMEFF2);ENSBGRG00000002035(KLF4);ENSBGRG00000002228(IGFBP5);ENSBGRG00000002639(SPOCK1);ENSBGRG00000003093(PDGFB);ENSBGRG00000003120(SIM2);ENSBGRG00000003739(ETS2);ENSBGRG00000003825(PLK3);ENSBGRG00000003859(SNAI1);ENSBGRG00…
Biological Process	GO:0035295	tube development	38	449	5.1056e-06	0.000265041	ENSBGRG00000000399(CRLF1);ENSBGRG00000000461(NR4A3);ENSBGRG00000000802(HEYL);ENSBGRG00000001407(CELSR1);ENSBGRG00000002228(IGFBP5);ENSBGRG00000003120(SIM2);ENSBGRG00000003554(ADAMTS2);ENSBGRG00000004375(SLC7A11);ENSBGRG00000004789(PML);ENSBGRG00000005082(NPNT);ENSBGRG00000005178(PRDM1);ENSBGRG00000005898(ARG2);ENSBGRG00000006433(BMPER);ENSBGRG00000007486(BMP2);ENSBGRG00000008113(PGF);ENSBGRG00000…
Biological Process	GO:0040017	positive regulation of locomotion	32	349	5.63826e-06	0.00028985	ENSBGRG00000000068(ADAMTS1);ENSBGRG00000000274(SLAMF1);ENSBGRG00000000298(CD4);ENSBGRG00000000461(NR4A3);ENSBGRG00000002228(IGFBP5);ENSBGRG00000003093(PDGFB);ENSBGRG00000003859(SNAI1);ENSBGRG00000003978(SELP);ENSBGRG00000004423(NOS3);ENSBGRG00000006441(RAC2);ENSBGRG00000006725(ZC3H12A);ENSBGRG00000007486(BMP2);ENSBGRG00000008735(FUT7);ENSBGRG00000009388(HIF1A);ENSBGRG00000010151(MOSPD2);ENSBGRG00…
Biological Process	GO:0009892	negative regulation of metabolic process	103	1745	5.8024e-06	0.00029542	ENSBGRG00000000280(ADARB1);ENSBGRG00000000285(CIART);ENSBGRG00000000461(NR4A3);ENSBGRG00000000523(NR4A1);ENSBGRG00000000802(HEYL);ENSBGRG00000001079(TRIM14);ENSBGRG00000001495(TMEFF2);ENSBGRG00000002035(KLF4);ENSBGRG00000002228(IGFBP5);ENSBGRG00000002639(SPOCK1);ENSBGRG00000003093(PDGFB);ENSBGRG00000003120(SIM2);ENSBGRG00000003739(ETS2);ENSBGRG00000003825(PLK3);ENSBGRG00000003859(SNAI1);ENSBGRG00…
Biological Process	GO:0002684	positive regulation of immune system process	46	600	7.41584e-06	0.000371483	ENSBGRG00000000274(SLAMF1);ENSBGRG00000000298(CD4);ENSBGRG00000000461(NR4A3);ENSBGRG00000000502(CD244);ENSBGRG00000000533(GCSAM);ENSBGRG00000002311(CD80);ENSBGRG00000003978(SELP);ENSBGRG00000005024(IL1RL1);ENSBGRG00000006441(RAC2);ENSBGRG00000006525(DCSTAMP);ENSBGRG00000006725(ZC3H12A);ENSBGRG00000007491(EPHB6);ENSBGRG00000008094(KLF10);ENSBGRG00000008679(CLNK);ENSBGRG00000008735(FUT7);ENSBGRG000…
Biological Process	GO:1904705	regulation of vascular smooth muscle cell proliferation	8	28	7.50683e-06	0.000371483	ENSBGRG00000000068(ADAMTS1);ENSBGRG00000000461(NR4A3);ENSBGRG00000002228(IGFBP5);ENSBGRG00000003093(PDGFB);ENSBGRG00000005634(P2RY6);ENSBGRG00000007898(APLN);ENSBGRG00000017767(MYOCD);ENSBGRG00000024565(JUN)
Biological Process	GO:1990874	vascular smooth muscle cell proliferation	8	28	7.50683e-06	0.000371483	ENSBGRG00000000068(ADAMTS1);ENSBGRG00000000461(NR4A3);ENSBGRG00000002228(IGFBP5);ENSBGRG00000003093(PDGFB);ENSBGRG00000005634(P2RY6);ENSBGRG00000007898(APLN);ENSBGRG00000017767(MYOCD);ENSBGRG00000024565(JUN)
Biological Process	GO:0032103	positive regulation of response to external stimulus	23	212	8.07455e-06	0.000395877	ENSBGRG00000000274(SLAMF1);ENSBGRG00000003093(PDGFB);ENSBGRG00000004091(CEBPB);ENSBGRG00000005024(IL1RL1);ENSBGRG00000005861(LDLR);ENSBGRG00000005883(LPL);ENSBGRG00000006169(HK2);ENSBGRG00000006441(RAC2);ENSBGRG00000009388(HIF1A);ENSBGRG00000010151(MOSPD2);ENSBGRG00000012224(IDO1);ENSBGRG00000012924(STX3);ENSBGRG00000012943(IL17D);ENSBGRG00000013608(SUCNR1);ENSBGRG00000014737(C5AR1);ENSBGRG000000…
Biological Process	GO:1903036	positive regulation of response to wounding	15	102	8.42886e-06	0.000409457	ENSBGRG00000003978(SELP);ENSBGRG00000004091(CEBPB);ENSBGRG00000005024(IL1RL1);ENSBGRG00000005861(LDLR);ENSBGRG00000005883(LPL);ENSBGRG00000012224(IDO1);ENSBGRG00000012943(IL17D);ENSBGRG00000013608(SUCNR1);ENSBGRG00000015313(ADAM8);ENSBGRG00000021582(-);ENSBGRG00000024189(HYAL2);ENSBGRG00000024242(ADORA2B);ENSBGRG00000024291(PTGER4);ENSBGRG00000024615(ETS1);ENSBGRG00000025440(SERPINE1)
Biological Process	GO:0050789	regulation of biological process	362	8121	8.59093e-06	0.000413536	ENSBGRG00000000068(ADAMTS1);ENSBGRG00000000197(EPHA3);ENSBGRG00000000274(SLAMF1);ENSBGRG00000000280(ADARB1);ENSBGRG00000000285(CIART);ENSBGRG00000000298(CD4);ENSBGRG00000000399(CRLF1);ENSBGRG00000000438(GPR35);ENSBGRG00000000461(NR4A3);ENSBGRG00000000475(LY9);ENSBGRG00000000502(CD244);ENSBGRG00000000513(MYCL);ENSBGRG00000000523(NR4A1);ENSBGRG00000000533(GCSAM);ENSBGRG00000000735(S1PR4);ENSBGRG000…
Biological Process	GO:0044700	single organism signaling	213	4303	8.74472e-06	0.000417147	ENSBGRG00000000197(EPHA3);ENSBGRG00000000274(SLAMF1);ENSBGRG00000000280(ADARB1);ENSBGRG00000000298(CD4);ENSBGRG00000000399(CRLF1);ENSBGRG00000000438(GPR35);ENSBGRG00000000461(NR4A3);ENSBGRG00000000533(GCSAM);ENSBGRG00000000735(S1PR4);ENSBGRG00000000748(GNA15);ENSBGRG00000000802(HEYL);ENSBGRG00000001067(MOB3B);ENSBGRG00000001126(TCF7);ENSBGRG00000001375(CLSTN2);ENSBGRG00000001407(CELSR1);ENSBGRG00…
Biological Process	GO:0043408	regulation of MAPK cascade	36	426	9.38481e-06	0.000443684	ENSBGRG00000000274(SLAMF1);ENSBGRG00000000298(CD4);ENSBGRG00000003093(PDGFB);ENSBGRG00000003150(EPHB1);ENSBGRG00000004414(RGS2);ENSBGRG00000005082(NPNT);ENSBGRG00000005634(P2RY6);ENSBGRG00000006081(RASSF2);ENSBGRG00000006260(-);ENSBGRG00000006433(BMPER);ENSBGRG00000006725(ZC3H12A);ENSBGRG00000007486(BMP2);ENSBGRG00000008397(MID1);ENSBGRG00000008972(GADD45A);ENSBGRG00000009722(MAPK8IP1);ENSBGRG000…
Biological Process	GO:0010629	negative regulation of gene expression	70	1072	9.49834e-06	0.000445077	ENSBGRG00000000285(CIART);ENSBGRG00000000461(NR4A3);ENSBGRG00000000802(HEYL);ENSBGRG00000001079(TRIM14);ENSBGRG00000002035(KLF4);ENSBGRG00000002228(IGFBP5);ENSBGRG00000003093(PDGFB);ENSBGRG00000003120(SIM2);ENSBGRG00000003739(ETS2);ENSBGRG00000003825(PLK3);ENSBGRG00000003859(SNAI1);ENSBGRG00000004091(CEBPB);ENSBGRG00000004094(EGR1);ENSBGRG00000004313(NOCT);ENSBGRG00000004789(PML);ENSBGRG000000051…
Biological Process	GO:0007154	cell communication	216	4382	9.68608e-06	0.000449893	ENSBGRG00000000197(EPHA3);ENSBGRG00000000274(SLAMF1);ENSBGRG00000000280(ADARB1);ENSBGRG00000000298(CD4);ENSBGRG00000000399(CRLF1);ENSBGRG00000000438(GPR35);ENSBGRG00000000461(NR4A3);ENSBGRG00000000533(GCSAM);ENSBGRG00000000735(S1PR4);ENSBGRG00000000748(GNA15);ENSBGRG00000000802(HEYL);ENSBGRG00000001067(MOB3B);ENSBGRG00000001126(TCF7);ENSBGRG00000001375(CLSTN2);ENSBGRG00000001407(CELSR1);ENSBGRG00…
Biological Process	GO:0007165	signal transduction	201	4021	1.0075e-05	0.000463886	ENSBGRG00000000197(EPHA3);ENSBGRG00000000274(SLAMF1);ENSBGRG00000000298(CD4);ENSBGRG00000000399(CRLF1);ENSBGRG00000000438(GPR35);ENSBGRG00000000461(NR4A3);ENSBGRG00000000533(GCSAM);ENSBGRG00000000735(S1PR4);ENSBGRG00000000748(GNA15);ENSBGRG00000000802(HEYL);ENSBGRG00000001067(MOB3B);ENSBGRG00000001126(TCF7);ENSBGRG00000001407(CELSR1);ENSBGRG00000001762(STAT4);ENSBGRG00000002035(KLF4);ENSBGRG00000…
Biological Process	GO:0050794	regulation of cellular process	348	7756	1.02566e-05	0.000465295	ENSBGRG00000000068(ADAMTS1);ENSBGRG00000000197(EPHA3);ENSBGRG00000000274(SLAMF1);ENSBGRG00000000280(ADARB1);ENSBGRG00000000285(CIART);ENSBGRG00000000298(CD4);ENSBGRG00000000399(CRLF1);ENSBGRG00000000438(GPR35);ENSBGRG00000000461(NR4A3);ENSBGRG00000000502(CD244);ENSBGRG00000000513(MYCL);ENSBGRG00000000523(NR4A1);ENSBGRG00000000533(GCSAM);ENSBGRG00000000735(S1PR4);ENSBGRG00000000748(GNA15);ENSBGRG0…
Biological Process	GO:0045444	fat cell differentiation	20	171	1.02813e-05	0.000465295	ENSBGRG00000000461(NR4A3);ENSBGRG00000000523(NR4A1);ENSBGRG00000002035(KLF4);ENSBGRG00000002408(FRZB);ENSBGRG00000002473(LRRC8C);ENSBGRG00000004091(CEBPB);ENSBGRG00000004313(NOCT);ENSBGRG00000004414(RGS2);ENSBGRG00000005883(LPL);ENSBGRG00000006725(ZC3H12A);ENSBGRG00000007486(BMP2);ENSBGRG00000007951(NR4A2);ENSBGRG00000010766(INSIG1);ENSBGRG00000012696(LAMA4);ENSBGRG00000014770(TRIB3);ENSBGRG00000…
Biological Process	GO:0071310	cellular response to organic substance	82	1322	1.05345e-05	0.000472713	ENSBGRG00000000197(EPHA3);ENSBGRG00000000298(CD4);ENSBGRG00000000438(GPR35);ENSBGRG00000000461(NR4A3);ENSBGRG00000000523(NR4A1);ENSBGRG00000000802(HEYL);ENSBGRG00000001126(TCF7);ENSBGRG00000001314(ITGA4);ENSBGRG00000001762(STAT4);ENSBGRG00000002035(KLF4);ENSBGRG00000002228(IGFBP5);ENSBGRG00000002275(P2RY11);ENSBGRG00000003093(PDGFB);ENSBGRG00000004091(CEBPB);ENSBGRG00000004094(EGR1);ENSBGRG000000…
Biological Process	GO:0023052	signaling	213	4315	1.0719e-05	0.000476948	ENSBGRG00000000197(EPHA3);ENSBGRG00000000274(SLAMF1);ENSBGRG00000000280(ADARB1);ENSBGRG00000000298(CD4);ENSBGRG00000000399(CRLF1);ENSBGRG00000000438(GPR35);ENSBGRG00000000461(NR4A3);ENSBGRG00000000533(GCSAM);ENSBGRG00000000735(S1PR4);ENSBGRG00000000748(GNA15);ENSBGRG00000000802(HEYL);ENSBGRG00000001067(MOB3B);ENSBGRG00000001126(TCF7);ENSBGRG00000001375(CLSTN2);ENSBGRG00000001407(CELSR1);ENSBGRG00…
Biological Process	GO:0006928	movement of cell or subcellular component	80	1283	1.13485e-05	0.00050075	ENSBGRG00000000068(ADAMTS1);ENSBGRG00000000274(SLAMF1);ENSBGRG00000000280(ADARB1);ENSBGRG00000000461(NR4A3);ENSBGRG00000000533(GCSAM);ENSBGRG00000001314(ITGA4);ENSBGRG00000001407(CELSR1);ENSBGRG00000001495(TMEFF2);ENSBGRG00000002035(KLF4);ENSBGRG00000002228(IGFBP5);ENSBGRG00000002637(ITGB7);ENSBGRG00000003093(PDGFB);ENSBGRG00000003150(EPHB1);ENSBGRG00000003859(SNAI1);ENSBGRG00000003978(SELP);ENSB…
Biological Process	GO:0051716	cellular response to stimulus	239	4967	1.33774e-05	0.000585398	ENSBGRG00000000197(EPHA3);ENSBGRG00000000274(SLAMF1);ENSBGRG00000000298(CD4);ENSBGRG00000000356(SPATA18);ENSBGRG00000000399(CRLF1);ENSBGRG00000000438(GPR35);ENSBGRG00000000461(NR4A3);ENSBGRG00000000523(NR4A1);ENSBGRG00000000533(GCSAM);ENSBGRG00000000735(S1PR4);ENSBGRG00000000748(GNA15);ENSBGRG00000000802(HEYL);ENSBGRG00000001067(MOB3B);ENSBGRG00000001126(TCF7);ENSBGRG00000001314(ITGA4);ENSBGRG000…
Biological Process	GO:0072001	renal system development	22	204	1.39352e-05	0.00060481	ENSBGRG00000000068(ADAMTS1);ENSBGRG00000000399(CRLF1);ENSBGRG00000000802(HEYL);ENSBGRG00000003093(PDGFB);ENSBGRG00000005082(NPNT);ENSBGRG00000005898(ARG2);ENSBGRG00000006433(BMPER);ENSBGRG00000007486(BMP2);ENSBGRG00000008113(PGF);ENSBGRG00000008878(ADAMTS16);ENSBGRG00000012460(COL4A4);ENSBGRG00000016750(TIPARP);ENSBGRG00000017767(MYOCD);ENSBGRG00000019398(TGFB1);ENSBGRG00000021757(GPR4);ENSBGRG00…
Biological Process	GO:1902531	regulation of intracellular signal transduction	68	1047	1.5414e-05	0.000663553	ENSBGRG00000000274(SLAMF1);ENSBGRG00000000298(CD4);ENSBGRG00000000399(CRLF1);ENSBGRG00000001067(MOB3B);ENSBGRG00000002228(IGFBP5);ENSBGRG00000003093(PDGFB);ENSBGRG00000003150(EPHB1);ENSBGRG00000003859(SNAI1);ENSBGRG00000003978(SELP);ENSBGRG00000004414(RGS2);ENSBGRG00000005082(NPNT);ENSBGRG00000005634(P2RY6);ENSBGRG00000005757(ABRA);ENSBGRG00000006081(RASSF2);ENSBGRG00000006260(-);ENSBGRG000000064…
Biological Process	GO:0001667	ameboidal-type cell migration	27	286	1.80467e-05	0.000757795	ENSBGRG00000001314(ITGA4);ENSBGRG00000002035(KLF4);ENSBGRG00000002637(ITGB7);ENSBGRG00000003093(PDGFB);ENSBGRG00000004423(NOS3);ENSBGRG00000004789(PML);ENSBGRG00000006433(BMPER);ENSBGRG00000006725(ZC3H12A);ENSBGRG00000008972(GADD45A);ENSBGRG00000009388(HIF1A);ENSBGRG00000009758(GJA1);ENSBGRG00000014254(CYP1B1);ENSBGRG00000014320(STC1);ENSBGRG00000017664(PRKD2);ENSBGRG00000019398(TGFB1);ENSBGRG000…
Biological Process	GO:0001819	positive regulation of cytokine production	27	286	1.80467e-05	0.000757795	ENSBGRG00000000274(SLAMF1);ENSBGRG00000000461(NR4A3);ENSBGRG00000000475(LY9);ENSBGRG00000000502(CD244);ENSBGRG00000004091(CEBPB);ENSBGRG00000004094(EGR1);ENSBGRG00000005024(IL1RL1);ENSBGRG00000005883(LPL);ENSBGRG00000008246(TNFRSF8);ENSBGRG00000008679(CLNK);ENSBGRG00000009388(HIF1A);ENSBGRG00000012224(IDO1);ENSBGRG00000012943(IL17D);ENSBGRG00000014254(CYP1B1);ENSBGRG00000014502(NLRP3);ENSBGRG0000…
Biological Process	GO:0009887	organ morphogenesis	50	697	1.81723e-05	0.000757795	ENSBGRG00000000068(ADAMTS1);ENSBGRG00000000280(ADARB1);ENSBGRG00000000461(NR4A3);ENSBGRG00000000802(HEYL);ENSBGRG00000001407(CELSR1);ENSBGRG00000002228(IGFBP5);ENSBGRG00000002408(FRZB);ENSBGRG00000003150(EPHB1);ENSBGRG00000003859(SNAI1);ENSBGRG00000004091(CEBPB);ENSBGRG00000004789(PML);ENSBGRG00000005082(NPNT);ENSBGRG00000005178(PRDM1);ENSBGRG00000005303(NPY1R);ENSBGRG00000005485(RELT);ENSBGRG000…
Biological Process	GO:0006955	immune response	56	813	1.81949e-05	0.000757795	ENSBGRG00000000274(SLAMF1);ENSBGRG00000000298(CD4);ENSBGRG00000000461(NR4A3);ENSBGRG00000000475(LY9);ENSBGRG00000000502(CD244);ENSBGRG00000000533(GCSAM);ENSBGRG00000001079(TRIM14);ENSBGRG00000004789(PML);ENSBGRG00000005024(IL1RL1);ENSBGRG00000005898(ARG2);ENSBGRG00000006441(RAC2);ENSBGRG00000006446(CTSL);ENSBGRG00000006725(ZC3H12A);ENSBGRG00000007491(EPHB6);ENSBGRG00000007559(PARP14);ENSBGRG00000…
Biological Process	GO:1904752	regulation of vascular associated smooth muscle cell migration	5	10	1.83187e-05	0.000757795	ENSBGRG00000000068(ADAMTS1);ENSBGRG00000000461(NR4A3);ENSBGRG00000002228(IGFBP5);ENSBGRG00000003093(PDGFB);ENSBGRG00000017767(MYOCD)
Biological Process	GO:0001822	kidney development	21	193	1.90186e-05	0.000780649	ENSBGRG00000000068(ADAMTS1);ENSBGRG00000000399(CRLF1);ENSBGRG00000000802(HEYL);ENSBGRG00000003093(PDGFB);ENSBGRG00000005082(NPNT);ENSBGRG00000005898(ARG2);ENSBGRG00000006433(BMPER);ENSBGRG00000007486(BMP2);ENSBGRG00000008113(PGF);ENSBGRG00000008878(ADAMTS16);ENSBGRG00000012460(COL4A4);ENSBGRG00000016750(TIPARP);ENSBGRG00000019398(TGFB1);ENSBGRG00000021757(GPR4);ENSBGRG00000022643(SMAD7);ENSBGRG00…
Biological Process	GO:0070848	response to growth factor	34	407	2.11533e-05	0.000861592	ENSBGRG00000000802(HEYL);ENSBGRG00000002035(KLF4);ENSBGRG00000003093(PDGFB);ENSBGRG00000004094(EGR1);ENSBGRG00000004789(PML);ENSBGRG00000005082(NPNT);ENSBGRG00000006433(BMPER);ENSBGRG00000006565(FBN2);ENSBGRG00000007394(RUNX3);ENSBGRG00000007486(BMP2);ENSBGRG00000007898(APLN);ENSBGRG00000009096(FOS);ENSBGRG00000009388(HIF1A);ENSBGRG00000010458(KCP);ENSBGRG00000011030(HPGD);ENSBGRG00000014871(PTPN…
Biological Process	GO:0014909	smooth muscle cell migration	8	32	2.21556e-05	0.000891255	ENSBGRG00000000068(ADAMTS1);ENSBGRG00000000461(NR4A3);ENSBGRG00000002228(IGFBP5);ENSBGRG00000003093(PDGFB);ENSBGRG00000008639(PLAT);ENSBGRG00000011234(TRIB1);ENSBGRG00000017767(MYOCD);ENSBGRG00000025440(SERPINE1)
Biological Process	GO:0000165	MAPK cascade	37	461	2.22183e-05	0.000891255	ENSBGRG00000000274(SLAMF1);ENSBGRG00000000298(CD4);ENSBGRG00000003093(PDGFB);ENSBGRG00000003150(EPHB1);ENSBGRG00000004414(RGS2);ENSBGRG00000005082(NPNT);ENSBGRG00000005634(P2RY6);ENSBGRG00000006081(RASSF2);ENSBGRG00000006260(-);ENSBGRG00000006433(BMPER);ENSBGRG00000006725(ZC3H12A);ENSBGRG00000007486(BMP2);ENSBGRG00000008397(MID1);ENSBGRG00000008972(GADD45A);ENSBGRG00000009722(MAPK8IP1);ENSBGRG000…
Biological Process	GO:0023014	signal transduction by protein phosphorylation	37	464	2.55852e-05	0.0010186	ENSBGRG00000000274(SLAMF1);ENSBGRG00000000298(CD4);ENSBGRG00000003093(PDGFB);ENSBGRG00000003150(EPHB1);ENSBGRG00000004414(RGS2);ENSBGRG00000005082(NPNT);ENSBGRG00000005634(P2RY6);ENSBGRG00000006081(RASSF2);ENSBGRG00000006260(-);ENSBGRG00000006433(BMPER);ENSBGRG00000006725(ZC3H12A);ENSBGRG00000007486(BMP2);ENSBGRG00000008397(MID1);ENSBGRG00000008972(GADD45A);ENSBGRG00000009722(MAPK8IP1);ENSBGRG000…
Biological Process	GO:1904707	positive regulation of vascular smooth muscle cell proliferation	6	17	2.81575e-05	0.00111264	ENSBGRG00000000068(ADAMTS1);ENSBGRG00000000461(NR4A3);ENSBGRG00000002228(IGFBP5);ENSBGRG00000003093(PDGFB);ENSBGRG00000005634(P2RY6);ENSBGRG00000024565(JUN)
Biological Process	GO:0051249	regulation of lymphocyte activation	26	277	2.84354e-05	0.0011153	ENSBGRG00000000274(SLAMF1);ENSBGRG00000000298(CD4);ENSBGRG00000002311(CD80);ENSBGRG00000004091(CEBPB);ENSBGRG00000005178(PRDM1);ENSBGRG00000005898(ARG2);ENSBGRG00000006195(SIT1);ENSBGRG00000006441(RAC2);ENSBGRG00000006725(ZC3H12A);ENSBGRG00000007491(EPHB6);ENSBGRG00000008679(CLNK);ENSBGRG00000009722(MAPK8IP1);ENSBGRG00000011590(NRARP);ENSBGRG00000012224(IDO1);ENSBGRG00000015313(ADAM8);ENSBGRG0000…
Biological Process	GO:0002683	negative regulation of immune system process	27	294	2.94928e-05	0.00114827	ENSBGRG00000000274(SLAMF1);ENSBGRG00000000533(GCSAM);ENSBGRG00000004091(CEBPB);ENSBGRG00000005024(IL1RL1);ENSBGRG00000005861(LDLR);ENSBGRG00000005898(ARG2);ENSBGRG00000006725(ZC3H12A);ENSBGRG00000007559(PARP14);ENSBGRG00000008679(CLNK);ENSBGRG00000010171(SERPINB9);ENSBGRG00000010659(UBASH3B);ENSBGRG00000011234(TRIB1);ENSBGRG00000011590(NRARP);ENSBGRG00000012224(IDO1);ENSBGRG00000012943(IL17D);ENS…
Biological Process	GO:0071363	cellular response to growth factor stimulus	33	397	3.08945e-05	0.00119406	ENSBGRG00000000802(HEYL);ENSBGRG00000002035(KLF4);ENSBGRG00000003093(PDGFB);ENSBGRG00000004094(EGR1);ENSBGRG00000004789(PML);ENSBGRG00000005082(NPNT);ENSBGRG00000006433(BMPER);ENSBGRG00000006565(FBN2);ENSBGRG00000007486(BMP2);ENSBGRG00000007898(APLN);ENSBGRG00000009096(FOS);ENSBGRG00000009388(HIF1A);ENSBGRG00000010458(KCP);ENSBGRG00000011030(HPGD);ENSBGRG00000014871(PTPN12);ENSBGRG00000015008(GAT…
Biological Process	GO:0031347	regulation of defense response	33	398	3.24889e-05	0.00123862	ENSBGRG00000004091(CEBPB);ENSBGRG00000005024(IL1RL1);ENSBGRG00000005552(PLD4);ENSBGRG00000005861(LDLR);ENSBGRG00000005883(LPL);ENSBGRG00000005898(ARG2);ENSBGRG00000006725(ZC3H12A);ENSBGRG00000007501(AKNA);ENSBGRG00000007559(PARP14);ENSBGRG00000008679(CLNK);ENSBGRG00000008735(FUT7);ENSBGRG00000009247(ZBP1);ENSBGRG00000010171(SERPINB9);ENSBGRG00000010347(SLC7A2);ENSBGRG00000012224(IDO1);ENSBGRG0000…
Biological Process	GO:1904738	vascular associated smooth muscle cell migration	5	11	3.25153e-05	0.00123862	ENSBGRG00000000068(ADAMTS1);ENSBGRG00000000461(NR4A3);ENSBGRG00000002228(IGFBP5);ENSBGRG00000003093(PDGFB);ENSBGRG00000017767(MYOCD)
Biological Process	GO:0022603	regulation of anatomical structure morphogenesis	50	718	3.95405e-05	0.00149548	ENSBGRG00000000068(ADAMTS1);ENSBGRG00000001407(CELSR1);ENSBGRG00000002035(KLF4);ENSBGRG00000003859(SNAI1);ENSBGRG00000004423(NOS3);ENSBGRG00000004789(PML);ENSBGRG00000005411(TNR);ENSBGRG00000006169(HK2);ENSBGRG00000006433(BMPER);ENSBGRG00000006525(DCSTAMP);ENSBGRG00000006606(RIMS2);ENSBGRG00000006725(ZC3H12A);ENSBGRG00000007486(BMP2);ENSBGRG00000007548(PDE3B);ENSBGRG00000008113(PGF);ENSBGRG000000…
Biological Process	GO:0002521	leukocyte differentiation	30	351	4.22885e-05	0.0015783	ENSBGRG00000000274(SLAMF1);ENSBGRG00000000298(CD4);ENSBGRG00000000475(LY9);ENSBGRG00000001126(TCF7);ENSBGRG00000004091(CEBPB);ENSBGRG00000004094(EGR1);ENSBGRG00000005178(PRDM1);ENSBGRG00000006081(RASSF2);ENSBGRG00000006525(DCSTAMP);ENSBGRG00000006725(ZC3H12A);ENSBGRG00000008094(KLF10);ENSBGRG00000008735(FUT7);ENSBGRG00000009096(FOS);ENSBGRG00000010659(UBASH3B);ENSBGRG00000011234(TRIB1);ENSBGRG000…
Biological Process	GO:0006939	smooth muscle contraction	10	55	4.23265e-05	0.0015783	ENSBGRG00000003414(SPX);ENSBGRG00000004414(RGS2);ENSBGRG00000005034(P2RX3);ENSBGRG00000005082(NPNT);ENSBGRG00000017767(MYOCD);ENSBGRG00000018281(ADRB2);ENSBGRG00000020144(GRIP2);ENSBGRG00000020314(EDNRB);ENSBGRG00000021585(TRPV1);ENSBGRG00000024242(ADORA2B)
Biological Process	GO:0031102	neuron projection regeneration	7	26	4.34306e-05	0.00160815	ENSBGRG00000002035(KLF4);ENSBGRG00000004856(MATN2);ENSBGRG00000005411(TNR);ENSBGRG00000008962(PTPRF);ENSBGRG00000023318(KIAA0319);ENSBGRG00000024565(JUN);ENSBGRG00000024867(RTN4RL1)
Biological Process	GO:1902679	negative regulation of RNA biosynthetic process	56	839	4.40218e-05	0.00161872	ENSBGRG00000000285(CIART);ENSBGRG00000000461(NR4A3);ENSBGRG00000000802(HEYL);ENSBGRG00000001079(TRIM14);ENSBGRG00000002035(KLF4);ENSBGRG00000003093(PDGFB);ENSBGRG00000003120(SIM2);ENSBGRG00000003739(ETS2);ENSBGRG00000003825(PLK3);ENSBGRG00000003859(SNAI1);ENSBGRG00000004091(CEBPB);ENSBGRG00000004094(EGR1);ENSBGRG00000004789(PML);ENSBGRG00000005178(PRDM1);ENSBGRG00000006725(ZC3H12A);ENSBGRG0000000…
Biological Process	GO:1901700	response to oxygen-containing compound	51	741	4.48262e-05	0.00163099	ENSBGRG00000000197(EPHA3);ENSBGRG00000000461(NR4A3);ENSBGRG00000000523(NR4A1);ENSBGRG00000001314(ITGA4);ENSBGRG00000002035(KLF4);ENSBGRG00000002228(IGFBP5);ENSBGRG00000002275(P2RY11);ENSBGRG00000003825(PLK3);ENSBGRG00000004091(CEBPB);ENSBGRG00000004094(EGR1);ENSBGRG00000004313(NOCT);ENSBGRG00000004423(NOS3);ENSBGRG00000005034(P2RX3);ENSBGRG00000005066(TBC1D4);ENSBGRG00000005634(P2RY6);ENSBGRG0000…
Biological Process	GO:2000147	positive regulation of cell motility	29	335	4.49716e-05	0.00163099	ENSBGRG00000000068(ADAMTS1);ENSBGRG00000000274(SLAMF1);ENSBGRG00000000461(NR4A3);ENSBGRG00000002228(IGFBP5);ENSBGRG00000003093(PDGFB);ENSBGRG00000003859(SNAI1);ENSBGRG00000003978(SELP);ENSBGRG00000004423(NOS3);ENSBGRG00000006441(RAC2);ENSBGRG00000006725(ZC3H12A);ENSBGRG00000007486(BMP2);ENSBGRG00000008735(FUT7);ENSBGRG00000009388(HIF1A);ENSBGRG00000010151(MOSPD2);ENSBGRG00000012482(CCR6);ENSBGRG0…
Biological Process	GO:0071495	cellular response to endogenous stimulus	50	723	4.72521e-05	0.00169262	ENSBGRG00000000461(NR4A3);ENSBGRG00000000523(NR4A1);ENSBGRG00000000802(HEYL);ENSBGRG00000001314(ITGA4);ENSBGRG00000002228(IGFBP5);ENSBGRG00000002275(P2RY11);ENSBGRG00000004091(CEBPB);ENSBGRG00000004094(EGR1);ENSBGRG00000004789(PML);ENSBGRG00000005034(P2RX3);ENSBGRG00000005066(TBC1D4);ENSBGRG00000005082(NPNT);ENSBGRG00000005634(P2RY6);ENSBGRG00000005861(LDLR);ENSBGRG00000005883(LPL);ENSBGRG0000000…
Biological Process	GO:0009628	response to abiotic stimulus	42	570	4.73103e-05	0.00169262	ENSBGRG00000001561(NABP1);ENSBGRG00000003150(EPHB1);ENSBGRG00000003825(PLK3);ENSBGRG00000004094(EGR1);ENSBGRG00000004375(SLC7A11);ENSBGRG00000004789(PML);ENSBGRG00000005034(P2RX3);ENSBGRG00000007486(BMP2);ENSBGRG00000007653(ALAS2);ENSBGRG00000007951(NR4A2);ENSBGRG00000008246(TNFRSF8);ENSBGRG00000008639(PLAT);ENSBGRG00000008972(GADD45A);ENSBGRG00000009029(EGLN3);ENSBGRG00000009096(FOS);ENSBGRG0000…
Biological Process	GO:0007610	behavior	39	515	4.89942e-05	0.0017411	ENSBGRG00000000274(SLAMF1);ENSBGRG00000000280(ADARB1);ENSBGRG00000000285(CIART);ENSBGRG00000000461(NR4A3);ENSBGRG00000001407(CELSR1);ENSBGRG00000001600(OLFM2);ENSBGRG00000003093(PDGFB);ENSBGRG00000004094(EGR1);ENSBGRG00000004375(SLC7A11);ENSBGRG00000005034(P2RX3);ENSBGRG00000005303(NPY1R);ENSBGRG00000005411(TNR);ENSBGRG00000005861(LDLR);ENSBGRG00000005944(ASTN1);ENSBGRG00000006397(ARRDC3);ENSBGRG…
Biological Process	GO:0030335	positive regulation of cell migration	28	321	5.31006e-05	0.00187445	ENSBGRG00000000068(ADAMTS1);ENSBGRG00000000274(SLAMF1);ENSBGRG00000000461(NR4A3);ENSBGRG00000002228(IGFBP5);ENSBGRG00000003093(PDGFB);ENSBGRG00000003859(SNAI1);ENSBGRG00000003978(SELP);ENSBGRG00000004423(NOS3);ENSBGRG00000006441(RAC2);ENSBGRG00000006725(ZC3H12A);ENSBGRG00000007486(BMP2);ENSBGRG00000008735(FUT7);ENSBGRG00000009388(HIF1A);ENSBGRG00000010151(MOSPD2);ENSBGRG00000012738(SH3RF2);ENSBGR…
Biological Process	GO:0010594	regulation of endothelial cell migration	15	119	5.4628e-05	0.00190704	ENSBGRG00000002035(KLF4);ENSBGRG00000003093(PDGFB);ENSBGRG00000004423(NOS3);ENSBGRG00000006433(BMPER);ENSBGRG00000006725(ZC3H12A);ENSBGRG00000008972(GADD45A);ENSBGRG00000009388(HIF1A);ENSBGRG00000014320(STC1);ENSBGRG00000017664(PRKD2);ENSBGRG00000020410(RHOB);ENSBGRG00000021013(CD40);ENSBGRG00000024615(ETS1);ENSBGRG00000026643(ADAMTS9);MSTRG.15630(--);MSTRG.4090(--)
Biological Process	GO:0031099	regeneration	11	68	5.4744e-05	0.00190704	ENSBGRG00000002035(KLF4);ENSBGRG00000004091(CEBPB);ENSBGRG00000004856(MATN2);ENSBGRG00000005411(TNR);ENSBGRG00000008962(PTPRF);ENSBGRG00000009758(GJA1);ENSBGRG00000021582(-);ENSBGRG00000023318(KIAA0319);ENSBGRG00000024565(JUN);ENSBGRG00000024867(RTN4RL1);MSTRG.18801(MKI67)
Biological Process	GO:0051145	smooth muscle cell differentiation	8	36	5.56027e-05	0.00192429	ENSBGRG00000001600(OLFM2);ENSBGRG00000005082(NPNT);ENSBGRG00000015008(GATA6);ENSBGRG00000017767(MYOCD);ENSBGRG00000017930(HEY1);ENSBGRG00000020314(EDNRB);ENSBGRG00000024386(HES1);ENSBGRG00000026263(TMEM204)
Biological Process	GO:0014910	regulation of smooth muscle cell migration	7	27	5.66892e-05	0.00194915	ENSBGRG00000000068(ADAMTS1);ENSBGRG00000000461(NR4A3);ENSBGRG00000002228(IGFBP5);ENSBGRG00000003093(PDGFB);ENSBGRG00000011234(TRIB1);ENSBGRG00000017767(MYOCD);ENSBGRG00000025440(SERPINE1)
Biological Process	GO:0035914	skeletal muscle cell differentiation	10	57	5.82974e-05	0.00199151	ENSBGRG00000000523(NR4A1);ENSBGRG00000000802(HEYL);ENSBGRG00000003150(EPHB1);ENSBGRG00000004094(EGR1);ENSBGRG00000009096(FOS);ENSBGRG00000014136(HIVEP3);ENSBGRG00000017767(MYOCD);ENSBGRG00000018779(ANKRD1);ENSBGRG00000021213(ATF3);ENSBGRG00000026320(BTG2)
Biological Process	GO:0045892	negative regulation of transcription, DNA-templated	55	828	5.88747e-05	0.00199834	ENSBGRG00000000285(CIART);ENSBGRG00000000461(NR4A3);ENSBGRG00000000802(HEYL);ENSBGRG00000002035(KLF4);ENSBGRG00000003093(PDGFB);ENSBGRG00000003120(SIM2);ENSBGRG00000003739(ETS2);ENSBGRG00000003825(PLK3);ENSBGRG00000003859(SNAI1);ENSBGRG00000004091(CEBPB);ENSBGRG00000004094(EGR1);ENSBGRG00000004789(PML);ENSBGRG00000005178(PRDM1);ENSBGRG00000006725(ZC3H12A);ENSBGRG00000007486(BMP2);ENSBGRG000000076…
Biological Process	GO:0051272	positive regulation of cellular component movement	29	341	6.19525e-05	0.00208942	ENSBGRG00000000068(ADAMTS1);ENSBGRG00000000274(SLAMF1);ENSBGRG00000000461(NR4A3);ENSBGRG00000002228(IGFBP5);ENSBGRG00000003093(PDGFB);ENSBGRG00000003859(SNAI1);ENSBGRG00000003978(SELP);ENSBGRG00000004423(NOS3);ENSBGRG00000006441(RAC2);ENSBGRG00000006725(ZC3H12A);ENSBGRG00000007486(BMP2);ENSBGRG00000008735(FUT7);ENSBGRG00000009388(HIF1A);ENSBGRG00000010151(MOSPD2);ENSBGRG00000012482(CCR6);ENSBGRG0…
Biological Process	GO:1903507	negative regulation of nucleic acid-templated transcription	55	830	6.28149e-05	0.00210509	ENSBGRG00000000285(CIART);ENSBGRG00000000461(NR4A3);ENSBGRG00000000802(HEYL);ENSBGRG00000002035(KLF4);ENSBGRG00000003093(PDGFB);ENSBGRG00000003120(SIM2);ENSBGRG00000003739(ETS2);ENSBGRG00000003825(PLK3);ENSBGRG00000003859(SNAI1);ENSBGRG00000004091(CEBPB);ENSBGRG00000004094(EGR1);ENSBGRG00000004789(PML);ENSBGRG00000005178(PRDM1);ENSBGRG00000006725(ZC3H12A);ENSBGRG00000007486(BMP2);ENSBGRG000000076…
Biological Process	GO:0045785	positive regulation of cell adhesion	25	274	6.43505e-05	0.00214299	ENSBGRG00000000274(SLAMF1);ENSBGRG00000000298(CD4);ENSBGRG00000000461(NR4A3);ENSBGRG00000000776(CCDC80);ENSBGRG00000002311(CD80);ENSBGRG00000003978(SELP);ENSBGRG00000005082(NPNT);ENSBGRG00000007491(EPHB6);ENSBGRG00000008735(FUT7);ENSBGRG00000010677(VIT);ENSBGRG00000012924(STX3);ENSBGRG00000013247(NEDD9);ENSBGRG00000015313(ADAM8);ENSBGRG00000016959(CDK6);ENSBGRG00000017664(PRKD2);ENSBGRG0000001836…
Biological Process	GO:0070482	response to oxygen levels	16	135	6.63959e-05	0.00219729	ENSBGRG00000003825(PLK3);ENSBGRG00000004094(EGR1);ENSBGRG00000004789(PML);ENSBGRG00000005034(P2RX3);ENSBGRG00000007486(BMP2);ENSBGRG00000007653(ALAS2);ENSBGRG00000007951(NR4A2);ENSBGRG00000008639(PLAT);ENSBGRG00000009029(EGLN3);ENSBGRG00000009388(HIF1A);ENSBGRG00000012579(FOXO1);ENSBGRG00000015008(GATA6);ENSBGRG00000015313(ADAM8);ENSBGRG00000017767(MYOCD);ENSBGRG00000020444(PLOD2);ENSBGRG00000024…
Biological Process	GO:0061614	pri-miRNA transcription from RNA polymerase II promoter	8	37	6.85627e-05	0.0022549	ENSBGRG00000002035(KLF4);ENSBGRG00000003093(PDGFB);ENSBGRG00000004094(EGR1);ENSBGRG00000007486(BMP2);ENSBGRG00000007898(APLN);ENSBGRG00000009388(HIF1A);ENSBGRG00000024565(JUN);ENSBGRG00000024615(ETS1)
Biological Process	GO:1904754	positive regulation of vascular associated smooth muscle cell migration	4	7	7.08853e-05	0.0023169	ENSBGRG00000000068(ADAMTS1);ENSBGRG00000000461(NR4A3);ENSBGRG00000002228(IGFBP5);ENSBGRG00000003093(PDGFB)
Biological Process	GO:0003008	system process	61	956	7.32231e-05	0.00237863	ENSBGRG00000000280(ADARB1);ENSBGRG00000000461(NR4A3);ENSBGRG00000001600(OLFM2);ENSBGRG00000002228(IGFBP5);ENSBGRG00000002309(LUM);ENSBGRG00000003150(EPHB1);ENSBGRG00000003414(SPX);ENSBGRG00000003864(HOXC10);ENSBGRG00000004375(SLC7A11);ENSBGRG00000004414(RGS2);ENSBGRG00000004423(NOS3);ENSBGRG00000005034(P2RX3);ENSBGRG00000005082(NPNT);ENSBGRG00000005303(NPY1R);ENSBGRG00000005411(TNR);ENSBGRG000000…
Biological Process	GO:1903706	regulation of hemopoiesis	24	260	7.47872e-05	0.00241462	ENSBGRG00000000298(CD4);ENSBGRG00000004091(CEBPB);ENSBGRG00000005178(PRDM1);ENSBGRG00000006081(RASSF2);ENSBGRG00000006525(DCSTAMP);ENSBGRG00000006725(ZC3H12A);ENSBGRG00000008094(KLF10);ENSBGRG00000009096(FOS);ENSBGRG00000009388(HIF1A);ENSBGRG00000009634(RBFOX2);ENSBGRG00000010659(UBASH3B);ENSBGRG00000011234(TRIB1);ENSBGRG00000011590(NRARP);ENSBGRG00000012943(IL17D);ENSBGRG00000015313(ADAM8);ENSBG…
Biological Process	GO:0019222	regulation of metabolic process	210	4364	7.56675e-05	0.00242824	ENSBGRG00000000197(EPHA3);ENSBGRG00000000274(SLAMF1);ENSBGRG00000000280(ADARB1);ENSBGRG00000000285(CIART);ENSBGRG00000000298(CD4);ENSBGRG00000000399(CRLF1);ENSBGRG00000000461(NR4A3);ENSBGRG00000000502(CD244);ENSBGRG00000000513(MYCL);ENSBGRG00000000523(NR4A1);ENSBGRG00000000802(HEYL);ENSBGRG00000001079(TRIM14);ENSBGRG00000001126(TCF7);ENSBGRG00000001495(TMEFF2);ENSBGRG00000001762(STAT4);ENSBGRG000…
Biological Process	GO:0040013	negative regulation of locomotion	21	212	7.6603e-05	0.00244345	ENSBGRG00000000280(ADARB1);ENSBGRG00000000533(GCSAM);ENSBGRG00000001495(TMEFF2);ENSBGRG00000002035(KLF4);ENSBGRG00000002228(IGFBP5);ENSBGRG00000006397(ARRDC3);ENSBGRG00000008972(GADD45A);ENSBGRG00000009758(GJA1);ENSBGRG00000011234(TRIB1);ENSBGRG00000014254(CYP1B1);ENSBGRG00000014320(STC1);ENSBGRG00000016322(PTX3);ENSBGRG00000017767(MYOCD);ENSBGRG00000020410(RHOB);ENSBGRG00000024189(HYAL2);ENSBGRG…
Biological Process	GO:1903039	positive regulation of leukocyte cell-cell adhesion	16	137	7.9342e-05	0.00251566	ENSBGRG00000000274(SLAMF1);ENSBGRG00000000298(CD4);ENSBGRG00000000461(NR4A3);ENSBGRG00000002311(CD80);ENSBGRG00000003978(SELP);ENSBGRG00000007491(EPHB6);ENSBGRG00000008735(FUT7);ENSBGRG00000015313(ADAM8);ENSBGRG00000018364(GPAM);ENSBGRG00000019169(-);ENSBGRG00000019398(TGFB1);ENSBGRG00000020168(CD5);ENSBGRG00000022607(CD3e);ENSBGRG00000022665(RASAL3);ENSBGRG00000024386(HES1);ENSBGRG00000024615(ET…
Biological Process	GO:0043524	negative regulation of neuron apoptotic process	13	96	8.07398e-05	0.00254474	ENSBGRG00000000399(CRLF1);ENSBGRG00000000461(NR4A3);ENSBGRG00000002579(FAIM2);ENSBGRG00000004091(CEBPB);ENSBGRG00000005880(VSTM2L);ENSBGRG00000007951(NR4A2);ENSBGRG00000009388(HIF1A);ENSBGRG00000009642(CACNA1A);ENSBGRG00000009802(GRIN1);ENSBGRG00000015313(ADAM8);ENSBGRG00000022844(UNC5B);ENSBGRG00000024565(JUN);ENSBGRG00000024887(NES)
Biological Process	GO:0001655	urogenital system development	22	229	8.22694e-05	0.00257761	ENSBGRG00000000068(ADAMTS1);ENSBGRG00000000399(CRLF1);ENSBGRG00000000802(HEYL);ENSBGRG00000003093(PDGFB);ENSBGRG00000005082(NPNT);ENSBGRG00000005898(ARG2);ENSBGRG00000006433(BMPER);ENSBGRG00000007486(BMP2);ENSBGRG00000008113(PGF);ENSBGRG00000008878(ADAMTS16);ENSBGRG00000012460(COL4A4);ENSBGRG00000016750(TIPARP);ENSBGRG00000017767(MYOCD);ENSBGRG00000019398(TGFB1);ENSBGRG00000021757(GPR4);ENSBGRG00…
Biological Process	GO:0060429	epithelium development	53	800	8.64341e-05	0.00267849	ENSBGRG00000000399(CRLF1);ENSBGRG00000000513(MYCL);ENSBGRG00000000802(HEYL);ENSBGRG00000001407(CELSR1);ENSBGRG00000001434(KRT4);ENSBGRG00000001495(TMEFF2);ENSBGRG00000002035(KLF4);ENSBGRG00000002228(IGFBP5);ENSBGRG00000002408(FRZB);ENSBGRG00000003859(SNAI1);ENSBGRG00000004091(CEBPB);ENSBGRG00000004789(PML);ENSBGRG00000005082(NPNT);ENSBGRG00000005178(PRDM1);ENSBGRG00000005898(ARG2);ENSBGRG00000006…
Biological Process	GO:0022408	negative regulation of cell-cell adhesion	14	110	8.65008e-05	0.00267849	ENSBGRG00000002035(KLF4);ENSBGRG00000004091(CEBPB);ENSBGRG00000005411(TNR);ENSBGRG00000005898(ARG2);ENSBGRG00000006725(ZC3H12A);ENSBGRG00000007486(BMP2);ENSBGRG00000007501(AKNA);ENSBGRG00000010659(UBASH3B);ENSBGRG00000011590(NRARP);ENSBGRG00000012224(IDO1);ENSBGRG00000019051(PAG1);ENSBGRG00000019171(TBX21);ENSBGRG00000019398(TGFB1);ENSBGRG00000022643(SMAD7)
Biological Process	GO:0048646	anatomical structure formation involved in morphogenesis	55	841	8.91525e-05	0.00274455	ENSBGRG00000000068(ADAMTS1);ENSBGRG00000000461(NR4A3);ENSBGRG00000000802(HEYL);ENSBGRG00000001314(ITGA4);ENSBGRG00000001407(CELSR1);ENSBGRG00000002035(KLF4);ENSBGRG00000002579(FAIM2);ENSBGRG00000003150(EPHB1);ENSBGRG00000003859(SNAI1);ENSBGRG00000004423(NOS3);ENSBGRG00000004789(PML);ENSBGRG00000005485(RELT);ENSBGRG00000006169(HK2);ENSBGRG00000006338(PCDH8);ENSBGRG00000006433(BMPER);ENSBGRG0000000…
Biological Process	GO:0048678	response to axon injury	7	29	9.31497e-05	0.00285103	ENSBGRG00000002035(KLF4);ENSBGRG00000004856(MATN2);ENSBGRG00000005411(TNR);ENSBGRG00000008962(PTPRF);ENSBGRG00000023318(KIAA0319);ENSBGRG00000024565(JUN);ENSBGRG00000024867(RTN4RL1)
Biological Process	GO:0031324	negative regulation of cellular metabolic process	91	1601	9.41162e-05	0.00286405	ENSBGRG00000000280(ADARB1);ENSBGRG00000000285(CIART);ENSBGRG00000000461(NR4A3);ENSBGRG00000000523(NR4A1);ENSBGRG00000000802(HEYL);ENSBGRG00000001079(TRIM14);ENSBGRG00000002035(KLF4);ENSBGRG00000002228(IGFBP5);ENSBGRG00000002639(SPOCK1);ENSBGRG00000003093(PDGFB);ENSBGRG00000003120(SIM2);ENSBGRG00000003739(ETS2);ENSBGRG00000003825(PLK3);ENSBGRG00000003859(SNAI1);ENSBGRG00000004091(CEBPB);ENSBGRG000…
Biological Process	GO:0007178	transmembrane receptor protein serine/threonine kinase signaling pathway	23	249	0.000104045	0.0031481	ENSBGRG00000004094(EGR1);ENSBGRG00000004789(PML);ENSBGRG00000005082(NPNT);ENSBGRG00000006433(BMPER);ENSBGRG00000006565(FBN2);ENSBGRG00000007486(BMP2);ENSBGRG00000009096(FOS);ENSBGRG00000010458(KCP);ENSBGRG00000011030(HPGD);ENSBGRG00000014385(BTBD11);ENSBGRG00000016147(ID1);ENSBGRG00000017698(DKK1);ENSBGRG00000017767(MYOCD);ENSBGRG00000019398(TGFB1);ENSBGRG00000019828(TMEM100);ENSBGRG00000020026(H…
Biological Process	GO:0001666	response to hypoxia	15	126	0.000105913	0.00316843	ENSBGRG00000003825(PLK3);ENSBGRG00000004094(EGR1);ENSBGRG00000004789(PML);ENSBGRG00000005034(P2RX3);ENSBGRG00000007486(BMP2);ENSBGRG00000007653(ALAS2);ENSBGRG00000007951(NR4A2);ENSBGRG00000008639(PLAT);ENSBGRG00000009029(EGLN3);ENSBGRG00000009388(HIF1A);ENSBGRG00000015008(GATA6);ENSBGRG00000015313(ADAM8);ENSBGRG00000017767(MYOCD);ENSBGRG00000020444(PLOD2);ENSBGRG00000024200(DDIT4)
Biological Process	GO:0036293	response to decreased oxygen levels	15	126	0.000105913	0.00316843	ENSBGRG00000003825(PLK3);ENSBGRG00000004094(EGR1);ENSBGRG00000004789(PML);ENSBGRG00000005034(P2RX3);ENSBGRG00000007486(BMP2);ENSBGRG00000007653(ALAS2);ENSBGRG00000007951(NR4A2);ENSBGRG00000008639(PLAT);ENSBGRG00000009029(EGLN3);ENSBGRG00000009388(HIF1A);ENSBGRG00000015008(GATA6);ENSBGRG00000015313(ADAM8);ENSBGRG00000017767(MYOCD);ENSBGRG00000020444(PLOD2);ENSBGRG00000024200(DDIT4)
Biological Process	GO:0045595	regulation of cell differentiation	69	1140	0.000122184	0.00363464	ENSBGRG00000000197(EPHA3);ENSBGRG00000000298(CD4);ENSBGRG00000000513(MYCL);ENSBGRG00000000802(HEYL);ENSBGRG00000001600(OLFM2);ENSBGRG00000002035(KLF4);ENSBGRG00000002228(IGFBP5);ENSBGRG00000002408(FRZB);ENSBGRG00000002639(SPOCK1);ENSBGRG00000003150(EPHB1);ENSBGRG00000003859(SNAI1);ENSBGRG00000004091(CEBPB);ENSBGRG00000004313(NOCT);ENSBGRG00000005082(NPNT);ENSBGRG00000005178(PRDM1);ENSBGRG00000005…
Biological Process	GO:0071496	cellular response to external stimulus	17	157	0.000123817	0.00366262	ENSBGRG00000005883(LPL);ENSBGRG00000006725(ZC3H12A);ENSBGRG00000007951(NR4A2);ENSBGRG00000008094(KLF10);ENSBGRG00000008246(TNFRSF8);ENSBGRG00000008972(GADD45A);ENSBGRG00000009096(FOS);ENSBGRG00000012579(FOXO1);ENSBGRG00000017767(MYOCD);ENSBGRG00000018779(ANKRD1);ENSBGRG00000019181(TLR7);ENSBGRG00000020026(HSPA5);ENSBGRG00000021013(CD40);ENSBGRG00000021213(ATF3);ENSBGRG00000023741(SLC38A3);ENSBGRG…
Biological Process	GO:1902533	positive regulation of intracellular signal transduction	43	615	0.000127324	0.00374545	ENSBGRG00000000274(SLAMF1);ENSBGRG00000000298(CD4);ENSBGRG00000000399(CRLF1);ENSBGRG00000002228(IGFBP5);ENSBGRG00000003093(PDGFB);ENSBGRG00000003978(SELP);ENSBGRG00000005082(NPNT);ENSBGRG00000005634(P2RY6);ENSBGRG00000005757(ABRA);ENSBGRG00000006081(RASSF2);ENSBGRG00000006260(-);ENSBGRG00000006433(BMPER);ENSBGRG00000006725(ZC3H12A);ENSBGRG00000007486(BMP2);ENSBGRG00000007559(PARP14);ENSBGRG000000…
Biological Process	GO:0043410	positive regulation of MAPK cascade	26	304	0.000134504	0.00393481	ENSBGRG00000000274(SLAMF1);ENSBGRG00000000298(CD4);ENSBGRG00000003093(PDGFB);ENSBGRG00000005082(NPNT);ENSBGRG00000005634(P2RY6);ENSBGRG00000006081(RASSF2);ENSBGRG00000006260(-);ENSBGRG00000006433(BMPER);ENSBGRG00000006725(ZC3H12A);ENSBGRG00000007486(BMP2);ENSBGRG00000008397(MID1);ENSBGRG00000008972(GADD45A);ENSBGRG00000009722(MAPK8IP1);ENSBGRG00000012738(SH3RF2);ENSBGRG00000014737(C5AR1);ENSBGRG0…
Biological Process	GO:0042541	hemoglobin biosynthetic process	4	8	0.000137427	0.00399823	ENSBGRG00000002035(KLF4);ENSBGRG00000007653(ALAS2);ENSBGRG00000009388(HIF1A);ENSBGRG00000018527(INHA)
Biological Process	GO:0031103	axon regeneration	6	22	0.000143876	0.0041405	ENSBGRG00000002035(KLF4);ENSBGRG00000005411(TNR);ENSBGRG00000008962(PTPRF);ENSBGRG00000023318(KIAA0319);ENSBGRG00000024565(JUN);ENSBGRG00000024867(RTN4RL1)
Biological Process	GO:0051253	negative regulation of RNA metabolic process	56	877	0.000144334	0.0041405	ENSBGRG00000000285(CIART);ENSBGRG00000000461(NR4A3);ENSBGRG00000000802(HEYL);ENSBGRG00000001079(TRIM14);ENSBGRG00000002035(KLF4);ENSBGRG00000003093(PDGFB);ENSBGRG00000003120(SIM2);ENSBGRG00000003739(ETS2);ENSBGRG00000003825(PLK3);ENSBGRG00000003859(SNAI1);ENSBGRG00000004091(CEBPB);ENSBGRG00000004094(EGR1);ENSBGRG00000004789(PML);ENSBGRG00000005178(PRDM1);ENSBGRG00000006725(ZC3H12A);ENSBGRG0000000…
Biological Process	GO:0044092	negative regulation of molecular function	41	580	0.000144663	0.0041405	ENSBGRG00000000280(ADARB1);ENSBGRG00000000438(GPR35);ENSBGRG00000000523(NR4A1);ENSBGRG00000000802(HEYL);ENSBGRG00000001314(ITGA4);ENSBGRG00000002035(KLF4);ENSBGRG00000002639(SPOCK1);ENSBGRG00000003093(PDGFB);ENSBGRG00000004414(RGS2);ENSBGRG00000006725(ZC3H12A);ENSBGRG00000007895(PRKAG2);ENSBGRG00000008962(PTPRF);ENSBGRG00000008972(GADD45A);ENSBGRG00000010171(SERPINB9);ENSBGRG00000010659(UBASH3B);…
Biological Process	GO:0048729	tissue morphogenesis	35	467	0.000146123	0.00415978	ENSBGRG00000000280(ADARB1);ENSBGRG00000000461(NR4A3);ENSBGRG00000000802(HEYL);ENSBGRG00000001407(CELSR1);ENSBGRG00000001495(TMEFF2);ENSBGRG00000002035(KLF4);ENSBGRG00000002228(IGFBP5);ENSBGRG00000002408(FRZB);ENSBGRG00000003859(SNAI1);ENSBGRG00000004789(PML);ENSBGRG00000005082(NPNT);ENSBGRG00000006338(PCDH8);ENSBGRG00000007486(BMP2);ENSBGRG00000008113(PGF);ENSBGRG00000008878(ADAMTS16);ENSBGRG0000…
Biological Process	GO:0006366	transcription from RNA polymerase II promoter	80	1383	0.000151798	0.00429824	ENSBGRG00000000461(NR4A3);ENSBGRG00000000523(NR4A1);ENSBGRG00000000802(HEYL);ENSBGRG00000001126(TCF7);ENSBGRG00000001762(STAT4);ENSBGRG00000002035(KLF4);ENSBGRG00000003093(PDGFB);ENSBGRG00000003120(SIM2);ENSBGRG00000003739(ETS2);ENSBGRG00000003825(PLK3);ENSBGRG00000003859(SNAI1);ENSBGRG00000003864(HOXC10);ENSBGRG00000004091(CEBPB);ENSBGRG00000004094(EGR1);ENSBGRG00000005082(NPNT);ENSBGRG000000051…
Biological Process	GO:0022409	positive regulation of cell-cell adhesion	17	160	0.00015619	0.00437958	ENSBGRG00000000274(SLAMF1);ENSBGRG00000000298(CD4);ENSBGRG00000000461(NR4A3);ENSBGRG00000002311(CD80);ENSBGRG00000003978(SELP);ENSBGRG00000007491(EPHB6);ENSBGRG00000008735(FUT7);ENSBGRG00000015313(ADAM8);ENSBGRG00000018364(GPAM);ENSBGRG00000019169(-);ENSBGRG00000019398(TGFB1);ENSBGRG00000020168(CD5);ENSBGRG00000022607(CD3e);ENSBGRG00000022643(SMAD7);ENSBGRG00000022665(RASAL3);ENSBGRG00000024386(H…
Biological Process	GO:0035556	intracellular signal transduction	89	1580	0.000156325	0.00437958	ENSBGRG00000000274(SLAMF1);ENSBGRG00000000298(CD4);ENSBGRG00000000399(CRLF1);ENSBGRG00000001067(MOB3B);ENSBGRG00000001407(CELSR1);ENSBGRG00000002228(IGFBP5);ENSBGRG00000003093(PDGFB);ENSBGRG00000003150(EPHB1);ENSBGRG00000003859(SNAI1);ENSBGRG00000003978(SELP);ENSBGRG00000004091(CEBPB);ENSBGRG00000004414(RGS2);ENSBGRG00000004789(PML);ENSBGRG00000005082(NPNT);ENSBGRG00000005634(P2RY6);ENSBGRG000000…
Biological Process	GO:0032922	circadian regulation of gene expression	8	42	0.000176786	0.00492674	ENSBGRG00000000285(CIART);ENSBGRG00000004094(EGR1);ENSBGRG00000004313(NOCT);ENSBGRG00000004789(PML);ENSBGRG00000009273(CRY2);ENSBGRG00000013647(-);ENSBGRG00000018842(KDM8);ENSBGRG00000026736(PER1)
Biological Process	GO:0050900	leukocyte migration	20	209	0.000180651	0.0050081	ENSBGRG00000000274(SLAMF1);ENSBGRG00000000533(GCSAM);ENSBGRG00000001314(ITGA4);ENSBGRG00000002637(ITGB7);ENSBGRG00000003093(PDGFB);ENSBGRG00000003978(SELP);ENSBGRG00000006441(RAC2);ENSBGRG00000007726(SLC12A2);ENSBGRG00000008735(FUT7);ENSBGRG00000010151(MOSPD2);ENSBGRG00000014737(C5AR1);ENSBGRG00000015313(ADAM8);ENSBGRG00000019171(TBX21);ENSBGRG00000020314(EDNRB);ENSBGRG00000023091(BST1);ENSBGRG00…
Biological Process	GO:0072593	reactive oxygen species metabolic process	17	162	0.000181679	0.00501037	ENSBGRG00000002035(KLF4);ENSBGRG00000003093(PDGFB);ENSBGRG00000004423(NOS3);ENSBGRG00000005898(ARG2);ENSBGRG00000006169(HK2);ENSBGRG00000006725(ZC3H12A);ENSBGRG00000008972(GADD45A);ENSBGRG00000009388(HIF1A);ENSBGRG00000010347(SLC7A2);ENSBGRG00000011996(IFI6);ENSBGRG00000013846(FOXM1);ENSBGRG00000014254(CYP1B1);ENSBGRG00000016322(PTX3);ENSBGRG00000020259(-);ENSBGRG00000021070(NOX5);ENSBGRG00000024…
Biological Process	GO:0001818	negative regulation of cytokine production	17	163	0.000195733	0.00526752	ENSBGRG00000000274(SLAMF1);ENSBGRG00000002035(KLF4);ENSBGRG00000004789(PML);ENSBGRG00000005024(IL1RL1);ENSBGRG00000005898(ARG2);ENSBGRG00000006725(ZC3H12A);ENSBGRG00000012224(IDO1);ENSBGRG00000014502(NLRP3);ENSBGRG00000015008(GATA6);ENSBGRG00000019171(TBX21);ENSBGRG00000019398(TGFB1);ENSBGRG00000022232(RNF125);ENSBGRG00000022542(NLRC3);ENSBGRG00000022643(SMAD7);ENSBGRG00000022738(SSC5D);ENSBGRG00…
Biological Process	GO:0001657	ureteric bud development	11	78	0.000195934	0.00526752	ENSBGRG00000000399(CRLF1);ENSBGRG00000005082(NPNT);ENSBGRG00000005898(ARG2);ENSBGRG00000006433(BMPER);ENSBGRG00000007486(BMP2);ENSBGRG00000008113(PGF);ENSBGRG00000008878(ADAMTS16);ENSBGRG00000019398(TGFB1);ENSBGRG00000022643(SMAD7);ENSBGRG00000024201(RET);ENSBGRG00000024386(HES1)
Biological Process	GO:0072163	mesonephric epithelium development	11	78	0.000195934	0.00526752	ENSBGRG00000000399(CRLF1);ENSBGRG00000005082(NPNT);ENSBGRG00000005898(ARG2);ENSBGRG00000006433(BMPER);ENSBGRG00000007486(BMP2);ENSBGRG00000008113(PGF);ENSBGRG00000008878(ADAMTS16);ENSBGRG00000019398(TGFB1);ENSBGRG00000022643(SMAD7);ENSBGRG00000024201(RET);ENSBGRG00000024386(HES1)
Biological Process	GO:0072164	mesonephric tubule development	11	78	0.000195934	0.00526752	ENSBGRG00000000399(CRLF1);ENSBGRG00000005082(NPNT);ENSBGRG00000005898(ARG2);ENSBGRG00000006433(BMPER);ENSBGRG00000007486(BMP2);ENSBGRG00000008113(PGF);ENSBGRG00000008878(ADAMTS16);ENSBGRG00000019398(TGFB1);ENSBGRG00000022643(SMAD7);ENSBGRG00000024201(RET);ENSBGRG00000024386(HES1)
Biological Process	GO:0002252	immune effector process	33	437	0.000195978	0.00526752	ENSBGRG00000000274(SLAMF1);ENSBGRG00000000461(NR4A3);ENSBGRG00000000475(LY9);ENSBGRG00000000502(CD244);ENSBGRG00000006441(RAC2);ENSBGRG00000006725(ZC3H12A);ENSBGRG00000007491(EPHB6);ENSBGRG00000008679(CLNK);ENSBGRG00000008735(FUT7);ENSBGRG00000010171(SERPINB9);ENSBGRG00000011996(IFI6);ENSBGRG00000013608(SUCNR1);ENSBGRG00000014066(MX1);ENSBGRG00000015611(RSAD2);ENSBGRG00000016212(ISG15);ENSBGRG000…
Biological Process	GO:0008283	cell proliferation	71	1202	0.000201899	0.00539927	ENSBGRG00000000068(ADAMTS1);ENSBGRG00000000274(SLAMF1);ENSBGRG00000000280(ADARB1);ENSBGRG00000000399(CRLF1);ENSBGRG00000000461(NR4A3);ENSBGRG00000001434(KRT4);ENSBGRG00000002035(KLF4);ENSBGRG00000002095(TES);ENSBGRG00000002228(IGFBP5);ENSBGRG00000002408(FRZB);ENSBGRG00000003093(PDGFB);ENSBGRG00000003150(EPHB1);ENSBGRG00000004091(CEBPB);ENSBGRG00000004375(SLC7A11);ENSBGRG00000004789(PML);ENSBGRG00…
Biological Process	GO:0030336	negative regulation of cell migration	18	180	0.000217883	0.00579744	ENSBGRG00000000280(ADARB1);ENSBGRG00000000533(GCSAM);ENSBGRG00000001495(TMEFF2);ENSBGRG00000002035(KLF4);ENSBGRG00000002228(IGFBP5);ENSBGRG00000008972(GADD45A);ENSBGRG00000009758(GJA1);ENSBGRG00000011234(TRIB1);ENSBGRG00000014254(CYP1B1);ENSBGRG00000014320(STC1);ENSBGRG00000017767(MYOCD);ENSBGRG00000020410(RHOB);ENSBGRG00000024189(HYAL2);ENSBGRG00000024291(PTGER4);ENSBGRG00000025440(SERPINE1);ENS…
Biological Process	GO:0043435	response to corticotropin-releasing hormone	3	4	0.000224319	0.00590931	ENSBGRG00000000461(NR4A3);ENSBGRG00000000523(NR4A1);ENSBGRG00000007951(NR4A2)
Biological Process	GO:0071376	cellular response to corticotropin-releasing hormone stimulus	3	4	0.000224319	0.00590931	ENSBGRG00000000461(NR4A3);ENSBGRG00000000523(NR4A1);ENSBGRG00000007951(NR4A2)
Biological Process	GO:0030278	regulation of ossification	16	150	0.000231297	0.00606295	ENSBGRG00000002228(IGFBP5);ENSBGRG00000004091(CEBPB);ENSBGRG00000004313(NOCT);ENSBGRG00000005082(NPNT);ENSBGRG00000006081(RASSF2);ENSBGRG00000006565(FBN2);ENSBGRG00000007486(BMP2);ENSBGRG00000009388(HIF1A);ENSBGRG00000009758(GJA1);ENSBGRG00000016147(ID1);ENSBGRG00000016212(ISG15);ENSBGRG00000016959(CDK6);ENSBGRG00000018281(ADRB2);ENSBGRG00000019398(TGFB1);ENSBGRG00000022643(SMAD7);ENSBGRG00000024…
Biological Process	GO:1901215	negative regulation of neuron death	14	121	0.000241597	0.00630174	ENSBGRG00000000399(CRLF1);ENSBGRG00000000461(NR4A3);ENSBGRG00000002579(FAIM2);ENSBGRG00000004091(CEBPB);ENSBGRG00000004375(SLC7A11);ENSBGRG00000005880(VSTM2L);ENSBGRG00000007951(NR4A2);ENSBGRG00000009388(HIF1A);ENSBGRG00000009642(CACNA1A);ENSBGRG00000009802(GRIN1);ENSBGRG00000015313(ADAM8);ENSBGRG00000022844(UNC5B);ENSBGRG00000024565(JUN);ENSBGRG00000024887(NES)
Biological Process	GO:0014812	muscle cell migration	8	44	0.000248008	0.00643727	ENSBGRG00000000068(ADAMTS1);ENSBGRG00000000461(NR4A3);ENSBGRG00000002228(IGFBP5);ENSBGRG00000003093(PDGFB);ENSBGRG00000008639(PLAT);ENSBGRG00000011234(TRIB1);ENSBGRG00000017767(MYOCD);ENSBGRG00000025440(SERPINE1)
Biological Process	GO:0045637	regulation of myeloid cell differentiation	15	136	0.000249596	0.00644687	ENSBGRG00000000298(CD4);ENSBGRG00000004091(CEBPB);ENSBGRG00000006081(RASSF2);ENSBGRG00000006525(DCSTAMP);ENSBGRG00000008094(KLF10);ENSBGRG00000009096(FOS);ENSBGRG00000009388(HIF1A);ENSBGRG00000009634(RBFOX2);ENSBGRG00000010659(UBASH3B);ENSBGRG00000011234(TRIB1);ENSBGRG00000016212(ISG15);ENSBGRG00000016959(CDK6);ENSBGRG00000019398(TGFB1);ENSBGRG00000024292(ZFP36);ENSBGRG00000024615(ETS1)
Biological Process	GO:0044003	modification by symbiont of host morphology or physiology	5	16	0.000261624	0.00669226	ENSBGRG00000000298(CD4);ENSBGRG00000006725(ZC3H12A);ENSBGRG00000010171(SERPINB9);ENSBGRG00000016322(PTX3);ENSBGRG00000024189(HYAL2)
Biological Process	GO:0048679	regulation of axon regeneration	5	16	0.000261624	0.00669226	ENSBGRG00000002035(KLF4);ENSBGRG00000005411(TNR);ENSBGRG00000008962(PTPRF);ENSBGRG00000023318(KIAA0319);ENSBGRG00000024867(RTN4RL1)
Biological Process	GO:0043542	endothelial cell migration	16	152	0.000269313	0.00685583	ENSBGRG00000002035(KLF4);ENSBGRG00000003093(PDGFB);ENSBGRG00000004423(NOS3);ENSBGRG00000006433(BMPER);ENSBGRG00000006725(ZC3H12A);ENSBGRG00000008972(GADD45A);ENSBGRG00000009388(HIF1A);ENSBGRG00000014254(CYP1B1);ENSBGRG00000014320(STC1);ENSBGRG00000017664(PRKD2);ENSBGRG00000020410(RHOB);ENSBGRG00000021013(CD40);ENSBGRG00000024615(ETS1);ENSBGRG00000026643(ADAMTS9);MSTRG.15630(--);MSTRG.4090(--)
Biological Process	GO:0009890	negative regulation of biosynthetic process	63	1045	0.000274645	0.0069581	ENSBGRG00000000285(CIART);ENSBGRG00000000461(NR4A3);ENSBGRG00000000802(HEYL);ENSBGRG00000001079(TRIM14);ENSBGRG00000001495(TMEFF2);ENSBGRG00000002035(KLF4);ENSBGRG00000002228(IGFBP5);ENSBGRG00000003093(PDGFB);ENSBGRG00000003120(SIM2);ENSBGRG00000003739(ETS2);ENSBGRG00000003825(PLK3);ENSBGRG00000003859(SNAI1);ENSBGRG00000004091(CEBPB);ENSBGRG00000004094(EGR1);ENSBGRG00000004789(PML);ENSBGRG0000000…
Biological Process	GO:0072073	kidney epithelium development	13	109	0.000295918	0.00746136	ENSBGRG00000000399(CRLF1);ENSBGRG00000000802(HEYL);ENSBGRG00000005082(NPNT);ENSBGRG00000005898(ARG2);ENSBGRG00000006433(BMPER);ENSBGRG00000007486(BMP2);ENSBGRG00000008113(PGF);ENSBGRG00000008878(ADAMTS16);ENSBGRG00000019398(TGFB1);ENSBGRG00000022643(SMAD7);ENSBGRG00000022889(PROM1);ENSBGRG00000024201(RET);ENSBGRG00000024386(HES1)
Biological Process	GO:0001823	mesonephros development	11	82	0.000306835	0.00765884	ENSBGRG00000000399(CRLF1);ENSBGRG00000005082(NPNT);ENSBGRG00000005898(ARG2);ENSBGRG00000006433(BMPER);ENSBGRG00000007486(BMP2);ENSBGRG00000008113(PGF);ENSBGRG00000008878(ADAMTS16);ENSBGRG00000019398(TGFB1);ENSBGRG00000022643(SMAD7);ENSBGRG00000024201(RET);ENSBGRG00000024386(HES1)
Biological Process	GO:0006357	regulation of transcription from RNA polymerase II promoter	76	1327	0.000307176	0.00765884	ENSBGRG00000000461(NR4A3);ENSBGRG00000000523(NR4A1);ENSBGRG00000000802(HEYL);ENSBGRG00000001126(TCF7);ENSBGRG00000001762(STAT4);ENSBGRG00000002035(KLF4);ENSBGRG00000003093(PDGFB);ENSBGRG00000003120(SIM2);ENSBGRG00000003739(ETS2);ENSBGRG00000003825(PLK3);ENSBGRG00000003859(SNAI1);ENSBGRG00000003864(HOXC10);ENSBGRG00000004091(CEBPB);ENSBGRG00000004094(EGR1);ENSBGRG00000005082(NPNT);ENSBGRG000000051…
Biological Process	GO:0002823	negative regulation of adaptive immune response based on somatic recombination of immune receptors built from immunoglobulin superfamily domains	6	25	0.000309323	0.00765884	ENSBGRG00000000274(SLAMF1);ENSBGRG00000005024(IL1RL1);ENSBGRG00000006725(ZC3H12A);ENSBGRG00000018529(C4BPA);ENSBGRG00000019171(TBX21);ENSBGRG00000022643(SMAD7)
Biological Process	GO:0044699	single-organism process	439	10506	0.000309536	0.00765884	ENSBGRG00000000068(ADAMTS1);ENSBGRG00000000197(EPHA3);ENSBGRG00000000274(SLAMF1);ENSBGRG00000000280(ADARB1);ENSBGRG00000000285(CIART);ENSBGRG00000000298(CD4);ENSBGRG00000000356(SPATA18);ENSBGRG00000000399(CRLF1);ENSBGRG00000000438(GPR35);ENSBGRG00000000461(NR4A3);ENSBGRG00000000475(LY9);ENSBGRG00000000502(CD244);ENSBGRG00000000513(MYCL);ENSBGRG00000000523(NR4A1);ENSBGRG00000000533(GCSAM);ENSBGRG0…
Biological Process	GO:0031327	negative regulation of cellular biosynthetic process	62	1029	0.000312667	0.00770033	ENSBGRG00000000285(CIART);ENSBGRG00000000461(NR4A3);ENSBGRG00000000802(HEYL);ENSBGRG00000001079(TRIM14);ENSBGRG00000002035(KLF4);ENSBGRG00000002228(IGFBP5);ENSBGRG00000003093(PDGFB);ENSBGRG00000003120(SIM2);ENSBGRG00000003739(ETS2);ENSBGRG00000003825(PLK3);ENSBGRG00000003859(SNAI1);ENSBGRG00000004091(CEBPB);ENSBGRG00000004094(EGR1);ENSBGRG00000004789(PML);ENSBGRG00000005178(PRDM1);ENSBGRG00000006…
Biological Process	GO:0009617	response to bacterium	26	321	0.000318298	0.00780273	ENSBGRG00000000298(CD4);ENSBGRG00000000776(CCDC80);ENSBGRG00000004091(CEBPB);ENSBGRG00000004313(NOCT);ENSBGRG00000004500(RGS1);ENSBGRG00000005883(LPL);ENSBGRG00000005898(ARG2);ENSBGRG00000006725(ZC3H12A);ENSBGRG00000007486(BMP2);ENSBGRG00000010171(SERPINB9);ENSBGRG00000011234(TRIB1);ENSBGRG00000012224(IDO1);ENSBGRG00000014366(MS4A1);ENSBGRG00000014502(NLRP3);ENSBGRG00000014737(C5AR1);ENSBGRG00000…
Biological Process	GO:0051403	stress-activated MAPK cascade	16	155	0.000336446	0.00820959	ENSBGRG00000000274(SLAMF1);ENSBGRG00000003150(EPHB1);ENSBGRG00000006081(RASSF2);ENSBGRG00000006725(ZC3H12A);ENSBGRG00000007486(BMP2);ENSBGRG00000008397(MID1);ENSBGRG00000008972(GADD45A);ENSBGRG00000009722(MAPK8IP1);ENSBGRG00000011234(TRIB1);ENSBGRG00000012579(FOXO1);ENSBGRG00000012738(SH3RF2);ENSBGRG00000013846(FOXM1);ENSBGRG00000017698(DKK1);ENSBGRG00000020259(-);ENSBGRG00000024292(ZFP36);ENSBGR…
Biological Process	GO:0045934	negative regulation of nucleobase-containing compound metabolic process	59	970	0.000345662	0.00839577	ENSBGRG00000000285(CIART);ENSBGRG00000000461(NR4A3);ENSBGRG00000000802(HEYL);ENSBGRG00000001079(TRIM14);ENSBGRG00000002035(KLF4);ENSBGRG00000003093(PDGFB);ENSBGRG00000003120(SIM2);ENSBGRG00000003739(ETS2);ENSBGRG00000003825(PLK3);ENSBGRG00000003859(SNAI1);ENSBGRG00000004091(CEBPB);ENSBGRG00000004094(EGR1);ENSBGRG00000004789(PML);ENSBGRG00000005178(PRDM1);ENSBGRG00000006725(ZC3H12A);ENSBGRG0000000…
Biological Process	GO:0010558	negative regulation of macromolecule biosynthetic process	60	992	0.000355648	0.00859888	ENSBGRG00000000285(CIART);ENSBGRG00000000461(NR4A3);ENSBGRG00000000802(HEYL);ENSBGRG00000001079(TRIM14);ENSBGRG00000001495(TMEFF2);ENSBGRG00000002035(KLF4);ENSBGRG00000002228(IGFBP5);ENSBGRG00000003093(PDGFB);ENSBGRG00000003120(SIM2);ENSBGRG00000003739(ETS2);ENSBGRG00000003825(PLK3);ENSBGRG00000003859(SNAI1);ENSBGRG00000004091(CEBPB);ENSBGRG00000004094(EGR1);ENSBGRG00000004789(PML);ENSBGRG0000000…
Biological Process	GO:0000122	negative regulation of transcription from RNA polymerase II promoter	38	548	0.00036897	0.00888043	ENSBGRG00000000461(NR4A3);ENSBGRG00000002035(KLF4);ENSBGRG00000003093(PDGFB);ENSBGRG00000003120(SIM2);ENSBGRG00000003739(ETS2);ENSBGRG00000003825(PLK3);ENSBGRG00000003859(SNAI1);ENSBGRG00000004094(EGR1);ENSBGRG00000005178(PRDM1);ENSBGRG00000007486(BMP2);ENSBGRG00000007951(NR4A2);ENSBGRG00000008972(GADD45A);ENSBGRG00000011590(NRARP);ENSBGRG00000013846(FOXM1);ENSBGRG00000014601(CREM);ENSBGRG0000001…
Biological Process	GO:2000146	negative regulation of cell motility	18	188	0.000372358	0.00892142	ENSBGRG00000000280(ADARB1);ENSBGRG00000000533(GCSAM);ENSBGRG00000001495(TMEFF2);ENSBGRG00000002035(KLF4);ENSBGRG00000002228(IGFBP5);ENSBGRG00000008972(GADD45A);ENSBGRG00000009758(GJA1);ENSBGRG00000011234(TRIB1);ENSBGRG00000014254(CYP1B1);ENSBGRG00000014320(STC1);ENSBGRG00000017767(MYOCD);ENSBGRG00000020410(RHOB);ENSBGRG00000024189(HYAL2);ENSBGRG00000024291(PTGER4);ENSBGRG00000025440(SERPINE1);ENS…
Biological Process	GO:0001932	regulation of protein phosphorylation	54	870	0.000383194	0.00911609	ENSBGRG00000000274(SLAMF1);ENSBGRG00000000280(ADARB1);ENSBGRG00000000298(CD4);ENSBGRG00000000399(CRLF1);ENSBGRG00000002311(CD80);ENSBGRG00000003093(PDGFB);ENSBGRG00000003150(EPHB1);ENSBGRG00000004414(RGS2);ENSBGRG00000004789(PML);ENSBGRG00000005082(NPNT);ENSBGRG00000005634(P2RY6);ENSBGRG00000006081(RASSF2);ENSBGRG00000006260(-);ENSBGRG00000006433(BMPER);ENSBGRG00000006725(ZC3H12A);ENSBGRG00000007…
Biological Process	GO:0045932	negative regulation of muscle contraction	4	10	0.000387455	0.00911609	ENSBGRG00000004414(RGS2);ENSBGRG00000006725(ZC3H12A);ENSBGRG00000018281(ADRB2);ENSBGRG00000024242(ADORA2B)
Biological Process	GO:0061756	leukocyte adhesion to vascular endothelial cell	6	26	0.000389091	0.00911609	ENSBGRG00000001314(ITGA4);ENSBGRG00000002035(KLF4);ENSBGRG00000002637(ITGB7);ENSBGRG00000003978(SELP);ENSBGRG00000008735(FUT7);ENSBGRG00000024615(ETS1)
Biological Process	GO:0070670	response to interleukin-4	6	26	0.000389091	0.00911609	ENSBGRG00000001126(TCF7);ENSBGRG00000004789(PML);ENSBGRG00000006525(DCSTAMP);ENSBGRG00000007559(PARP14);ENSBGRG00000020026(HSPA5);MSTRG.3691(MRC1)
Biological Process	GO:1902895	positive regulation of pri-miRNA transcription from RNA polymerase II promoter	6	26	0.000389091	0.00911609	ENSBGRG00000003093(PDGFB);ENSBGRG00000004094(EGR1);ENSBGRG00000007486(BMP2);ENSBGRG00000007898(APLN);ENSBGRG00000009388(HIF1A);ENSBGRG00000024565(JUN)
Biological Process	GO:0060255	regulation of macromolecule metabolic process	188	3940	0.000392	0.0091438	ENSBGRG00000000274(SLAMF1);ENSBGRG00000000280(ADARB1);ENSBGRG00000000285(CIART);ENSBGRG00000000298(CD4);ENSBGRG00000000399(CRLF1);ENSBGRG00000000461(NR4A3);ENSBGRG00000000513(MYCL);ENSBGRG00000000523(NR4A1);ENSBGRG00000000802(HEYL);ENSBGRG00000001079(TRIM14);ENSBGRG00000001126(TCF7);ENSBGRG00000001495(TMEFF2);ENSBGRG00000001762(STAT4);ENSBGRG00000001800(-);ENSBGRG00000001907(-);ENSBGRG00000002035…
Biological Process	GO:0043113	receptor clustering	7	36	0.000393875	0.00914723	ENSBGRG00000001314(ITGA4);ENSBGRG00000002637(ITGB7);ENSBGRG00000004375(SLC7A11);ENSBGRG00000004392(COLQ);ENSBGRG00000009642(CACNA1A);ENSBGRG00000019398(TGFB1);ENSBGRG00000025785(ITGAL)
Biological Process	GO:0032677	regulation of interleukin-8 production	8	47	0.00039741	0.00918903	ENSBGRG00000000502(CD244);ENSBGRG00000002035(KLF4);ENSBGRG00000012943(IL17D);ENSBGRG00000017664(PRKD2);ENSBGRG00000019181(TLR7);ENSBGRG00000022738(SSC5D);ENSBGRG00000024189(HYAL2);ENSBGRG00000025440(SERPINE1)
Biological Process	GO:0048660	regulation of smooth muscle cell proliferation	9	59	0.000408397	0.00940201	ENSBGRG00000000068(ADAMTS1);ENSBGRG00000000461(NR4A3);ENSBGRG00000002228(IGFBP5);ENSBGRG00000003093(PDGFB);ENSBGRG00000005634(P2RY6);ENSBGRG00000007898(APLN);ENSBGRG00000011234(TRIB1);ENSBGRG00000017767(MYOCD);ENSBGRG00000024565(JUN)
Biological Process	GO:0008284	positive regulation of cell proliferation	38	552	0.000424889	0.00973934	ENSBGRG00000000068(ADAMTS1);ENSBGRG00000000274(SLAMF1);ENSBGRG00000000399(CRLF1);ENSBGRG00000000461(NR4A3);ENSBGRG00000002228(IGFBP5);ENSBGRG00000003093(PDGFB);ENSBGRG00000004789(PML);ENSBGRG00000005634(P2RY6);ENSBGRG00000006441(RAC2);ENSBGRG00000006787(FOSL2);ENSBGRG00000007486(BMP2);ENSBGRG00000008113(PGF);ENSBGRG00000009015(SAPCD2);ENSBGRG00000009388(HIF1A);ENSBGRG00000009758(GJA1);ENSBGRG0000…
Biological Process	GO:0065009	regulation of molecular function	85	1539	0.00042673	0.00973938	ENSBGRG00000000197(EPHA3);ENSBGRG00000000274(SLAMF1);ENSBGRG00000000280(ADARB1);ENSBGRG00000000298(CD4);ENSBGRG00000000438(GPR35);ENSBGRG00000000523(NR4A1);ENSBGRG00000000802(HEYL);ENSBGRG00000001079(TRIM14);ENSBGRG00000001314(ITGA4);ENSBGRG00000002035(KLF4);ENSBGRG00000002639(SPOCK1);ENSBGRG00000003093(PDGFB);ENSBGRG00000004414(RGS2);ENSBGRG00000004423(NOS3);ENSBGRG00000004500(RGS1);ENSBGRG00000…
Biological Process	GO:0046631	alpha-beta T cell activation	12	99	0.000431471	0.00980531	ENSBGRG00000000475(LY9);ENSBGRG00000005178(PRDM1);ENSBGRG00000005898(ARG2);ENSBGRG00000006725(ZC3H12A);ENSBGRG00000008735(FUT7);ENSBGRG00000009722(MAPK8IP1);ENSBGRG00000013958(ITK);ENSBGRG00000015611(RSAD2);ENSBGRG00000019171(TBX21);ENSBGRG00000022643(SMAD7);ENSBGRG00000022665(RASAL3);ENSBGRG00000024291(PTGER4)
Biological Process	GO:0051607	defense response to virus	14	128	0.000433535	0.00981012	ENSBGRG00000006725(ZC3H12A);ENSBGRG00000011996(IFI6);ENSBGRG00000014066(MX1);ENSBGRG00000015611(RSAD2);ENSBGRG00000016212(ISG15);ENSBGRG00000017350(IFIH1);ENSBGRG00000018364(GPAM);ENSBGRG00000018939(OAS1);ENSBGRG00000019181(TLR7);ENSBGRG00000022232(RNF125);ENSBGRG00000022450(PRF1);ENSBGRG00000024189(HYAL2);ENSBGRG00000024200(DDIT4);ENSBGRG00000025144(-)
Biological Process	GO:0031098	stress-activated protein kinase signaling cascade	16	159	0.000448087	0.0100963	ENSBGRG00000000274(SLAMF1);ENSBGRG00000003150(EPHB1);ENSBGRG00000006081(RASSF2);ENSBGRG00000006725(ZC3H12A);ENSBGRG00000007486(BMP2);ENSBGRG00000008397(MID1);ENSBGRG00000008972(GADD45A);ENSBGRG00000009722(MAPK8IP1);ENSBGRG00000011234(TRIB1);ENSBGRG00000012579(FOXO1);ENSBGRG00000012738(SH3RF2);ENSBGRG00000013846(FOXM1);ENSBGRG00000017698(DKK1);ENSBGRG00000020259(-);ENSBGRG00000024292(ZFP36);ENSBGR…
Biological Process	GO:0051179	localization	194	4097	0.000454239	0.0101915	ENSBGRG00000000068(ADAMTS1);ENSBGRG00000000197(EPHA3);ENSBGRG00000000274(SLAMF1);ENSBGRG00000000280(ADARB1);ENSBGRG00000000298(CD4);ENSBGRG00000000438(GPR35);ENSBGRG00000000461(NR4A3);ENSBGRG00000000502(CD244);ENSBGRG00000000533(GCSAM);ENSBGRG00000001314(ITGA4);ENSBGRG00000001317(SLC25A36);ENSBGRG00000001407(CELSR1);ENSBGRG00000001495(TMEFF2);ENSBGRG00000001497(SLC44A1);ENSBGRG00000001600(OLFM2);…
Biological Process	GO:0051402	neuron apoptotic process	15	144	0.000464104	0.0103689	ENSBGRG00000000280(ADARB1);ENSBGRG00000000399(CRLF1);ENSBGRG00000000461(NR4A3);ENSBGRG00000002579(FAIM2);ENSBGRG00000004091(CEBPB);ENSBGRG00000005880(VSTM2L);ENSBGRG00000007951(NR4A2);ENSBGRG00000009388(HIF1A);ENSBGRG00000009642(CACNA1A);ENSBGRG00000009802(GRIN1);ENSBGRG00000015313(ADAM8);ENSBGRG00000016193(CIT);ENSBGRG00000022844(UNC5B);ENSBGRG00000024565(JUN);ENSBGRG00000024887(NES)
Biological Process	GO:0010565	regulation of cellular ketone metabolic process	11	86	0.000466444	0.0103774	ENSBGRG00000000461(NR4A3);ENSBGRG00000004094(EGR1);ENSBGRG00000004375(SLC7A11);ENSBGRG00000007486(BMP2);ENSBGRG00000007895(PRKAG2);ENSBGRG00000009642(CACNA1A);ENSBGRG00000010766(INSIG1);ENSBGRG00000012849(SLC45A3);ENSBGRG00000014770(TRIB3);ENSBGRG00000016457(FGFR4);ENSBGRG00000019509(ELOVL5)
Biological Process	GO:0070570	regulation of neuron projection regeneration	5	18	0.000481225	0.0106615	ENSBGRG00000002035(KLF4);ENSBGRG00000005411(TNR);ENSBGRG00000008962(PTPRF);ENSBGRG00000023318(KIAA0319);ENSBGRG00000024867(RTN4RL1)
Biological Process	GO:0002820	negative regulation of adaptive immune response	6	27	0.000484063	0.0106796	ENSBGRG00000000274(SLAMF1);ENSBGRG00000005024(IL1RL1);ENSBGRG00000006725(ZC3H12A);ENSBGRG00000018529(C4BPA);ENSBGRG00000019171(TBX21);ENSBGRG00000022643(SMAD7)
Biological Process	GO:0050663	cytokine secretion	15	145	0.000499664	0.0109781	ENSBGRG00000000274(SLAMF1);ENSBGRG00000000502(CD244);ENSBGRG00000004789(PML);ENSBGRG00000005024(IL1RL1);ENSBGRG00000005883(LPL);ENSBGRG00000005898(ARG2);ENSBGRG00000006725(ZC3H12A);ENSBGRG00000007491(EPHB6);ENSBGRG00000014502(NLRP3);ENSBGRG00000016212(ISG15);ENSBGRG00000017350(IFIH1);ENSBGRG00000018364(GPAM);ENSBGRG00000022738(SSC5D);ENSBGRG00000024189(HYAL2);ENSBGRG00000024291(PTGER4)
Biological Process	GO:0043062	extracellular structure organization	18	193	0.000511079	0.0111825	ENSBGRG00000000776(CCDC80);ENSBGRG00000002309(LUM);ENSBGRG00000003554(ADAMTS2);ENSBGRG00000005082(NPNT);ENSBGRG00000005411(TNR);ENSBGRG00000010677(VIT);ENSBGRG00000012460(COL4A4);ENSBGRG00000014254(CYP1B1);ENSBGRG00000015210(CRISPLD2);ENSBGRG00000015359(THSD4);ENSBGRG00000016322(PTX3);ENSBGRG00000016457(FGFR4);ENSBGRG00000019137(COL11A2);ENSBGRG00000019398(TGFB1);ENSBGRG00000022064(LCP1);ENSBGRG0…
Biological Process	GO:0048659	smooth muscle cell proliferation	9	61	0.000526298	0.0114681	ENSBGRG00000000068(ADAMTS1);ENSBGRG00000000461(NR4A3);ENSBGRG00000002228(IGFBP5);ENSBGRG00000003093(PDGFB);ENSBGRG00000005634(P2RY6);ENSBGRG00000007898(APLN);ENSBGRG00000011234(TRIB1);ENSBGRG00000017767(MYOCD);ENSBGRG00000024565(JUN)
Biological Process	GO:2000113	negative regulation of cellular macromolecule biosynthetic process	58	966	0.000537467	0.0116352	ENSBGRG00000000285(CIART);ENSBGRG00000000461(NR4A3);ENSBGRG00000000802(HEYL);ENSBGRG00000002035(KLF4);ENSBGRG00000002228(IGFBP5);ENSBGRG00000003093(PDGFB);ENSBGRG00000003120(SIM2);ENSBGRG00000003739(ETS2);ENSBGRG00000003825(PLK3);ENSBGRG00000003859(SNAI1);ENSBGRG00000004091(CEBPB);ENSBGRG00000004094(EGR1);ENSBGRG00000004789(PML);ENSBGRG00000005178(PRDM1);ENSBGRG00000006725(ZC3H12A);ENSBGRG0000000…
Biological Process	GO:1903038	negative regulation of leukocyte cell-cell adhesion	10	74	0.00053836	0.0116352	ENSBGRG00000002035(KLF4);ENSBGRG00000004091(CEBPB);ENSBGRG00000005898(ARG2);ENSBGRG00000006725(ZC3H12A);ENSBGRG00000011590(NRARP);ENSBGRG00000012224(IDO1);ENSBGRG00000019051(PAG1);ENSBGRG00000019171(TBX21);ENSBGRG00000019398(TGFB1);ENSBGRG00000022643(SMAD7)
Biological Process	GO:0007158	neuron cell-cell adhesion	3	5	0.000544632	0.0117229	ENSBGRG00000005411(TNR);ENSBGRG00000005944(ASTN1);ENSBGRG00000024201(RET)
Biological Process	GO:0007507	heart development	27	351	0.000553163	0.0118117	ENSBGRG00000000068(ADAMTS1);ENSBGRG00000000802(HEYL);ENSBGRG00000003859(SNAI1);ENSBGRG00000005178(PRDM1);ENSBGRG00000005303(NPY1R);ENSBGRG00000007486(BMP2);ENSBGRG00000007898(APLN);ENSBGRG00000009388(HIF1A);ENSBGRG00000009758(GJA1);ENSBGRG00000010653(KDM6A);ENSBGRG00000010780(FREM2);ENSBGRG00000013926(TMEM65);ENSBGRG00000015008(GATA6);ENSBGRG00000016147(ID1);ENSBGRG00000017698(DKK1);ENSBGRG000000…
Biological Process	GO:0097285	cell-type specific apoptotic process	24	297	0.00055322	0.0118117	ENSBGRG00000000280(ADARB1);ENSBGRG00000000399(CRLF1);ENSBGRG00000000461(NR4A3);ENSBGRG00000001314(ITGA4);ENSBGRG00000002579(FAIM2);ENSBGRG00000004091(CEBPB);ENSBGRG00000004375(SLC7A11);ENSBGRG00000005880(VSTM2L);ENSBGRG00000006725(ZC3H12A);ENSBGRG00000007951(NR4A2);ENSBGRG00000009388(HIF1A);ENSBGRG00000009642(CACNA1A);ENSBGRG00000009802(GRIN1);ENSBGRG00000012224(IDO1);ENSBGRG00000015313(ADAM8);EN…
Biological Process	GO:0045123	cellular extravasation	7	38	0.000556907	0.0118427	ENSBGRG00000001314(ITGA4);ENSBGRG00000002637(ITGB7);ENSBGRG00000003978(SELP);ENSBGRG00000008735(FUT7);ENSBGRG00000015313(ADAM8);ENSBGRG00000024291(PTGER4);ENSBGRG00000025785(ITGAL)
Biological Process	GO:0080135	regulation of cellular response to stress	35	502	0.000566417	0.0119967	ENSBGRG00000000274(SLAMF1);ENSBGRG00000000461(NR4A3);ENSBGRG00000002035(KLF4);ENSBGRG00000003150(EPHB1);ENSBGRG00000003859(SNAI1);ENSBGRG00000004375(SLC7A11);ENSBGRG00000004789(PML);ENSBGRG00000005411(TNR);ENSBGRG00000005898(ARG2);ENSBGRG00000006081(RASSF2);ENSBGRG00000006169(HK2);ENSBGRG00000006725(ZC3H12A);ENSBGRG00000007486(BMP2);ENSBGRG00000008397(MID1);ENSBGRG00000008962(PTPRF);ENSBGRG000000…
Biological Process	GO:0045597	positive regulation of cell differentiation	40	600	0.000571499	0.0120561	ENSBGRG00000000197(EPHA3);ENSBGRG00000000298(CD4);ENSBGRG00000000802(HEYL);ENSBGRG00000001600(OLFM2);ENSBGRG00000002408(FRZB);ENSBGRG00000003859(SNAI1);ENSBGRG00000004091(CEBPB);ENSBGRG00000004313(NOCT);ENSBGRG00000005082(NPNT);ENSBGRG00000005883(LPL);ENSBGRG00000006525(DCSTAMP);ENSBGRG00000006565(FBN2);ENSBGRG00000006606(RIMS2);ENSBGRG00000006725(ZC3H12A);ENSBGRG00000007486(BMP2);ENSBGRG00000008…
Biological Process	GO:0006468	protein phosphorylation	73	1291	0.000589662	0.0122091	ENSBGRG00000000197(EPHA3);ENSBGRG00000000274(SLAMF1);ENSBGRG00000000280(ADARB1);ENSBGRG00000000298(CD4);ENSBGRG00000000399(CRLF1);ENSBGRG00000002311(CD80);ENSBGRG00000003093(PDGFB);ENSBGRG00000003150(EPHB1);ENSBGRG00000003666(WEE1);ENSBGRG00000003825(PLK3);ENSBGRG00000004414(RGS2);ENSBGRG00000004789(PML);ENSBGRG00000005082(NPNT);ENSBGRG00000005634(P2RY6);ENSBGRG00000006081(RASSF2);ENSBGRG00000006…
Biological Process	GO:0051246	regulation of protein metabolic process	94	1756	0.000589953	0.0122091	ENSBGRG00000000274(SLAMF1);ENSBGRG00000000280(ADARB1);ENSBGRG00000000298(CD4);ENSBGRG00000000399(CRLF1);ENSBGRG00000000523(NR4A1);ENSBGRG00000002035(KLF4);ENSBGRG00000002228(IGFBP5);ENSBGRG00000002311(CD80);ENSBGRG00000002639(SPOCK1);ENSBGRG00000003093(PDGFB);ENSBGRG00000003150(EPHB1);ENSBGRG00000003825(PLK3);ENSBGRG00000004091(CEBPB);ENSBGRG00000004094(EGR1);ENSBGRG00000004414(RGS2);ENSBGRG00000…
Biological Process	GO:0006936	muscle contraction	16	163	0.000590191	0.0122091	ENSBGRG00000003414(SPX);ENSBGRG00000004414(RGS2);ENSBGRG00000005034(P2RX3);ENSBGRG00000005082(NPNT);ENSBGRG00000005898(ARG2);ENSBGRG00000006725(ZC3H12A);ENSBGRG00000014320(STC1);ENSBGRG00000017767(MYOCD);ENSBGRG00000018281(ADRB2);ENSBGRG00000020144(GRIP2);ENSBGRG00000020314(EDNRB);ENSBGRG00000020599(MYH3);ENSBGRG00000021585(TRPV1);ENSBGRG00000021917(MYH4);ENSBGRG00000022643(SMAD7);ENSBGRG00000024…
Biological Process	GO:0020027	hemoglobin metabolic process	4	11	0.000590278	0.0122091	ENSBGRG00000002035(KLF4);ENSBGRG00000007653(ALAS2);ENSBGRG00000009388(HIF1A);ENSBGRG00000018527(INHA)
Biological Process	GO:0072643	interferon-gamma secretion	4	11	0.000590278	0.0122091	ENSBGRG00000000274(SLAMF1);ENSBGRG00000000502(CD244);ENSBGRG00000006725(ZC3H12A);ENSBGRG00000016212(ISG15)
Biological Process	GO:0043901	negative regulation of multi-organism process	12	103	0.00062065	0.0127873	ENSBGRG00000001079(TRIM14);ENSBGRG00000004789(PML);ENSBGRG00000005898(ARG2);ENSBGRG00000006725(ZC3H12A);ENSBGRG00000009758(GJA1);ENSBGRG00000011234(TRIB1);ENSBGRG00000014066(MX1);ENSBGRG00000015611(RSAD2);ENSBGRG00000016212(ISG15);ENSBGRG00000016322(PTX3);ENSBGRG00000022232(RNF125);ENSBGRG00000024565(JUN)
Biological Process	GO:0043523	regulation of neuron apoptotic process	13	118	0.000641818	0.0131722	ENSBGRG00000000399(CRLF1);ENSBGRG00000000461(NR4A3);ENSBGRG00000002579(FAIM2);ENSBGRG00000004091(CEBPB);ENSBGRG00000005880(VSTM2L);ENSBGRG00000007951(NR4A2);ENSBGRG00000009388(HIF1A);ENSBGRG00000009642(CACNA1A);ENSBGRG00000009802(GRIN1);ENSBGRG00000015313(ADAM8);ENSBGRG00000022844(UNC5B);ENSBGRG00000024565(JUN);ENSBGRG00000024887(NES)
Biological Process	GO:0050710	negative regulation of cytokine secretion	7	39	0.000656406	0.0134196	ENSBGRG00000000274(SLAMF1);ENSBGRG00000004789(PML);ENSBGRG00000005898(ARG2);ENSBGRG00000006725(ZC3H12A);ENSBGRG00000014502(NLRP3);ENSBGRG00000022738(SSC5D);ENSBGRG00000024291(PTGER4)
Biological Process	GO:0010632	regulation of epithelial cell migration	16	165	0.000674652	0.0137395	ENSBGRG00000002035(KLF4);ENSBGRG00000003093(PDGFB);ENSBGRG00000004423(NOS3);ENSBGRG00000006433(BMPER);ENSBGRG00000006725(ZC3H12A);ENSBGRG00000008972(GADD45A);ENSBGRG00000009388(HIF1A);ENSBGRG00000014320(STC1);ENSBGRG00000017664(PRKD2);ENSBGRG00000020410(RHOB);ENSBGRG00000021013(CD40);ENSBGRG00000024565(JUN);ENSBGRG00000024615(ETS1);ENSBGRG00000026643(ADAMTS9);MSTRG.15630(--);MSTRG.4090(--)
Biological Process	GO:0051271	negative regulation of cellular component movement	18	198	0.000692329	0.0140455	ENSBGRG00000000280(ADARB1);ENSBGRG00000000533(GCSAM);ENSBGRG00000001495(TMEFF2);ENSBGRG00000002035(KLF4);ENSBGRG00000002228(IGFBP5);ENSBGRG00000008972(GADD45A);ENSBGRG00000009758(GJA1);ENSBGRG00000011234(TRIB1);ENSBGRG00000014254(CYP1B1);ENSBGRG00000014320(STC1);ENSBGRG00000017767(MYOCD);ENSBGRG00000020410(RHOB);ENSBGRG00000024189(HYAL2);ENSBGRG00000024291(PTGER4);ENSBGRG00000025440(SERPINE1);ENS…
Biological Process	GO:0002274	myeloid leukocyte activation	13	119	0.000695692	0.0140599	ENSBGRG00000000274(SLAMF1);ENSBGRG00000000461(NR4A3);ENSBGRG00000005024(IL1RL1);ENSBGRG00000005861(LDLR);ENSBGRG00000006441(RAC2);ENSBGRG00000006525(DCSTAMP);ENSBGRG00000010347(SLC7A2);ENSBGRG00000013608(SUCNR1);ENSBGRG00000014737(C5AR1);ENSBGRG00000019398(TGFB1);ENSBGRG00000024189(HYAL2);ENSBGRG00000024242(ADORA2B);ENSBGRG00000024565(JUN)
Biological Process	GO:0006915	apoptotic process	63	1083	0.000704072	0.0141736	ENSBGRG00000000280(ADARB1);ENSBGRG00000000399(CRLF1);ENSBGRG00000000461(NR4A3);ENSBGRG00000000523(NR4A1);ENSBGRG00000001314(ITGA4);ENSBGRG00000002035(KLF4);ENSBGRG00000002408(FRZB);ENSBGRG00000002579(FAIM2);ENSBGRG00000003825(PLK3);ENSBGRG00000003859(SNAI1);ENSBGRG00000004091(CEBPB);ENSBGRG00000004094(EGR1);ENSBGRG00000004375(SLC7A11);ENSBGRG00000004789(PML);ENSBGRG00000005485(RELT);ENSBGRG000000…
Biological Process	GO:0042127	regulation of cell proliferation	59	998	0.000706723	0.0141736	ENSBGRG00000000068(ADAMTS1);ENSBGRG00000000274(SLAMF1);ENSBGRG00000000280(ADARB1);ENSBGRG00000000399(CRLF1);ENSBGRG00000000461(NR4A3);ENSBGRG00000001434(KRT4);ENSBGRG00000002035(KLF4);ENSBGRG00000002095(TES);ENSBGRG00000002228(IGFBP5);ENSBGRG00000002408(FRZB);ENSBGRG00000003093(PDGFB);ENSBGRG00000003150(EPHB1);ENSBGRG00000004091(CEBPB);ENSBGRG00000004375(SLC7A11);ENSBGRG00000004789(PML);ENSBGRG00…
Biological Process	GO:0080090	regulation of primary metabolic process	184	3886	0.000711705	0.0141736	ENSBGRG00000000274(SLAMF1);ENSBGRG00000000280(ADARB1);ENSBGRG00000000285(CIART);ENSBGRG00000000298(CD4);ENSBGRG00000000399(CRLF1);ENSBGRG00000000461(NR4A3);ENSBGRG00000000502(CD244);ENSBGRG00000000513(MYCL);ENSBGRG00000000523(NR4A1);ENSBGRG00000000802(HEYL);ENSBGRG00000001079(TRIM14);ENSBGRG00000001126(TCF7);ENSBGRG00000001762(STAT4);ENSBGRG00000001800(-);ENSBGRG00000001907(-);ENSBGRG00000002035(…
Biological Process	GO:0030198	extracellular matrix organization	17	182	0.000712028	0.0141736	ENSBGRG00000000776(CCDC80);ENSBGRG00000002309(LUM);ENSBGRG00000003554(ADAMTS2);ENSBGRG00000005082(NPNT);ENSBGRG00000005411(TNR);ENSBGRG00000010677(VIT);ENSBGRG00000012460(COL4A4);ENSBGRG00000014254(CYP1B1);ENSBGRG00000015210(CRISPLD2);ENSBGRG00000015359(THSD4);ENSBGRG00000016322(PTX3);ENSBGRG00000016457(FGFR4);ENSBGRG00000019137(COL11A2);ENSBGRG00000019398(TGFB1);ENSBGRG00000022064(LCP1);ENSBGRG0…
Biological Process	GO:1902622	regulation of neutrophil migration	6	29	0.000727365	0.0144247	ENSBGRG00000006441(RAC2);ENSBGRG00000008735(FUT7);ENSBGRG00000010151(MOSPD2);ENSBGRG00000014737(C5AR1);ENSBGRG00000015313(ADAM8);ENSBGRG00000023091(BST1)
Biological Process	GO:0019220	regulation of phosphate metabolic process	62	1064	0.000744829	0.0147159	ENSBGRG00000000274(SLAMF1);ENSBGRG00000000280(ADARB1);ENSBGRG00000000298(CD4);ENSBGRG00000000399(CRLF1);ENSBGRG00000000502(CD244);ENSBGRG00000002311(CD80);ENSBGRG00000003093(PDGFB);ENSBGRG00000003150(EPHB1);ENSBGRG00000004414(RGS2);ENSBGRG00000004423(NOS3);ENSBGRG00000004789(PML);ENSBGRG00000005082(NPNT);ENSBGRG00000005634(P2RY6);ENSBGRG00000005861(LDLR);ENSBGRG00000006081(RASSF2);ENSBGRG00000006…
Biological Process	GO:1901701	cellular response to oxygen-containing compound	36	530	0.000764517	0.0150488	ENSBGRG00000000197(EPHA3);ENSBGRG00000000461(NR4A3);ENSBGRG00000000523(NR4A1);ENSBGRG00000001314(ITGA4);ENSBGRG00000002228(IGFBP5);ENSBGRG00000002275(P2RY11);ENSBGRG00000004091(CEBPB);ENSBGRG00000004423(NOS3);ENSBGRG00000005034(P2RX3);ENSBGRG00000005066(TBC1D4);ENSBGRG00000005634(P2RY6);ENSBGRG00000005861(LDLR);ENSBGRG00000005883(LPL);ENSBGRG00000006725(ZC3H12A);ENSBGRG00000007951(NR4A2);ENSBGRG0…
Biological Process	GO:0009967	positive regulation of signal transduction	57	960	0.000786441	0.015423	ENSBGRG00000000274(SLAMF1);ENSBGRG00000000298(CD4);ENSBGRG00000000399(CRLF1);ENSBGRG00000002228(IGFBP5);ENSBGRG00000003093(PDGFB);ENSBGRG00000003978(SELP);ENSBGRG00000004789(PML);ENSBGRG00000005082(NPNT);ENSBGRG00000005634(P2RY6);ENSBGRG00000005757(ABRA);ENSBGRG00000006081(RASSF2);ENSBGRG00000006260(-);ENSBGRG00000006433(BMPER);ENSBGRG00000006499(DKK2);ENSBGRG00000006725(ZC3H12A);ENSBGRG000000074…
Biological Process	GO:0001503	ossification	21	252	0.000813059	0.015864	ENSBGRG00000002228(IGFBP5);ENSBGRG00000003859(SNAI1);ENSBGRG00000004091(CEBPB);ENSBGRG00000004313(NOCT);ENSBGRG00000005082(NPNT);ENSBGRG00000006081(RASSF2);ENSBGRG00000006565(FBN2);ENSBGRG00000007486(BMP2);ENSBGRG00000008094(KLF10);ENSBGRG00000009388(HIF1A);ENSBGRG00000009758(GJA1);ENSBGRG00000012532(MMP16);ENSBGRG00000016147(ID1);ENSBGRG00000016212(ISG15);ENSBGRG00000016959(CDK6);ENSBGRG00000018…
Biological Process	GO:0050866	negative regulation of cell activation	13	121	0.000814923	0.015864	ENSBGRG00000003093(PDGFB);ENSBGRG00000004091(CEBPB);ENSBGRG00000005861(LDLR);ENSBGRG00000005898(ARG2);ENSBGRG00000006725(ZC3H12A);ENSBGRG00000008679(CLNK);ENSBGRG00000010659(UBASH3B);ENSBGRG00000011590(NRARP);ENSBGRG00000012224(IDO1);ENSBGRG00000019051(PAG1);ENSBGRG00000019171(TBX21);ENSBGRG00000019398(TGFB1);ENSBGRG00000022643(SMAD7)
Biological Process	GO:0034111	negative regulation of homotypic cell-cell adhesion	10	78	0.000821422	0.015932	ENSBGRG00000004091(CEBPB);ENSBGRG00000005898(ARG2);ENSBGRG00000006725(ZC3H12A);ENSBGRG00000010659(UBASH3B);ENSBGRG00000011590(NRARP);ENSBGRG00000012224(IDO1);ENSBGRG00000019051(PAG1);ENSBGRG00000019171(TBX21);ENSBGRG00000019398(TGFB1);ENSBGRG00000022643(SMAD7)
Biological Process	GO:0051174	regulation of phosphorus metabolic process	62	1069	0.000838102	0.0161962	ENSBGRG00000000274(SLAMF1);ENSBGRG00000000280(ADARB1);ENSBGRG00000000298(CD4);ENSBGRG00000000399(CRLF1);ENSBGRG00000000502(CD244);ENSBGRG00000002311(CD80);ENSBGRG00000003093(PDGFB);ENSBGRG00000003150(EPHB1);ENSBGRG00000004414(RGS2);ENSBGRG00000004423(NOS3);ENSBGRG00000004789(PML);ENSBGRG00000005082(NPNT);ENSBGRG00000005634(P2RY6);ENSBGRG00000005861(LDLR);ENSBGRG00000006081(RASSF2);ENSBGRG00000006…
Biological Process	GO:0014911	positive regulation of smooth muscle cell migration	4	12	0.000858433	0.0165287	ENSBGRG00000000068(ADAMTS1);ENSBGRG00000000461(NR4A3);ENSBGRG00000002228(IGFBP5);ENSBGRG00000003093(PDGFB)
Biological Process	GO:0042325	regulation of phosphorylation	56	944	0.000893428	0.0171402	ENSBGRG00000000274(SLAMF1);ENSBGRG00000000280(ADARB1);ENSBGRG00000000298(CD4);ENSBGRG00000000399(CRLF1);ENSBGRG00000002311(CD80);ENSBGRG00000003093(PDGFB);ENSBGRG00000003150(EPHB1);ENSBGRG00000004414(RGS2);ENSBGRG00000004789(PML);ENSBGRG00000005082(NPNT);ENSBGRG00000005634(P2RY6);ENSBGRG00000006081(RASSF2);ENSBGRG00000006260(-);ENSBGRG00000006433(BMPER);ENSBGRG00000006725(ZC3H12A);ENSBGRG00000007…
Biological Process	GO:0032637	interleukin-8 production	8	53	0.000914073	0.0174101	ENSBGRG00000000502(CD244);ENSBGRG00000002035(KLF4);ENSBGRG00000012943(IL17D);ENSBGRG00000017664(PRKD2);ENSBGRG00000019181(TLR7);ENSBGRG00000022738(SSC5D);ENSBGRG00000024189(HYAL2);ENSBGRG00000025440(SERPINE1)
Biological Process	GO:1903901	negative regulation of viral life cycle	8	53	0.000914073	0.0174101	ENSBGRG00000001079(TRIM14);ENSBGRG00000004789(PML);ENSBGRG00000006725(ZC3H12A);ENSBGRG00000014066(MX1);ENSBGRG00000015611(RSAD2);ENSBGRG00000016212(ISG15);ENSBGRG00000016322(PTX3);ENSBGRG00000024565(JUN)
Biological Process	GO:0070997	neuron death	17	187	0.000965374	0.0183213	ENSBGRG00000000280(ADARB1);ENSBGRG00000000399(CRLF1);ENSBGRG00000000461(NR4A3);ENSBGRG00000002579(FAIM2);ENSBGRG00000003150(EPHB1);ENSBGRG00000004091(CEBPB);ENSBGRG00000004375(SLC7A11);ENSBGRG00000005880(VSTM2L);ENSBGRG00000007951(NR4A2);ENSBGRG00000009388(HIF1A);ENSBGRG00000009642(CACNA1A);ENSBGRG00000009802(GRIN1);ENSBGRG00000015313(ADAM8);ENSBGRG00000016193(CIT);ENSBGRG00000022844(UNC5B);ENSBG…
Biological Process	GO:0044763	single-organism cellular process	392	9280	0.000974662	0.0184316	ENSBGRG00000000068(ADAMTS1);ENSBGRG00000000197(EPHA3);ENSBGRG00000000274(SLAMF1);ENSBGRG00000000280(ADARB1);ENSBGRG00000000298(CD4);ENSBGRG00000000356(SPATA18);ENSBGRG00000000399(CRLF1);ENSBGRG00000000438(GPR35);ENSBGRG00000000461(NR4A3);ENSBGRG00000000475(LY9);ENSBGRG00000000502(CD244);ENSBGRG00000000513(MYCL);ENSBGRG00000000523(NR4A1);ENSBGRG00000000533(GCSAM);ENSBGRG00000000735(S1PR4);ENSBGRG0…
Biological Process	GO:0031349	positive regulation of defense response	19	221	0.000980295	0.0184676	ENSBGRG00000004091(CEBPB);ENSBGRG00000005024(IL1RL1);ENSBGRG00000005861(LDLR);ENSBGRG00000005883(LPL);ENSBGRG00000008679(CLNK);ENSBGRG00000009247(ZBP1);ENSBGRG00000012224(IDO1);ENSBGRG00000012943(IL17D);ENSBGRG00000013608(SUCNR1);ENSBGRG00000015313(ADAM8);ENSBGRG00000015611(RSAD2);ENSBGRG00000017350(IFIH1);ENSBGRG00000019181(TLR7);ENSBGRG00000022232(RNF125);ENSBGRG00000024189(HYAL2);ENSBGRG000000…
Biological Process	GO:0009893	positive regulation of metabolic process	119	2358	0.000983546	0.0184676	ENSBGRG00000000274(SLAMF1);ENSBGRG00000000298(CD4);ENSBGRG00000000399(CRLF1);ENSBGRG00000000461(NR4A3);ENSBGRG00000000502(CD244);ENSBGRG00000000523(NR4A1);ENSBGRG00000000802(HEYL);ENSBGRG00000001079(TRIM14);ENSBGRG00000001762(STAT4);ENSBGRG00000002035(KLF4);ENSBGRG00000002311(CD80);ENSBGRG00000003093(PDGFB);ENSBGRG00000003739(ETS2);ENSBGRG00000003825(PLK3);ENSBGRG00000003859(SNAI1);ENSBGRG0000000…
Biological Process	GO:0002761	regulation of myeloid leukocyte differentiation	10	80	0.00100324	0.018771	ENSBGRG00000000298(CD4);ENSBGRG00000004091(CEBPB);ENSBGRG00000006081(RASSF2);ENSBGRG00000006525(DCSTAMP);ENSBGRG00000008094(KLF10);ENSBGRG00000009096(FOS);ENSBGRG00000010659(UBASH3B);ENSBGRG00000011234(TRIB1);ENSBGRG00000016959(CDK6);ENSBGRG00000019398(TGFB1)
Biological Process	GO:0030098	lymphocyte differentiation	20	239	0.00101932	0.0190046	ENSBGRG00000000274(SLAMF1);ENSBGRG00000000298(CD4);ENSBGRG00000000475(LY9);ENSBGRG00000001126(TCF7);ENSBGRG00000004094(EGR1);ENSBGRG00000005178(PRDM1);ENSBGRG00000006725(ZC3H12A);ENSBGRG00000008735(FUT7);ENSBGRG00000011590(NRARP);ENSBGRG00000013958(ITK);ENSBGRG00000014366(MS4A1);ENSBGRG00000014607(CD79A);ENSBGRG00000015313(ADAM8);ENSBGRG00000015611(RSAD2);ENSBGRG00000019169(-);ENSBGRG00000019171(…
Biological Process	GO:0050707	regulation of cytokine secretion	13	124	0.00102565	0.0190534	ENSBGRG00000000274(SLAMF1);ENSBGRG00000000502(CD244);ENSBGRG00000004789(PML);ENSBGRG00000005024(IL1RL1);ENSBGRG00000005883(LPL);ENSBGRG00000005898(ARG2);ENSBGRG00000006725(ZC3H12A);ENSBGRG00000014502(NLRP3);ENSBGRG00000017350(IFIH1);ENSBGRG00000018364(GPAM);ENSBGRG00000022738(SSC5D);ENSBGRG00000024189(HYAL2);ENSBGRG00000024291(PTGER4)
Biological Process	GO:0071353	cellular response to interleukin-4	5	21	0.00103807	0.0190534	ENSBGRG00000001126(TCF7);ENSBGRG00000004789(PML);ENSBGRG00000006525(DCSTAMP);ENSBGRG00000007559(PARP14);ENSBGRG00000020026(HSPA5)
Biological Process	GO:0016310	phosphorylation	80	1473	0.00105432	0.0190534	ENSBGRG00000000197(EPHA3);ENSBGRG00000000274(SLAMF1);ENSBGRG00000000280(ADARB1);ENSBGRG00000000298(CD4);ENSBGRG00000000399(CRLF1);ENSBGRG00000002311(CD80);ENSBGRG00000003093(PDGFB);ENSBGRG00000003150(EPHB1);ENSBGRG00000003666(WEE1);ENSBGRG00000003825(PLK3);ENSBGRG00000004414(RGS2);ENSBGRG00000004789(PML);ENSBGRG00000005082(NPNT);ENSBGRG00000005634(P2RY6);ENSBGRG00000006081(RASSF2);ENSBGRG00000006…
Biological Process	GO:0071260	cellular response to mechanical stimulus	6	31	0.00105578	0.0190534	ENSBGRG00000008246(TNFRSF8);ENSBGRG00000008972(GADD45A);ENSBGRG00000018779(ANKRD1);ENSBGRG00000019181(TLR7);ENSBGRG00000021013(CD40);ENSBGRG00000024291(PTGER4)
Biological Process	GO:0061061	muscle structure development	29	404	0.00105594	0.0190534	ENSBGRG00000000280(ADARB1);ENSBGRG00000000523(NR4A1);ENSBGRG00000000802(HEYL);ENSBGRG00000001600(OLFM2);ENSBGRG00000002228(IGFBP5);ENSBGRG00000003150(EPHB1);ENSBGRG00000004094(EGR1);ENSBGRG00000005082(NPNT);ENSBGRG00000007486(BMP2);ENSBGRG00000009096(FOS);ENSBGRG00000009758(GJA1);ENSBGRG00000014136(HIVEP3);ENSBGRG00000015008(GATA6);ENSBGRG00000017698(DKK1);ENSBGRG00000017767(MYOCD);ENSBGRG0000001…
Biological Process	GO:0050868	negative regulation of T cell activation	9	67	0.0010569	0.0190534	ENSBGRG00000004091(CEBPB);ENSBGRG00000005898(ARG2);ENSBGRG00000006725(ZC3H12A);ENSBGRG00000011590(NRARP);ENSBGRG00000012224(IDO1);ENSBGRG00000019051(PAG1);ENSBGRG00000019171(TBX21);ENSBGRG00000019398(TGFB1);ENSBGRG00000022643(SMAD7)
Biological Process	GO:0002725	negative regulation of T cell cytokine production	3	6	0.00105792	0.0190534	ENSBGRG00000000274(SLAMF1);ENSBGRG00000019171(TBX21);ENSBGRG00000022643(SMAD7)
Biological Process	GO:0030949	positive regulation of vascular endothelial growth factor receptor signaling pathway	3	6	0.00105792	0.0190534	ENSBGRG00000009388(HIF1A);ENSBGRG00000017664(PRKD2);ENSBGRG00000021867(PRKCB)
Biological Process	GO:0097065	anterior head development	3	6	0.00105792	0.0190534	ENSBGRG00000013616(DDX10);ENSBGRG00000024422(COL2A1);ENSBGRG00000026717(PFAS)
Biological Process	GO:1902713	regulation of interferon-gamma secretion	3	6	0.00105792	0.0190534	ENSBGRG00000000274(SLAMF1);ENSBGRG00000000502(CD244);ENSBGRG00000006725(ZC3H12A)
Biological Process	GO:0032872	regulation of stress-activated MAPK cascade	14	140	0.00106349	0.0190888	ENSBGRG00000000274(SLAMF1);ENSBGRG00000003150(EPHB1);ENSBGRG00000006081(RASSF2);ENSBGRG00000006725(ZC3H12A);ENSBGRG00000007486(BMP2);ENSBGRG00000008397(MID1);ENSBGRG00000008972(GADD45A);ENSBGRG00000009722(MAPK8IP1);ENSBGRG00000012579(FOXO1);ENSBGRG00000012738(SH3RF2);ENSBGRG00000013846(FOXM1);ENSBGRG00000017698(DKK1);ENSBGRG00000020259(-);ENSBGRG00000025864(MAP4K1)
Biological Process	GO:0001933	negative regulation of protein phosphorylation	21	258	0.00109742	0.0196311	ENSBGRG00000000280(ADARB1);ENSBGRG00000004414(RGS2);ENSBGRG00000006081(RASSF2);ENSBGRG00000006725(ZC3H12A);ENSBGRG00000007559(PARP14);ENSBGRG00000007895(PRKAG2);ENSBGRG00000008972(GADD45A);ENSBGRG00000010659(UBASH3B);ENSBGRG00000010882(SPRY4);ENSBGRG00000011234(TRIB1);ENSBGRG00000012579(FOXO1);ENSBGRG00000013160(ERRFI1);ENSBGRG00000013846(FOXM1);ENSBGRG00000014770(TRIB3);ENSBGRG00000017698(DKK1);…
Biological Process	GO:0042098	T cell proliferation	13	125	0.0011053	0.0197056	ENSBGRG00000000274(SLAMF1);ENSBGRG00000004091(CEBPB);ENSBGRG00000005898(ARG2);ENSBGRG00000006441(RAC2);ENSBGRG00000007491(EPHB6);ENSBGRG00000009722(MAPK8IP1);ENSBGRG00000009758(GJA1);ENSBGRG00000012224(IDO1);ENSBGRG00000018364(GPAM);ENSBGRG00000019398(TGFB1);ENSBGRG00000022607(CD3e);ENSBGRG00000022665(RASAL3);ENSBGRG00000024386(HES1)
Biological Process	GO:0030217	T cell differentiation	16	173	0.00112351	0.0199631	ENSBGRG00000000298(CD4);ENSBGRG00000000475(LY9);ENSBGRG00000001126(TCF7);ENSBGRG00000004094(EGR1);ENSBGRG00000005178(PRDM1);ENSBGRG00000006725(ZC3H12A);ENSBGRG00000008735(FUT7);ENSBGRG00000011590(NRARP);ENSBGRG00000013958(ITK);ENSBGRG00000015313(ADAM8);ENSBGRG00000015611(RSAD2);ENSBGRG00000019169(-);ENSBGRG00000019171(TBX21);ENSBGRG00000019398(TGFB1);ENSBGRG00000022643(SMAD7);ENSBGRG00000024291(P…
Biological Process	GO:0007169	transmembrane receptor protein tyrosine kinase signaling pathway	28	387	0.0011372	0.0201388	ENSBGRG00000000197(EPHA3);ENSBGRG00000000461(NR4A3);ENSBGRG00000002228(IGFBP5);ENSBGRG00000003093(PDGFB);ENSBGRG00000003150(EPHB1);ENSBGRG00000006081(RASSF2);ENSBGRG00000006260(-);ENSBGRG00000007486(BMP2);ENSBGRG00000007898(APLN);ENSBGRG00000008132(CSRNP1);ENSBGRG00000008639(PLAT);ENSBGRG00000008679(CLNK);ENSBGRG00000008735(FUT7);ENSBGRG00000009388(HIF1A);ENSBGRG00000010659(UBASH3B);ENSBGRG000000…
Biological Process	GO:1902105	regulation of leukocyte differentiation	17	190	0.00115147	0.0203234	ENSBGRG00000000298(CD4);ENSBGRG00000004091(CEBPB);ENSBGRG00000005178(PRDM1);ENSBGRG00000006081(RASSF2);ENSBGRG00000006525(DCSTAMP);ENSBGRG00000006725(ZC3H12A);ENSBGRG00000008094(KLF10);ENSBGRG00000009096(FOS);ENSBGRG00000010659(UBASH3B);ENSBGRG00000011234(TRIB1);ENSBGRG00000011590(NRARP);ENSBGRG00000015313(ADAM8);ENSBGRG00000016959(CDK6);ENSBGRG00000019169(-);ENSBGRG00000019171(TBX21);ENSBGRG0000…
Biological Process	GO:0048525	negative regulation of viral process	8	55	0.00117358	0.0206449	ENSBGRG00000001079(TRIM14);ENSBGRG00000004789(PML);ENSBGRG00000006725(ZC3H12A);ENSBGRG00000014066(MX1);ENSBGRG00000015611(RSAD2);ENSBGRG00000016212(ISG15);ENSBGRG00000016322(PTX3);ENSBGRG00000024565(JUN)
Biological Process	GO:0042981	regulation of apoptotic process	54	913	0.00118101	0.0207068	ENSBGRG00000000399(CRLF1);ENSBGRG00000000461(NR4A3);ENSBGRG00000000523(NR4A1);ENSBGRG00000001314(ITGA4);ENSBGRG00000002035(KLF4);ENSBGRG00000002408(FRZB);ENSBGRG00000002579(FAIM2);ENSBGRG00000003825(PLK3);ENSBGRG00000003859(SNAI1);ENSBGRG00000004091(CEBPB);ENSBGRG00000004094(EGR1);ENSBGRG00000004375(SLC7A11);ENSBGRG00000004789(PML);ENSBGRG00000005880(VSTM2L);ENSBGRG00000006081(RASSF2);ENSBGRG0000…
Biological Process	GO:0009615	response to virus	16	174	0.00119426	0.0208211	ENSBGRG00000006725(ZC3H12A);ENSBGRG00000011996(IFI6);ENSBGRG00000014066(MX1);ENSBGRG00000015611(RSAD2);ENSBGRG00000016212(ISG15);ENSBGRG00000016959(CDK6);ENSBGRG00000017350(IFIH1);ENSBGRG00000018364(GPAM);ENSBGRG00000018939(OAS1);ENSBGRG00000019171(TBX21);ENSBGRG00000019181(TLR7);ENSBGRG00000022232(RNF125);ENSBGRG00000022450(PRF1);ENSBGRG00000024189(HYAL2);ENSBGRG00000024200(DDIT4);ENSBGRG0000002…
Biological Process	GO:0014912	negative regulation of smooth muscle cell migration	4	13	0.00120222	0.0208211	ENSBGRG00000002228(IGFBP5);ENSBGRG00000011234(TRIB1);ENSBGRG00000017767(MYOCD);ENSBGRG00000025440(SERPINE1)
Biological Process	GO:0032835	glomerulus development	7	43	0.00120326	0.0208211	ENSBGRG00000000802(HEYL);ENSBGRG00000003093(PDGFB);ENSBGRG00000012460(COL4A4);ENSBGRG00000021757(GPR4);ENSBGRG00000022889(PROM1);ENSBGRG00000024201(RET);ENSBGRG00000024386(HES1)
Biological Process	GO:0048008	platelet-derived growth factor receptor signaling pathway	7	43	0.00120326	0.0208211	ENSBGRG00000000461(NR4A3);ENSBGRG00000003093(PDGFB);ENSBGRG00000008132(CSRNP1);ENSBGRG00000008639(PLAT);ENSBGRG00000016750(TIPARP);ENSBGRG00000017767(MYOCD);ENSBGRG00000025786(ARID5B)
Biological Process	GO:0007517	muscle organ development	19	225	0.00121274	0.0209169	ENSBGRG00000000280(ADARB1);ENSBGRG00000000523(NR4A1);ENSBGRG00000000802(HEYL);ENSBGRG00000003150(EPHB1);ENSBGRG00000004094(EGR1);ENSBGRG00000007486(BMP2);ENSBGRG00000009096(FOS);ENSBGRG00000009758(GJA1);ENSBGRG00000014136(HIVEP3);ENSBGRG00000015008(GATA6);ENSBGRG00000017698(DKK1);ENSBGRG00000017767(MYOCD);ENSBGRG00000018073(CHRND);ENSBGRG00000018779(ANKRD1);ENSBGRG00000019398(TGFB1);ENSBGRG000000…
Biological Process	GO:0009612	response to mechanical stimulus	10	82	0.00121677	0.0209182	ENSBGRG00000005034(P2RX3);ENSBGRG00000008246(TNFRSF8);ENSBGRG00000008972(GADD45A);ENSBGRG00000009096(FOS);ENSBGRG00000018779(ANKRD1);ENSBGRG00000019181(TLR7);ENSBGRG00000021013(CD40);ENSBGRG00000023318(KIAA0319);ENSBGRG00000024291(PTGER4);ENSBGRG00000024565(JUN)
Biological Process	GO:0070302	regulation of stress-activated protein kinase signaling cascade	14	142	0.00122092	0.0209216	ENSBGRG00000000274(SLAMF1);ENSBGRG00000003150(EPHB1);ENSBGRG00000006081(RASSF2);ENSBGRG00000006725(ZC3H12A);ENSBGRG00000007486(BMP2);ENSBGRG00000008397(MID1);ENSBGRG00000008972(GADD45A);ENSBGRG00000009722(MAPK8IP1);ENSBGRG00000012579(FOXO1);ENSBGRG00000012738(SH3RF2);ENSBGRG00000013846(FOXM1);ENSBGRG00000017698(DKK1);ENSBGRG00000020259(-);ENSBGRG00000025864(MAP4K1)
Biological Process	GO:0006940	regulation of smooth muscle contraction	6	32	0.00125751	0.0214101	ENSBGRG00000003414(SPX);ENSBGRG00000004414(RGS2);ENSBGRG00000005082(NPNT);ENSBGRG00000017767(MYOCD);ENSBGRG00000018281(ADRB2);ENSBGRG00000024242(ADORA2B)
Biological Process	GO:0048146	positive regulation of fibroblast proliferation	6	32	0.00125751	0.0214101	ENSBGRG00000003093(PDGFB);ENSBGRG00000004789(PML);ENSBGRG00000006787(FOSL2);ENSBGRG00000016959(CDK6);ENSBGRG00000019398(TGFB1);ENSBGRG00000024565(JUN)
Biological Process	GO:0031323	regulation of cellular metabolic process	184	3930	0.00126751	0.0215112	ENSBGRG00000000274(SLAMF1);ENSBGRG00000000280(ADARB1);ENSBGRG00000000285(CIART);ENSBGRG00000000298(CD4);ENSBGRG00000000399(CRLF1);ENSBGRG00000000461(NR4A3);ENSBGRG00000000502(CD244);ENSBGRG00000000513(MYCL);ENSBGRG00000000523(NR4A1);ENSBGRG00000000802(HEYL);ENSBGRG00000001079(TRIM14);ENSBGRG00000001126(TCF7);ENSBGRG00000001762(STAT4);ENSBGRG00000001800(-);ENSBGRG00000001907(-);ENSBGRG00000002035(…
Biological Process	GO:0032102	negative regulation of response to external stimulus	19	226	0.0012777	0.0216148	ENSBGRG00000003093(PDGFB);ENSBGRG00000005411(TNR);ENSBGRG00000005898(ARG2);ENSBGRG00000006725(ZC3H12A);ENSBGRG00000009802(GRIN1);ENSBGRG00000010659(UBASH3B);ENSBGRG00000011234(TRIB1);ENSBGRG00000014502(NLRP3);ENSBGRG00000022232(RNF125);ENSBGRG00000022542(NLRC3);ENSBGRG00000023318(KIAA0319);ENSBGRG00000024291(PTGER4);ENSBGRG00000024292(ZFP36);ENSBGRG00000024615(ETS1);ENSBGRG00000024867(RTN4RL1);EN…
Biological Process	GO:0002707	negative regulation of lymphocyte mediated immunity	5	22	0.00130107	0.02194	ENSBGRG00000000274(SLAMF1);ENSBGRG00000010171(SERPINB9);ENSBGRG00000018529(C4BPA);ENSBGRG00000019171(TBX21);ENSBGRG00000022643(SMAD7)
Biological Process	GO:0007219	Notch signaling pathway	12	112	0.00130971	0.0220156	ENSBGRG00000000802(HEYL);ENSBGRG00000003859(SNAI1);ENSBGRG00000007486(BMP2);ENSBGRG00000009544(DTX3);ENSBGRG00000011590(NRARP);ENSBGRG00000017930(HEY1);ENSBGRG00000019398(TGFB1);ENSBGRG00000019828(TMEM100);ENSBGRG00000020144(GRIP2);ENSBGRG00000022035(DLK1);ENSBGRG00000024386(HES1);ENSBGRG00000026738(HES7)
Biological Process	GO:0031328	positive regulation of cellular biosynthetic process	73	1329	0.00131483	0.0220317	ENSBGRG00000000298(CD4);ENSBGRG00000000461(NR4A3);ENSBGRG00000000502(CD244);ENSBGRG00000000523(NR4A1);ENSBGRG00000000802(HEYL);ENSBGRG00000001079(TRIM14);ENSBGRG00000001762(STAT4);ENSBGRG00000002035(KLF4);ENSBGRG00000003093(PDGFB);ENSBGRG00000003739(ETS2);ENSBGRG00000003859(SNAI1);ENSBGRG00000003864(HOXC10);ENSBGRG00000004091(CEBPB);ENSBGRG00000004094(EGR1);ENSBGRG00000004423(NOS3);ENSBGRG0000000…
Biological Process	GO:0008219	cell death	67	1198	0.00133492	0.0222276	ENSBGRG00000000280(ADARB1);ENSBGRG00000000399(CRLF1);ENSBGRG00000000461(NR4A3);ENSBGRG00000000523(NR4A1);ENSBGRG00000001314(ITGA4);ENSBGRG00000002035(KLF4);ENSBGRG00000002408(FRZB);ENSBGRG00000002579(FAIM2);ENSBGRG00000003150(EPHB1);ENSBGRG00000003825(PLK3);ENSBGRG00000003859(SNAI1);ENSBGRG00000004091(CEBPB);ENSBGRG00000004094(EGR1);ENSBGRG00000004375(SLC7A11);ENSBGRG00000004789(PML);ENSBGRG00000…
Biological Process	GO:0016265	death	67	1198	0.00133492	0.0222276	ENSBGRG00000000280(ADARB1);ENSBGRG00000000399(CRLF1);ENSBGRG00000000461(NR4A3);ENSBGRG00000000523(NR4A1);ENSBGRG00000001314(ITGA4);ENSBGRG00000002035(KLF4);ENSBGRG00000002408(FRZB);ENSBGRG00000002579(FAIM2);ENSBGRG00000003150(EPHB1);ENSBGRG00000003825(PLK3);ENSBGRG00000003859(SNAI1);ENSBGRG00000004091(CEBPB);ENSBGRG00000004094(EGR1);ENSBGRG00000004375(SLC7A11);ENSBGRG00000004789(PML);ENSBGRG00000…
Biological Process	GO:0051172	negative regulation of nitrogen compound metabolic process	61	1069	0.00137245	0.022695	ENSBGRG00000000285(CIART);ENSBGRG00000000461(NR4A3);ENSBGRG00000000802(HEYL);ENSBGRG00000001079(TRIM14);ENSBGRG00000002035(KLF4);ENSBGRG00000002228(IGFBP5);ENSBGRG00000003093(PDGFB);ENSBGRG00000003120(SIM2);ENSBGRG00000003739(ETS2);ENSBGRG00000003825(PLK3);ENSBGRG00000003859(SNAI1);ENSBGRG00000004091(CEBPB);ENSBGRG00000004094(EGR1);ENSBGRG00000004789(PML);ENSBGRG00000005178(PRDM1);ENSBGRG00000006…
Biological Process	GO:0002685	regulation of leukocyte migration	13	128	0.00137584	0.022695	ENSBGRG00000000274(SLAMF1);ENSBGRG00000000533(GCSAM);ENSBGRG00000003978(SELP);ENSBGRG00000006441(RAC2);ENSBGRG00000008735(FUT7);ENSBGRG00000010151(MOSPD2);ENSBGRG00000014737(C5AR1);ENSBGRG00000015313(ADAM8);ENSBGRG00000023091(BST1);ENSBGRG00000024291(PTGER4);ENSBGRG00000025320(CXCR3);ENSBGRG00000025440(SERPINE1);ENSBGRG00000025972(-)
Biological Process	GO:1903035	negative regulation of response to wounding	13	128	0.00137584	0.022695	ENSBGRG00000003093(PDGFB);ENSBGRG00000005411(TNR);ENSBGRG00000006725(ZC3H12A);ENSBGRG00000010659(UBASH3B);ENSBGRG00000014502(NLRP3);ENSBGRG00000022542(NLRC3);ENSBGRG00000023318(KIAA0319);ENSBGRG00000024291(PTGER4);ENSBGRG00000024292(ZFP36);ENSBGRG00000024615(ETS1);ENSBGRG00000024867(RTN4RL1);ENSBGRG00000025440(SERPINE1);ENSBGRG00000026564(MVK)
Biological Process	GO:0010647	positive regulation of cell communication	61	1070	0.00140355	0.0230801	ENSBGRG00000000274(SLAMF1);ENSBGRG00000000298(CD4);ENSBGRG00000000399(CRLF1);ENSBGRG00000001375(CLSTN2);ENSBGRG00000002228(IGFBP5);ENSBGRG00000003093(PDGFB);ENSBGRG00000003978(SELP);ENSBGRG00000004789(PML);ENSBGRG00000005082(NPNT);ENSBGRG00000005411(TNR);ENSBGRG00000005634(P2RY6);ENSBGRG00000005757(ABRA);ENSBGRG00000006081(RASSF2);ENSBGRG00000006169(HK2);ENSBGRG00000006260(-);ENSBGRG00000006433(B…
Biological Process	GO:0003007	heart morphogenesis	16	177	0.00142951	0.0234342	ENSBGRG00000000068(ADAMTS1);ENSBGRG00000000802(HEYL);ENSBGRG00000003859(SNAI1);ENSBGRG00000005303(NPY1R);ENSBGRG00000007486(BMP2);ENSBGRG00000009388(HIF1A);ENSBGRG00000009758(GJA1);ENSBGRG00000010653(KDM6A);ENSBGRG00000015008(GATA6);ENSBGRG00000018779(ANKRD1);ENSBGRG00000019398(TGFB1);ENSBGRG00000019828(TMEM100);ENSBGRG00000022643(SMAD7);ENSBGRG00000024386(HES1);ENSBGRG00000024422(COL2A1);ENSBGRG…
Biological Process	GO:0009889	regulation of biosynthetic process	135	2760	0.00146106	0.023587	ENSBGRG00000000285(CIART);ENSBGRG00000000298(CD4);ENSBGRG00000000461(NR4A3);ENSBGRG00000000502(CD244);ENSBGRG00000000513(MYCL);ENSBGRG00000000523(NR4A1);ENSBGRG00000000802(HEYL);ENSBGRG00000001079(TRIM14);ENSBGRG00000001126(TCF7);ENSBGRG00000001495(TMEFF2);ENSBGRG00000001762(STAT4);ENSBGRG00000001800(-);ENSBGRG00000002035(KLF4);ENSBGRG00000002072(hoxA10);ENSBGRG00000002228(IGFBP5);ENSBGRG00000003…
Biological Process	GO:1901214	regulation of neuron death	15	161	0.00147418	0.023587	ENSBGRG00000000399(CRLF1);ENSBGRG00000000461(NR4A3);ENSBGRG00000002579(FAIM2);ENSBGRG00000003150(EPHB1);ENSBGRG00000004091(CEBPB);ENSBGRG00000004375(SLC7A11);ENSBGRG00000005880(VSTM2L);ENSBGRG00000007951(NR4A2);ENSBGRG00000009388(HIF1A);ENSBGRG00000009642(CACNA1A);ENSBGRG00000009802(GRIN1);ENSBGRG00000015313(ADAM8);ENSBGRG00000022844(UNC5B);ENSBGRG00000024565(JUN);ENSBGRG00000024887(NES)
Biological Process	GO:0034112	positive regulation of homotypic cell-cell adhesion	13	129	0.00147742	0.023587	ENSBGRG00000000274(SLAMF1);ENSBGRG00000000298(CD4);ENSBGRG00000000461(NR4A3);ENSBGRG00000002311(CD80);ENSBGRG00000007491(EPHB6);ENSBGRG00000015313(ADAM8);ENSBGRG00000018364(GPAM);ENSBGRG00000019169(-);ENSBGRG00000019398(TGFB1);ENSBGRG00000020168(CD5);ENSBGRG00000022607(CD3e);ENSBGRG00000022665(RASAL3);ENSBGRG00000024386(HES1)
Biological Process	GO:0051055	negative regulation of lipid biosynthetic process	6	33	0.00148743	0.023587	ENSBGRG00000003093(PDGFB);ENSBGRG00000003859(SNAI1);ENSBGRG00000007486(BMP2);ENSBGRG00000010766(INSIG1);ENSBGRG00000014770(TRIB3);ENSBGRG00000020700(-)
Biological Process	GO:1903409	reactive oxygen species biosynthetic process	8	57	0.00148868	0.023587	ENSBGRG00000002035(KLF4);ENSBGRG00000004423(NOS3);ENSBGRG00000005898(ARG2);ENSBGRG00000006725(ZC3H12A);ENSBGRG00000010347(SLC7A2);ENSBGRG00000014254(CYP1B1);ENSBGRG00000016322(PTX3);ENSBGRG00000025506(CYP1A1)
Biological Process	GO:0003366	cell-matrix adhesion involved in ameboidal cell migration	2	2	0.00149674	0.023587	ENSBGRG00000001314(ITGA4);ENSBGRG00000002637(ITGB7)
Biological Process	GO:0030825	positive regulation of cGMP metabolic process	2	2	0.00149674	0.023587	ENSBGRG00000004423(NOS3);ENSBGRG00000024242(ADORA2B)
Biological Process	GO:0030828	positive regulation of cGMP biosynthetic process	2	2	0.00149674	0.023587	ENSBGRG00000004423(NOS3);ENSBGRG00000024242(ADORA2B)
Biological Process	GO:0031284	positive regulation of guanylate cyclase activity	2	2	0.00149674	0.023587	ENSBGRG00000004423(NOS3);ENSBGRG00000024242(ADORA2B)
Biological Process	GO:0031335	regulation of sulfur amino acid metabolic process	2	2	0.00149674	0.023587	ENSBGRG00000004375(SLC7A11);ENSBGRG00000009642(CACNA1A)
Biological Process	GO:0048688	negative regulation of sprouting of injured axon	2	2	0.00149674	0.023587	ENSBGRG00000005411(TNR);ENSBGRG00000023318(KIAA0319)
Biological Process	GO:0048692	negative regulation of axon extension involved in regeneration	2	2	0.00149674	0.023587	ENSBGRG00000005411(TNR);ENSBGRG00000023318(KIAA0319)
Biological Process	GO:2000721	positive regulation of transcription from RNA polymerase II promoter involved in smooth muscle cell differentiation	2	2	0.00149674	0.023587	ENSBGRG00000005082(NPNT);ENSBGRG00000017767(MYOCD)
Biological Process	GO:0051093	negative regulation of developmental process	41	652	0.00151698	0.0237805	ENSBGRG00000000068(ADAMTS1);ENSBGRG00000002035(KLF4);ENSBGRG00000002228(IGFBP5);ENSBGRG00000002408(FRZB);ENSBGRG00000002639(SPOCK1);ENSBGRG00000003150(EPHB1);ENSBGRG00000003859(SNAI1);ENSBGRG00000004313(NOCT);ENSBGRG00000004789(PML);ENSBGRG00000005411(TNR);ENSBGRG00000006725(ZC3H12A);ENSBGRG00000007486(BMP2);ENSBGRG00000007548(PDE3B);ENSBGRG00000008972(GADD45A);ENSBGRG00000009388(HIF1A);ENSBGRG00…
Biological Process	GO:0050877	neurological system process	36	551	0.001518	0.0237805	ENSBGRG00000000280(ADARB1);ENSBGRG00000000461(NR4A3);ENSBGRG00000001600(OLFM2);ENSBGRG00000002309(LUM);ENSBGRG00000003150(EPHB1);ENSBGRG00000003864(HOXC10);ENSBGRG00000004375(SLC7A11);ENSBGRG00000005034(P2RX3);ENSBGRG00000005303(NPY1R);ENSBGRG00000005411(TNR);ENSBGRG00000005861(LDLR);ENSBGRG00000008990(TUSC3);ENSBGRG00000009388(HIF1A);ENSBGRG00000009634(RBFOX2);ENSBGRG00000009642(CACNA1A);ENSBGRG…
Biological Process	GO:0046890	regulation of lipid biosynthetic process	11	99	0.00153087	0.023841	ENSBGRG00000003093(PDGFB);ENSBGRG00000003859(SNAI1);ENSBGRG00000004094(EGR1);ENSBGRG00000005861(LDLR);ENSBGRG00000007486(BMP2);ENSBGRG00000010766(INSIG1);ENSBGRG00000012849(SLC45A3);ENSBGRG00000014770(TRIB3);ENSBGRG00000016457(FGFR4);ENSBGRG00000019509(ELOVL5);ENSBGRG00000020700(-)
Biological Process	GO:0048771	tissue remodeling	11	99	0.00153087	0.023841	ENSBGRG00000002228(IGFBP5);ENSBGRG00000006081(RASSF2);ENSBGRG00000006525(DCSTAMP);ENSBGRG00000009388(HIF1A);ENSBGRG00000009758(GJA1);ENSBGRG00000010659(UBASH3B);ENSBGRG00000014551(SPP2);ENSBGRG00000015313(ADAM8);ENSBGRG00000017545(LIPA);ENSBGRG00000018281(ADRB2);ENSBGRG00000020259(-)
Biological Process	GO:0023056	positive regulation of signaling	60	1053	0.00155531	0.024089	ENSBGRG00000000274(SLAMF1);ENSBGRG00000000298(CD4);ENSBGRG00000000399(CRLF1);ENSBGRG00000001375(CLSTN2);ENSBGRG00000002228(IGFBP5);ENSBGRG00000003093(PDGFB);ENSBGRG00000003978(SELP);ENSBGRG00000004789(PML);ENSBGRG00000005082(NPNT);ENSBGRG00000005411(TNR);ENSBGRG00000005634(P2RY6);ENSBGRG00000005757(ABRA);ENSBGRG00000006081(RASSF2);ENSBGRG00000006260(-);ENSBGRG00000006433(BMPER);ENSBGRG00000006499…
Biological Process	GO:0012501	programmed cell death	63	1118	0.00155589	0.024089	ENSBGRG00000000280(ADARB1);ENSBGRG00000000399(CRLF1);ENSBGRG00000000461(NR4A3);ENSBGRG00000000523(NR4A1);ENSBGRG00000001314(ITGA4);ENSBGRG00000002035(KLF4);ENSBGRG00000002408(FRZB);ENSBGRG00000002579(FAIM2);ENSBGRG00000003825(PLK3);ENSBGRG00000003859(SNAI1);ENSBGRG00000004091(CEBPB);ENSBGRG00000004094(EGR1);ENSBGRG00000004375(SLC7A11);ENSBGRG00000004789(PML);ENSBGRG00000005485(RELT);ENSBGRG000000…
Biological Process	GO:0051049	regulation of transport	59	1032	0.00157533	0.0243188	ENSBGRG00000000197(EPHA3);ENSBGRG00000000274(SLAMF1);ENSBGRG00000000298(CD4);ENSBGRG00000000438(GPR35);ENSBGRG00000000461(NR4A3);ENSBGRG00000000502(CD244);ENSBGRG00000003093(PDGFB);ENSBGRG00000003825(PLK3);ENSBGRG00000004091(CEBPB);ENSBGRG00000004375(SLC7A11);ENSBGRG00000004789(PML);ENSBGRG00000005024(IL1RL1);ENSBGRG00000005652(P2RY2);ENSBGRG00000005883(LPL);ENSBGRG00000005898(ARG2);ENSBGRG000000…
Biological Process	GO:0032268	regulation of cellular protein metabolic process	85	1607	0.00159748	0.0245891	ENSBGRG00000000274(SLAMF1);ENSBGRG00000000280(ADARB1);ENSBGRG00000000298(CD4);ENSBGRG00000000399(CRLF1);ENSBGRG00000000523(NR4A1);ENSBGRG00000002035(KLF4);ENSBGRG00000002228(IGFBP5);ENSBGRG00000002311(CD80);ENSBGRG00000002639(SPOCK1);ENSBGRG00000003093(PDGFB);ENSBGRG00000003150(EPHB1);ENSBGRG00000003825(PLK3);ENSBGRG00000004094(EGR1);ENSBGRG00000004414(RGS2);ENSBGRG00000004789(PML);ENSBGRG0000000…
Biological Process	GO:0050905	neuromuscular process	10	85	0.00160529	0.0246377	ENSBGRG00000000280(ADARB1);ENSBGRG00000000461(NR4A3);ENSBGRG00000003864(HOXC10);ENSBGRG00000005411(TNR);ENSBGRG00000009634(RBFOX2);ENSBGRG00000009642(CACNA1A);ENSBGRG00000009802(GRIN1);ENSBGRG00000011238(JPH4);ENSBGRG00000014482(GRIN2C);ENSBGRG00000021624(GRIN2D)
Biological Process	GO:0009648	photoperiodism	4	14	0.00163195	0.0246891	ENSBGRG00000004789(PML);ENSBGRG00000009273(CRY2);ENSBGRG00000020700(-);ENSBGRG00000026736(PER1)
Biological Process	GO:0043153	entrainment of circadian clock by photoperiod	4	14	0.00163195	0.0246891	ENSBGRG00000004789(PML);ENSBGRG00000009273(CRY2);ENSBGRG00000020700(-);ENSBGRG00000026736(PER1)
Biological Process	GO:0046885	regulation of hormone biosynthetic process	4	14	0.00163195	0.0246891	ENSBGRG00000004094(EGR1);ENSBGRG00000007486(BMP2);ENSBGRG00000009388(HIF1A);ENSBGRG00000009642(CACNA1A)
Biological Process	GO:0048265	response to pain	4	14	0.00163195	0.0246891	ENSBGRG00000005034(P2RX3);ENSBGRG00000009642(CACNA1A);ENSBGRG00000021585(TRPV1);ENSBGRG00000024201(RET)
Biological Process	GO:1904467	regulation of tumor necrosis factor secretion	4	14	0.00163195	0.0246891	ENSBGRG00000005883(LPL);ENSBGRG00000005898(ARG2);ENSBGRG00000006725(ZC3H12A);ENSBGRG00000017350(IFIH1)
Biological Process	GO:0044283	small molecule biosynthetic process	23	303	0.00165372	0.024872	ENSBGRG00000000502(CD244);ENSBGRG00000002007(ELOVL6);ENSBGRG00000003859(SNAI1);ENSBGRG00000004094(EGR1);ENSBGRG00000005634(P2RY6);ENSBGRG00000005883(LPL);ENSBGRG00000007486(BMP2);ENSBGRG00000010766(INSIG1);ENSBGRG00000012224(IDO1);ENSBGRG00000012503(PHGDH);ENSBGRG00000012849(SLC45A3);ENSBGRG00000014770(TRIB3);ENSBGRG00000016457(FGFR4);ENSBGRG00000019509(ELOVL5);ENSBGRG00000019666(PLTP);ENSBGRG000…
Biological Process	GO:0033993	response to lipid	28	397	0.00166248	0.024872	ENSBGRG00000000197(EPHA3);ENSBGRG00000000802(HEYL);ENSBGRG00000002035(KLF4);ENSBGRG00000004091(CEBPB);ENSBGRG00000004313(NOCT);ENSBGRG00000005634(P2RY6);ENSBGRG00000005861(LDLR);ENSBGRG00000005883(LPL);ENSBGRG00000006725(ZC3H12A);ENSBGRG00000009273(CRY2);ENSBGRG00000009634(RBFOX2);ENSBGRG00000010171(SERPINB9);ENSBGRG00000010766(INSIG1);ENSBGRG00000011234(TRIB1);ENSBGRG00000012224(IDO1);ENSBGRG000…
Biological Process	GO:0010563	negative regulation of phosphorus metabolic process	26	359	0.00166283	0.024872	ENSBGRG00000000280(ADARB1);ENSBGRG00000003093(PDGFB);ENSBGRG00000004414(RGS2);ENSBGRG00000006081(RASSF2);ENSBGRG00000006725(ZC3H12A);ENSBGRG00000007559(PARP14);ENSBGRG00000007895(PRKAG2);ENSBGRG00000008972(GADD45A);ENSBGRG00000010659(UBASH3B);ENSBGRG00000010882(SPRY4);ENSBGRG00000011234(TRIB1);ENSBGRG00000012579(FOXO1);ENSBGRG00000012738(SH3RF2);ENSBGRG00000013160(ERRFI1);ENSBGRG00000013457(SH2D4…
Biological Process	GO:0045936	negative regulation of phosphate metabolic process	26	359	0.00166283	0.024872	ENSBGRG00000000280(ADARB1);ENSBGRG00000003093(PDGFB);ENSBGRG00000004414(RGS2);ENSBGRG00000006081(RASSF2);ENSBGRG00000006725(ZC3H12A);ENSBGRG00000007559(PARP14);ENSBGRG00000007895(PRKAG2);ENSBGRG00000008972(GADD45A);ENSBGRG00000010659(UBASH3B);ENSBGRG00000010882(SPRY4);ENSBGRG00000011234(TRIB1);ENSBGRG00000012579(FOXO1);ENSBGRG00000012738(SH3RF2);ENSBGRG00000013160(ERRFI1);ENSBGRG00000013457(SH2D4…
Biological Process	GO:0042326	negative regulation of phosphorylation	22	285	0.00167444	0.024975	ENSBGRG00000000280(ADARB1);ENSBGRG00000004414(RGS2);ENSBGRG00000006081(RASSF2);ENSBGRG00000006725(ZC3H12A);ENSBGRG00000007559(PARP14);ENSBGRG00000007895(PRKAG2);ENSBGRG00000008972(GADD45A);ENSBGRG00000010659(UBASH3B);ENSBGRG00000010882(SPRY4);ENSBGRG00000011234(TRIB1);ENSBGRG00000012579(FOXO1);ENSBGRG00000013160(ERRFI1);ENSBGRG00000013846(FOXM1);ENSBGRG00000014770(TRIB3);ENSBGRG00000017698(DKK1);…
Biological Process	GO:0031326	regulation of cellular biosynthetic process	133	2724	0.00172025	0.0255863	ENSBGRG00000000285(CIART);ENSBGRG00000000298(CD4);ENSBGRG00000000461(NR4A3);ENSBGRG00000000502(CD244);ENSBGRG00000000513(MYCL);ENSBGRG00000000523(NR4A1);ENSBGRG00000000802(HEYL);ENSBGRG00000001079(TRIM14);ENSBGRG00000001126(TCF7);ENSBGRG00000001762(STAT4);ENSBGRG00000001800(-);ENSBGRG00000002035(KLF4);ENSBGRG00000002072(hoxA10);ENSBGRG00000002228(IGFBP5);ENSBGRG00000003093(PDGFB);ENSBGRG000000031…
Biological Process	GO:0006809	nitric oxide biosynthetic process	6	34	0.001748	0.0256389	ENSBGRG00000002035(KLF4);ENSBGRG00000004423(NOS3);ENSBGRG00000006725(ZC3H12A);ENSBGRG00000010347(SLC7A2);ENSBGRG00000014254(CYP1B1);ENSBGRG00000016322(PTX3)
Biological Process	GO:0032757	positive regulation of interleukin-8 production	6	34	0.001748	0.0256389	ENSBGRG00000000502(CD244);ENSBGRG00000012943(IL17D);ENSBGRG00000017664(PRKD2);ENSBGRG00000019181(TLR7);ENSBGRG00000024189(HYAL2);ENSBGRG00000025440(SERPINE1)
Biological Process	GO:0048286	lung alveolus development	6	34	0.001748	0.0256389	ENSBGRG00000002228(IGFBP5);ENSBGRG00000004375(SLC7A11);ENSBGRG00000013160(ERRFI1);ENSBGRG00000015008(GATA6);ENSBGRG00000017767(MYOCD);ENSBGRG00000021582(-)
Biological Process	GO:0048661	positive regulation of smooth muscle cell proliferation	6	34	0.001748	0.0256389	ENSBGRG00000000068(ADAMTS1);ENSBGRG00000000461(NR4A3);ENSBGRG00000002228(IGFBP5);ENSBGRG00000003093(PDGFB);ENSBGRG00000005634(P2RY6);ENSBGRG00000024565(JUN)
Biological Process	GO:1902893	regulation of pri-miRNA transcription from RNA polymerase II promoter	6	34	0.001748	0.0256389	ENSBGRG00000003093(PDGFB);ENSBGRG00000004094(EGR1);ENSBGRG00000007486(BMP2);ENSBGRG00000007898(APLN);ENSBGRG00000009388(HIF1A);ENSBGRG00000024565(JUN)
Biological Process	GO:0071772	response to BMP	12	116	0.00177436	0.0258529	ENSBGRG00000000802(HEYL);ENSBGRG00000004094(EGR1);ENSBGRG00000006433(BMPER);ENSBGRG00000007486(BMP2);ENSBGRG00000010458(KCP);ENSBGRG00000015008(GATA6);ENSBGRG00000016147(ID1);ENSBGRG00000019828(TMEM100);ENSBGRG00000020668(FST);ENSBGRG00000022643(SMAD7);ENSBGRG00000024386(HES1);ENSBGRG00000024422(COL2A1)
Biological Process	GO:0071773	cellular response to BMP stimulus	12	116	0.00177436	0.0258529	ENSBGRG00000000802(HEYL);ENSBGRG00000004094(EGR1);ENSBGRG00000006433(BMPER);ENSBGRG00000007486(BMP2);ENSBGRG00000010458(KCP);ENSBGRG00000015008(GATA6);ENSBGRG00000016147(ID1);ENSBGRG00000019828(TMEM100);ENSBGRG00000020668(FST);ENSBGRG00000022643(SMAD7);ENSBGRG00000024386(HES1);ENSBGRG00000024422(COL2A1)
Biological Process	GO:0003012	muscle system process	18	215	0.00177724	0.0258529	ENSBGRG00000002228(IGFBP5);ENSBGRG00000003414(SPX);ENSBGRG00000004414(RGS2);ENSBGRG00000005034(P2RX3);ENSBGRG00000005082(NPNT);ENSBGRG00000005898(ARG2);ENSBGRG00000006725(ZC3H12A);ENSBGRG00000014320(STC1);ENSBGRG00000015008(GATA6);ENSBGRG00000017767(MYOCD);ENSBGRG00000018281(ADRB2);ENSBGRG00000020144(GRIP2);ENSBGRG00000020314(EDNRB);ENSBGRG00000020599(MYH3);ENSBGRG00000021585(TRPV1);ENSBGRG000000…
Biological Process	GO:0048266	behavioral response to pain	3	7	0.0017982	0.0259876	ENSBGRG00000005034(P2RX3);ENSBGRG00000009642(CACNA1A);ENSBGRG00000021585(TRPV1)
Biological Process	GO:0050713	negative regulation of interleukin-1 beta secretion	3	7	0.0017982	0.0259876	ENSBGRG00000004789(PML);ENSBGRG00000006725(ZC3H12A);ENSBGRG00000014502(NLRP3)
Biological Process	GO:0033002	muscle cell proliferation	11	101	0.00180122	0.0259876	ENSBGRG00000000068(ADAMTS1);ENSBGRG00000000461(NR4A3);ENSBGRG00000002228(IGFBP5);ENSBGRG00000003093(PDGFB);ENSBGRG00000003150(EPHB1);ENSBGRG00000005634(P2RY6);ENSBGRG00000007898(APLN);ENSBGRG00000011234(TRIB1);ENSBGRG00000015008(GATA6);ENSBGRG00000017767(MYOCD);ENSBGRG00000024565(JUN)
Biological Process	GO:0010468	regulation of gene expression	139	2872	0.0018565	0.0267124	ENSBGRG00000000285(CIART);ENSBGRG00000000298(CD4);ENSBGRG00000000461(NR4A3);ENSBGRG00000000513(MYCL);ENSBGRG00000000523(NR4A1);ENSBGRG00000000802(HEYL);ENSBGRG00000001079(TRIM14);ENSBGRG00000001126(TCF7);ENSBGRG00000001762(STAT4);ENSBGRG00000001800(-);ENSBGRG00000001907(-);ENSBGRG00000002035(KLF4);ENSBGRG00000002072(hoxA10);ENSBGRG00000002228(IGFBP5);ENSBGRG00000003093(PDGFB);ENSBGRG00000003120(S…
Biological Process	GO:0043067	regulation of programmed cell death	54	933	0.00190691	0.0273634	ENSBGRG00000000399(CRLF1);ENSBGRG00000000461(NR4A3);ENSBGRG00000000523(NR4A1);ENSBGRG00000001314(ITGA4);ENSBGRG00000002035(KLF4);ENSBGRG00000002408(FRZB);ENSBGRG00000002579(FAIM2);ENSBGRG00000003825(PLK3);ENSBGRG00000003859(SNAI1);ENSBGRG00000004091(CEBPB);ENSBGRG00000004094(EGR1);ENSBGRG00000004375(SLC7A11);ENSBGRG00000004789(PML);ENSBGRG00000005880(VSTM2L);ENSBGRG00000006081(RASSF2);ENSBGRG0000…
Biological Process	GO:0042129	regulation of T cell proliferation	11	102	0.00195031	0.0278354	ENSBGRG00000000274(SLAMF1);ENSBGRG00000004091(CEBPB);ENSBGRG00000005898(ARG2);ENSBGRG00000006441(RAC2);ENSBGRG00000009722(MAPK8IP1);ENSBGRG00000012224(IDO1);ENSBGRG00000018364(GPAM);ENSBGRG00000019398(TGFB1);ENSBGRG00000022607(CD3e);ENSBGRG00000022665(RASAL3);ENSBGRG00000024386(HES1)
Biological Process	GO:0009891	positive regulation of biosynthetic process	73	1349	0.00195327	0.0278354	ENSBGRG00000000298(CD4);ENSBGRG00000000461(NR4A3);ENSBGRG00000000502(CD244);ENSBGRG00000000523(NR4A1);ENSBGRG00000000802(HEYL);ENSBGRG00000001079(TRIM14);ENSBGRG00000001762(STAT4);ENSBGRG00000002035(KLF4);ENSBGRG00000003093(PDGFB);ENSBGRG00000003739(ETS2);ENSBGRG00000003859(SNAI1);ENSBGRG00000003864(HOXC10);ENSBGRG00000004091(CEBPB);ENSBGRG00000004094(EGR1);ENSBGRG00000004423(NOS3);ENSBGRG0000000…
Biological Process	GO:0045639	positive regulation of myeloid cell differentiation	9	73	0.00195558	0.0278354	ENSBGRG00000000298(CD4);ENSBGRG00000006525(DCSTAMP);ENSBGRG00000008094(KLF10);ENSBGRG00000009096(FOS);ENSBGRG00000009388(HIF1A);ENSBGRG00000011234(TRIB1);ENSBGRG00000016212(ISG15);ENSBGRG00000019398(TGFB1);ENSBGRG00000024615(ETS1)
Biological Process	GO:0050706	regulation of interleukin-1 beta secretion	5	24	0.00196995	0.0278901	ENSBGRG00000004789(PML);ENSBGRG00000005883(LPL);ENSBGRG00000005898(ARG2);ENSBGRG00000006725(ZC3H12A);ENSBGRG00000014502(NLRP3)
Biological Process	GO:0060325	face morphogenesis	5	24	0.00196995	0.0278901	ENSBGRG00000008132(CSRNP1);ENSBGRG00000015210(CRISPLD2);ENSBGRG00000016750(TIPARP);ENSBGRG00000019398(TGFB1);ENSBGRG00000025786(ARID5B)
Biological Process	GO:0010628	positive regulation of gene expression	74	1372	0.00198166	0.027981	ENSBGRG00000000298(CD4);ENSBGRG00000000461(NR4A3);ENSBGRG00000000523(NR4A1);ENSBGRG00000000802(HEYL);ENSBGRG00000001079(TRIM14);ENSBGRG00000001762(STAT4);ENSBGRG00000002035(KLF4);ENSBGRG00000003093(PDGFB);ENSBGRG00000003739(ETS2);ENSBGRG00000003859(SNAI1);ENSBGRG00000003864(HOXC10);ENSBGRG00000004091(CEBPB);ENSBGRG00000004094(EGR1);ENSBGRG00000005082(NPNT);ENSBGRG00000005178(PRDM1);ENSBGRG0000000…
Biological Process	GO:0043065	positive regulation of apoptotic process	25	345	0.00201096	0.0283193	ENSBGRG00000000461(NR4A3);ENSBGRG00000000523(NR4A1);ENSBGRG00000001314(ITGA4);ENSBGRG00000002408(FRZB);ENSBGRG00000004789(PML);ENSBGRG00000006081(RASSF2);ENSBGRG00000006725(ZC3H12A);ENSBGRG00000007486(BMP2);ENSBGRG00000008246(TNFRSF8);ENSBGRG00000008972(GADD45A);ENSBGRG00000009029(EGLN3);ENSBGRG00000009802(GRIN1);ENSBGRG00000012224(IDO1);ENSBGRG00000012579(FOXO1);ENSBGRG00000014254(CYP1B1);ENSBGR…
Biological Process	GO:0030099	myeloid cell differentiation	20	253	0.00202278	0.0284101	ENSBGRG00000000298(CD4);ENSBGRG00000004091(CEBPB);ENSBGRG00000004789(PML);ENSBGRG00000006081(RASSF2);ENSBGRG00000006525(DCSTAMP);ENSBGRG00000007653(ALAS2);ENSBGRG00000008094(KLF10);ENSBGRG00000009096(FOS);ENSBGRG00000009388(HIF1A);ENSBGRG00000009634(RBFOX2);ENSBGRG00000010659(UBASH3B);ENSBGRG00000011234(TRIB1);ENSBGRG00000016212(ISG15);ENSBGRG00000016959(CDK6);ENSBGRG00000018528(-);ENSBGRG0000001…
Biological Process	GO:0043536	positive regulation of blood vessel endothelial cell migration	6	35	0.00204177	0.028601	ENSBGRG00000003093(PDGFB);ENSBGRG00000004423(NOS3);ENSBGRG00000009388(HIF1A);ENSBGRG00000017664(PRKD2);ENSBGRG00000021013(CD40);ENSBGRG00000024615(ETS1)
Biological Process	GO:0051250	negative regulation of lymphocyte activation	10	88	0.00208877	0.0291822	ENSBGRG00000004091(CEBPB);ENSBGRG00000005898(ARG2);ENSBGRG00000006725(ZC3H12A);ENSBGRG00000008679(CLNK);ENSBGRG00000011590(NRARP);ENSBGRG00000012224(IDO1);ENSBGRG00000019051(PAG1);ENSBGRG00000019171(TBX21);ENSBGRG00000019398(TGFB1);ENSBGRG00000022643(SMAD7)
Biological Process	GO:0010941	regulation of cell death	57	1002	0.00211407	0.0294348	ENSBGRG00000000399(CRLF1);ENSBGRG00000000461(NR4A3);ENSBGRG00000000523(NR4A1);ENSBGRG00000001314(ITGA4);ENSBGRG00000002035(KLF4);ENSBGRG00000002408(FRZB);ENSBGRG00000002579(FAIM2);ENSBGRG00000003150(EPHB1);ENSBGRG00000003825(PLK3);ENSBGRG00000003859(SNAI1);ENSBGRG00000004091(CEBPB);ENSBGRG00000004094(EGR1);ENSBGRG00000004375(SLC7A11);ENSBGRG00000004789(PML);ENSBGRG00000005880(VSTM2L);ENSBGRG00000…
Biological Process	GO:0019438	aromatic compound biosynthetic process	132	2715	0.00211797	0.0294348	ENSBGRG00000000285(CIART);ENSBGRG00000000298(CD4);ENSBGRG00000000461(NR4A3);ENSBGRG00000000513(MYCL);ENSBGRG00000000523(NR4A1);ENSBGRG00000000802(HEYL);ENSBGRG00000001079(TRIM14);ENSBGRG00000001126(TCF7);ENSBGRG00000001762(STAT4);ENSBGRG00000001800(-);ENSBGRG00000002035(KLF4);ENSBGRG00000002072(hoxA10);ENSBGRG00000003093(PDGFB);ENSBGRG00000003120(SIM2);ENSBGRG00000003658(SIM1);ENSBGRG00000003739(…
Biological Process	GO:0050790	regulation of catalytic activity	62	1111	0.00213441	0.0295856	ENSBGRG00000000197(EPHA3);ENSBGRG00000000274(SLAMF1);ENSBGRG00000000280(ADARB1);ENSBGRG00000000298(CD4);ENSBGRG00000000523(NR4A1);ENSBGRG00000002035(KLF4);ENSBGRG00000002639(SPOCK1);ENSBGRG00000003093(PDGFB);ENSBGRG00000004414(RGS2);ENSBGRG00000004423(NOS3);ENSBGRG00000004500(RGS1);ENSBGRG00000004789(PML);ENSBGRG00000004941(ARAP2);ENSBGRG00000005082(NPNT);ENSBGRG00000006081(RASSF2);ENSBGRG0000000…
Biological Process	GO:0060004	reflex	4	15	0.00215784	0.0296238	ENSBGRG00000000461(NR4A3);ENSBGRG00000005082(NPNT);ENSBGRG00000009642(CACNA1A);ENSBGRG00000009758(GJA1)
Biological Process	GO:1901223	negative regulation of NIK/NF-kappaB signaling	4	15	0.00215784	0.0296238	ENSBGRG00000006081(RASSF2);ENSBGRG00000006725(ZC3H12A);ENSBGRG00000014502(NLRP3);ENSBGRG00000022542(NLRC3)
Biological Process	GO:1904994	regulation of leukocyte adhesion to vascular endothelial cell	4	15	0.00215784	0.0296238	ENSBGRG00000002035(KLF4);ENSBGRG00000003978(SELP);ENSBGRG00000008735(FUT7);ENSBGRG00000024615(ETS1)
Biological Process	GO:0032787	monocarboxylic acid metabolic process	24	328	0.00215954	0.0296238	ENSBGRG00000000461(NR4A3);ENSBGRG00000002007(ELOVL6);ENSBGRG00000005883(LPL);ENSBGRG00000006169(HK2);ENSBGRG00000007895(PRKAG2);ENSBGRG00000009029(EGLN3);ENSBGRG00000009388(HIF1A);ENSBGRG00000010766(INSIG1);ENSBGRG00000011030(HPGD);ENSBGRG00000012224(IDO1);ENSBGRG00000012503(PHGDH);ENSBGRG00000012849(SLC45A3);ENSBGRG00000014254(CYP1B1);ENSBGRG00000014770(TRIB3);ENSBGRG00000015651(HK3);ENSBGRG0000…
Biological Process	GO:0018130	heterocycle biosynthetic process	132	2719	0.00223962	0.0306428	ENSBGRG00000000285(CIART);ENSBGRG00000000298(CD4);ENSBGRG00000000461(NR4A3);ENSBGRG00000000513(MYCL);ENSBGRG00000000523(NR4A1);ENSBGRG00000000802(HEYL);ENSBGRG00000001079(TRIM14);ENSBGRG00000001126(TCF7);ENSBGRG00000001762(STAT4);ENSBGRG00000001800(-);ENSBGRG00000002035(KLF4);ENSBGRG00000002072(hoxA10);ENSBGRG00000003093(PDGFB);ENSBGRG00000003120(SIM2);ENSBGRG00000003658(SIM1);ENSBGRG00000003739(…
Biological Process	GO:0006351	transcription, DNA-templated	119	2414	0.00231061	0.0314822	ENSBGRG00000000285(CIART);ENSBGRG00000000298(CD4);ENSBGRG00000000461(NR4A3);ENSBGRG00000000513(MYCL);ENSBGRG00000000523(NR4A1);ENSBGRG00000000802(HEYL);ENSBGRG00000001079(TRIM14);ENSBGRG00000001126(TCF7);ENSBGRG00000001762(STAT4);ENSBGRG00000001800(-);ENSBGRG00000002035(KLF4);ENSBGRG00000002072(hoxA10);ENSBGRG00000003093(PDGFB);ENSBGRG00000003120(SIM2);ENSBGRG00000003658(SIM1);ENSBGRG00000003739(…
Biological Process	GO:0035710	CD4-positive, alpha-beta T cell activation	8	61	0.00231827	0.0314822	ENSBGRG00000000475(LY9);ENSBGRG00000005898(ARG2);ENSBGRG00000006725(ZC3H12A);ENSBGRG00000008735(FUT7);ENSBGRG00000015611(RSAD2);ENSBGRG00000019171(TBX21);ENSBGRG00000022643(SMAD7);ENSBGRG00000024291(PTGER4)
Biological Process	GO:0033555	multicellular organismal response to stress	7	48	0.00232769	0.0314822	ENSBGRG00000005034(P2RX3);ENSBGRG00000007951(NR4A2);ENSBGRG00000009642(CACNA1A);ENSBGRG00000012224(IDO1);ENSBGRG00000021585(TRPV1);ENSBGRG00000023318(KIAA0319);ENSBGRG00000024201(RET)
Biological Process	GO:0045600	positive regulation of fat cell differentiation	7	48	0.00232769	0.0314822	ENSBGRG00000002408(FRZB);ENSBGRG00000004091(CEBPB);ENSBGRG00000004313(NOCT);ENSBGRG00000005883(LPL);ENSBGRG00000006725(ZC3H12A);ENSBGRG00000007486(BMP2);ENSBGRG00000024292(ZFP36)
Biological Process	GO:0007626	locomotory behavior	14	152	0.00233069	0.0314822	ENSBGRG00000000285(CIART);ENSBGRG00000001407(CELSR1);ENSBGRG00000001600(OLFM2);ENSBGRG00000004094(EGR1);ENSBGRG00000005303(NPY1R);ENSBGRG00000005411(TNR);ENSBGRG00000005944(ASTN1);ENSBGRG00000006397(ARRDC3);ENSBGRG00000007951(NR4A2);ENSBGRG00000009642(CACNA1A);ENSBGRG00000009802(GRIN1);ENSBGRG00000011342(OTOG);ENSBGRG00000012224(IDO1);ENSBGRG00000021624(GRIN2D)
Biological Process	GO:0032774	RNA biosynthetic process	120	2439	0.00236081	0.0317619	ENSBGRG00000000285(CIART);ENSBGRG00000000298(CD4);ENSBGRG00000000461(NR4A3);ENSBGRG00000000513(MYCL);ENSBGRG00000000523(NR4A1);ENSBGRG00000000802(HEYL);ENSBGRG00000001079(TRIM14);ENSBGRG00000001126(TCF7);ENSBGRG00000001762(STAT4);ENSBGRG00000001800(-);ENSBGRG00000002035(KLF4);ENSBGRG00000002072(hoxA10);ENSBGRG00000003093(PDGFB);ENSBGRG00000003120(SIM2);ENSBGRG00000003658(SIM1);ENSBGRG00000003739(…
Biological Process	GO:0046425	regulation of JAK-STAT cascade	9	75	0.0023634	0.0317619	ENSBGRG00000000399(CRLF1);ENSBGRG00000007559(PARP14);ENSBGRG00000008972(GADD45A);ENSBGRG00000014254(CYP1B1);ENSBGRG00000017273(CRLF3);ENSBGRG00000021013(CD40);ENSBGRG00000023432(IL10RA);ENSBGRG00000024201(RET);ENSBGRG00000024386(HES1)
Biological Process	GO:0051248	negative regulation of protein metabolic process	43	710	0.0023995	0.0321655	ENSBGRG00000000280(ADARB1);ENSBGRG00000000523(NR4A1);ENSBGRG00000002035(KLF4);ENSBGRG00000002228(IGFBP5);ENSBGRG00000002639(SPOCK1);ENSBGRG00000004414(RGS2);ENSBGRG00000004789(PML);ENSBGRG00000005861(LDLR);ENSBGRG00000006081(RASSF2);ENSBGRG00000006725(ZC3H12A);ENSBGRG00000007559(PARP14);ENSBGRG00000007895(PRKAG2);ENSBGRG00000008639(PLAT);ENSBGRG00000008972(GADD45A);ENSBGRG00000010171(SERPINB9);EN…
Biological Process	GO:0060537	muscle tissue development	21	275	0.00240732	0.0321887	ENSBGRG00000000523(NR4A1);ENSBGRG00000000802(HEYL);ENSBGRG00000002228(IGFBP5);ENSBGRG00000003150(EPHB1);ENSBGRG00000004094(EGR1);ENSBGRG00000007486(BMP2);ENSBGRG00000009096(FOS);ENSBGRG00000009758(GJA1);ENSBGRG00000014136(HIVEP3);ENSBGRG00000015008(GATA6);ENSBGRG00000016750(TIPARP);ENSBGRG00000017698(DKK1);ENSBGRG00000017767(MYOCD);ENSBGRG00000018073(CHRND);ENSBGRG00000018779(ANKRD1);ENSBGRG00000…
Biological Process	GO:0043068	positive regulation of programmed cell death	25	350	0.00243964	0.0325387	ENSBGRG00000000461(NR4A3);ENSBGRG00000000523(NR4A1);ENSBGRG00000001314(ITGA4);ENSBGRG00000002408(FRZB);ENSBGRG00000004789(PML);ENSBGRG00000006081(RASSF2);ENSBGRG00000006725(ZC3H12A);ENSBGRG00000007486(BMP2);ENSBGRG00000008246(TNFRSF8);ENSBGRG00000008972(GADD45A);ENSBGRG00000009029(EGLN3);ENSBGRG00000009802(GRIN1);ENSBGRG00000012224(IDO1);ENSBGRG00000012579(FOXO1);ENSBGRG00000014254(CYP1B1);ENSBGR…
Biological Process	GO:1903707	negative regulation of hemopoiesis	10	90	0.00247169	0.0328834	ENSBGRG00000006725(ZC3H12A);ENSBGRG00000010659(UBASH3B);ENSBGRG00000011234(TRIB1);ENSBGRG00000011590(NRARP);ENSBGRG00000012943(IL17D);ENSBGRG00000016959(CDK6);ENSBGRG00000019171(TBX21);ENSBGRG00000022643(SMAD7);ENSBGRG00000024292(ZFP36);ENSBGRG00000024386(HES1)
Biological Process	GO:0043405	regulation of MAP kinase activity	15	170	0.00251862	0.0333698	ENSBGRG00000003093(PDGFB);ENSBGRG00000004414(RGS2);ENSBGRG00000006260(-);ENSBGRG00000007486(BMP2);ENSBGRG00000008972(GADD45A);ENSBGRG00000010882(SPRY4);ENSBGRG00000011234(TRIB1);ENSBGRG00000015313(ADAM8);ENSBGRG00000017698(DKK1);ENSBGRG00000020259(-);ENSBGRG00000021013(CD40);ENSBGRG00000024189(HYAL2);ENSBGRG00000024201(RET);ENSBGRG00000024475(IQGAP3);ENSBGRG00000025864(MAP4K1)
Biological Process	GO:0097659	nucleic acid-templated transcription	119	2420	0.00252086	0.0333698	ENSBGRG00000000285(CIART);ENSBGRG00000000298(CD4);ENSBGRG00000000461(NR4A3);ENSBGRG00000000513(MYCL);ENSBGRG00000000523(NR4A1);ENSBGRG00000000802(HEYL);ENSBGRG00000001079(TRIM14);ENSBGRG00000001126(TCF7);ENSBGRG00000001762(STAT4);ENSBGRG00000001800(-);ENSBGRG00000002035(KLF4);ENSBGRG00000002072(hoxA10);ENSBGRG00000003093(PDGFB);ENSBGRG00000003120(SIM2);ENSBGRG00000003658(SIM1);ENSBGRG00000003739(…
Biological Process	GO:0098542	defense response to other organism	20	258	0.0025421	0.0335671	ENSBGRG00000000298(CD4);ENSBGRG00000004091(CEBPB);ENSBGRG00000005898(ARG2);ENSBGRG00000006725(ZC3H12A);ENSBGRG00000011996(IFI6);ENSBGRG00000014066(MX1);ENSBGRG00000014737(C5AR1);ENSBGRG00000015611(RSAD2);ENSBGRG00000016212(ISG15);ENSBGRG00000017350(IFIH1);ENSBGRG00000018364(GPAM);ENSBGRG00000018939(OAS1);ENSBGRG00000019181(TLR7);ENSBGRG00000022232(RNF125);ENSBGRG00000022450(PRF1);ENSBGRG000000227…
Biological Process	GO:0043535	regulation of blood vessel endothelial cell migration	8	62	0.00257357	0.033814	ENSBGRG00000002035(KLF4);ENSBGRG00000003093(PDGFB);ENSBGRG00000004423(NOS3);ENSBGRG00000008972(GADD45A);ENSBGRG00000009388(HIF1A);ENSBGRG00000017664(PRKD2);ENSBGRG00000021013(CD40);ENSBGRG00000024615(ETS1)
Biological Process	GO:0060021	palate development	8	62	0.00257357	0.033814	ENSBGRG00000001132(BNC2);ENSBGRG00000003859(SNAI1);ENSBGRG00000008132(CSRNP1);ENSBGRG00000010766(INSIG1);ENSBGRG00000016750(TIPARP);ENSBGRG00000024172(MMP25);ENSBGRG00000024422(COL2A1);ENSBGRG00000025786(ARID5B)
Biological Process	GO:0046632	alpha-beta T cell differentiation	9	76	0.00259119	0.0339613	ENSBGRG00000000475(LY9);ENSBGRG00000005178(PRDM1);ENSBGRG00000006725(ZC3H12A);ENSBGRG00000008735(FUT7);ENSBGRG00000013958(ITK);ENSBGRG00000015611(RSAD2);ENSBGRG00000019171(TBX21);ENSBGRG00000022643(SMAD7);ENSBGRG00000024291(PTGER4)
Biological Process	GO:0050867	positive regulation of cell activation	17	205	0.00260305	0.0340325	ENSBGRG00000000274(SLAMF1);ENSBGRG00000000298(CD4);ENSBGRG00000000461(NR4A3);ENSBGRG00000002311(CD80);ENSBGRG00000003978(SELP);ENSBGRG00000005024(IL1RL1);ENSBGRG00000007491(EPHB6);ENSBGRG00000015313(ADAM8);ENSBGRG00000018364(GPAM);ENSBGRG00000019169(-);ENSBGRG00000019171(TBX21);ENSBGRG00000019398(TGFB1);ENSBGRG00000020168(CD5);ENSBGRG00000022607(CD3e);ENSBGRG00000022665(RASAL3);ENSBGRG00000024242…
Biological Process	GO:0031325	positive regulation of cellular metabolic process	105	2095	0.00261668	0.0341263	ENSBGRG00000000274(SLAMF1);ENSBGRG00000000298(CD4);ENSBGRG00000000399(CRLF1);ENSBGRG00000000461(NR4A3);ENSBGRG00000000502(CD244);ENSBGRG00000000523(NR4A1);ENSBGRG00000000802(HEYL);ENSBGRG00000001079(TRIM14);ENSBGRG00000001762(STAT4);ENSBGRG00000002035(KLF4);ENSBGRG00000002311(CD80);ENSBGRG00000003093(PDGFB);ENSBGRG00000003739(ETS2);ENSBGRG00000003825(PLK3);ENSBGRG00000003859(SNAI1);ENSBGRG0000000…
Biological Process	GO:0032675	regulation of interleukin-6 production	10	91	0.0026832	0.034908	ENSBGRG00000000274(SLAMF1);ENSBGRG00000004091(CEBPB);ENSBGRG00000005883(LPL);ENSBGRG00000006725(ZC3H12A);ENSBGRG00000012943(IL17D);ENSBGRG00000017350(IFIH1);ENSBGRG00000019181(TLR7);ENSBGRG00000022542(NLRC3);ENSBGRG00000024189(HYAL2);ENSBGRG00000024242(ADORA2B)
Biological Process	GO:1901362	organic cyclic compound biosynthetic process	134	2780	0.00269288	0.034948	ENSBGRG00000000285(CIART);ENSBGRG00000000298(CD4);ENSBGRG00000000461(NR4A3);ENSBGRG00000000513(MYCL);ENSBGRG00000000523(NR4A1);ENSBGRG00000000802(HEYL);ENSBGRG00000001079(TRIM14);ENSBGRG00000001126(TCF7);ENSBGRG00000001762(STAT4);ENSBGRG00000001800(-);ENSBGRG00000002035(KLF4);ENSBGRG00000002072(hoxA10);ENSBGRG00000003093(PDGFB);ENSBGRG00000003120(SIM2);ENSBGRG00000003658(SIM1);ENSBGRG00000003739(…
Biological Process	GO:0046209	nitric oxide metabolic process	6	37	0.00273939	0.0354013	ENSBGRG00000002035(KLF4);ENSBGRG00000004423(NOS3);ENSBGRG00000006725(ZC3H12A);ENSBGRG00000010347(SLC7A2);ENSBGRG00000014254(CYP1B1);ENSBGRG00000016322(PTX3)
Biological Process	GO:0009649	entrainment of circadian clock	4	16	0.00278992	0.0354013	ENSBGRG00000004789(PML);ENSBGRG00000009273(CRY2);ENSBGRG00000020700(-);ENSBGRG00000026736(PER1)
Biological Process	GO:1990774	tumor necrosis factor secretion	4	16	0.00278992	0.0354013	ENSBGRG00000005883(LPL);ENSBGRG00000005898(ARG2);ENSBGRG00000006725(ZC3H12A);ENSBGRG00000017350(IFIH1)
Biological Process	GO:2000515	negative regulation of CD4-positive, alpha-beta T cell activation	4	16	0.00278992	0.0354013	ENSBGRG00000005898(ARG2);ENSBGRG00000006725(ZC3H12A);ENSBGRG00000019171(TBX21);ENSBGRG00000022643(SMAD7)
Biological Process	GO:0015802	basic amino acid transport	3	8	0.00279466	0.0354013	ENSBGRG00000006751(SLC7A1);ENSBGRG00000010347(SLC7A2);ENSBGRG00000023741(SLC38A3)
Biological Process	GO:0044068	modulation by symbiont of host cellular process	3	8	0.00279466	0.0354013	ENSBGRG00000000298(CD4);ENSBGRG00000006725(ZC3H12A);ENSBGRG00000010171(SERPINB9)
Biological Process	GO:0045986	negative regulation of smooth muscle contraction	3	8	0.00279466	0.0354013	ENSBGRG00000004414(RGS2);ENSBGRG00000018281(ADRB2);ENSBGRG00000024242(ADORA2B)
Biological Process	GO:0050711	negative regulation of interleukin-1 secretion	3	8	0.00279466	0.0354013	ENSBGRG00000004789(PML);ENSBGRG00000006725(ZC3H12A);ENSBGRG00000014502(NLRP3)
Biological Process	GO:0070207	protein homotrimerization	3	8	0.00279466	0.0354013	ENSBGRG00000005034(P2RX3);ENSBGRG00000020969(STEAP4);ENSBGRG00000023354(CLYBL)
Biological Process	GO:2000320	negative regulation of T-helper 17 cell differentiation	3	8	0.00279466	0.0354013	ENSBGRG00000006725(ZC3H12A);ENSBGRG00000019171(TBX21);ENSBGRG00000022643(SMAD7)
Biological Process	GO:1904892	regulation of STAT cascade	9	77	0.00283604	0.0358083	ENSBGRG00000000399(CRLF1);ENSBGRG00000007559(PARP14);ENSBGRG00000008972(GADD45A);ENSBGRG00000014254(CYP1B1);ENSBGRG00000017273(CRLF3);ENSBGRG00000021013(CD40);ENSBGRG00000023432(IL10RA);ENSBGRG00000024201(RET);ENSBGRG00000024386(HES1)
Biological Process	GO:0072676	lymphocyte migration	8	63	0.00285035	0.0358083	ENSBGRG00000000533(GCSAM);ENSBGRG00000002637(ITGB7);ENSBGRG00000007726(SLC12A2);ENSBGRG00000008735(FUT7);ENSBGRG00000015313(ADAM8);ENSBGRG00000019171(TBX21);ENSBGRG00000025785(ITGAL);ENSBGRG00000025972(-)
Biological Process	GO:0072006	nephron development	11	107	0.00285384	0.0358083	ENSBGRG00000000802(HEYL);ENSBGRG00000003093(PDGFB);ENSBGRG00000005082(NPNT);ENSBGRG00000007486(BMP2);ENSBGRG00000008113(PGF);ENSBGRG00000008878(ADAMTS16);ENSBGRG00000012460(COL4A4);ENSBGRG00000021757(GPR4);ENSBGRG00000022889(PROM1);ENSBGRG00000024201(RET);ENSBGRG00000024386(HES1)
Biological Process	GO:1903531	negative regulation of secretion by cell	11	107	0.00285384	0.0358083	ENSBGRG00000000274(SLAMF1);ENSBGRG00000004789(PML);ENSBGRG00000005898(ARG2);ENSBGRG00000006725(ZC3H12A);ENSBGRG00000009273(CRY2);ENSBGRG00000009758(GJA1);ENSBGRG00000014502(NLRP3);ENSBGRG00000015611(RSAD2);ENSBGRG00000022649(SYT4);ENSBGRG00000022738(SSC5D);ENSBGRG00000024291(PTGER4)
Biological Process	GO:0045926	negative regulation of growth	13	139	0.00288036	0.0360555	ENSBGRG00000002228(IGFBP5);ENSBGRG00000002408(FRZB);ENSBGRG00000004789(PML);ENSBGRG00000005411(TNR);ENSBGRG00000006525(DCSTAMP);ENSBGRG00000009388(HIF1A);ENSBGRG00000009758(GJA1);ENSBGRG00000017273(CRLF3);ENSBGRG00000018281(ADRB2);ENSBGRG00000019398(TGFB1);ENSBGRG00000019860(TNK1);ENSBGRG00000023318(KIAA0319);ENSBGRG00000024189(HYAL2)
Biological Process	GO:0048520	positive regulation of behavior	10	92	0.00290895	0.0363276	ENSBGRG00000000274(SLAMF1);ENSBGRG00000000461(NR4A3);ENSBGRG00000003093(PDGFB);ENSBGRG00000006441(RAC2);ENSBGRG00000010151(MOSPD2);ENSBGRG00000012924(STX3);ENSBGRG00000013608(SUCNR1);ENSBGRG00000014737(C5AR1);ENSBGRG00000017664(PRKD2);ENSBGRG00000025440(SERPINE1)
Biological Process	GO:0045859	regulation of protein kinase activity	28	413	0.00293625	0.0365822	ENSBGRG00000000280(ADARB1);ENSBGRG00000000298(CD4);ENSBGRG00000003093(PDGFB);ENSBGRG00000004414(RGS2);ENSBGRG00000006081(RASSF2);ENSBGRG00000006260(-);ENSBGRG00000007486(BMP2);ENSBGRG00000007895(PRKAG2);ENSBGRG00000008972(GADD45A);ENSBGRG00000010659(UBASH3B);ENSBGRG00000010882(SPRY4);ENSBGRG00000011234(TRIB1);ENSBGRG00000013160(ERRFI1);ENSBGRG00000013247(NEDD9);ENSBGRG00000014737(C5AR1);ENSBGRG00…
Biological Process	GO:0032611	interleukin-1 beta production	7	50	0.00295474	0.0366401	ENSBGRG00000004094(EGR1);ENSBGRG00000004789(PML);ENSBGRG00000005883(LPL);ENSBGRG00000005898(ARG2);ENSBGRG00000006725(ZC3H12A);ENSBGRG00000013608(SUCNR1);ENSBGRG00000014502(NLRP3)
Biological Process	GO:0046427	positive regulation of JAK-STAT cascade	7	50	0.00295474	0.0366401	ENSBGRG00000000399(CRLF1);ENSBGRG00000007559(PARP14);ENSBGRG00000014254(CYP1B1);ENSBGRG00000017273(CRLF3);ENSBGRG00000021013(CD40);ENSBGRG00000023432(IL10RA);ENSBGRG00000024386(HES1)
Biological Process	GO:0050776	regulation of immune response	31	473	0.00301096	0.03725	ENSBGRG00000000274(SLAMF1);ENSBGRG00000000298(CD4);ENSBGRG00000000461(NR4A3);ENSBGRG00000000533(GCSAM);ENSBGRG00000005024(IL1RL1);ENSBGRG00000005898(ARG2);ENSBGRG00000006441(RAC2);ENSBGRG00000006725(ZC3H12A);ENSBGRG00000007559(PARP14);ENSBGRG00000008679(CLNK);ENSBGRG00000008735(FUT7);ENSBGRG00000009247(ZBP1);ENSBGRG00000010171(SERPINB9);ENSBGRG00000012224(IDO1);ENSBGRG00000013958(ITK);ENSBGRG0000…
Biological Process	GO:0010604	positive regulation of macromolecule metabolic process	105	2106	0.00309197	0.0381632	ENSBGRG00000000274(SLAMF1);ENSBGRG00000000298(CD4);ENSBGRG00000000399(CRLF1);ENSBGRG00000000461(NR4A3);ENSBGRG00000000523(NR4A1);ENSBGRG00000000802(HEYL);ENSBGRG00000001079(TRIM14);ENSBGRG00000001762(STAT4);ENSBGRG00000002035(KLF4);ENSBGRG00000002311(CD80);ENSBGRG00000003093(PDGFB);ENSBGRG00000003739(ETS2);ENSBGRG00000003825(PLK3);ENSBGRG00000003859(SNAI1);ENSBGRG00000003864(HOXC10);ENSBGRG000000…
Biological Process	GO:0070371	ERK1 and ERK2 cascade	15	174	0.00314852	0.0386731	ENSBGRG00000000274(SLAMF1);ENSBGRG00000000298(CD4);ENSBGRG00000003093(PDGFB);ENSBGRG00000003150(EPHB1);ENSBGRG00000005082(NPNT);ENSBGRG00000005634(P2RY6);ENSBGRG00000006433(BMPER);ENSBGRG00000007486(BMP2);ENSBGRG00000010882(SPRY4);ENSBGRG00000014737(C5AR1);ENSBGRG00000016457(FGFR4);ENSBGRG00000017664(PRKD2);ENSBGRG00000021213(ATF3);ENSBGRG00000024475(IQGAP3);ENSBGRG00000024565(JUN)
Biological Process	GO:0010171	body morphogenesis	6	38	0.00314861	0.0386731	ENSBGRG00000008132(CSRNP1);ENSBGRG00000015210(CRISPLD2);ENSBGRG00000016750(TIPARP);ENSBGRG00000018299(ZNF281);ENSBGRG00000019398(TGFB1);ENSBGRG00000025786(ARID5B)
Biological Process	GO:0032269	negative regulation of cellular protein metabolic process	40	658	0.0031552	0.0386731	ENSBGRG00000000280(ADARB1);ENSBGRG00000000523(NR4A1);ENSBGRG00000002035(KLF4);ENSBGRG00000002228(IGFBP5);ENSBGRG00000002639(SPOCK1);ENSBGRG00000004414(RGS2);ENSBGRG00000004789(PML);ENSBGRG00000006081(RASSF2);ENSBGRG00000006725(ZC3H12A);ENSBGRG00000007559(PARP14);ENSBGRG00000007895(PRKAG2);ENSBGRG00000008639(PLAT);ENSBGRG00000008972(GADD45A);ENSBGRG00000010171(SERPINB9);ENSBGRG00000010659(UBASH3B)…
Biological Process	GO:0002695	negative regulation of leukocyte activation	11	109	0.00329844	0.0403117	ENSBGRG00000004091(CEBPB);ENSBGRG00000005861(LDLR);ENSBGRG00000005898(ARG2);ENSBGRG00000006725(ZC3H12A);ENSBGRG00000008679(CLNK);ENSBGRG00000011590(NRARP);ENSBGRG00000012224(IDO1);ENSBGRG00000019051(PAG1);ENSBGRG00000019171(TBX21);ENSBGRG00000019398(TGFB1);ENSBGRG00000022643(SMAD7)
Biological Process	GO:0043367	CD4-positive, alpha-beta T cell differentiation	7	51	0.00331301	0.0403117	ENSBGRG00000000475(LY9);ENSBGRG00000006725(ZC3H12A);ENSBGRG00000008735(FUT7);ENSBGRG00000015611(RSAD2);ENSBGRG00000019171(TBX21);ENSBGRG00000022643(SMAD7);ENSBGRG00000024291(PTGER4)
Biological Process	GO:0006355	regulation of transcription, DNA-templated	113	2298	0.00331809	0.0403117	ENSBGRG00000000285(CIART);ENSBGRG00000000298(CD4);ENSBGRG00000000461(NR4A3);ENSBGRG00000000513(MYCL);ENSBGRG00000000523(NR4A1);ENSBGRG00000000802(HEYL);ENSBGRG00000001079(TRIM14);ENSBGRG00000001126(TCF7);ENSBGRG00000001762(STAT4);ENSBGRG00000001800(-);ENSBGRG00000002035(KLF4);ENSBGRG00000002072(hoxA10);ENSBGRG00000003093(PDGFB);ENSBGRG00000003120(SIM2);ENSBGRG00000003658(SIM1);ENSBGRG00000003739(…
Biological Process	GO:0051348	negative regulation of transferase activity	15	175	0.00332475	0.0403117	ENSBGRG00000000280(ADARB1);ENSBGRG00000004414(RGS2);ENSBGRG00000007895(PRKAG2);ENSBGRG00000008972(GADD45A);ENSBGRG00000010659(UBASH3B);ENSBGRG00000010882(SPRY4);ENSBGRG00000011234(TRIB1);ENSBGRG00000013160(ERRFI1);ENSBGRG00000014770(TRIB3);ENSBGRG00000017767(MYOCD);ENSBGRG00000020091(RASIP1);ENSBGRG00000022643(SMAD7);ENSBGRG00000024189(HYAL2);ENSBGRG00000024292(ZFP36);ENSBGRG00000024451(TEX14)
Biological Process	GO:0050795	regulation of behavior	14	158	0.00332695	0.0403117	ENSBGRG00000000274(SLAMF1);ENSBGRG00000000461(NR4A3);ENSBGRG00000003093(PDGFB);ENSBGRG00000006397(ARRDC3);ENSBGRG00000006441(RAC2);ENSBGRG00000010151(MOSPD2);ENSBGRG00000012924(STX3);ENSBGRG00000013608(SUCNR1);ENSBGRG00000014737(C5AR1);ENSBGRG00000017664(PRKD2);ENSBGRG00000023091(BST1);ENSBGRG00000025440(SERPINE1);MSTRG.15630(--);MSTRG.4090(--)
Biological Process	GO:0050704	regulation of interleukin-1 secretion	5	27	0.00340042	0.0411078	ENSBGRG00000004789(PML);ENSBGRG00000005883(LPL);ENSBGRG00000005898(ARG2);ENSBGRG00000006725(ZC3H12A);ENSBGRG00000014502(NLRP3)
Biological Process	GO:0043086	negative regulation of catalytic activity	26	379	0.00348851	0.0420767	ENSBGRG00000000280(ADARB1);ENSBGRG00000000523(NR4A1);ENSBGRG00000002035(KLF4);ENSBGRG00000002639(SPOCK1);ENSBGRG00000004414(RGS2);ENSBGRG00000007895(PRKAG2);ENSBGRG00000008972(GADD45A);ENSBGRG00000010171(SERPINB9);ENSBGRG00000010659(UBASH3B);ENSBGRG00000010882(SPRY4);ENSBGRG00000011234(TRIB1);ENSBGRG00000011996(IFI6);ENSBGRG00000012738(SH3RF2);ENSBGRG00000013160(ERRFI1);ENSBGRG00000013457(SH2D4A)…
Biological Process	GO:0030947	regulation of vascular endothelial growth factor receptor signaling pathway	4	17	0.00353792	0.0425121	ENSBGRG00000009388(HIF1A);ENSBGRG00000017664(PRKD2);ENSBGRG00000021867(PRKCB);ENSBGRG00000026263(TMEM204)
Biological Process	GO:0097529	myeloid leukocyte migration	11	110	0.00354068	0.0425121	ENSBGRG00000000274(SLAMF1);ENSBGRG00000003093(PDGFB);ENSBGRG00000006441(RAC2);ENSBGRG00000008735(FUT7);ENSBGRG00000010151(MOSPD2);ENSBGRG00000014737(C5AR1);ENSBGRG00000015313(ADAM8);ENSBGRG00000020314(EDNRB);ENSBGRG00000023091(BST1);ENSBGRG00000024291(PTGER4);ENSBGRG00000025440(SERPINE1)
Biological Process	GO:0050870	positive regulation of T cell activation	12	126	0.0035487	0.0425121	ENSBGRG00000000274(SLAMF1);ENSBGRG00000000298(CD4);ENSBGRG00000002311(CD80);ENSBGRG00000007491(EPHB6);ENSBGRG00000015313(ADAM8);ENSBGRG00000018364(GPAM);ENSBGRG00000019169(-);ENSBGRG00000019398(TGFB1);ENSBGRG00000020168(CD5);ENSBGRG00000022607(CD3e);ENSBGRG00000022665(RASAL3);ENSBGRG00000024386(HES1)
Biological Process	GO:0010596	negative regulation of endothelial cell migration	6	39	0.00360174	0.0428878	ENSBGRG00000002035(KLF4);ENSBGRG00000008972(GADD45A);ENSBGRG00000014320(STC1);ENSBGRG00000026643(ADAMTS9);MSTRG.15630(--);MSTRG.4090(--)
Biological Process	GO:2001057	reactive nitrogen species metabolic process	6	39	0.00360174	0.0428878	ENSBGRG00000002035(KLF4);ENSBGRG00000004423(NOS3);ENSBGRG00000006725(ZC3H12A);ENSBGRG00000010347(SLC7A2);ENSBGRG00000014254(CYP1B1);ENSBGRG00000016322(PTX3)
Biological Process	GO:0071900	regulation of protein serine/threonine kinase activity	20	266	0.00360436	0.0428878	ENSBGRG00000003093(PDGFB);ENSBGRG00000004414(RGS2);ENSBGRG00000006260(-);ENSBGRG00000007486(BMP2);ENSBGRG00000007895(PRKAG2);ENSBGRG00000008972(GADD45A);ENSBGRG00000010882(SPRY4);ENSBGRG00000011234(TRIB1);ENSBGRG00000015313(ADAM8);ENSBGRG00000016437(CCNL1);ENSBGRG00000017698(DKK1);ENSBGRG00000017767(MYOCD);ENSBGRG00000018281(ADRB2);ENSBGRG00000020091(RASIP1);ENSBGRG00000020259(-);ENSBGRG000000210…
Biological Process	GO:1903506	regulation of nucleic acid-templated transcription	113	2304	0.00361504	0.0429185	ENSBGRG00000000285(CIART);ENSBGRG00000000298(CD4);ENSBGRG00000000461(NR4A3);ENSBGRG00000000513(MYCL);ENSBGRG00000000523(NR4A1);ENSBGRG00000000802(HEYL);ENSBGRG00000001079(TRIM14);ENSBGRG00000001126(TCF7);ENSBGRG00000001762(STAT4);ENSBGRG00000001800(-);ENSBGRG00000002035(KLF4);ENSBGRG00000002072(hoxA10);ENSBGRG00000003093(PDGFB);ENSBGRG00000003120(SIM2);ENSBGRG00000003658(SIM1);ENSBGRG00000003739(…
Biological Process	GO:0048511	rhythmic process	15	177	0.00370155	0.0437723	ENSBGRG00000000068(ADAMTS1);ENSBGRG00000000285(CIART);ENSBGRG00000004091(CEBPB);ENSBGRG00000004094(EGR1);ENSBGRG00000004313(NOCT);ENSBGRG00000004789(PML);ENSBGRG00000008094(KLF10);ENSBGRG00000009273(CRY2);ENSBGRG00000013647(-);ENSBGRG00000016147(ID1);ENSBGRG00000016322(PTX3);ENSBGRG00000018842(KDM8);ENSBGRG00000020700(-);ENSBGRG00000026736(PER1);ENSBGRG00000026738(HES7)
Biological Process	GO:1904894	positive regulation of STAT cascade	7	52	0.00370349	0.0437723	ENSBGRG00000000399(CRLF1);ENSBGRG00000007559(PARP14);ENSBGRG00000014254(CYP1B1);ENSBGRG00000017273(CRLF3);ENSBGRG00000021013(CD40);ENSBGRG00000023432(IL10RA);ENSBGRG00000024386(HES1)
Biological Process	GO:0006469	negative regulation of protein kinase activity	12	127	0.00378542	0.044641	ENSBGRG00000000280(ADARB1);ENSBGRG00000004414(RGS2);ENSBGRG00000007895(PRKAG2);ENSBGRG00000008972(GADD45A);ENSBGRG00000010659(UBASH3B);ENSBGRG00000010882(SPRY4);ENSBGRG00000011234(TRIB1);ENSBGRG00000013160(ERRFI1);ENSBGRG00000014770(TRIB3);ENSBGRG00000017767(MYOCD);ENSBGRG00000020091(RASIP1);ENSBGRG00000024189(HYAL2)
Biological Process	GO:0034654	nucleobase-containing compound biosynthetic process	128	2664	0.00386552	0.0454843	ENSBGRG00000000285(CIART);ENSBGRG00000000298(CD4);ENSBGRG00000000461(NR4A3);ENSBGRG00000000513(MYCL);ENSBGRG00000000523(NR4A1);ENSBGRG00000000802(HEYL);ENSBGRG00000001079(TRIM14);ENSBGRG00000001126(TCF7);ENSBGRG00000001762(STAT4);ENSBGRG00000001800(-);ENSBGRG00000002035(KLF4);ENSBGRG00000002072(hoxA10);ENSBGRG00000003093(PDGFB);ENSBGRG00000003120(SIM2);ENSBGRG00000003658(SIM1);ENSBGRG00000003739(…
Biological Process	GO:0045598	regulation of fat cell differentiation	10	96	0.00396794	0.0465859	ENSBGRG00000002408(FRZB);ENSBGRG00000004091(CEBPB);ENSBGRG00000004313(NOCT);ENSBGRG00000005883(LPL);ENSBGRG00000006725(ZC3H12A);ENSBGRG00000007486(BMP2);ENSBGRG00000010766(INSIG1);ENSBGRG00000014770(TRIB3);ENSBGRG00000024292(ZFP36);ENSBGRG00000024386(HES1)
Biological Process	GO:0006631	fatty acid metabolic process	16	196	0.00400547	0.0468723	ENSBGRG00000000461(NR4A3);ENSBGRG00000002007(ELOVL6);ENSBGRG00000005883(LPL);ENSBGRG00000007895(PRKAG2);ENSBGRG00000010766(INSIG1);ENSBGRG00000011030(HPGD);ENSBGRG00000012849(SLC45A3);ENSBGRG00000014254(CYP1B1);ENSBGRG00000014770(TRIB3);ENSBGRG00000017727(ILVBL);ENSBGRG00000017924(ACSBG1);ENSBGRG00000018364(GPAM);ENSBGRG00000019509(ELOVL5);ENSBGRG00000023293(SCD5);ENSBGRG00000023881(CYP2J2);ENSBG…
Biological Process	GO:0050702	interleukin-1 beta secretion	5	28	0.00401004	0.0468723	ENSBGRG00000004789(PML);ENSBGRG00000005883(LPL);ENSBGRG00000005898(ARG2);ENSBGRG00000006725(ZC3H12A);ENSBGRG00000014502(NLRP3)
Biological Process	GO:0010631	epithelial cell migration	17	214	0.00404831	0.0468989	ENSBGRG00000002035(KLF4);ENSBGRG00000003093(PDGFB);ENSBGRG00000004423(NOS3);ENSBGRG00000006433(BMPER);ENSBGRG00000006725(ZC3H12A);ENSBGRG00000008972(GADD45A);ENSBGRG00000009388(HIF1A);ENSBGRG00000014254(CYP1B1);ENSBGRG00000014320(STC1);ENSBGRG00000017664(PRKD2);ENSBGRG00000020410(RHOB);ENSBGRG00000021013(CD40);ENSBGRG00000024565(JUN);ENSBGRG00000024615(ETS1);ENSBGRG00000026643(ADAMTS9);MSTRG.1563…
Biological Process	GO:0002523	leukocyte migration involved in inflammatory response	3	9	0.0040721	0.0468989	ENSBGRG00000000274(SLAMF1);ENSBGRG00000008735(FUT7);ENSBGRG00000015313(ADAM8)
Biological Process	GO:0031649	heat generation	3	9	0.0040721	0.0468989	ENSBGRG00000006397(ARRDC3);ENSBGRG00000018281(ADRB2);ENSBGRG00000021585(TRPV1)
Biological Process	GO:0032926	negative regulation of activin receptor signaling pathway	3	9	0.0040721	0.0468989	ENSBGRG00000020668(FST);MSTRG.1997(DACT2);MSTRG.1998(DACT2)
Biological Process	GO:0033623	regulation of integrin activation	3	9	0.0040721	0.0468989	ENSBGRG00000003978(SELP);ENSBGRG00000020091(RASIP1);ENSBGRG00000024291(PTGER4)
Biological Process	GO:2000317	negative regulation of T-helper 17 type immune response	3	9	0.0040721	0.0468989	ENSBGRG00000006725(ZC3H12A);ENSBGRG00000019171(TBX21);ENSBGRG00000022643(SMAD7)
Biological Process	GO:0002009	morphogenesis of an epithelium	25	364	0.00407432	0.0468989	ENSBGRG00000001407(CELSR1);ENSBGRG00000001495(TMEFF2);ENSBGRG00000002035(KLF4);ENSBGRG00000002228(IGFBP5);ENSBGRG00000002408(FRZB);ENSBGRG00000003859(SNAI1);ENSBGRG00000004789(PML);ENSBGRG00000005082(NPNT);ENSBGRG00000006338(PCDH8);ENSBGRG00000007486(BMP2);ENSBGRG00000008113(PGF);ENSBGRG00000008878(ADAMTS16);ENSBGRG00000009015(SAPCD2);ENSBGRG00000009388(HIF1A);ENSBGRG00000009758(GJA1);ENSBGRG0000…
Biological Process	GO:0002250	adaptive immune response	15	179	0.00411263	0.0472372	ENSBGRG00000000274(SLAMF1);ENSBGRG00000000298(CD4);ENSBGRG00000000475(LY9);ENSBGRG00000005024(IL1RL1);ENSBGRG00000006446(CTSL);ENSBGRG00000006725(ZC3H12A);ENSBGRG00000007491(EPHB6);ENSBGRG00000008735(FUT7);ENSBGRG00000013958(ITK);ENSBGRG00000015611(RSAD2);ENSBGRG00000018529(C4BPA);ENSBGRG00000019171(TBX21);ENSBGRG00000019398(TGFB1);ENSBGRG00000022450(PRF1);ENSBGRG00000022643(SMAD7)
Biological Process	GO:0002286	T cell activation involved in immune response	7	53	0.00412797	0.0473108	ENSBGRG00000000475(LY9);ENSBGRG00000006725(ZC3H12A);ENSBGRG00000019171(TBX21);ENSBGRG00000022064(LCP1);ENSBGRG00000022643(SMAD7);ENSBGRG00000024291(PTGER4);ENSBGRG00000025785(ITGAL)
Biological Process	GO:2001141	regulation of RNA biosynthetic process	113	2314	0.00416213	0.0475993	ENSBGRG00000000285(CIART);ENSBGRG00000000298(CD4);ENSBGRG00000000461(NR4A3);ENSBGRG00000000513(MYCL);ENSBGRG00000000523(NR4A1);ENSBGRG00000000802(HEYL);ENSBGRG00000001079(TRIM14);ENSBGRG00000001126(TCF7);ENSBGRG00000001762(STAT4);ENSBGRG00000001800(-);ENSBGRG00000002035(KLF4);ENSBGRG00000002072(hoxA10);ENSBGRG00000003093(PDGFB);ENSBGRG00000003120(SIM2);ENSBGRG00000003658(SIM1);ENSBGRG00000003739(…
Biological Process	GO:0070167	regulation of biomineral tissue development	8	67	0.00419646	0.0478885	ENSBGRG00000004091(CEBPB);ENSBGRG00000006565(FBN2);ENSBGRG00000007486(BMP2);ENSBGRG00000009388(HIF1A);ENSBGRG00000009758(GJA1);ENSBGRG00000016212(ISG15);ENSBGRG00000018281(ADRB2);ENSBGRG00000019398(TGFB1)
Biological Process	GO:0050801	ion homeostasis	28	424	0.00423027	0.0481705	ENSBGRG00000000438(GPR35);ENSBGRG00000000748(GNA15);ENSBGRG00000003210(TMTC2);ENSBGRG00000004375(SLC7A11);ENSBGRG00000004789(PML);ENSBGRG00000005785(SLC24A3);ENSBGRG00000006261(CD52);ENSBGRG00000007653(ALAS2);ENSBGRG00000009388(HIF1A);ENSBGRG00000009642(CACNA1A);ENSBGRG00000009758(GJA1);ENSBGRG00000009802(GRIN1);ENSBGRG00000010384(SLC30A3);ENSBGRG00000010659(UBASH3B);ENSBGRG00000011996(IFI6);ENSB…
Biological Process	GO:0042180	cellular ketone metabolic process	12	129	0.00429697	0.048825	ENSBGRG00000000461(NR4A3);ENSBGRG00000004094(EGR1);ENSBGRG00000004375(SLC7A11);ENSBGRG00000007486(BMP2);ENSBGRG00000007895(PRKAG2);ENSBGRG00000009642(CACNA1A);ENSBGRG00000010766(INSIG1);ENSBGRG00000012224(IDO1);ENSBGRG00000012849(SLC45A3);ENSBGRG00000014770(TRIB3);ENSBGRG00000016457(FGFR4);ENSBGRG00000019509(ELOVL5)
Biological Process	GO:0044708	single-organism behavior	21	289	0.00430948	0.0488623	ENSBGRG00000000280(ADARB1);ENSBGRG00000000285(CIART);ENSBGRG00000000461(NR4A3);ENSBGRG00000004094(EGR1);ENSBGRG00000004375(SLC7A11);ENSBGRG00000005034(P2RX3);ENSBGRG00000005411(TNR);ENSBGRG00000005861(LDLR);ENSBGRG00000007951(NR4A2);ENSBGRG00000009388(HIF1A);ENSBGRG00000009642(CACNA1A);ENSBGRG00000009802(GRIN1);ENSBGRG00000011238(JPH4);ENSBGRG00000011342(OTOG);ENSBGRG00000011598(HRH2);ENSBGRG0000…
Biological Process	GO:0006937	regulation of muscle contraction	9	82	0.00434734	0.0488696	ENSBGRG00000003414(SPX);ENSBGRG00000004414(RGS2);ENSBGRG00000005082(NPNT);ENSBGRG00000006725(ZC3H12A);ENSBGRG00000014320(STC1);ENSBGRG00000017767(MYOCD);ENSBGRG00000018281(ADRB2);ENSBGRG00000022643(SMAD7);ENSBGRG00000024242(ADORA2B)
Biological Process	GO:0032020	ISG15-protein conjugation	2	3	0.00437473	0.0488696	ENSBGRG00000016212(ISG15);ENSBGRG00000022264(UBA7)
Biological Process	GO:0048686	regulation of sprouting of injured axon	2	3	0.00437473	0.0488696	ENSBGRG00000005411(TNR);ENSBGRG00000023318(KIAA0319)
Biological Process	GO:0048690	regulation of axon extension involved in regeneration	2	3	0.00437473	0.0488696	ENSBGRG00000005411(TNR);ENSBGRG00000023318(KIAA0319)
Biological Process	GO:1902715	positive regulation of interferon-gamma secretion	2	3	0.00437473	0.0488696	ENSBGRG00000000274(SLAMF1);ENSBGRG00000000502(CD244)
Biological Process	GO:1903539	protein localization to postsynaptic membrane	2	3	0.00437473	0.0488696	ENSBGRG00000009802(GRIN1);ENSBGRG00000014482(GRIN2C)
Biological Process	GO:2000416	regulation of eosinophil migration	2	3	0.00437473	0.0488696	ENSBGRG00000015313(ADAM8);ENSBGRG00000024291(PTGER4)
Biological Process	GO:0050901	leukocyte tethering or rolling	4	18	0.00441127	0.0490707	ENSBGRG00000001314(ITGA4);ENSBGRG00000002637(ITGB7);ENSBGRG00000003978(SELP);ENSBGRG00000008735(FUT7)
Biological Process	GO:0072539	T-helper 17 cell differentiation	4	18	0.00441127	0.0490707	ENSBGRG00000000475(LY9);ENSBGRG00000006725(ZC3H12A);ENSBGRG00000019171(TBX21);ENSBGRG00000022643(SMAD7)
Biological Process	GO:0090132	epithelium migration	17	216	0.00444595	0.0493529	ENSBGRG00000002035(KLF4);ENSBGRG00000003093(PDGFB);ENSBGRG00000004423(NOS3);ENSBGRG00000006433(BMPER);ENSBGRG00000006725(ZC3H12A);ENSBGRG00000008972(GADD45A);ENSBGRG00000009388(HIF1A);ENSBGRG00000014254(CYP1B1);ENSBGRG00000014320(STC1);ENSBGRG00000017664(PRKD2);ENSBGRG00000020410(RHOB);ENSBGRG00000021013(CD40);ENSBGRG00000024565(JUN);ENSBGRG00000024615(ETS1);ENSBGRG00000026643(ADAMTS9);MSTRG.1563…
Biological Process	GO:0032642	regulation of chemokine production	7	54	0.00458827	0.0508261	ENSBGRG00000002035(KLF4);ENSBGRG00000004094(EGR1);ENSBGRG00000005024(IL1RL1);ENSBGRG00000005883(LPL);ENSBGRG00000005898(ARG2);ENSBGRG00000019181(TLR7);ENSBGRG00000024242(ADORA2B)
Biological Process	GO:0002696	positive regulation of leukocyte activation	16	199	0.00464032	0.0512635	ENSBGRG00000000274(SLAMF1);ENSBGRG00000000298(CD4);ENSBGRG00000000461(NR4A3);ENSBGRG00000002311(CD80);ENSBGRG00000005024(IL1RL1);ENSBGRG00000007491(EPHB6);ENSBGRG00000015313(ADAM8);ENSBGRG00000018364(GPAM);ENSBGRG00000019169(-);ENSBGRG00000019171(TBX21);ENSBGRG00000019398(TGFB1);ENSBGRG00000020168(CD5);ENSBGRG00000022607(CD3e);ENSBGRG00000022665(RASAL3);ENSBGRG00000024242(ADORA2B);ENSBGRG00000024…
Biological Process	GO:0070372	regulation of ERK1 and ERK2 cascade	14	164	0.00464712	0.0512635	ENSBGRG00000000274(SLAMF1);ENSBGRG00000000298(CD4);ENSBGRG00000003093(PDGFB);ENSBGRG00000003150(EPHB1);ENSBGRG00000005082(NPNT);ENSBGRG00000005634(P2RY6);ENSBGRG00000006433(BMPER);ENSBGRG00000007486(BMP2);ENSBGRG00000010882(SPRY4);ENSBGRG00000014737(C5AR1);ENSBGRG00000016457(FGFR4);ENSBGRG00000017664(PRKD2);ENSBGRG00000021213(ATF3);ENSBGRG00000024565(JUN)
Biological Process	GO:0002704	negative regulation of leukocyte mediated immunity	5	29	0.00469393	0.0515651	ENSBGRG00000000274(SLAMF1);ENSBGRG00000010171(SERPINB9);ENSBGRG00000018529(C4BPA);ENSBGRG00000019171(TBX21);ENSBGRG00000022643(SMAD7)
Biological Process	GO:0060323	head morphogenesis	5	29	0.00469393	0.0515651	ENSBGRG00000008132(CSRNP1);ENSBGRG00000015210(CRISPLD2);ENSBGRG00000016750(TIPARP);ENSBGRG00000019398(TGFB1);ENSBGRG00000025786(ARID5B)
Biological Process	GO:0061448	connective tissue development	15	182	0.00479845	0.0526041	ENSBGRG00000002408(FRZB);ENSBGRG00000003093(PDGFB);ENSBGRG00000003859(SNAI1);ENSBGRG00000006397(ARRDC3);ENSBGRG00000007486(BMP2);ENSBGRG00000009388(HIF1A);ENSBGRG00000014320(STC1);ENSBGRG00000019137(COL11A2);ENSBGRG00000019398(TGFB1);ENSBGRG00000020259(-);ENSBGRG00000021757(GPR4);ENSBGRG00000022643(SMAD7);ENSBGRG00000024189(HYAL2);ENSBGRG00000024422(COL2A1);ENSBGRG00000025786(ARID5B)
Biological Process	GO:0030324	lung development	12	131	0.00486251	0.0531962	ENSBGRG00000001407(CELSR1);ENSBGRG00000002228(IGFBP5);ENSBGRG00000003120(SIM2);ENSBGRG00000003554(ADAMTS2);ENSBGRG00000004375(SLC7A11);ENSBGRG00000013160(ERRFI1);ENSBGRG00000015008(GATA6);ENSBGRG00000016147(ID1);ENSBGRG00000017545(LIPA);ENSBGRG00000017767(MYOCD);ENSBGRG00000021582(-);ENSBGRG00000024386(HES1)
Biological Process	GO:0090130	tissue migration	17	218	0.0048751	0.0532241	ENSBGRG00000002035(KLF4);ENSBGRG00000003093(PDGFB);ENSBGRG00000004423(NOS3);ENSBGRG00000006433(BMPER);ENSBGRG00000006725(ZC3H12A);ENSBGRG00000008972(GADD45A);ENSBGRG00000009388(HIF1A);ENSBGRG00000014254(CYP1B1);ENSBGRG00000014320(STC1);ENSBGRG00000017664(PRKD2);ENSBGRG00000020410(RHOB);ENSBGRG00000021013(CD40);ENSBGRG00000024565(JUN);ENSBGRG00000024615(ETS1);ENSBGRG00000026643(ADAMTS9);MSTRG.1563…
Biological Process	GO:0046651	lymphocyte proliferation	14	165	0.00490353	0.0534243	ENSBGRG00000000274(SLAMF1);ENSBGRG00000004091(CEBPB);ENSBGRG00000005898(ARG2);ENSBGRG00000006441(RAC2);ENSBGRG00000007491(EPHB6);ENSBGRG00000009722(MAPK8IP1);ENSBGRG00000009758(GJA1);ENSBGRG00000012224(IDO1);ENSBGRG00000014607(CD79A);ENSBGRG00000018364(GPAM);ENSBGRG00000019398(TGFB1);ENSBGRG00000022607(CD3e);ENSBGRG00000022665(RASAL3);ENSBGRG00000024386(HES1)
Biological Process	GO:2000377	regulation of reactive oxygen species metabolic process	10	99	0.0049459	0.0537753	ENSBGRG00000002035(KLF4);ENSBGRG00000003093(PDGFB);ENSBGRG00000005898(ARG2);ENSBGRG00000006169(HK2);ENSBGRG00000006725(ZC3H12A);ENSBGRG00000008972(GADD45A);ENSBGRG00000009388(HIF1A);ENSBGRG00000013846(FOXM1);ENSBGRG00000014254(CYP1B1);ENSBGRG00000016322(PTX3)
Biological Process	GO:0070374	positive regulation of ERK1 and ERK2 cascade	11	115	0.004974	0.0539699	ENSBGRG00000000274(SLAMF1);ENSBGRG00000000298(CD4);ENSBGRG00000003093(PDGFB);ENSBGRG00000005082(NPNT);ENSBGRG00000005634(P2RY6);ENSBGRG00000006433(BMPER);ENSBGRG00000007486(BMP2);ENSBGRG00000014737(C5AR1);ENSBGRG00000016457(FGFR4);ENSBGRG00000017664(PRKD2);ENSBGRG00000024565(JUN)
Biological Process	GO:0006865	amino acid transport	8	69	0.00503058	0.0543611	ENSBGRG00000004375(SLC7A11);ENSBGRG00000006751(SLC7A1);ENSBGRG00000009642(CACNA1A);ENSBGRG00000009758(GJA1);ENSBGRG00000010347(SLC7A2);ENSBGRG00000012015(SLC7A5);ENSBGRG00000022600(SLC38A2);ENSBGRG00000023741(SLC38A3)
Biological Process	GO:0010595	positive regulation of endothelial cell migration	8	69	0.00503058	0.0543611	ENSBGRG00000003093(PDGFB);ENSBGRG00000004423(NOS3);ENSBGRG00000006725(ZC3H12A);ENSBGRG00000009388(HIF1A);ENSBGRG00000017664(PRKD2);ENSBGRG00000020410(RHOB);ENSBGRG00000021013(CD40);ENSBGRG00000024615(ETS1)
Biological Process	GO:0032612	interleukin-1 production	7	55	0.00508625	0.0546282	ENSBGRG00000004094(EGR1);ENSBGRG00000004789(PML);ENSBGRG00000005883(LPL);ENSBGRG00000005898(ARG2);ENSBGRG00000006725(ZC3H12A);ENSBGRG00000013608(SUCNR1);ENSBGRG00000014502(NLRP3)
Biological Process	GO:0046849	bone remodeling	7	55	0.00508625	0.0546282	ENSBGRG00000006081(RASSF2);ENSBGRG00000006525(DCSTAMP);ENSBGRG00000009758(GJA1);ENSBGRG00000010659(UBASH3B);ENSBGRG00000014551(SPP2);ENSBGRG00000015313(ADAM8);ENSBGRG00000018281(ADRB2)
Biological Process	GO:2000106	regulation of leukocyte apoptotic process	7	55	0.00508625	0.0546282	ENSBGRG00000000461(NR4A3);ENSBGRG00000004375(SLC7A11);ENSBGRG00000009388(HIF1A);ENSBGRG00000012224(IDO1);ENSBGRG00000015313(ADAM8);ENSBGRG00000018364(GPAM);ENSBGRG00000022359(CD3G)
Biological Process	GO:0050920	regulation of chemotaxis	12	132	0.00516674	0.0553804	ENSBGRG00000000274(SLAMF1);ENSBGRG00000003093(PDGFB);ENSBGRG00000006441(RAC2);ENSBGRG00000010151(MOSPD2);ENSBGRG00000012924(STX3);ENSBGRG00000013608(SUCNR1);ENSBGRG00000014737(C5AR1);ENSBGRG00000017664(PRKD2);ENSBGRG00000023091(BST1);ENSBGRG00000025440(SERPINE1);MSTRG.15630(--);MSTRG.4090(--)
Biological Process	GO:0000904	cell morphogenesis involved in differentiation	33	532	0.00522259	0.0558659	ENSBGRG00000000280(ADARB1);ENSBGRG00000000461(NR4A3);ENSBGRG00000000802(HEYL);ENSBGRG00000001314(ITGA4);ENSBGRG00000002637(ITGB7);ENSBGRG00000003150(EPHB1);ENSBGRG00000003859(SNAI1);ENSBGRG00000004856(MATN2);ENSBGRG00000005411(TNR);ENSBGRG00000007486(BMP2);ENSBGRG00000007501(AKNA);ENSBGRG00000007951(NR4A2);ENSBGRG00000008623(METRN);ENSBGRG00000009388(HIF1A);ENSBGRG00000009634(RBFOX2);ENSBGRG00000…
Biological Process	GO:0051048	negative regulation of secretion	11	116	0.0053092	0.0565812	ENSBGRG00000000274(SLAMF1);ENSBGRG00000004789(PML);ENSBGRG00000005898(ARG2);ENSBGRG00000006725(ZC3H12A);ENSBGRG00000009273(CRY2);ENSBGRG00000009758(GJA1);ENSBGRG00000014502(NLRP3);ENSBGRG00000015611(RSAD2);ENSBGRG00000022649(SYT4);ENSBGRG00000022738(SSC5D);ENSBGRG00000024291(PTGER4)
Biological Process	GO:0043433	negative regulation of sequence-specific DNA binding transcription factor activity	10	100	0.00531083	0.0565812	ENSBGRG00000000802(HEYL);ENSBGRG00000002035(KLF4);ENSBGRG00000006725(ZC3H12A);ENSBGRG00000011234(TRIB1);ENSBGRG00000014254(CYP1B1);ENSBGRG00000014502(NLRP3);ENSBGRG00000016147(ID1);ENSBGRG00000020700(-);ENSBGRG00000022542(NLRC3);ENSBGRG00000022643(SMAD7)
Biological Process	GO:0010942	positive regulation of cell death	25	372	0.00536601	0.0570542	ENSBGRG00000000461(NR4A3);ENSBGRG00000000523(NR4A1);ENSBGRG00000001314(ITGA4);ENSBGRG00000002408(FRZB);ENSBGRG00000004789(PML);ENSBGRG00000006081(RASSF2);ENSBGRG00000006725(ZC3H12A);ENSBGRG00000007486(BMP2);ENSBGRG00000008246(TNFRSF8);ENSBGRG00000008972(GADD45A);ENSBGRG00000009029(EGLN3);ENSBGRG00000009802(GRIN1);ENSBGRG00000012224(IDO1);ENSBGRG00000012579(FOXO1);ENSBGRG00000014254(CYP1B1);ENSBGR…
Biological Process	GO:0002828	regulation of type 2 immune response	4	19	0.00541895	0.0573866	ENSBGRG00000005898(ARG2);ENSBGRG00000012224(IDO1);ENSBGRG00000015611(RSAD2);ENSBGRG00000019171(TBX21)
Biological Process	GO:0032925	regulation of activin receptor signaling pathway	4	19	0.00541895	0.0573866	ENSBGRG00000020668(FST);ENSBGRG00000022643(SMAD7);MSTRG.1997(DACT2);MSTRG.1998(DACT2)
Biological Process	GO:0032943	mononuclear cell proliferation	14	167	0.00545064	0.0576071	ENSBGRG00000000274(SLAMF1);ENSBGRG00000004091(CEBPB);ENSBGRG00000005898(ARG2);ENSBGRG00000006441(RAC2);ENSBGRG00000007491(EPHB6);ENSBGRG00000009722(MAPK8IP1);ENSBGRG00000009758(GJA1);ENSBGRG00000012224(IDO1);ENSBGRG00000014607(CD79A);ENSBGRG00000018364(GPAM);ENSBGRG00000019398(TGFB1);ENSBGRG00000022607(CD3e);ENSBGRG00000022665(RASAL3);ENSBGRG00000024386(HES1)
Biological Process	GO:0045667	regulation of osteoblast differentiation	9	85	0.00551744	0.0581969	ENSBGRG00000002228(IGFBP5);ENSBGRG00000004091(CEBPB);ENSBGRG00000004313(NOCT);ENSBGRG00000005082(NPNT);ENSBGRG00000006081(RASSF2);ENSBGRG00000006565(FBN2);ENSBGRG00000007486(BMP2);ENSBGRG00000016147(ID1);ENSBGRG00000016959(CDK6)
Biological Process	GO:0055074	calcium ion homeostasis	17	221	0.0055819	0.0587597	ENSBGRG00000000438(GPR35);ENSBGRG00000000748(GNA15);ENSBGRG00000003210(TMTC2);ENSBGRG00000004789(PML);ENSBGRG00000005785(SLC24A3);ENSBGRG00000006261(CD52);ENSBGRG00000009642(CACNA1A);ENSBGRG00000009802(GRIN1);ENSBGRG00000010659(UBASH3B);ENSBGRG00000014320(STC1);ENSBGRG00000014366(MS4A1);ENSBGRG00000014482(GRIN2C);ENSBGRG00000019398(TGFB1);ENSBGRG00000021013(CD40);ENSBGRG00000021585(TRPV1);ENSBGRG…
Biological Process	GO:0002710	negative regulation of T cell mediated immunity	3	10	0.00565123	0.0587883	ENSBGRG00000000274(SLAMF1);ENSBGRG00000019171(TBX21);ENSBGRG00000022643(SMAD7)
Biological Process	GO:0030801	positive regulation of cyclic nucleotide metabolic process	3	10	0.00565123	0.0587883	ENSBGRG00000004423(NOS3);ENSBGRG00000018281(ADRB2);ENSBGRG00000024242(ADORA2B)
Biological Process	GO:0030804	positive regulation of cyclic nucleotide biosynthetic process	3	10	0.00565123	0.0587883	ENSBGRG00000004423(NOS3);ENSBGRG00000018281(ADRB2);ENSBGRG00000024242(ADORA2B)
Biological Process	GO:0035994	response to muscle stretch	3	10	0.00565123	0.0587883	ENSBGRG00000009096(FOS);ENSBGRG00000018779(ANKRD1);ENSBGRG00000024565(JUN)
Biological Process	GO:0048681	negative regulation of axon regeneration	3	10	0.00565123	0.0587883	ENSBGRG00000005411(TNR);ENSBGRG00000023318(KIAA0319);ENSBGRG00000024867(RTN4RL1)
Biological Process	GO:0070206	protein trimerization	3	10	0.00565123	0.0587883	ENSBGRG00000005034(P2RX3);ENSBGRG00000020969(STEAP4);ENSBGRG00000023354(CLYBL)
Biological Process	GO:0031214	biomineral tissue development	10	101	0.0056965	0.0591431	ENSBGRG00000004091(CEBPB);ENSBGRG00000006565(FBN2);ENSBGRG00000007486(BMP2);ENSBGRG00000008094(KLF10);ENSBGRG00000009388(HIF1A);ENSBGRG00000009758(GJA1);ENSBGRG00000013607(SLC20A1);ENSBGRG00000016212(ISG15);ENSBGRG00000018281(ADRB2);ENSBGRG00000019398(TGFB1)
Biological Process	GO:0090092	regulation of transmembrane receptor protein serine/threonine kinase signaling pathway	14	168	0.00574205	0.0594993	ENSBGRG00000005082(NPNT);ENSBGRG00000006433(BMPER);ENSBGRG00000006565(FBN2);ENSBGRG00000007486(BMP2);ENSBGRG00000010458(KCP);ENSBGRG00000017698(DKK1);ENSBGRG00000017767(MYOCD);ENSBGRG00000020026(HSPA5);ENSBGRG00000020668(FST);ENSBGRG00000022643(SMAD7);ENSBGRG00000023318(KIAA0319);ENSBGRG00000024386(HES1);MSTRG.1997(DACT2);MSTRG.1998(DACT2)
Biological Process	GO:0030323	respiratory tube development	12	134	0.00582064	0.0601959	ENSBGRG00000001407(CELSR1);ENSBGRG00000002228(IGFBP5);ENSBGRG00000003120(SIM2);ENSBGRG00000003554(ADAMTS2);ENSBGRG00000004375(SLC7A11);ENSBGRG00000013160(ERRFI1);ENSBGRG00000015008(GATA6);ENSBGRG00000016147(ID1);ENSBGRG00000017545(LIPA);ENSBGRG00000017767(MYOCD);ENSBGRG00000021582(-);ENSBGRG00000024386(HES1)
Biological Process	GO:0050921	positive regulation of chemotaxis	9	86	0.00595719	0.0614879	ENSBGRG00000000274(SLAMF1);ENSBGRG00000003093(PDGFB);ENSBGRG00000006441(RAC2);ENSBGRG00000010151(MOSPD2);ENSBGRG00000012924(STX3);ENSBGRG00000013608(SUCNR1);ENSBGRG00000014737(C5AR1);ENSBGRG00000017664(PRKD2);ENSBGRG00000025440(SERPINE1)
Biological Process	GO:0072507	divalent inorganic cation homeostasis	18	241	0.005985	0.0616548	ENSBGRG00000000438(GPR35);ENSBGRG00000000748(GNA15);ENSBGRG00000003210(TMTC2);ENSBGRG00000004789(PML);ENSBGRG00000005785(SLC24A3);ENSBGRG00000006261(CD52);ENSBGRG00000009642(CACNA1A);ENSBGRG00000009802(GRIN1);ENSBGRG00000010384(SLC30A3);ENSBGRG00000010659(UBASH3B);ENSBGRG00000014320(STC1);ENSBGRG00000014366(MS4A1);ENSBGRG00000014482(GRIN2C);ENSBGRG00000019398(TGFB1);ENSBGRG00000021013(CD40);ENSBG…
Biological Process	GO:0014706	striated muscle tissue development	19	260	0.0060719	0.062392	ENSBGRG00000000523(NR4A1);ENSBGRG00000000802(HEYL);ENSBGRG00000003150(EPHB1);ENSBGRG00000004094(EGR1);ENSBGRG00000007486(BMP2);ENSBGRG00000009096(FOS);ENSBGRG00000009758(GJA1);ENSBGRG00000014136(HIVEP3);ENSBGRG00000015008(GATA6);ENSBGRG00000017698(DKK1);ENSBGRG00000017767(MYOCD);ENSBGRG00000018073(CHRND);ENSBGRG00000018779(ANKRD1);ENSBGRG00000019398(TGFB1);ENSBGRG00000020700(-);ENSBGRG00000021213…
Biological Process	GO:0030308	negative regulation of cell growth	10	102	0.0061037	0.062392	ENSBGRG00000002408(FRZB);ENSBGRG00000004789(PML);ENSBGRG00000005411(TNR);ENSBGRG00000006525(DCSTAMP);ENSBGRG00000009758(GJA1);ENSBGRG00000017273(CRLF3);ENSBGRG00000019398(TGFB1);ENSBGRG00000019860(TNK1);ENSBGRG00000023318(KIAA0319);ENSBGRG00000024189(HYAL2)
Biological Process	GO:0032635	interleukin-6 production	10	102	0.0061037	0.062392	ENSBGRG00000000274(SLAMF1);ENSBGRG00000004091(CEBPB);ENSBGRG00000005883(LPL);ENSBGRG00000006725(ZC3H12A);ENSBGRG00000012943(IL17D);ENSBGRG00000017350(IFIH1);ENSBGRG00000019181(TLR7);ENSBGRG00000022542(NLRC3);ENSBGRG00000024189(HYAL2);ENSBGRG00000024242(ADORA2B)
Biological Process	GO:0032874	positive regulation of stress-activated MAPK cascade	10	102	0.0061037	0.062392	ENSBGRG00000000274(SLAMF1);ENSBGRG00000006081(RASSF2);ENSBGRG00000006725(ZC3H12A);ENSBGRG00000007486(BMP2);ENSBGRG00000008397(MID1);ENSBGRG00000008972(GADD45A);ENSBGRG00000009722(MAPK8IP1);ENSBGRG00000012738(SH3RF2);ENSBGRG00000017698(DKK1);ENSBGRG00000025864(MAP4K1)
Biological Process	GO:0032602	chemokine production	7	57	0.00620267	0.0631598	ENSBGRG00000002035(KLF4);ENSBGRG00000004094(EGR1);ENSBGRG00000005024(IL1RL1);ENSBGRG00000005883(LPL);ENSBGRG00000005898(ARG2);ENSBGRG00000019181(TLR7);ENSBGRG00000024242(ADORA2B)
Biological Process	GO:0045833	negative regulation of lipid metabolic process	7	57	0.00620267	0.0631598	ENSBGRG00000003093(PDGFB);ENSBGRG00000003859(SNAI1);ENSBGRG00000007486(BMP2);ENSBGRG00000007548(PDE3B);ENSBGRG00000010766(INSIG1);ENSBGRG00000014770(TRIB3);ENSBGRG00000020700(-)
Biological Process	GO:0010761	fibroblast migration	5	31	0.00630309	0.0640592	ENSBGRG00000004789(PML);ENSBGRG00000019398(TGFB1);ENSBGRG00000022907(GNA12);ENSBGRG00000024189(HYAL2);ENSBGRG00000025786(ARID5B)
Biological Process	GO:0006796	phosphate-containing compound metabolic process	102	2086	0.00639087	0.0648269	ENSBGRG00000000197(EPHA3);ENSBGRG00000000274(SLAMF1);ENSBGRG00000000280(ADARB1);ENSBGRG00000000298(CD4);ENSBGRG00000000399(CRLF1);ENSBGRG00000000502(CD244);ENSBGRG00000002311(CD80);ENSBGRG00000003093(PDGFB);ENSBGRG00000003150(EPHB1);ENSBGRG00000003666(WEE1);ENSBGRG00000003825(PLK3);ENSBGRG00000004313(NOCT);ENSBGRG00000004414(RGS2);ENSBGRG00000004423(NOS3);ENSBGRG00000004789(PML);ENSBGRG0000000508…
Biological Process	GO:0070304	positive regulation of stress-activated protein kinase signaling cascade	10	103	0.0065332	0.066144	ENSBGRG00000000274(SLAMF1);ENSBGRG00000006081(RASSF2);ENSBGRG00000006725(ZC3H12A);ENSBGRG00000007486(BMP2);ENSBGRG00000008397(MID1);ENSBGRG00000008972(GADD45A);ENSBGRG00000009722(MAPK8IP1);ENSBGRG00000012738(SH3RF2);ENSBGRG00000017698(DKK1);ENSBGRG00000025864(MAP4K1)
Biological Process	GO:0002691	regulation of cellular extravasation	4	20	0.00656952	0.0662583	ENSBGRG00000003978(SELP);ENSBGRG00000008735(FUT7);ENSBGRG00000015313(ADAM8);ENSBGRG00000024291(PTGER4)
Biological Process	GO:0072538	T-helper 17 type immune response	4	20	0.00656952	0.0662583	ENSBGRG00000000475(LY9);ENSBGRG00000006725(ZC3H12A);ENSBGRG00000019171(TBX21);ENSBGRG00000022643(SMAD7)
Biological Process	GO:0002763	positive regulation of myeloid leukocyte differentiation	6	44	0.00662345	0.0665487	ENSBGRG00000000298(CD4);ENSBGRG00000006525(DCSTAMP);ENSBGRG00000008094(KLF10);ENSBGRG00000009096(FOS);ENSBGRG00000011234(TRIB1);ENSBGRG00000019398(TGFB1)
Biological Process	GO:0032651	regulation of interleukin-1 beta production	6	44	0.00662345	0.0665487	ENSBGRG00000004094(EGR1);ENSBGRG00000004789(PML);ENSBGRG00000005883(LPL);ENSBGRG00000005898(ARG2);ENSBGRG00000006725(ZC3H12A);ENSBGRG00000014502(NLRP3)
Biological Process	GO:0051338	regulation of transferase activity	33	541	0.00668042	0.066994	ENSBGRG00000000280(ADARB1);ENSBGRG00000000298(CD4);ENSBGRG00000002035(KLF4);ENSBGRG00000003093(PDGFB);ENSBGRG00000004414(RGS2);ENSBGRG00000006081(RASSF2);ENSBGRG00000006260(-);ENSBGRG00000006397(ARRDC3);ENSBGRG00000007486(BMP2);ENSBGRG00000007895(PRKAG2);ENSBGRG00000008972(GADD45A);ENSBGRG00000010659(UBASH3B);ENSBGRG00000010882(SPRY4);ENSBGRG00000011234(TRIB1);ENSBGRG00000013160(ERRFI1);ENSBGRG00…
Biological Process	GO:0051254	positive regulation of RNA metabolic process	62	1170	0.00677125	0.0677429	ENSBGRG00000000298(CD4);ENSBGRG00000000461(NR4A3);ENSBGRG00000000523(NR4A1);ENSBGRG00000000802(HEYL);ENSBGRG00000001079(TRIM14);ENSBGRG00000001762(STAT4);ENSBGRG00000002035(KLF4);ENSBGRG00000003093(PDGFB);ENSBGRG00000003739(ETS2);ENSBGRG00000003859(SNAI1);ENSBGRG00000003864(HOXC10);ENSBGRG00000004091(CEBPB);ENSBGRG00000004094(EGR1);ENSBGRG00000005082(NPNT);ENSBGRG00000005757(ABRA);ENSBGRG00000005…
Biological Process	GO:0051098	regulation of binding	18	244	0.00678069	0.0677429	ENSBGRG00000001314(ITGA4);ENSBGRG00000002035(KLF4);ENSBGRG00000003093(PDGFB);ENSBGRG00000007486(BMP2);ENSBGRG00000007491(EPHB6);ENSBGRG00000008962(PTPRF);ENSBGRG00000010659(UBASH3B);ENSBGRG00000014770(TRIB3);ENSBGRG00000016147(ID1);ENSBGRG00000017698(DKK1);ENSBGRG00000017767(MYOCD);ENSBGRG00000017930(HEY1);ENSBGRG00000018281(ADRB2);ENSBGRG00000019398(TGFB1);ENSBGRG00000021582(-);ENSBGRG0000002438…
Biological Process	GO:0030279	negative regulation of ossification	7	58	0.00682486	0.068001	ENSBGRG00000002228(IGFBP5);ENSBGRG00000004313(NOCT);ENSBGRG00000009388(HIF1A);ENSBGRG00000016147(ID1);ENSBGRG00000016959(CDK6);ENSBGRG00000019398(TGFB1);ENSBGRG00000022643(SMAD7)
Biological Process	GO:0007623	circadian rhythm	11	120	0.00683221	0.068001	ENSBGRG00000000285(CIART);ENSBGRG00000004094(EGR1);ENSBGRG00000004313(NOCT);ENSBGRG00000004789(PML);ENSBGRG00000008094(KLF10);ENSBGRG00000009273(CRY2);ENSBGRG00000013647(-);ENSBGRG00000016147(ID1);ENSBGRG00000018842(KDM8);ENSBGRG00000020700(-);ENSBGRG00000026736(PER1)
Biological Process	GO:0071559	response to transforming growth factor beta	13	154	0.00686132	0.0681627	ENSBGRG00000004789(PML);ENSBGRG00000005082(NPNT);ENSBGRG00000006565(FBN2);ENSBGRG00000007394(RUNX3);ENSBGRG00000009096(FOS);ENSBGRG00000011030(HPGD);ENSBGRG00000017767(MYOCD);ENSBGRG00000018779(ANKRD1);ENSBGRG00000019398(TGFB1);ENSBGRG00000020026(HSPA5);ENSBGRG00000022643(SMAD7);ENSBGRG00000024189(HYAL2);ENSBGRG00000024565(JUN)
Biological Process	GO:0072503	cellular divalent inorganic cation homeostasis	17	226	0.00694386	0.0688534	ENSBGRG00000000438(GPR35);ENSBGRG00000000748(GNA15);ENSBGRG00000004789(PML);ENSBGRG00000005785(SLC24A3);ENSBGRG00000006261(CD52);ENSBGRG00000009642(CACNA1A);ENSBGRG00000009802(GRIN1);ENSBGRG00000010384(SLC30A3);ENSBGRG00000010659(UBASH3B);ENSBGRG00000014320(STC1);ENSBGRG00000014366(MS4A1);ENSBGRG00000014482(GRIN2C);ENSBGRG00000019398(TGFB1);ENSBGRG00000021013(CD40);ENSBGRG00000021585(TRPV1);ENSBG…
Biological Process	GO:0002429	immune response-activating cell surface receptor signaling pathway	10	104	0.00698581	0.06914	ENSBGRG00000000461(NR4A3);ENSBGRG00000000533(GCSAM);ENSBGRG00000006725(ZC3H12A);ENSBGRG00000013958(ITK);ENSBGRG00000014366(MS4A1);ENSBGRG00000014607(CD79A);ENSBGRG00000014737(C5AR1);ENSBGRG00000017664(PRKD2);ENSBGRG00000017711(-);ENSBGRG00000021867(PRKCB)
Biological Process	GO:0032609	interferon-gamma production	8	73	0.00707334	0.0698756	ENSBGRG00000000274(SLAMF1);ENSBGRG00000000502(CD244);ENSBGRG00000005024(IL1RL1);ENSBGRG00000006725(ZC3H12A);ENSBGRG00000013958(ITK);ENSBGRG00000016212(ISG15);ENSBGRG00000019181(TLR7);ENSBGRG00000025972(-)
Biological Process	GO:0002366	leukocyte activation involved in immune response	13	155	0.00723382	0.0709421	ENSBGRG00000000274(SLAMF1);ENSBGRG00000000461(NR4A3);ENSBGRG00000000475(LY9);ENSBGRG00000000502(CD244);ENSBGRG00000006441(RAC2);ENSBGRG00000006725(ZC3H12A);ENSBGRG00000013608(SUCNR1);ENSBGRG00000019171(TBX21);ENSBGRG00000022064(LCP1);ENSBGRG00000022643(SMAD7);ENSBGRG00000024242(ADORA2B);ENSBGRG00000024291(PTGER4);ENSBGRG00000025785(ITGAL)
Biological Process	GO:0045646	regulation of erythrocyte differentiation	5	32	0.00723746	0.0709421	ENSBGRG00000009388(HIF1A);ENSBGRG00000009634(RBFOX2);ENSBGRG00000016212(ISG15);ENSBGRG00000016959(CDK6);ENSBGRG00000024615(ETS1)
Biological Process	GO:0050701	interleukin-1 secretion	5	32	0.00723746	0.0709421	ENSBGRG00000004789(PML);ENSBGRG00000005883(LPL);ENSBGRG00000005898(ARG2);ENSBGRG00000006725(ZC3H12A);ENSBGRG00000014502(NLRP3)
Biological Process	GO:1901862	negative regulation of muscle tissue development	5	32	0.00723746	0.0709421	ENSBGRG00000002228(IGFBP5);ENSBGRG00000003150(EPHB1);ENSBGRG00000007486(BMP2);ENSBGRG00000017698(DKK1);ENSBGRG00000017767(MYOCD)
Biological Process	GO:0007204	positive regulation of cytosolic calcium ion concentration	11	121	0.00726169	0.0709421	ENSBGRG00000000438(GPR35);ENSBGRG00000000748(GNA15);ENSBGRG00000004789(PML);ENSBGRG00000006261(CD52);ENSBGRG00000009642(CACNA1A);ENSBGRG00000009802(GRIN1);ENSBGRG00000010659(UBASH3B);ENSBGRG00000014366(MS4A1);ENSBGRG00000014482(GRIN2C);ENSBGRG00000021585(TRPV1);ENSBGRG00000021624(GRIN2D)
Biological Process	GO:0007519	skeletal muscle tissue development	11	121	0.00726169	0.0709421	ENSBGRG00000000523(NR4A1);ENSBGRG00000000802(HEYL);ENSBGRG00000003150(EPHB1);ENSBGRG00000004094(EGR1);ENSBGRG00000009096(FOS);ENSBGRG00000014136(HIVEP3);ENSBGRG00000017767(MYOCD);ENSBGRG00000018073(CHRND);ENSBGRG00000018779(ANKRD1);ENSBGRG00000021213(ATF3);ENSBGRG00000026320(BTG2)
Biological Process	GO:0033673	negative regulation of kinase activity	12	138	0.00732459	0.0712935	ENSBGRG00000000280(ADARB1);ENSBGRG00000004414(RGS2);ENSBGRG00000007895(PRKAG2);ENSBGRG00000008972(GADD45A);ENSBGRG00000010659(UBASH3B);ENSBGRG00000010882(SPRY4);ENSBGRG00000011234(TRIB1);ENSBGRG00000013160(ERRFI1);ENSBGRG00000014770(TRIB3);ENSBGRG00000017767(MYOCD);ENSBGRG00000020091(RASIP1);ENSBGRG00000024189(HYAL2)
Biological Process	GO:0098742	cell-cell adhesion via plasma-membrane adhesion molecules	12	138	0.00732459	0.0712935	ENSBGRG00000001375(CLSTN2);ENSBGRG00000001407(CELSR1);ENSBGRG00000002035(KLF4);ENSBGRG00000003978(SELP);ENSBGRG00000004606(PCDH10);ENSBGRG00000006338(PCDH8);ENSBGRG00000007486(BMP2);ENSBGRG00000008962(PTPRF);ENSBGRG00000021120(CDH22);ENSBGRG00000023324(-);ENSBGRG00000024201(RET);ENSBGRG00000025785(ITGAL)
Biological Process	GO:0045944	positive regulation of transcription from RNA polymerase II promoter	44	778	0.00737412	0.071644	ENSBGRG00000000461(NR4A3);ENSBGRG00000000523(NR4A1);ENSBGRG00000000802(HEYL);ENSBGRG00000001762(STAT4);ENSBGRG00000002035(KLF4);ENSBGRG00000003093(PDGFB);ENSBGRG00000003864(HOXC10);ENSBGRG00000004091(CEBPB);ENSBGRG00000004094(EGR1);ENSBGRG00000005082(NPNT);ENSBGRG00000005757(ABRA);ENSBGRG00000005834(MICAL2);ENSBGRG00000006725(ZC3H12A);ENSBGRG00000006787(FOSL2);ENSBGRG00000007486(BMP2);ENSBGRG0000…
Biological Process	GO:0050885	neuromuscular process controlling balance	6	45	0.00739856	0.0717498	ENSBGRG00000000461(NR4A3);ENSBGRG00000005411(TNR);ENSBGRG00000009634(RBFOX2);ENSBGRG00000009642(CACNA1A);ENSBGRG00000011238(JPH4);ENSBGRG00000014482(GRIN2C)
Biological Process	GO:0007259	JAK-STAT cascade	9	89	0.00743969	0.0720167	ENSBGRG00000000399(CRLF1);ENSBGRG00000007559(PARP14);ENSBGRG00000008972(GADD45A);ENSBGRG00000014254(CYP1B1);ENSBGRG00000017273(CRLF3);ENSBGRG00000021013(CD40);ENSBGRG00000023432(IL10RA);ENSBGRG00000024201(RET);ENSBGRG00000024386(HES1)
Biological Process	GO:0008210	estrogen metabolic process	3	11	0.00754908	0.0724138	ENSBGRG00000014254(CYP1B1);ENSBGRG00000016750(TIPARP);ENSBGRG00000025506(CYP1A1)
Biological Process	GO:0019048	modulation by virus of host morphology or physiology	3	11	0.00754908	0.0724138	ENSBGRG00000000298(CD4);ENSBGRG00000006725(ZC3H12A);ENSBGRG00000024189(HYAL2)
Biological Process	GO:0045623	negative regulation of T-helper cell differentiation	3	11	0.00754908	0.0724138	ENSBGRG00000006725(ZC3H12A);ENSBGRG00000019171(TBX21);ENSBGRG00000022643(SMAD7)
Biological Process	GO:0070571	negative regulation of neuron projection regeneration	3	11	0.00754908	0.0724138	ENSBGRG00000005411(TNR);ENSBGRG00000023318(KIAA0319);ENSBGRG00000024867(RTN4RL1)
Biological Process	GO:1904996	positive regulation of leukocyte adhesion to vascular endothelial cell	3	11	0.00754908	0.0724138	ENSBGRG00000003978(SELP);ENSBGRG00000008735(FUT7);ENSBGRG00000024615(ETS1)
Biological Process	GO:0097530	granulocyte migration	8	74	0.00766989	0.0734395	ENSBGRG00000000274(SLAMF1);ENSBGRG00000006441(RAC2);ENSBGRG00000008735(FUT7);ENSBGRG00000010151(MOSPD2);ENSBGRG00000014737(C5AR1);ENSBGRG00000015313(ADAM8);ENSBGRG00000023091(BST1);ENSBGRG00000024291(PTGER4)
Biological Process	GO:0044057	regulation of system process	19	266	0.00769182	0.0735166	ENSBGRG00000002228(IGFBP5);ENSBGRG00000003414(SPX);ENSBGRG00000004414(RGS2);ENSBGRG00000005082(NPNT);ENSBGRG00000005411(TNR);ENSBGRG00000006725(ZC3H12A);ENSBGRG00000009273(CRY2);ENSBGRG00000009758(GJA1);ENSBGRG00000011598(HRH2);ENSBGRG00000013926(TMEM65);ENSBGRG00000014320(STC1);ENSBGRG00000017767(MYOCD);ENSBGRG00000018281(ADRB2);ENSBGRG00000019828(TMEM100);ENSBGRG00000021582(-);ENSBGRG0000002162…
Biological Process	GO:0006874	cellular calcium ion homeostasis	16	210	0.00770661	0.0735253	ENSBGRG00000000438(GPR35);ENSBGRG00000000748(GNA15);ENSBGRG00000004789(PML);ENSBGRG00000005785(SLC24A3);ENSBGRG00000006261(CD52);ENSBGRG00000009642(CACNA1A);ENSBGRG00000009802(GRIN1);ENSBGRG00000010659(UBASH3B);ENSBGRG00000014320(STC1);ENSBGRG00000014366(MS4A1);ENSBGRG00000014482(GRIN2C);ENSBGRG00000019398(TGFB1);ENSBGRG00000021013(CD40);ENSBGRG00000021585(TRPV1);ENSBGRG00000021624(GRIN2D);ENSBGR…
Biological Process	GO:0002448	mast cell mediated immunity	4	21	0.00787104	0.0745566	ENSBGRG00000000461(NR4A3);ENSBGRG00000006441(RAC2);ENSBGRG00000010171(SERPINB9);ENSBGRG00000024242(ADORA2B)
Biological Process	GO:0002724	regulation of T cell cytokine production	4	21	0.00787104	0.0745566	ENSBGRG00000000274(SLAMF1);ENSBGRG00000015611(RSAD2);ENSBGRG00000019171(TBX21);ENSBGRG00000022643(SMAD7)
Biological Process	GO:0045933	positive regulation of muscle contraction	4	21	0.00787104	0.0745566	ENSBGRG00000003414(SPX);ENSBGRG00000004414(RGS2);ENSBGRG00000005082(NPNT);ENSBGRG00000017767(MYOCD)
Biological Process	GO:1902624	positive regulation of neutrophil migration	4	21	0.00787104	0.0745566	ENSBGRG00000006441(RAC2);ENSBGRG00000010151(MOSPD2);ENSBGRG00000014737(C5AR1);ENSBGRG00000015313(ADAM8)
Biological Process	GO:0048878	chemical homeostasis	37	632	0.00802684	0.0758967	ENSBGRG00000000438(GPR35);ENSBGRG00000000748(GNA15);ENSBGRG00000002228(IGFBP5);ENSBGRG00000003210(TMTC2);ENSBGRG00000004375(SLC7A11);ENSBGRG00000004789(PML);ENSBGRG00000005785(SLC24A3);ENSBGRG00000005861(LDLR);ENSBGRG00000005883(LPL);ENSBGRG00000006169(HK2);ENSBGRG00000006261(CD52);ENSBGRG00000007653(ALAS2);ENSBGRG00000009273(CRY2);ENSBGRG00000009388(HIF1A);ENSBGRG00000009642(CACNA1A);ENSBGRG0000…
Biological Process	GO:0002573	myeloid leukocyte differentiation	12	140	0.00818309	0.077046	ENSBGRG00000000298(CD4);ENSBGRG00000004091(CEBPB);ENSBGRG00000006081(RASSF2);ENSBGRG00000006525(DCSTAMP);ENSBGRG00000008094(KLF10);ENSBGRG00000009096(FOS);ENSBGRG00000010659(UBASH3B);ENSBGRG00000011234(TRIB1);ENSBGRG00000016959(CDK6);ENSBGRG00000018528(-);ENSBGRG00000019398(TGFB1);ENSBGRG00000024565(JUN)
Biological Process	GO:0002456	T cell mediated immunity	7	60	0.0082066	0.077046	ENSBGRG00000000274(SLAMF1);ENSBGRG00000007491(EPHB6);ENSBGRG00000008735(FUT7);ENSBGRG00000015611(RSAD2);ENSBGRG00000019171(TBX21);ENSBGRG00000022450(PRF1);ENSBGRG00000022643(SMAD7)
Biological Process	GO:0046634	regulation of alpha-beta T cell activation	7	60	0.0082066	0.077046	ENSBGRG00000005178(PRDM1);ENSBGRG00000005898(ARG2);ENSBGRG00000006725(ZC3H12A);ENSBGRG00000009722(MAPK8IP1);ENSBGRG00000019171(TBX21);ENSBGRG00000022643(SMAD7);ENSBGRG00000022665(RASAL3)
Biological Process	GO:1902106	negative regulation of leukocyte differentiation	7	60	0.0082066	0.077046	ENSBGRG00000006725(ZC3H12A);ENSBGRG00000010659(UBASH3B);ENSBGRG00000011234(TRIB1);ENSBGRG00000011590(NRARP);ENSBGRG00000016959(CDK6);ENSBGRG00000019171(TBX21);ENSBGRG00000022643(SMAD7)
Biological Process	GO:0043618	regulation of transcription from RNA polymerase II promoter in response to stress	5	33	0.00826425	0.0771634	ENSBGRG00000004091(CEBPB);ENSBGRG00000004094(EGR1);ENSBGRG00000009388(HIF1A);ENSBGRG00000021213(ATF3);ENSBGRG00000024565(JUN)
Biological Process	GO:0051171	regulation of nitrogen compound metabolic process	132	2822	0.00843087	0.0771634	ENSBGRG00000000285(CIART);ENSBGRG00000000298(CD4);ENSBGRG00000000461(NR4A3);ENSBGRG00000000513(MYCL);ENSBGRG00000000523(NR4A1);ENSBGRG00000000802(HEYL);ENSBGRG00000001079(TRIM14);ENSBGRG00000001126(TCF7);ENSBGRG00000001762(STAT4);ENSBGRG00000001800(-);ENSBGRG00000001907(-);ENSBGRG00000002035(KLF4);ENSBGRG00000002072(hoxA10);ENSBGRG00000002228(IGFBP5);ENSBGRG00000003093(PDGFB);ENSBGRG00000003120(S…
Biological Process	GO:0001501	skeletal system development	24	366	0.00843311	0.0771634	ENSBGRG00000002408(FRZB);ENSBGRG00000003859(SNAI1);ENSBGRG00000003864(HOXC10);ENSBGRG00000003993(HOXC5);ENSBGRG00000006081(RASSF2);ENSBGRG00000006565(FBN2);ENSBGRG00000007486(BMP2);ENSBGRG00000008132(CSRNP1);ENSBGRG00000009388(HIF1A);ENSBGRG00000009758(GJA1);ENSBGRG00000010766(INSIG1);ENSBGRG00000012532(MMP16);ENSBGRG00000014320(STC1);ENSBGRG00000016750(TIPARP);ENSBGRG00000019137(COL11A2);ENSBGRG…
Biological Process	GO:0002263	cell activation involved in immune response	13	158	0.00844814	0.0771634	ENSBGRG00000000274(SLAMF1);ENSBGRG00000000461(NR4A3);ENSBGRG00000000475(LY9);ENSBGRG00000000502(CD244);ENSBGRG00000006441(RAC2);ENSBGRG00000006725(ZC3H12A);ENSBGRG00000013608(SUCNR1);ENSBGRG00000019171(TBX21);ENSBGRG00000022064(LCP1);ENSBGRG00000022643(SMAD7);ENSBGRG00000024242(ADORA2B);ENSBGRG00000024291(PTGER4);ENSBGRG00000025785(ITGAL)
Biological Process	GO:0001806	type IV hypersensitivity	2	4	0.00852514	0.0771634	ENSBGRG00000007491(EPHB6);ENSBGRG00000008735(FUT7)
Biological Process	GO:0002678	positive regulation of chronic inflammatory response	2	4	0.00852514	0.0771634	ENSBGRG00000012224(IDO1);ENSBGRG00000024242(ADORA2B)
Biological Process	GO:0014832	urinary bladder smooth muscle contraction	2	4	0.00852514	0.0771634	ENSBGRG00000005034(P2RX3);ENSBGRG00000021585(TRPV1)
Biological Process	GO:0014848	urinary tract smooth muscle contraction	2	4	0.00852514	0.0771634	ENSBGRG00000005034(P2RX3);ENSBGRG00000021585(TRPV1)
Biological Process	GO:0030321	transepithelial chloride transport	2	4	0.00852514	0.0771634	ENSBGRG00000005634(P2RY6);ENSBGRG00000007726(SLC12A2)
Biological Process	GO:0030578	PML body organization	2	4	0.00852514	0.0771634	ENSBGRG00000004789(PML);ENSBGRG00000024615(ETS1)
Biological Process	GO:0044557	relaxation of smooth muscle	2	4	0.00852514	0.0771634	ENSBGRG00000004414(RGS2);ENSBGRG00000024242(ADORA2B)
Biological Process	GO:0045168	cell-cell signaling involved in cell fate commitment	2	4	0.00852514	0.0771634	ENSBGRG00000007486(BMP2);ENSBGRG00000024386(HES1)
Biological Process	GO:0045793	positive regulation of cell size	2	4	0.00852514	0.0771634	ENSBGRG00000012092(PRR16);ENSBGRG00000024201(RET)
Biological Process	GO:0048677	axon extension involved in regeneration	2	4	0.00852514	0.0771634	ENSBGRG00000005411(TNR);ENSBGRG00000023318(KIAA0319)
Biological Process	GO:0048682	sprouting of injured axon	2	4	0.00852514	0.0771634	ENSBGRG00000005411(TNR);ENSBGRG00000023318(KIAA0319)
Biological Process	GO:0055064	chloride ion homeostasis	2	4	0.00852514	0.0771634	ENSBGRG00000009642(CACNA1A);ENSBGRG00000026023(CA12)
Biological Process	GO:0060087	relaxation of vascular smooth muscle	2	4	0.00852514	0.0771634	ENSBGRG00000004414(RGS2);ENSBGRG00000024242(ADORA2B)
Biological Process	GO:0090193	positive regulation of glomerulus development	2	4	0.00852514	0.0771634	ENSBGRG00000003093(PDGFB);ENSBGRG00000024201(RET)
Biological Process	GO:1902714	negative regulation of interferon-gamma secretion	2	4	0.00852514	0.0771634	ENSBGRG00000000274(SLAMF1);ENSBGRG00000006725(ZC3H12A)
Biological Process	GO:1903238	positive regulation of leukocyte tethering or rolling	2	4	0.00852514	0.0771634	ENSBGRG00000003978(SELP);ENSBGRG00000008735(FUT7)
Biological Process	GO:2001015	negative regulation of skeletal muscle cell differentiation	2	4	0.00852514	0.0771634	ENSBGRG00000003150(EPHB1);ENSBGRG00000017767(MYOCD)
Biological Process	GO:0031348	negative regulation of defense response	11	124	0.00867742	0.0784078	ENSBGRG00000005898(ARG2);ENSBGRG00000006725(ZC3H12A);ENSBGRG00000007559(PARP14);ENSBGRG00000010171(SERPINB9);ENSBGRG00000014502(NLRP3);ENSBGRG00000022232(RNF125);ENSBGRG00000022542(NLRC3);ENSBGRG00000024291(PTGER4);ENSBGRG00000024292(ZFP36);ENSBGRG00000024615(ETS1);ENSBGRG00000026564(MVK)
Biological Process	GO:0051252	regulation of RNA metabolic process	116	2441	0.00871733	0.0786342	ENSBGRG00000000285(CIART);ENSBGRG00000000298(CD4);ENSBGRG00000000461(NR4A3);ENSBGRG00000000513(MYCL);ENSBGRG00000000523(NR4A1);ENSBGRG00000000802(HEYL);ENSBGRG00000001079(TRIM14);ENSBGRG00000001126(TCF7);ENSBGRG00000001762(STAT4);ENSBGRG00000001800(-);ENSBGRG00000001907(-);ENSBGRG00000002035(KLF4);ENSBGRG00000002072(hoxA10);ENSBGRG00000003093(PDGFB);ENSBGRG00000003120(SIM2);ENSBGRG00000003658(SIM…
Biological Process	GO:0031399	regulation of protein modification process	63	1208	0.00890422	0.0801834	ENSBGRG00000000274(SLAMF1);ENSBGRG00000000280(ADARB1);ENSBGRG00000000298(CD4);ENSBGRG00000000399(CRLF1);ENSBGRG00000002311(CD80);ENSBGRG00000003093(PDGFB);ENSBGRG00000003150(EPHB1);ENSBGRG00000004094(EGR1);ENSBGRG00000004414(RGS2);ENSBGRG00000004789(PML);ENSBGRG00000005082(NPNT);ENSBGRG00000005634(P2RY6);ENSBGRG00000006081(RASSF2);ENSBGRG00000006260(-);ENSBGRG00000006397(ARRDC3);ENSBGRG0000000643…
Biological Process	GO:0006793	phosphorus metabolic process	102	2111	0.00897717	0.080703	ENSBGRG00000000197(EPHA3);ENSBGRG00000000274(SLAMF1);ENSBGRG00000000280(ADARB1);ENSBGRG00000000298(CD4);ENSBGRG00000000399(CRLF1);ENSBGRG00000000502(CD244);ENSBGRG00000002311(CD80);ENSBGRG00000003093(PDGFB);ENSBGRG00000003150(EPHB1);ENSBGRG00000003666(WEE1);ENSBGRG00000003825(PLK3);ENSBGRG00000004313(NOCT);ENSBGRG00000004414(RGS2);ENSBGRG00000004423(NOS3);ENSBGRG00000004789(PML);ENSBGRG0000000508…
Biological Process	GO:2001236	regulation of extrinsic apoptotic signaling pathway	10	108	0.00904349	0.0810573	ENSBGRG00000002579(FAIM2);ENSBGRG00000004789(PML);ENSBGRG00000011996(IFI6);ENSBGRG00000013250(ITPRIP);ENSBGRG00000017057(DEDD2);ENSBGRG00000021213(ATF3);ENSBGRG00000022844(UNC5B);ENSBGRG00000024189(HYAL2);ENSBGRG00000024422(COL2A1);ENSBGRG00000025440(SERPINE1)
Biological Process	GO:0045893	positive regulation of transcription, DNA-templated	59	1119	0.0090625	0.0810573	ENSBGRG00000000298(CD4);ENSBGRG00000000461(NR4A3);ENSBGRG00000000523(NR4A1);ENSBGRG00000000802(HEYL);ENSBGRG00000001079(TRIM14);ENSBGRG00000001762(STAT4);ENSBGRG00000002035(KLF4);ENSBGRG00000003093(PDGFB);ENSBGRG00000003739(ETS2);ENSBGRG00000003859(SNAI1);ENSBGRG00000003864(HOXC10);ENSBGRG00000004091(CEBPB);ENSBGRG00000004094(EGR1);ENSBGRG00000005082(NPNT);ENSBGRG00000005757(ABRA);ENSBGRG00000005…
Biological Process	GO:1903508	positive regulation of nucleic acid-templated transcription	59	1119	0.0090625	0.0810573	ENSBGRG00000000298(CD4);ENSBGRG00000000461(NR4A3);ENSBGRG00000000523(NR4A1);ENSBGRG00000000802(HEYL);ENSBGRG00000001079(TRIM14);ENSBGRG00000001762(STAT4);ENSBGRG00000002035(KLF4);ENSBGRG00000003093(PDGFB);ENSBGRG00000003739(ETS2);ENSBGRG00000003859(SNAI1);ENSBGRG00000003864(HOXC10);ENSBGRG00000004091(CEBPB);ENSBGRG00000004094(EGR1);ENSBGRG00000005082(NPNT);ENSBGRG00000005757(ABRA);ENSBGRG00000005…
Biological Process	GO:0008306	associative learning	6	47	0.00914169	0.0814903	ENSBGRG00000004375(SLC7A11);ENSBGRG00000005411(TNR);ENSBGRG00000009388(HIF1A);ENSBGRG00000009802(GRIN1);ENSBGRG00000011598(HRH2);ENSBGRG00000026320(BTG2)
Biological Process	GO:0019233	sensory perception of pain	6	47	0.00914169	0.0814903	ENSBGRG00000003150(EPHB1);ENSBGRG00000005303(NPY1R);ENSBGRG00000009802(GRIN1);ENSBGRG00000019828(TMEM100);ENSBGRG00000021585(TRPV1);ENSBGRG00000021624(GRIN2D)
Biological Process	GO:0050777	negative regulation of immune response	9	92	0.00918864	0.081634	ENSBGRG00000000274(SLAMF1);ENSBGRG00000005024(IL1RL1);ENSBGRG00000005898(ARG2);ENSBGRG00000006725(ZC3H12A);ENSBGRG00000007559(PARP14);ENSBGRG00000010171(SERPINB9);ENSBGRG00000018529(C4BPA);ENSBGRG00000019171(TBX21);ENSBGRG00000022643(SMAD7)
Biological Process	GO:0097696	STAT cascade	9	92	0.00918864	0.081634	ENSBGRG00000000399(CRLF1);ENSBGRG00000007559(PARP14);ENSBGRG00000008972(GADD45A);ENSBGRG00000014254(CYP1B1);ENSBGRG00000017273(CRLF3);ENSBGRG00000021013(CD40);ENSBGRG00000023432(IL10RA);ENSBGRG00000024201(RET);ENSBGRG00000024386(HES1)
Biological Process	GO:0001659	temperature homeostasis	4	22	0.00933103	0.0819055	ENSBGRG00000004094(EGR1);ENSBGRG00000006397(ARRDC3);ENSBGRG00000018281(ADRB2);ENSBGRG00000021585(TRPV1)
Biological Process	GO:0010575	positive regulation of vascular endothelial growth factor production	4	22	0.00933103	0.0819055	ENSBGRG00000009388(HIF1A);ENSBGRG00000014254(CYP1B1);ENSBGRG00000014737(C5AR1);ENSBGRG00000024242(ADORA2B)
Biological Process	GO:0033137	negative regulation of peptidyl-serine phosphorylation	4	22	0.00933103	0.0819055	ENSBGRG00000006081(RASSF2);ENSBGRG00000008972(GADD45A);ENSBGRG00000017698(DKK1);ENSBGRG00000022643(SMAD7)
Biological Process	GO:0046636	negative regulation of alpha-beta T cell activation	4	22	0.00933103	0.0819055	ENSBGRG00000005898(ARG2);ENSBGRG00000006725(ZC3H12A);ENSBGRG00000019171(TBX21);ENSBGRG00000022643(SMAD7)
Biological Process	GO:0072595	maintenance of protein localization in organelle	4	22	0.00933103	0.0819055	ENSBGRG00000004789(PML);ENSBGRG00000006169(HK2);ENSBGRG00000010766(INSIG1);ENSBGRG00000020026(HSPA5)
Biological Process	GO:0002237	response to molecule of bacterial origin	13	160	0.00934295	0.0819055	ENSBGRG00000004091(CEBPB);ENSBGRG00000004313(NOCT);ENSBGRG00000006725(ZC3H12A);ENSBGRG00000011234(TRIB1);ENSBGRG00000012224(IDO1);ENSBGRG00000014502(NLRP3);ENSBGRG00000014737(C5AR1);ENSBGRG00000018779(ANKRD1);ENSBGRG00000022738(SSC5D);ENSBGRG00000024291(PTGER4);ENSBGRG00000024292(ZFP36);ENSBGRG00000025440(SERPINE1);MSTRG.3691(MRC1)
Biological Process	GO:0016053	organic acid biosynthetic process	13	160	0.00934295	0.0819055	ENSBGRG00000002007(ELOVL6);ENSBGRG00000005883(LPL);ENSBGRG00000010766(INSIG1);ENSBGRG00000012224(IDO1);ENSBGRG00000012503(PHGDH);ENSBGRG00000012849(SLC45A3);ENSBGRG00000014770(TRIB3);ENSBGRG00000016457(FGFR4);ENSBGRG00000019509(ELOVL5);ENSBGRG00000020259(-);ENSBGRG00000020444(PLOD2);ENSBGRG00000023293(SCD5);ENSBGRG00000023979(-)
Biological Process	GO:0046394	carboxylic acid biosynthetic process	13	160	0.00934295	0.0819055	ENSBGRG00000002007(ELOVL6);ENSBGRG00000005883(LPL);ENSBGRG00000010766(INSIG1);ENSBGRG00000012224(IDO1);ENSBGRG00000012503(PHGDH);ENSBGRG00000012849(SLC45A3);ENSBGRG00000014770(TRIB3);ENSBGRG00000016457(FGFR4);ENSBGRG00000019509(ELOVL5);ENSBGRG00000020259(-);ENSBGRG00000020444(PLOD2);ENSBGRG00000023293(SCD5);ENSBGRG00000023979(-)
Biological Process	GO:0071622	regulation of granulocyte chemotaxis	5	34	0.00938774	0.0821621	ENSBGRG00000000274(SLAMF1);ENSBGRG00000006441(RAC2);ENSBGRG00000010151(MOSPD2);ENSBGRG00000014737(C5AR1);ENSBGRG00000023091(BST1)
Biological Process	GO:1903900	regulation of viral life cycle	10	109	0.0096238	0.0840607	ENSBGRG00000000280(ADARB1);ENSBGRG00000000298(CD4);ENSBGRG00000001079(TRIM14);ENSBGRG00000004789(PML);ENSBGRG00000006725(ZC3H12A);ENSBGRG00000014066(MX1);ENSBGRG00000015611(RSAD2);ENSBGRG00000016212(ISG15);ENSBGRG00000016322(PTX3);ENSBGRG00000024565(JUN)
Biological Process	GO:0031589	cell-substrate adhesion	17	234	0.00967075	0.0840607	ENSBGRG00000000197(EPHA3);ENSBGRG00000000776(CCDC80);ENSBGRG00000001314(ITGA4);ENSBGRG00000002637(ITGB7);ENSBGRG00000002639(SPOCK1);ENSBGRG00000003150(EPHB1);ENSBGRG00000005082(NPNT);ENSBGRG00000006441(RAC2);ENSBGRG00000010677(VIT);ENSBGRG00000013247(NEDD9);ENSBGRG00000016748(-);ENSBGRG00000016959(CDK6);ENSBGRG00000023091(BST1);ENSBGRG00000025440(SERPINE1);ENSBGRG00000025785(ITGAL);ENSBGRG0000002…
Biological Process	GO:0050709	negative regulation of protein secretion	8	77	0.00968736	0.0840607	ENSBGRG00000000274(SLAMF1);ENSBGRG00000004789(PML);ENSBGRG00000005898(ARG2);ENSBGRG00000006725(ZC3H12A);ENSBGRG00000014502(NLRP3);ENSBGRG00000015611(RSAD2);ENSBGRG00000022738(SSC5D);ENSBGRG00000024291(PTGER4)
Biological Process	GO:1902680	positive regulation of RNA biosynthetic process	59	1123	0.00972809	0.0840607	ENSBGRG00000000298(CD4);ENSBGRG00000000461(NR4A3);ENSBGRG00000000523(NR4A1);ENSBGRG00000000802(HEYL);ENSBGRG00000001079(TRIM14);ENSBGRG00000001762(STAT4);ENSBGRG00000002035(KLF4);ENSBGRG00000003093(PDGFB);ENSBGRG00000003739(ETS2);ENSBGRG00000003859(SNAI1);ENSBGRG00000003864(HOXC10);ENSBGRG00000004091(CEBPB);ENSBGRG00000004094(EGR1);ENSBGRG00000005082(NPNT);ENSBGRG00000005757(ABRA);ENSBGRG00000005…
Biological Process	GO:0060538	skeletal muscle organ development	11	126	0.00973396	0.0840607	ENSBGRG00000000523(NR4A1);ENSBGRG00000000802(HEYL);ENSBGRG00000003150(EPHB1);ENSBGRG00000004094(EGR1);ENSBGRG00000009096(FOS);ENSBGRG00000014136(HIVEP3);ENSBGRG00000017767(MYOCD);ENSBGRG00000018073(CHRND);ENSBGRG00000018779(ANKRD1);ENSBGRG00000021213(ATF3);ENSBGRG00000026320(BTG2)
Biological Process	GO:0002693	positive regulation of cellular extravasation	3	12	0.0097793	0.0840607	ENSBGRG00000003978(SELP);ENSBGRG00000008735(FUT7);ENSBGRG00000015313(ADAM8)
Biological Process	GO:0003198	epithelial to mesenchymal transition involved in endocardial cushion formation	3	12	0.0097793	0.0840607	ENSBGRG00000000802(HEYL);ENSBGRG00000003859(SNAI1);ENSBGRG00000019828(TMEM100)
Biological Process	GO:0031281	positive regulation of cyclase activity	3	12	0.0097793	0.0840607	ENSBGRG00000004423(NOS3);ENSBGRG00000018281(ADRB2);ENSBGRG00000024242(ADORA2B)
Biological Process	GO:0043371	negative regulation of CD4-positive, alpha-beta T cell differentiation	3	12	0.0097793	0.0840607	ENSBGRG00000006725(ZC3H12A);ENSBGRG00000019171(TBX21);ENSBGRG00000022643(SMAD7)
Biological Process	GO:0051349	positive regulation of lyase activity	3	12	0.0097793	0.0840607	ENSBGRG00000004423(NOS3);ENSBGRG00000018281(ADRB2);ENSBGRG00000024242(ADORA2B)
Biological Process	GO:2000319	regulation of T-helper 17 cell differentiation	3	12	0.0097793	0.0840607	ENSBGRG00000006725(ZC3H12A);ENSBGRG00000019171(TBX21);ENSBGRG00000022643(SMAD7)
Biological Process	GO:0051704	multi-organism process	62	1191	0.00979849	0.0840892	ENSBGRG00000000068(ADAMTS1);ENSBGRG00000000280(ADARB1);ENSBGRG00000000298(CD4);ENSBGRG00000000776(CCDC80);ENSBGRG00000001079(TRIM14);ENSBGRG00000001109(HORMAD1);ENSBGRG00000002228(IGFBP5);ENSBGRG00000003554(ADAMTS2);ENSBGRG00000004091(CEBPB);ENSBGRG00000004313(NOCT);ENSBGRG00000004414(RGS2);ENSBGRG00000004500(RGS1);ENSBGRG00000004789(PML);ENSBGRG00000005178(PRDM1);ENSBGRG00000005883(LPL);ENSBGRG0…
Biological Process	GO:0070661	leukocyte proliferation	14	179	0.00984805	0.0843777	ENSBGRG00000000274(SLAMF1);ENSBGRG00000004091(CEBPB);ENSBGRG00000005898(ARG2);ENSBGRG00000006441(RAC2);ENSBGRG00000007491(EPHB6);ENSBGRG00000009722(MAPK8IP1);ENSBGRG00000009758(GJA1);ENSBGRG00000012224(IDO1);ENSBGRG00000014607(CD79A);ENSBGRG00000018364(GPAM);ENSBGRG00000019398(TGFB1);ENSBGRG00000022607(CD3e);ENSBGRG00000022665(RASAL3);ENSBGRG00000024386(HES1)
Biological Process	GO:0031400	negative regulation of protein modification process	27	432	0.00995681	0.0851717	ENSBGRG00000000280(ADARB1);ENSBGRG00000004414(RGS2);ENSBGRG00000004789(PML);ENSBGRG00000006081(RASSF2);ENSBGRG00000006725(ZC3H12A);ENSBGRG00000007559(PARP14);ENSBGRG00000007895(PRKAG2);ENSBGRG00000008972(GADD45A);ENSBGRG00000010659(UBASH3B);ENSBGRG00000010882(SPRY4);ENSBGRG00000011234(TRIB1);ENSBGRG00000012579(FOXO1);ENSBGRG00000012738(SH3RF2);ENSBGRG00000013160(ERRFI1);ENSBGRG00000013457(SH2D4A)…
Biological Process	GO:0043066	negative regulation of apoptotic process	32	536	0.0101052	0.0859704	ENSBGRG00000000399(CRLF1);ENSBGRG00000000461(NR4A3);ENSBGRG00000000523(NR4A1);ENSBGRG00000002035(KLF4);ENSBGRG00000002579(FAIM2);ENSBGRG00000003825(PLK3);ENSBGRG00000003859(SNAI1);ENSBGRG00000004091(CEBPB);ENSBGRG00000005880(VSTM2L);ENSBGRG00000006725(ZC3H12A);ENSBGRG00000007951(NR4A2);ENSBGRG00000009388(HIF1A);ENSBGRG00000009642(CACNA1A);ENSBGRG00000009722(MAPK8IP1);ENSBGRG00000009802(GRIN1);ENS…
Biological Process	GO:0002532	production of molecular mediator involved in inflammatory response	6	48	0.0101151	0.0859704	ENSBGRG00000005552(PLD4);ENSBGRG00000006725(ZC3H12A);ENSBGRG00000010347(SLC7A2);ENSBGRG00000012224(IDO1);ENSBGRG00000012943(IL17D);ENSBGRG00000025440(SERPINE1)
Biological Process	GO:0032652	regulation of interleukin-1 production	6	48	0.0101151	0.0859704	ENSBGRG00000004094(EGR1);ENSBGRG00000004789(PML);ENSBGRG00000005883(LPL);ENSBGRG00000005898(ARG2);ENSBGRG00000006725(ZC3H12A);ENSBGRG00000014502(NLRP3)
Biological Process	GO:0048844	artery morphogenesis	6	48	0.0101151	0.0859704	ENSBGRG00000005178(PRDM1);ENSBGRG00000005861(LDLR);ENSBGRG00000017767(MYOCD);ENSBGRG00000022643(SMAD7);ENSBGRG00000024386(HES1);ENSBGRG00000026643(ADAMTS9)
Biological Process	GO:0006935	chemotaxis	24	372	0.010185	0.0864254	ENSBGRG00000000274(SLAMF1);ENSBGRG00000000461(NR4A3);ENSBGRG00000003093(PDGFB);ENSBGRG00000003150(EPHB1);ENSBGRG00000004856(MATN2);ENSBGRG00000006441(RAC2);ENSBGRG00000007726(SLC12A2);ENSBGRG00000010151(MOSPD2);ENSBGRG00000012482(CCR6);ENSBGRG00000012924(STX3);ENSBGRG00000013608(SUCNR1);ENSBGRG00000014737(C5AR1);ENSBGRG00000015313(ADAM8);ENSBGRG00000017664(PRKD2);ENSBGRG00000019854(-);ENSBGRG0000…
Biological Process	GO:0002460	adaptive immune response based on somatic recombination of immune receptors built from immunoglobulin superfamily domains	13	162	0.0103103	0.0872263	ENSBGRG00000000274(SLAMF1);ENSBGRG00000000298(CD4);ENSBGRG00000000475(LY9);ENSBGRG00000005024(IL1RL1);ENSBGRG00000006725(ZC3H12A);ENSBGRG00000007491(EPHB6);ENSBGRG00000008735(FUT7);ENSBGRG00000015611(RSAD2);ENSBGRG00000018529(C4BPA);ENSBGRG00000019171(TBX21);ENSBGRG00000019398(TGFB1);ENSBGRG00000022450(PRF1);ENSBGRG00000022643(SMAD7)
Biological Process	GO:0033554	cellular response to stress	62	1194	0.0103123	0.0872263	ENSBGRG00000000274(SLAMF1);ENSBGRG00000000356(SPATA18);ENSBGRG00000000461(NR4A3);ENSBGRG00000001561(NABP1);ENSBGRG00000002035(KLF4);ENSBGRG00000003150(EPHB1);ENSBGRG00000003825(PLK3);ENSBGRG00000003859(SNAI1);ENSBGRG00000004091(CEBPB);ENSBGRG00000004094(EGR1);ENSBGRG00000004375(SLC7A11);ENSBGRG00000004423(NOS3);ENSBGRG00000004789(PML);ENSBGRG00000004856(MATN2);ENSBGRG00000005411(TNR);ENSBGRG00000…
Biological Process	GO:0019219	regulation of nucleobase-containing compound metabolic process	124	2647	0.0103845	0.0876971	ENSBGRG00000000285(CIART);ENSBGRG00000000298(CD4);ENSBGRG00000000461(NR4A3);ENSBGRG00000000513(MYCL);ENSBGRG00000000523(NR4A1);ENSBGRG00000000802(HEYL);ENSBGRG00000001079(TRIM14);ENSBGRG00000001126(TCF7);ENSBGRG00000001762(STAT4);ENSBGRG00000001800(-);ENSBGRG00000001907(-);ENSBGRG00000002035(KLF4);ENSBGRG00000002072(hoxA10);ENSBGRG00000003093(PDGFB);ENSBGRG00000003120(SIM2);ENSBGRG00000003658(SIM…
Biological Process	GO:0043549	regulation of kinase activity	28	455	0.0106786	0.0900369	ENSBGRG00000000280(ADARB1);ENSBGRG00000000298(CD4);ENSBGRG00000003093(PDGFB);ENSBGRG00000004414(RGS2);ENSBGRG00000006081(RASSF2);ENSBGRG00000006260(-);ENSBGRG00000007486(BMP2);ENSBGRG00000007895(PRKAG2);ENSBGRG00000008972(GADD45A);ENSBGRG00000010659(UBASH3B);ENSBGRG00000010882(SPRY4);ENSBGRG00000011234(TRIB1);ENSBGRG00000013160(ERRFI1);ENSBGRG00000013247(NEDD9);ENSBGRG00000014737(C5AR1);ENSBGRG00…
Biological Process	GO:0042330	taxis	24	374	0.0108306	0.0911734	ENSBGRG00000000274(SLAMF1);ENSBGRG00000000461(NR4A3);ENSBGRG00000003093(PDGFB);ENSBGRG00000003150(EPHB1);ENSBGRG00000004856(MATN2);ENSBGRG00000006441(RAC2);ENSBGRG00000007726(SLC12A2);ENSBGRG00000010151(MOSPD2);ENSBGRG00000012482(CCR6);ENSBGRG00000012924(STX3);ENSBGRG00000013608(SUCNR1);ENSBGRG00000014737(C5AR1);ENSBGRG00000015313(ADAM8);ENSBGRG00000017664(PRKD2);ENSBGRG00000019854(-);ENSBGRG0000…
Biological Process	GO:0050670	regulation of lymphocyte proliferation	11	128	0.0108869	0.0913615	ENSBGRG00000000274(SLAMF1);ENSBGRG00000004091(CEBPB);ENSBGRG00000005898(ARG2);ENSBGRG00000006441(RAC2);ENSBGRG00000009722(MAPK8IP1);ENSBGRG00000012224(IDO1);ENSBGRG00000018364(GPAM);ENSBGRG00000019398(TGFB1);ENSBGRG00000022607(CD3e);ENSBGRG00000022665(RASAL3);ENSBGRG00000024386(HES1)
Biological Process	GO:0003203	endocardial cushion morphogenesis	4	23	0.0109565	0.0913615	ENSBGRG00000000802(HEYL);ENSBGRG00000003859(SNAI1);ENSBGRG00000007486(BMP2);ENSBGRG00000019828(TMEM100)
Biological Process	GO:0010574	regulation of vascular endothelial growth factor production	4	23	0.0109565	0.0913615	ENSBGRG00000009388(HIF1A);ENSBGRG00000014254(CYP1B1);ENSBGRG00000014737(C5AR1);ENSBGRG00000024242(ADORA2B)
Biological Process	GO:0031952	regulation of protein autophosphorylation	4	23	0.0109565	0.0913615	ENSBGRG00000003093(PDGFB);ENSBGRG00000006081(RASSF2);ENSBGRG00000013160(ERRFI1);ENSBGRG00000024565(JUN)
Biological Process	GO:0042092	type 2 immune response	4	23	0.0109565	0.0913615	ENSBGRG00000005898(ARG2);ENSBGRG00000012224(IDO1);ENSBGRG00000015611(RSAD2);ENSBGRG00000019171(TBX21)
Biological Process	GO:0060317	cardiac epithelial to mesenchymal transition	4	23	0.0109565	0.0913615	ENSBGRG00000000802(HEYL);ENSBGRG00000003859(SNAI1);ENSBGRG00000007486(BMP2);ENSBGRG00000019828(TMEM100)
Biological Process	GO:0045935	positive regulation of nucleobase-containing compound metabolic process	66	1290	0.0112345	0.0934073	ENSBGRG00000000298(CD4);ENSBGRG00000000461(NR4A3);ENSBGRG00000000523(NR4A1);ENSBGRG00000000802(HEYL);ENSBGRG00000001079(TRIM14);ENSBGRG00000001762(STAT4);ENSBGRG00000002035(KLF4);ENSBGRG00000003093(PDGFB);ENSBGRG00000003739(ETS2);ENSBGRG00000003859(SNAI1);ENSBGRG00000003864(HOXC10);ENSBGRG00000004091(CEBPB);ENSBGRG00000004094(EGR1);ENSBGRG00000004423(NOS3);ENSBGRG00000004789(PML);ENSBGRG000000050…
Biological Process	GO:0048762	mesenchymal cell differentiation	12	146	0.0112371	0.0934073	ENSBGRG00000000802(HEYL);ENSBGRG00000002408(FRZB);ENSBGRG00000003859(SNAI1);ENSBGRG00000007486(BMP2);ENSBGRG00000007501(AKNA);ENSBGRG00000009388(HIF1A);ENSBGRG00000019398(TGFB1);ENSBGRG00000019828(TMEM100);ENSBGRG00000020314(EDNRB);ENSBGRG00000022643(SMAD7);ENSBGRG00000024201(RET);ENSBGRG00000024386(HES1)
Biological Process	GO:0048872	homeostasis of number of cells	14	182	0.0112953	0.0937442	ENSBGRG00000004375(SLC7A11);ENSBGRG00000006081(RASSF2);ENSBGRG00000006195(SIT1);ENSBGRG00000007653(ALAS2);ENSBGRG00000009388(HIF1A);ENSBGRG00000009634(RBFOX2);ENSBGRG00000016212(ISG15);ENSBGRG00000016959(CDK6);ENSBGRG00000017545(LIPA);ENSBGRG00000018364(GPAM);ENSBGRG00000019398(TGFB1);ENSBGRG00000021550(IKZF1);ENSBGRG00000022769(CCR4);ENSBGRG00000024615(ETS1)
Biological Process	GO:0048699	generation of neurons	50	931	0.011456	0.0948582	ENSBGRG00000000197(EPHA3);ENSBGRG00000000280(ADARB1);ENSBGRG00000000461(NR4A3);ENSBGRG00000000513(MYCL);ENSBGRG00000000802(HEYL);ENSBGRG00000001407(CELSR1);ENSBGRG00000002035(KLF4);ENSBGRG00000002579(FAIM2);ENSBGRG00000002639(SPOCK1);ENSBGRG00000003150(EPHB1);ENSBGRG00000003666(WEE1);ENSBGRG00000003864(HOXC10);ENSBGRG00000004091(CEBPB);ENSBGRG00000004856(MATN2);ENSBGRG00000005178(PRDM1);ENSBGRG00…
Biological Process	GO:0001649	osteoblast differentiation	11	129	0.0115012	0.0948582	ENSBGRG00000002228(IGFBP5);ENSBGRG00000003859(SNAI1);ENSBGRG00000004091(CEBPB);ENSBGRG00000004313(NOCT);ENSBGRG00000005082(NPNT);ENSBGRG00000006081(RASSF2);ENSBGRG00000006565(FBN2);ENSBGRG00000007486(BMP2);ENSBGRG00000009758(GJA1);ENSBGRG00000016147(ID1);ENSBGRG00000016959(CDK6)
Biological Process	GO:0031668	cellular response to extracellular stimulus	11	129	0.0115012	0.0948582	ENSBGRG00000005883(LPL);ENSBGRG00000006725(ZC3H12A);ENSBGRG00000007951(NR4A2);ENSBGRG00000008094(KLF10);ENSBGRG00000009096(FOS);ENSBGRG00000012579(FOXO1);ENSBGRG00000017767(MYOCD);ENSBGRG00000020026(HSPA5);ENSBGRG00000021213(ATF3);ENSBGRG00000023741(SLC38A3);ENSBGRG00000024242(ADORA2B)
Biological Process	GO:1901617	organic hydroxy compound biosynthetic process	11	129	0.0115012	0.0948582	ENSBGRG00000000502(CD244);ENSBGRG00000003859(SNAI1);ENSBGRG00000004375(SLC7A11);ENSBGRG00000005634(P2RY6);ENSBGRG00000007486(BMP2);ENSBGRG00000007951(NR4A2);ENSBGRG00000010766(INSIG1);ENSBGRG00000016457(FGFR4);ENSBGRG00000019666(PLTP);ENSBGRG00000021534(IP6K3);ENSBGRG00000026564(MVK)
Biological Process	GO:0002768	immune response-regulating cell surface receptor signaling pathway	10	112	0.0115361	0.0949975	ENSBGRG00000000461(NR4A3);ENSBGRG00000000533(GCSAM);ENSBGRG00000006725(ZC3H12A);ENSBGRG00000013958(ITK);ENSBGRG00000014366(MS4A1);ENSBGRG00000014607(CD79A);ENSBGRG00000014737(C5AR1);ENSBGRG00000017664(PRKD2);ENSBGRG00000017711(-);ENSBGRG00000021867(PRKCB)
Biological Process	GO:0044236	multicellular organism metabolic process	7	64	0.0115718	0.0951443	ENSBGRG00000006446(CTSL);ENSBGRG00000009388(HIF1A);ENSBGRG00000012532(MMP16);ENSBGRG00000016147(ID1);ENSBGRG00000018281(ADRB2);ENSBGRG00000019398(TGFB1);ENSBGRG00000021585(TRPV1)
Biological Process	GO:0008015	blood circulation	17	239	0.0117688	0.0966138	ENSBGRG00000004414(RGS2);ENSBGRG00000004423(NOS3);ENSBGRG00000005303(NPY1R);ENSBGRG00000006725(ZC3H12A);ENSBGRG00000009758(GJA1);ENSBGRG00000011598(HRH2);ENSBGRG00000013608(SUCNR1);ENSBGRG00000013926(TMEM65);ENSBGRG00000014320(STC1);ENSBGRG00000018281(ADRB2);ENSBGRG00000020144(GRIP2);ENSBGRG00000020314(EDNRB);ENSBGRG00000021582(-);ENSBGRG00000022643(SMAD7);ENSBGRG00000024137(IRX5);ENSBGRG00000024…
Biological Process	GO:0021575	hindbrain morphogenesis	5	36	0.0119412	0.097726	ENSBGRG00000002579(FAIM2);ENSBGRG00000009642(CACNA1A);ENSBGRG00000020026(HSPA5);ENSBGRG00000020259(-);ENSBGRG00000024386(HES1)
Biological Process	GO:0043620	regulation of DNA-templated transcription in response to stress	5	36	0.0119412	0.097726	ENSBGRG00000004091(CEBPB);ENSBGRG00000004094(EGR1);ENSBGRG00000009388(HIF1A);ENSBGRG00000021213(ATF3);ENSBGRG00000024565(JUN)
Biological Process	GO:0002822	regulation of adaptive immune response based on somatic recombination of immune receptors built from immunoglobulin superfamily domains	9	96	0.0119836	0.0979213	ENSBGRG00000000274(SLAMF1);ENSBGRG00000000298(CD4);ENSBGRG00000005024(IL1RL1);ENSBGRG00000006725(ZC3H12A);ENSBGRG00000008735(FUT7);ENSBGRG00000015611(RSAD2);ENSBGRG00000018529(C4BPA);ENSBGRG00000019171(TBX21);ENSBGRG00000022643(SMAD7)
Biological Process	GO:0016525	negative regulation of angiogenesis	8	80	0.0120752	0.0985177	ENSBGRG00000000068(ADAMTS1);ENSBGRG00000002035(KLF4);ENSBGRG00000004789(PML);ENSBGRG00000007548(PDE3B);ENSBGRG00000008972(GADD45A);ENSBGRG00000021757(GPR4);ENSBGRG00000025440(SERPINE1);ENSBGRG00000026643(ADAMTS9)
Biological Process	GO:0032944	regulation of mononuclear cell proliferation	11	130	0.0121417	0.0989079	ENSBGRG00000000274(SLAMF1);ENSBGRG00000004091(CEBPB);ENSBGRG00000005898(ARG2);ENSBGRG00000006441(RAC2);ENSBGRG00000009722(MAPK8IP1);ENSBGRG00000012224(IDO1);ENSBGRG00000018364(GPAM);ENSBGRG00000019398(TGFB1);ENSBGRG00000022607(CD3e);ENSBGRG00000022665(RASAL3);ENSBGRG00000024386(HES1)
Biological Process	GO:0098659	inorganic cation import into cell	3	13	0.0123524	0.100316	ENSBGRG00000007726(SLC12A2);ENSBGRG00000020969(STEAP4);ENSBGRG00000021585(TRPV1)
Biological Process	GO:0099587	inorganic ion import into cell	3	13	0.0123524	0.100316	ENSBGRG00000007726(SLC12A2);ENSBGRG00000020969(STEAP4);ENSBGRG00000021585(TRPV1)
Biological Process	GO:0042592	homeostatic process	56	1070	0.0125301	0.101603	ENSBGRG00000000438(GPR35);ENSBGRG00000000461(NR4A3);ENSBGRG00000000748(GNA15);ENSBGRG00000002228(IGFBP5);ENSBGRG00000003210(TMTC2);ENSBGRG00000004094(EGR1);ENSBGRG00000004375(SLC7A11);ENSBGRG00000004789(PML);ENSBGRG00000005785(SLC24A3);ENSBGRG00000005861(LDLR);ENSBGRG00000005883(LPL);ENSBGRG00000006081(RASSF2);ENSBGRG00000006169(HK2);ENSBGRG00000006195(SIT1);ENSBGRG00000006261(CD52);ENSBGRG000000…
Biological Process	GO:0021952	central nervous system projection neuron axonogenesis	4	24	0.0127538	0.102944	ENSBGRG00000000280(ADARB1);ENSBGRG00000003150(EPHB1);ENSBGRG00000007951(NR4A2);ENSBGRG00000018765(TSKU)
Biological Process	GO:0032350	regulation of hormone metabolic process	4	24	0.0127538	0.102944	ENSBGRG00000004094(EGR1);ENSBGRG00000007486(BMP2);ENSBGRG00000009388(HIF1A);ENSBGRG00000009642(CACNA1A)
Biological Process	GO:0090022	regulation of neutrophil chemotaxis	4	24	0.0127538	0.102944	ENSBGRG00000006441(RAC2);ENSBGRG00000010151(MOSPD2);ENSBGRG00000014737(C5AR1);ENSBGRG00000023091(BST1)
Biological Process	GO:0051173	positive regulation of nitrogen compound metabolic process	69	1367	0.01282	0.103321	ENSBGRG00000000298(CD4);ENSBGRG00000000461(NR4A3);ENSBGRG00000000523(NR4A1);ENSBGRG00000000802(HEYL);ENSBGRG00000001079(TRIM14);ENSBGRG00000001762(STAT4);ENSBGRG00000002035(KLF4);ENSBGRG00000003093(PDGFB);ENSBGRG00000003739(ETS2);ENSBGRG00000003859(SNAI1);ENSBGRG00000003864(HOXC10);ENSBGRG00000004091(CEBPB);ENSBGRG00000004094(EGR1);ENSBGRG00000004423(NOS3);ENSBGRG00000004789(PML);ENSBGRG000000050…
Biological Process	GO:0060541	respiratory system development	12	149	0.0130609	0.105103	ENSBGRG00000001407(CELSR1);ENSBGRG00000002228(IGFBP5);ENSBGRG00000003120(SIM2);ENSBGRG00000003554(ADAMTS2);ENSBGRG00000004375(SLC7A11);ENSBGRG00000013160(ERRFI1);ENSBGRG00000015008(GATA6);ENSBGRG00000016147(ID1);ENSBGRG00000017545(LIPA);ENSBGRG00000017767(MYOCD);ENSBGRG00000021582(-);ENSBGRG00000024386(HES1)
Biological Process	GO:0055081	anion homeostasis	5	37	0.013379	0.107336	ENSBGRG00000004375(SLC7A11);ENSBGRG00000009642(CACNA1A);ENSBGRG00000018364(GPAM);ENSBGRG00000023098(LIPG);ENSBGRG00000026023(CA12)
Biological Process	GO:0070169	positive regulation of biomineral tissue development	5	37	0.013379	0.107336	ENSBGRG00000004091(CEBPB);ENSBGRG00000006565(FBN2);ENSBGRG00000007486(BMP2);ENSBGRG00000016212(ISG15);ENSBGRG00000018281(ADRB2)
Biological Process	GO:0071560	cellular response to transforming growth factor beta stimulus	12	150	0.0137166	0.108933	ENSBGRG00000004789(PML);ENSBGRG00000005082(NPNT);ENSBGRG00000006565(FBN2);ENSBGRG00000009096(FOS);ENSBGRG00000011030(HPGD);ENSBGRG00000017767(MYOCD);ENSBGRG00000018779(ANKRD1);ENSBGRG00000019398(TGFB1);ENSBGRG00000020026(HSPA5);ENSBGRG00000022643(SMAD7);ENSBGRG00000024189(HYAL2);ENSBGRG00000024565(JUN)
Biological Process	GO:0007254	JNK cascade	10	115	0.0137227	0.108933	ENSBGRG00000000274(SLAMF1);ENSBGRG00000003150(EPHB1);ENSBGRG00000006081(RASSF2);ENSBGRG00000008972(GADD45A);ENSBGRG00000009722(MAPK8IP1);ENSBGRG00000011234(TRIB1);ENSBGRG00000012738(SH3RF2);ENSBGRG00000017698(DKK1);ENSBGRG00000020259(-);ENSBGRG00000025864(MAP4K1)
Biological Process	GO:0071396	cellular response to lipid	19	282	0.0137698	0.108933	ENSBGRG00000000197(EPHA3);ENSBGRG00000000802(HEYL);ENSBGRG00000005634(P2RY6);ENSBGRG00000005861(LDLR);ENSBGRG00000005883(LPL);ENSBGRG00000006725(ZC3H12A);ENSBGRG00000009273(CRY2);ENSBGRG00000009634(RBFOX2);ENSBGRG00000010171(SERPINB9);ENSBGRG00000010766(INSIG1);ENSBGRG00000011234(TRIB1);ENSBGRG00000014502(NLRP3);ENSBGRG00000018779(ANKRD1);ENSBGRG00000024200(DDIT4);ENSBGRG00000024201(RET);ENSBGRG0…
Biological Process	GO:0006868	glutamine transport	2	5	0.0138455	0.108933	ENSBGRG00000022600(SLC38A2);ENSBGRG00000023741(SLC38A3)
Biological Process	GO:0008228	opsonization	2	5	0.0138455	0.108933	ENSBGRG00000016322(PTX3);ENSBGRG00000018529(C4BPA)
Biological Process	GO:0032351	negative regulation of hormone metabolic process	2	5	0.0138455	0.108933	ENSBGRG00000007486(BMP2);ENSBGRG00000009642(CACNA1A)
Biological Process	GO:0032353	negative regulation of hormone biosynthetic process	2	5	0.0138455	0.108933	ENSBGRG00000007486(BMP2);ENSBGRG00000009642(CACNA1A)
Biological Process	GO:0034154	toll-like receptor 7 signaling pathway	2	5	0.0138455	0.108933	ENSBGRG00000015611(RSAD2);ENSBGRG00000019181(TLR7)
Biological Process	GO:0046886	positive regulation of hormone biosynthetic process	2	5	0.0138455	0.108933	ENSBGRG00000004094(EGR1);ENSBGRG00000009388(HIF1A)
Biological Process	GO:0060613	fat pad development	2	5	0.0138455	0.108933	ENSBGRG00000006397(ARRDC3);ENSBGRG00000025786(ARID5B)
Biological Process	GO:0072216	positive regulation of metanephros development	2	5	0.0138455	0.108933	ENSBGRG00000003093(PDGFB);ENSBGRG00000024201(RET)
Biological Process	GO:2000389	regulation of neutrophil extravasation	2	5	0.0138455	0.108933	ENSBGRG00000008735(FUT7);ENSBGRG00000015313(ADAM8)
Biological Process	GO:2000551	regulation of T-helper 2 cell cytokine production	2	5	0.0138455	0.108933	ENSBGRG00000015611(RSAD2);ENSBGRG00000019171(TBX21)
Biological Process	GO:2000181	negative regulation of blood vessel morphogenesis	8	82	0.0138908	0.109127	ENSBGRG00000000068(ADAMTS1);ENSBGRG00000002035(KLF4);ENSBGRG00000004789(PML);ENSBGRG00000007548(PDE3B);ENSBGRG00000008972(GADD45A);ENSBGRG00000021757(GPR4);ENSBGRG00000025440(SERPINE1);ENSBGRG00000026643(ADAMTS9)
Biological Process	GO:0065008	regulation of biological quality	109	2312	0.0139193	0.109189	ENSBGRG00000000298(CD4);ENSBGRG00000000438(GPR35);ENSBGRG00000000461(NR4A3);ENSBGRG00000000748(GNA15);ENSBGRG00000001317(SLC25A36);ENSBGRG00000001375(CLSTN2);ENSBGRG00000002228(IGFBP5);ENSBGRG00000003093(PDGFB);ENSBGRG00000003150(EPHB1);ENSBGRG00000003210(TMTC2);ENSBGRG00000003978(SELP);ENSBGRG00000004094(EGR1);ENSBGRG00000004313(NOCT);ENSBGRG00000004375(SLC7A11);ENSBGRG00000004392(COLQ);ENSBGRG0…
Biological Process	GO:0051090	regulation of sequence-specific DNA binding transcription factor activity	18	263	0.014028	0.109879	ENSBGRG00000000802(HEYL);ENSBGRG00000001079(TRIM14);ENSBGRG00000002035(KLF4);ENSBGRG00000005757(ABRA);ENSBGRG00000006725(ZC3H12A);ENSBGRG00000011234(TRIB1);ENSBGRG00000014254(CYP1B1);ENSBGRG00000014502(NLRP3);ENSBGRG00000015313(ADAM8);ENSBGRG00000016147(ID1);ENSBGRG00000017664(PRKD2);ENSBGRG00000017767(MYOCD);ENSBGRG00000020700(-);ENSBGRG00000021013(CD40);ENSBGRG00000021867(PRKCB);ENSBGRG00000022…
Biological Process	GO:0060326	cell chemotaxis	13	169	0.0143226	0.112021	ENSBGRG00000000274(SLAMF1);ENSBGRG00000003093(PDGFB);ENSBGRG00000003150(EPHB1);ENSBGRG00000006441(RAC2);ENSBGRG00000007726(SLC12A2);ENSBGRG00000010151(MOSPD2);ENSBGRG00000012482(CCR6);ENSBGRG00000014737(C5AR1);ENSBGRG00000015313(ADAM8);ENSBGRG00000017664(PRKD2);ENSBGRG00000020314(EDNRB);ENSBGRG00000023091(BST1);ENSBGRG00000025440(SERPINE1)
Biological Process	GO:0010634	positive regulation of epithelial cell migration	9	99	0.0144634	0.112956	ENSBGRG00000003093(PDGFB);ENSBGRG00000004423(NOS3);ENSBGRG00000006725(ZC3H12A);ENSBGRG00000009388(HIF1A);ENSBGRG00000017664(PRKD2);ENSBGRG00000020410(RHOB);ENSBGRG00000021013(CD40);ENSBGRG00000024565(JUN);ENSBGRG00000024615(ETS1)
Biological Process	GO:0002065	columnar/cuboidal epithelial cell differentiation	10	116	0.0145164	0.113036	ENSBGRG00000000513(MYCL);ENSBGRG00000005178(PRDM1);ENSBGRG00000007486(BMP2);ENSBGRG00000009388(HIF1A);ENSBGRG00000015008(GATA6);ENSBGRG00000016959(CDK6);ENSBGRG00000020314(EDNRB);ENSBGRG00000024386(HES1);ENSBGRG00000025440(SERPINE1);ENSBGRG00000026643(ADAMTS9)
Biological Process	GO:0090257	regulation of muscle system process	10	116	0.0145164	0.113036	ENSBGRG00000002228(IGFBP5);ENSBGRG00000003414(SPX);ENSBGRG00000004414(RGS2);ENSBGRG00000005082(NPNT);ENSBGRG00000006725(ZC3H12A);ENSBGRG00000014320(STC1);ENSBGRG00000017767(MYOCD);ENSBGRG00000018281(ADRB2);ENSBGRG00000022643(SMAD7);ENSBGRG00000024242(ADORA2B)
Biological Process	GO:0043069	negative regulation of programmed cell death	32	551	0.0146269	0.113181	ENSBGRG00000000399(CRLF1);ENSBGRG00000000461(NR4A3);ENSBGRG00000000523(NR4A1);ENSBGRG00000002035(KLF4);ENSBGRG00000002579(FAIM2);ENSBGRG00000003825(PLK3);ENSBGRG00000003859(SNAI1);ENSBGRG00000004091(CEBPB);ENSBGRG00000005880(VSTM2L);ENSBGRG00000006725(ZC3H12A);ENSBGRG00000007951(NR4A2);ENSBGRG00000009388(HIF1A);ENSBGRG00000009642(CACNA1A);ENSBGRG00000009722(MAPK8IP1);ENSBGRG00000009802(GRIN1);ENS…
Biological Process	GO:0071887	leukocyte apoptotic process	7	67	0.0146801	0.113181	ENSBGRG00000000461(NR4A3);ENSBGRG00000004375(SLC7A11);ENSBGRG00000009388(HIF1A);ENSBGRG00000012224(IDO1);ENSBGRG00000015313(ADAM8);ENSBGRG00000018364(GPAM);ENSBGRG00000022359(CD3G)
Biological Process	GO:0009268	response to pH	4	25	0.0147288	0.113181	ENSBGRG00000009758(GJA1);ENSBGRG00000021585(TRPV1);ENSBGRG00000021757(GPR4);ENSBGRG00000023741(SLC38A3)
Biological Process	GO:0010573	vascular endothelial growth factor production	4	25	0.0147288	0.113181	ENSBGRG00000009388(HIF1A);ENSBGRG00000014254(CYP1B1);ENSBGRG00000014737(C5AR1);ENSBGRG00000024242(ADORA2B)
Biological Process	GO:0030224	monocyte differentiation	4	25	0.0147288	0.113181	ENSBGRG00000000298(CD4);ENSBGRG00000006525(DCSTAMP);ENSBGRG00000016959(CDK6);ENSBGRG00000024565(JUN)
Biological Process	GO:0048662	negative regulation of smooth muscle cell proliferation	4	25	0.0147288	0.113181	ENSBGRG00000002228(IGFBP5);ENSBGRG00000007898(APLN);ENSBGRG00000011234(TRIB1);ENSBGRG00000017767(MYOCD)
Biological Process	GO:0048730	epidermis morphogenesis	4	25	0.0147288	0.113181	ENSBGRG00000002035(KLF4);ENSBGRG00000002228(IGFBP5);ENSBGRG00000003859(SNAI1);ENSBGRG00000020668(FST)
Biological Process	GO:0070232	regulation of T cell apoptotic process	4	25	0.0147288	0.113181	ENSBGRG00000009388(HIF1A);ENSBGRG00000012224(IDO1);ENSBGRG00000015313(ADAM8);ENSBGRG00000018364(GPAM)
Biological Process	GO:0071398	cellular response to fatty acid	4	25	0.0147288	0.113181	ENSBGRG00000005634(P2RY6);ENSBGRG00000005861(LDLR);ENSBGRG00000005883(LPL);ENSBGRG00000006725(ZC3H12A)
Biological Process	GO:0048145	regulation of fibroblast proliferation	6	52	0.0147488	0.113181	ENSBGRG00000003093(PDGFB);ENSBGRG00000004789(PML);ENSBGRG00000006787(FOSL2);ENSBGRG00000016959(CDK6);ENSBGRG00000019398(TGFB1);ENSBGRG00000024565(JUN)
Biological Process	GO:0043534	blood vessel endothelial cell migration	8	83	0.0148697	0.113577	ENSBGRG00000002035(KLF4);ENSBGRG00000003093(PDGFB);ENSBGRG00000004423(NOS3);ENSBGRG00000008972(GADD45A);ENSBGRG00000009388(HIF1A);ENSBGRG00000017664(PRKD2);ENSBGRG00000021013(CD40);ENSBGRG00000024615(ETS1)
Biological Process	GO:0050715	positive regulation of cytokine secretion	8	83	0.0148697	0.113577	ENSBGRG00000000274(SLAMF1);ENSBGRG00000000502(CD244);ENSBGRG00000005024(IL1RL1);ENSBGRG00000005883(LPL);ENSBGRG00000014502(NLRP3);ENSBGRG00000017350(IFIH1);ENSBGRG00000024189(HYAL2);ENSBGRG00000024291(PTGER4)
Biological Process	GO:0055065	metal ion homeostasis	21	324	0.0148757	0.113577	ENSBGRG00000000438(GPR35);ENSBGRG00000000748(GNA15);ENSBGRG00000003210(TMTC2);ENSBGRG00000004789(PML);ENSBGRG00000005785(SLC24A3);ENSBGRG00000006261(CD52);ENSBGRG00000007653(ALAS2);ENSBGRG00000009388(HIF1A);ENSBGRG00000009642(CACNA1A);ENSBGRG00000009802(GRIN1);ENSBGRG00000010384(SLC30A3);ENSBGRG00000010659(UBASH3B);ENSBGRG00000014320(STC1);ENSBGRG00000014366(MS4A1);ENSBGRG00000014482(GRIN2C);ENSB…
Biological Process	GO:0010556	regulation of macromolecule biosynthetic process	122	2630	0.0148901	0.113577	ENSBGRG00000000285(CIART);ENSBGRG00000000298(CD4);ENSBGRG00000000461(NR4A3);ENSBGRG00000000513(MYCL);ENSBGRG00000000523(NR4A1);ENSBGRG00000000802(HEYL);ENSBGRG00000001079(TRIM14);ENSBGRG00000001126(TCF7);ENSBGRG00000001495(TMEFF2);ENSBGRG00000001762(STAT4);ENSBGRG00000001800(-);ENSBGRG00000002035(KLF4);ENSBGRG00000002072(hoxA10);ENSBGRG00000002228(IGFBP5);ENSBGRG00000003093(PDGFB);ENSBGRG00000003…
Biological Process	GO:0045685	regulation of glial cell differentiation	5	38	0.0149291	0.113577	ENSBGRG00000007486(BMP2);ENSBGRG00000012849(SLC45A3);ENSBGRG00000019398(TGFB1);ENSBGRG00000024386(HES1);ENSBGRG00000025872(GPR37L1)
Biological Process	GO:0070228	regulation of lymphocyte apoptotic process	5	38	0.0149291	0.113577	ENSBGRG00000009388(HIF1A);ENSBGRG00000012224(IDO1);ENSBGRG00000015313(ADAM8);ENSBGRG00000018364(GPAM);ENSBGRG00000022359(CD3G)
Biological Process	GO:0060548	negative regulation of cell death	34	595	0.0150876	0.114618	ENSBGRG00000000399(CRLF1);ENSBGRG00000000461(NR4A3);ENSBGRG00000000523(NR4A1);ENSBGRG00000002035(KLF4);ENSBGRG00000002579(FAIM2);ENSBGRG00000003825(PLK3);ENSBGRG00000003859(SNAI1);ENSBGRG00000004091(CEBPB);ENSBGRG00000004375(SLC7A11);ENSBGRG00000005880(VSTM2L);ENSBGRG00000006725(ZC3H12A);ENSBGRG00000007951(NR4A2);ENSBGRG00000009388(HIF1A);ENSBGRG00000009642(CACNA1A);ENSBGRG00000009722(MAPK8IP1);E…
Biological Process	GO:0002507	tolerance induction	3	14	0.0152762	0.114897	ENSBGRG00000012224(IDO1);ENSBGRG00000019398(TGFB1);ENSBGRG00000022769(CCR4)
Biological Process	GO:0003333	amino acid transmembrane transport	3	14	0.0152762	0.114897	ENSBGRG00000004375(SLC7A11);ENSBGRG00000012015(SLC7A5);ENSBGRG00000022600(SLC38A2)
Biological Process	GO:0032691	negative regulation of interleukin-1 beta production	3	14	0.0152762	0.114897	ENSBGRG00000004789(PML);ENSBGRG00000006725(ZC3H12A);ENSBGRG00000014502(NLRP3)
Biological Process	GO:0035886	vascular smooth muscle cell differentiation	3	14	0.0152762	0.114897	ENSBGRG00000015008(GATA6);ENSBGRG00000017767(MYOCD);ENSBGRG00000024386(HES1)
Biological Process	GO:0045987	positive regulation of smooth muscle contraction	3	14	0.0152762	0.114897	ENSBGRG00000003414(SPX);ENSBGRG00000005082(NPNT);ENSBGRG00000017767(MYOCD)
Biological Process	GO:0048710	regulation of astrocyte differentiation	3	14	0.0152762	0.114897	ENSBGRG00000007486(BMP2);ENSBGRG00000024386(HES1);ENSBGRG00000025872(GPR37L1)
Biological Process	GO:2000316	regulation of T-helper 17 type immune response	3	14	0.0152762	0.114897	ENSBGRG00000006725(ZC3H12A);ENSBGRG00000019171(TBX21);ENSBGRG00000022643(SMAD7)
Biological Process	GO:0060322	head development	27	448	0.0154507	0.116045	ENSBGRG00000000461(NR4A3);ENSBGRG00000002579(FAIM2);ENSBGRG00000004375(SLC7A11);ENSBGRG00000005411(TNR);ENSBGRG00000007486(BMP2);ENSBGRG00000007501(AKNA);ENSBGRG00000007951(NR4A2);ENSBGRG00000008132(CSRNP1);ENSBGRG00000009388(HIF1A);ENSBGRG00000009634(RBFOX2);ENSBGRG00000009642(CACNA1A);ENSBGRG00000009802(GRIN1);ENSBGRG00000013616(DDX10);ENSBGRG00000015210(CRISPLD2);ENSBGRG00000015381(AK8);ENSBGR…
Biological Process	GO:0030316	osteoclast differentiation	7	68	0.0158369	0.118777	ENSBGRG00000004091(CEBPB);ENSBGRG00000006081(RASSF2);ENSBGRG00000006525(DCSTAMP);ENSBGRG00000008094(KLF10);ENSBGRG00000009096(FOS);ENSBGRG00000010659(UBASH3B);ENSBGRG00000019398(TGFB1)
Biological Process	GO:0051046	regulation of secretion	27	449	0.0158617	0.118794	ENSBGRG00000000274(SLAMF1);ENSBGRG00000000502(CD244);ENSBGRG00000004789(PML);ENSBGRG00000005024(IL1RL1);ENSBGRG00000005652(P2RY2);ENSBGRG00000005883(LPL);ENSBGRG00000005898(ARG2);ENSBGRG00000006441(RAC2);ENSBGRG00000006606(RIMS2);ENSBGRG00000006725(ZC3H12A);ENSBGRG00000009273(CRY2);ENSBGRG00000009388(HIF1A);ENSBGRG00000009642(CACNA1A);ENSBGRG00000009758(GJA1);ENSBGRG00000014320(STC1);ENSBGRG00000…
Biological Process	GO:0002687	positive regulation of leukocyte migration	8	84	0.0158977	0.118896	ENSBGRG00000000274(SLAMF1);ENSBGRG00000003978(SELP);ENSBGRG00000006441(RAC2);ENSBGRG00000008735(FUT7);ENSBGRG00000010151(MOSPD2);ENSBGRG00000014737(C5AR1);ENSBGRG00000015313(ADAM8);ENSBGRG00000025440(SERPINE1)
Biological Process	GO:0002718	regulation of cytokine production involved in immune response	6	53	0.0161046	0.119767	ENSBGRG00000000274(SLAMF1);ENSBGRG00000000461(NR4A3);ENSBGRG00000008679(CLNK);ENSBGRG00000015611(RSAD2);ENSBGRG00000019171(TBX21);ENSBGRG00000022643(SMAD7)
Biological Process	GO:0010633	negative regulation of epithelial cell migration	6	53	0.0161046	0.119767	ENSBGRG00000002035(KLF4);ENSBGRG00000008972(GADD45A);ENSBGRG00000014320(STC1);ENSBGRG00000026643(ADAMTS9);MSTRG.15630(--);MSTRG.4090(--)
Biological Process	GO:0042116	macrophage activation	6	53	0.0161046	0.119767	ENSBGRG00000005024(IL1RL1);ENSBGRG00000005861(LDLR);ENSBGRG00000010347(SLC7A2);ENSBGRG00000013608(SUCNR1);ENSBGRG00000014737(C5AR1);ENSBGRG00000024565(JUN)
Biological Process	GO:0048144	fibroblast proliferation	6	53	0.0161046	0.119767	ENSBGRG00000003093(PDGFB);ENSBGRG00000004789(PML);ENSBGRG00000006787(FOSL2);ENSBGRG00000016959(CDK6);ENSBGRG00000019398(TGFB1);ENSBGRG00000024565(JUN)
Biological Process	GO:0050792	regulation of viral process	10	118	0.0162061	0.120352	ENSBGRG00000000280(ADARB1);ENSBGRG00000000298(CD4);ENSBGRG00000001079(TRIM14);ENSBGRG00000004789(PML);ENSBGRG00000006725(ZC3H12A);ENSBGRG00000014066(MX1);ENSBGRG00000015611(RSAD2);ENSBGRG00000016212(ISG15);ENSBGRG00000016322(PTX3);ENSBGRG00000024565(JUN)
Biological Process	GO:0070663	regulation of leukocyte proliferation	11	136	0.0165711	0.122211	ENSBGRG00000000274(SLAMF1);ENSBGRG00000004091(CEBPB);ENSBGRG00000005898(ARG2);ENSBGRG00000006441(RAC2);ENSBGRG00000009722(MAPK8IP1);ENSBGRG00000012224(IDO1);ENSBGRG00000018364(GPAM);ENSBGRG00000019398(TGFB1);ENSBGRG00000022607(CD3e);ENSBGRG00000022665(RASAL3);ENSBGRG00000024386(HES1)
Biological Process	GO:0003170	heart valve development	5	39	0.0165948	0.122211	ENSBGRG00000000802(HEYL);ENSBGRG00000005178(PRDM1);ENSBGRG00000007486(BMP2);ENSBGRG00000019398(TGFB1);ENSBGRG00000026643(ADAMTS9)
Biological Process	GO:0030199	collagen fibril organization	5	39	0.0165948	0.122211	ENSBGRG00000002309(LUM);ENSBGRG00000003554(ADAMTS2);ENSBGRG00000014254(CYP1B1);ENSBGRG00000019137(COL11A2);ENSBGRG00000024422(COL2A1)
Biological Process	GO:0050810	regulation of steroid biosynthetic process	5	39	0.0165948	0.122211	ENSBGRG00000003859(SNAI1);ENSBGRG00000004094(EGR1);ENSBGRG00000007486(BMP2);ENSBGRG00000010766(INSIG1);ENSBGRG00000016457(FGFR4)
Biological Process	GO:0060324	face development	5	39	0.0165948	0.122211	ENSBGRG00000008132(CSRNP1);ENSBGRG00000015210(CRISPLD2);ENSBGRG00000016750(TIPARP);ENSBGRG00000019398(TGFB1);ENSBGRG00000025786(ARID5B)
Biological Process	GO:0072678	T cell migration	5	39	0.0165948	0.122211	ENSBGRG00000002637(ITGB7);ENSBGRG00000007726(SLC12A2);ENSBGRG00000015313(ADAM8);ENSBGRG00000025785(ITGAL);ENSBGRG00000025972(-)
Biological Process	GO:0035335	peptidyl-tyrosine dephosphorylation	4	26	0.0168867	0.123843	ENSBGRG00000008962(PTPRF);ENSBGRG00000010659(UBASH3B);ENSBGRG00000014871(PTPN12);ENSBGRG00000017142(DUSP5)
Biological Process	GO:0042446	hormone biosynthetic process	4	26	0.0168867	0.123843	ENSBGRG00000004094(EGR1);ENSBGRG00000007486(BMP2);ENSBGRG00000009388(HIF1A);ENSBGRG00000009642(CACNA1A)
Biological Process	GO:0045071	negative regulation of viral genome replication	4	26	0.0168867	0.123843	ENSBGRG00000006725(ZC3H12A);ENSBGRG00000014066(MX1);ENSBGRG00000015611(RSAD2);ENSBGRG00000016212(ISG15)
Biological Process	GO:1901343	negative regulation of vasculature development	8	85	0.0169762	0.124328	ENSBGRG00000000068(ADAMTS1);ENSBGRG00000002035(KLF4);ENSBGRG00000004789(PML);ENSBGRG00000007548(PDE3B);ENSBGRG00000008972(GADD45A);ENSBGRG00000021757(GPR4);ENSBGRG00000025440(SERPINE1);ENSBGRG00000026643(ADAMTS9)
Biological Process	GO:0003013	circulatory system process	17	249	0.0170332	0.124573	ENSBGRG00000004414(RGS2);ENSBGRG00000004423(NOS3);ENSBGRG00000005303(NPY1R);ENSBGRG00000006725(ZC3H12A);ENSBGRG00000009758(GJA1);ENSBGRG00000011598(HRH2);ENSBGRG00000013608(SUCNR1);ENSBGRG00000013926(TMEM65);ENSBGRG00000014320(STC1);ENSBGRG00000018281(ADRB2);ENSBGRG00000020144(GRIP2);ENSBGRG00000020314(EDNRB);ENSBGRG00000021582(-);ENSBGRG00000022643(SMAD7);ENSBGRG00000024137(IRX5);ENSBGRG00000024…
Biological Process	GO:0050803	regulation of synapse structure or activity	13	173	0.0170986	0.124635	ENSBGRG00000001375(CLSTN2);ENSBGRG00000003150(EPHB1);ENSBGRG00000004375(SLC7A11);ENSBGRG00000004392(COLQ);ENSBGRG00000005034(P2RX3);ENSBGRG00000005411(TNR);ENSBGRG00000009802(GRIN1);ENSBGRG00000011238(JPH4);ENSBGRG00000011598(HRH2);ENSBGRG00000012924(STX3);ENSBGRG00000013420(SORCS3);ENSBGRG00000023800(LRRN1);MSTRG.9831(Arc)
Biological Process	GO:0050890	cognition	13	173	0.0170986	0.124635	ENSBGRG00000004375(SLC7A11);ENSBGRG00000005411(TNR);ENSBGRG00000005861(LDLR);ENSBGRG00000008990(TUSC3);ENSBGRG00000009388(HIF1A);ENSBGRG00000009802(GRIN1);ENSBGRG00000011238(JPH4);ENSBGRG00000011598(HRH2);ENSBGRG00000013420(SORCS3);ENSBGRG00000014468(FOXO6);ENSBGRG00000014737(C5AR1);ENSBGRG00000026320(BTG2);MSTRG.9831(Arc)
Biological Process	GO:2000112	regulation of cellular macromolecule biosynthetic process	119	2570	0.0171124	0.124635	ENSBGRG00000000285(CIART);ENSBGRG00000000298(CD4);ENSBGRG00000000461(NR4A3);ENSBGRG00000000513(MYCL);ENSBGRG00000000523(NR4A1);ENSBGRG00000000802(HEYL);ENSBGRG00000001079(TRIM14);ENSBGRG00000001126(TCF7);ENSBGRG00000001762(STAT4);ENSBGRG00000001800(-);ENSBGRG00000002035(KLF4);ENSBGRG00000002072(hoxA10);ENSBGRG00000002228(IGFBP5);ENSBGRG00000003093(PDGFB);ENSBGRG00000003120(SIM2);ENSBGRG0000000365…
Biological Process	GO:0019216	regulation of lipid metabolic process	15	211	0.0173875	0.126465	ENSBGRG00000000461(NR4A3);ENSBGRG00000003093(PDGFB);ENSBGRG00000003859(SNAI1);ENSBGRG00000004094(EGR1);ENSBGRG00000005861(LDLR);ENSBGRG00000007486(BMP2);ENSBGRG00000007548(PDE3B);ENSBGRG00000007895(PRKAG2);ENSBGRG00000010766(INSIG1);ENSBGRG00000012849(SLC45A3);ENSBGRG00000014770(TRIB3);ENSBGRG00000016457(FGFR4);ENSBGRG00000018281(ADRB2);ENSBGRG00000019509(ELOVL5);ENSBGRG00000020700(-)
Biological Process	GO:0014031	mesenchymal cell development	11	137	0.0174134	0.12648	ENSBGRG00000000802(HEYL);ENSBGRG00000003859(SNAI1);ENSBGRG00000007486(BMP2);ENSBGRG00000007501(AKNA);ENSBGRG00000009388(HIF1A);ENSBGRG00000019398(TGFB1);ENSBGRG00000019828(TMEM100);ENSBGRG00000020314(EDNRB);ENSBGRG00000022643(SMAD7);ENSBGRG00000024201(RET);ENSBGRG00000024386(HES1)
Biological Process	GO:0003151	outflow tract morphogenesis	6	54	0.0175442	0.127255	ENSBGRG00000000802(HEYL);ENSBGRG00000005303(NPY1R);ENSBGRG00000009388(HIF1A);ENSBGRG00000015008(GATA6);ENSBGRG00000024386(HES1);ENSBGRG00000024565(JUN)
Biological Process	GO:0022008	neurogenesis	52	1000	0.0177228	0.128375	ENSBGRG00000000197(EPHA3);ENSBGRG00000000280(ADARB1);ENSBGRG00000000461(NR4A3);ENSBGRG00000000513(MYCL);ENSBGRG00000000802(HEYL);ENSBGRG00000001407(CELSR1);ENSBGRG00000002035(KLF4);ENSBGRG00000002579(FAIM2);ENSBGRG00000002639(SPOCK1);ENSBGRG00000003150(EPHB1);ENSBGRG00000003666(WEE1);ENSBGRG00000003864(HOXC10);ENSBGRG00000004091(CEBPB);ENSBGRG00000004856(MATN2);ENSBGRG00000005178(PRDM1);ENSBGRG00…
Biological Process	GO:0006875	cellular metal ion homeostasis	19	290	0.0179805	0.130064	ENSBGRG00000000438(GPR35);ENSBGRG00000000748(GNA15);ENSBGRG00000004789(PML);ENSBGRG00000005785(SLC24A3);ENSBGRG00000006261(CD52);ENSBGRG00000007653(ALAS2);ENSBGRG00000009388(HIF1A);ENSBGRG00000009642(CACNA1A);ENSBGRG00000009802(GRIN1);ENSBGRG00000010384(SLC30A3);ENSBGRG00000010659(UBASH3B);ENSBGRG00000014320(STC1);ENSBGRG00000014366(MS4A1);ENSBGRG00000014482(GRIN2C);ENSBGRG00000019398(TGFB1);ENSB…
Biological Process	GO:1901861	regulation of muscle tissue development	8	86	0.0181063	0.130796	ENSBGRG00000002228(IGFBP5);ENSBGRG00000003150(EPHB1);ENSBGRG00000007486(BMP2);ENSBGRG00000009758(GJA1);ENSBGRG00000015008(GATA6);ENSBGRG00000017698(DKK1);ENSBGRG00000017767(MYOCD);ENSBGRG00000019398(TGFB1)
Biological Process	GO:0072330	monocarboxylic acid biosynthetic process	9	103	0.0183341	0.131883	ENSBGRG00000002007(ELOVL6);ENSBGRG00000005883(LPL);ENSBGRG00000010766(INSIG1);ENSBGRG00000012224(IDO1);ENSBGRG00000012849(SLC45A3);ENSBGRG00000014770(TRIB3);ENSBGRG00000016457(FGFR4);ENSBGRG00000019509(ELOVL5);ENSBGRG00000023293(SCD5)
Biological Process	GO:0045786	negative regulation of cell cycle	18	271	0.0184853	0.131883	ENSBGRG00000000523(NR4A1);ENSBGRG00000001109(HORMAD1);ENSBGRG00000001561(NABP1);ENSBGRG00000002035(KLF4);ENSBGRG00000004789(PML);ENSBGRG00000007486(BMP2);ENSBGRG00000008972(GADD45A);ENSBGRG00000010447(NUDT6);ENSBGRG00000011030(HPGD);ENSBGRG00000013846(FOXM1);ENSBGRG00000015008(GATA6);ENSBGRG00000016959(CDK6);ENSBGRG00000017273(CRLF3);ENSBGRG00000017767(MYOCD);ENSBGRG00000019398(TGFB1);ENSBGRG0000…
Biological Process	GO:0003272	endocardial cushion formation	3	15	0.0185558	0.131883	ENSBGRG00000000802(HEYL);ENSBGRG00000003859(SNAI1);ENSBGRG00000019828(TMEM100)
Biological Process	GO:0010894	negative regulation of steroid biosynthetic process	3	15	0.0185558	0.131883	ENSBGRG00000003859(SNAI1);ENSBGRG00000007486(BMP2);ENSBGRG00000010766(INSIG1)
Biological Process	GO:0030810	positive regulation of nucleotide biosynthetic process	3	15	0.0185558	0.131883	ENSBGRG00000004423(NOS3);ENSBGRG00000018281(ADRB2);ENSBGRG00000024242(ADORA2B)
Biological Process	GO:0035988	chondrocyte proliferation	3	15	0.0185558	0.131883	ENSBGRG00000012532(MMP16);ENSBGRG00000014320(STC1);ENSBGRG00000022643(SMAD7)
Biological Process	GO:0045655	regulation of monocyte differentiation	3	15	0.0185558	0.131883	ENSBGRG00000000298(CD4);ENSBGRG00000006525(DCSTAMP);ENSBGRG00000016959(CDK6)
Biological Process	GO:0045939	negative regulation of steroid metabolic process	3	15	0.0185558	0.131883	ENSBGRG00000003859(SNAI1);ENSBGRG00000007486(BMP2);ENSBGRG00000010766(INSIG1)
Biological Process	GO:0070233	negative regulation of T cell apoptotic process	3	15	0.0185558	0.131883	ENSBGRG00000009388(HIF1A);ENSBGRG00000012224(IDO1);ENSBGRG00000018364(GPAM)
Biological Process	GO:0097242	beta-amyloid clearance	3	15	0.0185558	0.131883	ENSBGRG00000005861(LDLR);ENSBGRG00000014737(C5AR1);ENSBGRG00000017767(MYOCD)
Biological Process	GO:1900373	positive regulation of purine nucleotide biosynthetic process	3	15	0.0185558	0.131883	ENSBGRG00000004423(NOS3);ENSBGRG00000018281(ADRB2);ENSBGRG00000024242(ADORA2B)
Biological Process	GO:1903204	negative regulation of oxidative stress-induced neuron death	3	15	0.0185558	0.131883	ENSBGRG00000000461(NR4A3);ENSBGRG00000004375(SLC7A11);ENSBGRG00000009388(HIF1A)
Biological Process	GO:0051251	positive regulation of lymphocyte activation	13	175	0.0186309	0.13224	ENSBGRG00000000274(SLAMF1);ENSBGRG00000000298(CD4);ENSBGRG00000002311(CD80);ENSBGRG00000007491(EPHB6);ENSBGRG00000015313(ADAM8);ENSBGRG00000018364(GPAM);ENSBGRG00000019169(-);ENSBGRG00000019171(TBX21);ENSBGRG00000019398(TGFB1);ENSBGRG00000020168(CD5);ENSBGRG00000022607(CD3e);ENSBGRG00000022665(RASAL3);ENSBGRG00000024386(HES1)
Biological Process	GO:0014070	response to organic cyclic compound	24	393	0.0187624	0.132995	ENSBGRG00000000461(NR4A3);ENSBGRG00000000802(HEYL);ENSBGRG00000002228(IGFBP5);ENSBGRG00000002275(P2RY11);ENSBGRG00000004375(SLC7A11);ENSBGRG00000005034(P2RX3);ENSBGRG00000005634(P2RY6);ENSBGRG00000006725(ZC3H12A);ENSBGRG00000007486(BMP2);ENSBGRG00000009273(CRY2);ENSBGRG00000009634(RBFOX2);ENSBGRG00000009802(GRIN1);ENSBGRG00000010171(SERPINB9);ENSBGRG00000010766(INSIG1);ENSBGRG00000014254(CYP1B1);…
Biological Process	GO:0006811	ion transport	54	1049	0.0188863	0.133694	ENSBGRG00000000298(CD4);ENSBGRG00000000438(GPR35);ENSBGRG00000001497(SLC44A1);ENSBGRG00000001743(KCNH8);ENSBGRG00000002473(LRRC8C);ENSBGRG00000003093(PDGFB);ENSBGRG00000003175(KCNA3);ENSBGRG00000004091(CEBPB);ENSBGRG00000004375(SLC7A11);ENSBGRG00000004789(PML);ENSBGRG00000005034(P2RX3);ENSBGRG00000005634(P2RY6);ENSBGRG00000005785(SLC24A3);ENSBGRG00000005861(LDLR);ENSBGRG00000006751(SLC7A1);ENSBGR…
Biological Process	GO:0002526	acute inflammatory response	6	55	0.0190697	0.134453	ENSBGRG00000007491(EPHB6);ENSBGRG00000008735(FUT7);ENSBGRG00000014502(NLRP3);ENSBGRG00000015313(ADAM8);ENSBGRG00000018529(C4BPA);ENSBGRG00000021585(TRPV1)
Biological Process	GO:0019218	regulation of steroid metabolic process	6	55	0.0190697	0.134453	ENSBGRG00000003859(SNAI1);ENSBGRG00000004094(EGR1);ENSBGRG00000005861(LDLR);ENSBGRG00000007486(BMP2);ENSBGRG00000010766(INSIG1);ENSBGRG00000016457(FGFR4)
Biological Process	GO:0036473	cell death in response to oxidative stress	6	55	0.0190697	0.134453	ENSBGRG00000000461(NR4A3);ENSBGRG00000004375(SLC7A11);ENSBGRG00000004789(PML);ENSBGRG00000009388(HIF1A);ENSBGRG00000014254(CYP1B1);ENSBGRG00000025872(GPR37L1)
Biological Process	GO:0051216	cartilage development	11	139	0.0191932	0.134523	ENSBGRG00000002408(FRZB);ENSBGRG00000003859(SNAI1);ENSBGRG00000007486(BMP2);ENSBGRG00000009388(HIF1A);ENSBGRG00000014320(STC1);ENSBGRG00000019137(COL11A2);ENSBGRG00000019398(TGFB1);ENSBGRG00000020259(-);ENSBGRG00000022643(SMAD7);ENSBGRG00000024189(HYAL2);ENSBGRG00000024422(COL2A1)
Biological Process	GO:0033238	regulation of cellular amine metabolic process	4	27	0.0192321	0.134523	ENSBGRG00000004375(SLC7A11);ENSBGRG00000005861(LDLR);ENSBGRG00000007951(NR4A2);ENSBGRG00000009642(CACNA1A)
Biological Process	GO:0042304	regulation of fatty acid biosynthetic process	4	27	0.0192321	0.134523	ENSBGRG00000010766(INSIG1);ENSBGRG00000012849(SLC45A3);ENSBGRG00000014770(TRIB3);ENSBGRG00000019509(ELOVL5)
Biological Process	GO:0046460	neutral lipid biosynthetic process	4	27	0.0192321	0.134523	ENSBGRG00000005861(LDLR);ENSBGRG00000016878(MOGAT1);ENSBGRG00000018364(GPAM);ENSBGRG00000020700(-)
Biological Process	GO:0046463	acylglycerol biosynthetic process	4	27	0.0192321	0.134523	ENSBGRG00000005861(LDLR);ENSBGRG00000016878(MOGAT1);ENSBGRG00000018364(GPAM);ENSBGRG00000020700(-)
Biological Process	GO:0050798	activated T cell proliferation	4	27	0.0192321	0.134523	ENSBGRG00000000274(SLAMF1);ENSBGRG00000007491(EPHB6);ENSBGRG00000012224(IDO1);ENSBGRG00000018364(GPAM)
Biological Process	GO:0007612	learning	8	87	0.0192894	0.134746	ENSBGRG00000004375(SLC7A11);ENSBGRG00000005411(TNR);ENSBGRG00000009388(HIF1A);ENSBGRG00000009802(GRIN1);ENSBGRG00000011238(JPH4);ENSBGRG00000011598(HRH2);ENSBGRG00000013420(SORCS3);ENSBGRG00000026320(BTG2)
Biological Process	GO:0002819	regulation of adaptive immune response	9	104	0.0194093	0.135404	ENSBGRG00000000274(SLAMF1);ENSBGRG00000000298(CD4);ENSBGRG00000005024(IL1RL1);ENSBGRG00000006725(ZC3H12A);ENSBGRG00000008735(FUT7);ENSBGRG00000015611(RSAD2);ENSBGRG00000018529(C4BPA);ENSBGRG00000019171(TBX21);ENSBGRG00000022643(SMAD7)
Biological Process	GO:0007399	nervous system development	67	1349	0.0195368	0.135483	ENSBGRG00000000197(EPHA3);ENSBGRG00000000280(ADARB1);ENSBGRG00000000461(NR4A3);ENSBGRG00000000513(MYCL);ENSBGRG00000000802(HEYL);ENSBGRG00000001375(CLSTN2);ENSBGRG00000001407(CELSR1);ENSBGRG00000002035(KLF4);ENSBGRG00000002579(FAIM2);ENSBGRG00000002639(SPOCK1);ENSBGRG00000003150(EPHB1);ENSBGRG00000003666(WEE1);ENSBGRG00000003864(HOXC10);ENSBGRG00000004091(CEBPB);ENSBGRG00000004375(SLC7A11);ENSBGR…
Biological Process	GO:0044249	cellular biosynthetic process	177	4006	0.0195825	0.135483	ENSBGRG00000000285(CIART);ENSBGRG00000000298(CD4);ENSBGRG00000000461(NR4A3);ENSBGRG00000000502(CD244);ENSBGRG00000000513(MYCL);ENSBGRG00000000523(NR4A1);ENSBGRG00000000802(HEYL);ENSBGRG00000001079(TRIM14);ENSBGRG00000001126(TCF7);ENSBGRG00000001403(MAP6D1);ENSBGRG00000001762(STAT4);ENSBGRG00000001800(-);ENSBGRG00000002007(ELOVL6);ENSBGRG00000002035(KLF4);ENSBGRG00000002072(hoxA10);ENSBGRG00000002…
Biological Process	GO:0010557	positive regulation of macromolecule biosynthetic process	64	1280	0.0196085	0.135483	ENSBGRG00000000298(CD4);ENSBGRG00000000461(NR4A3);ENSBGRG00000000523(NR4A1);ENSBGRG00000000802(HEYL);ENSBGRG00000001079(TRIM14);ENSBGRG00000001762(STAT4);ENSBGRG00000002035(KLF4);ENSBGRG00000003093(PDGFB);ENSBGRG00000003739(ETS2);ENSBGRG00000003859(SNAI1);ENSBGRG00000003864(HOXC10);ENSBGRG00000004091(CEBPB);ENSBGRG00000004094(EGR1);ENSBGRG00000005082(NPNT);ENSBGRG00000005757(ABRA);ENSBGRG00000005…
Biological Process	GO:0098771	inorganic ion homeostasis	23	374	0.0196276	0.135483	ENSBGRG00000000438(GPR35);ENSBGRG00000000748(GNA15);ENSBGRG00000003210(TMTC2);ENSBGRG00000004789(PML);ENSBGRG00000005785(SLC24A3);ENSBGRG00000006261(CD52);ENSBGRG00000007653(ALAS2);ENSBGRG00000009388(HIF1A);ENSBGRG00000009642(CACNA1A);ENSBGRG00000009802(GRIN1);ENSBGRG00000010384(SLC30A3);ENSBGRG00000010659(UBASH3B);ENSBGRG00000014320(STC1);ENSBGRG00000014366(MS4A1);ENSBGRG00000014482(GRIN2C);ENSB…
Biological Process	GO:0072080	nephron tubule development	7	71	0.0196934	0.135483	ENSBGRG00000000802(HEYL);ENSBGRG00000005082(NPNT);ENSBGRG00000007486(BMP2);ENSBGRG00000008113(PGF);ENSBGRG00000008878(ADAMTS16);ENSBGRG00000022889(PROM1);ENSBGRG00000024386(HES1)
Biological Process	GO:0034599	cellular response to oxidative stress	12	158	0.0199026	0.135483	ENSBGRG00000000461(NR4A3);ENSBGRG00000004375(SLC7A11);ENSBGRG00000004423(NOS3);ENSBGRG00000004789(PML);ENSBGRG00000006725(ZC3H12A);ENSBGRG00000007951(NR4A2);ENSBGRG00000009096(FOS);ENSBGRG00000009388(HIF1A);ENSBGRG00000014254(CYP1B1);ENSBGRG00000020410(RHOB);ENSBGRG00000024565(JUN);ENSBGRG00000025872(GPR37L1)
Biological Process	GO:0003205	cardiac chamber development	10	122	0.0200168	0.135483	ENSBGRG00000000068(ADAMTS1);ENSBGRG00000000802(HEYL);ENSBGRG00000005178(PRDM1);ENSBGRG00000009388(HIF1A);ENSBGRG00000013926(TMEM65);ENSBGRG00000015008(GATA6);ENSBGRG00000017767(MYOCD);ENSBGRG00000019398(TGFB1);ENSBGRG00000022643(SMAD7);ENSBGRG00000024386(HES1)
Biological Process	GO:0032496	response to lipopolysaccharide	11	140	0.0201321	0.135483	ENSBGRG00000004091(CEBPB);ENSBGRG00000004313(NOCT);ENSBGRG00000006725(ZC3H12A);ENSBGRG00000011234(TRIB1);ENSBGRG00000012224(IDO1);ENSBGRG00000014502(NLRP3);ENSBGRG00000018779(ANKRD1);ENSBGRG00000024291(PTGER4);ENSBGRG00000024292(ZFP36);ENSBGRG00000025440(SERPINE1);MSTRG.3691(MRC1)
Biological Process	GO:1903708	positive regulation of hemopoiesis	11	140	0.0201321	0.135483	ENSBGRG00000000298(CD4);ENSBGRG00000006525(DCSTAMP);ENSBGRG00000008094(KLF10);ENSBGRG00000009096(FOS);ENSBGRG00000009388(HIF1A);ENSBGRG00000011234(TRIB1);ENSBGRG00000015313(ADAM8);ENSBGRG00000016212(ISG15);ENSBGRG00000019169(-);ENSBGRG00000019398(TGFB1);ENSBGRG00000024615(ETS1)
Biological Process	GO:0002524	hypersensitivity	2	6	0.0202392	0.135483	ENSBGRG00000007491(EPHB6);ENSBGRG00000008735(FUT7)
Biological Process	GO:0003307	regulation of Wnt signaling pathway involved in heart development	2	6	0.0202392	0.135483	ENSBGRG00000007486(BMP2);ENSBGRG00000017698(DKK1)
Biological Process	GO:0003308	negative regulation of Wnt signaling pathway involved in heart development	2	6	0.0202392	0.135483	ENSBGRG00000007486(BMP2);ENSBGRG00000017698(DKK1)
Biological Process	GO:0015809	arginine transport	2	6	0.0202392	0.135483	ENSBGRG00000006751(SLC7A1);ENSBGRG00000010347(SLC7A2)
Biological Process	GO:0019054	modulation by virus of host process	2	6	0.0202392	0.135483	ENSBGRG00000000298(CD4);ENSBGRG00000006725(ZC3H12A)
Biological Process	GO:0019367	fatty acid elongation, saturated fatty acid	2	6	0.0202392	0.135483	ENSBGRG00000002007(ELOVL6);ENSBGRG00000019509(ELOVL5)
Biological Process	GO:0021578	hindbrain maturation	2	6	0.0202392	0.135483	ENSBGRG00000009642(CACNA1A);ENSBGRG00000009802(GRIN1)
Biological Process	GO:0021626	central nervous system maturation	2	6	0.0202392	0.135483	ENSBGRG00000009642(CACNA1A);ENSBGRG00000009802(GRIN1)
Biological Process	GO:0030823	regulation of cGMP metabolic process	2	6	0.0202392	0.135483	ENSBGRG00000004423(NOS3);ENSBGRG00000024242(ADORA2B)
Biological Process	GO:0030826	regulation of cGMP biosynthetic process	2	6	0.0202392	0.135483	ENSBGRG00000004423(NOS3);ENSBGRG00000024242(ADORA2B)
Biological Process	GO:0031282	regulation of guanylate cyclase activity	2	6	0.0202392	0.135483	ENSBGRG00000004423(NOS3);ENSBGRG00000024242(ADORA2B)
Biological Process	GO:0033139	regulation of peptidyl-serine phosphorylation of STAT protein	2	6	0.0202392	0.135483	ENSBGRG00000008972(GADD45A);ENSBGRG00000024201(RET)
Biological Process	GO:0042482	positive regulation of odontogenesis	2	6	0.0202392	0.135483	ENSBGRG00000007486(BMP2);ENSBGRG00000019398(TGFB1)
Biological Process	GO:0044793	negative regulation by host of viral process	2	6	0.0202392	0.135483	ENSBGRG00000006725(ZC3H12A);ENSBGRG00000016322(PTX3)
Biological Process	GO:0048711	positive regulation of astrocyte differentiation	2	6	0.0202392	0.135483	ENSBGRG00000007486(BMP2);ENSBGRG00000024386(HES1)
Biological Process	GO:0051152	positive regulation of smooth muscle cell differentiation	2	6	0.0202392	0.135483	ENSBGRG00000001600(OLFM2);ENSBGRG00000017767(MYOCD)
Biological Process	GO:0060426	lung vasculature development	2	6	0.0202392	0.135483	ENSBGRG00000013160(ERRFI1);ENSBGRG00000016147(ID1)
Biological Process	GO:0072071	kidney interstitial fibroblast differentiation	2	6	0.0202392	0.135483	ENSBGRG00000021757(GPR4);ENSBGRG00000024386(HES1)
Biological Process	GO:0072141	renal interstitial fibroblast development	2	6	0.0202392	0.135483	ENSBGRG00000021757(GPR4);ENSBGRG00000024386(HES1)
Biological Process	GO:0090192	regulation of glomerulus development	2	6	0.0202392	0.135483	ENSBGRG00000003093(PDGFB);ENSBGRG00000024201(RET)
Biological Process	GO:0097049	motor neuron apoptotic process	2	6	0.0202392	0.135483	ENSBGRG00000000280(ADARB1);ENSBGRG00000000399(CRLF1)
Biological Process	GO:1904468	negative regulation of tumor necrosis factor secretion	2	6	0.0202392	0.135483	ENSBGRG00000005898(ARG2);ENSBGRG00000006725(ZC3H12A)
Biological Process	GO:2000323	negative regulation of glucocorticoid receptor signaling pathway	2	6	0.0202392	0.135483	ENSBGRG00000009273(CRY2);ENSBGRG00000026736(PER1)
Biological Process	GO:0042093	T-helper cell differentiation	5	41	0.0202864	0.135627	ENSBGRG00000000475(LY9);ENSBGRG00000006725(ZC3H12A);ENSBGRG00000019171(TBX21);ENSBGRG00000022643(SMAD7);ENSBGRG00000024291(PTGER4)
Biological Process	GO:0034097	response to cytokine	28	480	0.0204027	0.136232	ENSBGRG00000000298(CD4);ENSBGRG00000000438(GPR35);ENSBGRG00000001126(TCF7);ENSBGRG00000001762(STAT4);ENSBGRG00000002035(KLF4);ENSBGRG00000003093(PDGFB);ENSBGRG00000004094(EGR1);ENSBGRG00000004789(PML);ENSBGRG00000005082(NPNT);ENSBGRG00000006169(HK2);ENSBGRG00000006525(DCSTAMP);ENSBGRG00000006725(ZC3H12A);ENSBGRG00000007559(PARP14);ENSBGRG00000007726(SLC12A2);ENSBGRG00000009247(ZBP1);ENSBGRG000000…
Biological Process	GO:0045185	maintenance of protein location	6	56	0.0206832	0.137758	ENSBGRG00000000298(CD4);ENSBGRG00000004789(PML);ENSBGRG00000006169(HK2);ENSBGRG00000006565(FBN2);ENSBGRG00000010766(INSIG1);ENSBGRG00000020026(HSPA5)
Biological Process	GO:0051817	modification of morphology or physiology of other organism involved in symbiotic interaction	6	56	0.0206832	0.137758	ENSBGRG00000000298(CD4);ENSBGRG00000006725(ZC3H12A);ENSBGRG00000010171(SERPINB9);ENSBGRG00000016322(PTX3);ENSBGRG00000024189(HYAL2);ENSBGRG00000024565(JUN)
Biological Process	GO:0051247	positive regulation of protein metabolic process	53	1032	0.0207398	0.137961	ENSBGRG00000000274(SLAMF1);ENSBGRG00000000298(CD4);ENSBGRG00000000399(CRLF1);ENSBGRG00000002035(KLF4);ENSBGRG00000002311(CD80);ENSBGRG00000003093(PDGFB);ENSBGRG00000003825(PLK3);ENSBGRG00000004094(EGR1);ENSBGRG00000004789(PML);ENSBGRG00000005082(NPNT);ENSBGRG00000005634(P2RY6);ENSBGRG00000006081(RASSF2);ENSBGRG00000006260(-);ENSBGRG00000006397(ARRDC3);ENSBGRG00000006433(BMPER);ENSBGRG00000006725(…
Biological Process	GO:0001934	positive regulation of protein phosphorylation	33	588	0.0208517	0.138532	ENSBGRG00000000274(SLAMF1);ENSBGRG00000000298(CD4);ENSBGRG00000000399(CRLF1);ENSBGRG00000002311(CD80);ENSBGRG00000003093(PDGFB);ENSBGRG00000005082(NPNT);ENSBGRG00000005634(P2RY6);ENSBGRG00000006081(RASSF2);ENSBGRG00000006260(-);ENSBGRG00000006433(BMPER);ENSBGRG00000006725(ZC3H12A);ENSBGRG00000007486(BMP2);ENSBGRG00000007559(PARP14);ENSBGRG00000007895(PRKAG2);ENSBGRG00000008397(MID1);ENSBGRG000000…
Biological Process	GO:0051960	regulation of nervous system development	31	545	0.0208944	0.138642	ENSBGRG00000000197(EPHA3);ENSBGRG00000000513(MYCL);ENSBGRG00000000802(HEYL);ENSBGRG00000001375(CLSTN2);ENSBGRG00000001407(CELSR1);ENSBGRG00000002035(KLF4);ENSBGRG00000002639(SPOCK1);ENSBGRG00000003150(EPHB1);ENSBGRG00000004375(SLC7A11);ENSBGRG00000004392(COLQ);ENSBGRG00000005411(TNR);ENSBGRG00000006606(RIMS2);ENSBGRG00000007486(BMP2);ENSBGRG00000008623(METRN);ENSBGRG00000008962(PTPRF);ENSBGRG0000…
Biological Process	GO:0001558	regulation of cell growth	15	216	0.0210134	0.139256	ENSBGRG00000002228(IGFBP5);ENSBGRG00000002408(FRZB);ENSBGRG00000004789(PML);ENSBGRG00000005411(TNR);ENSBGRG00000006525(DCSTAMP);ENSBGRG00000006606(RIMS2);ENSBGRG00000009758(GJA1);ENSBGRG00000017273(CRLF3);ENSBGRG00000017767(MYOCD);ENSBGRG00000019398(TGFB1);ENSBGRG00000019860(TNK1);ENSBGRG00000022643(SMAD7);ENSBGRG00000022649(SYT4);ENSBGRG00000023318(KIAA0319);ENSBGRG00000024189(HYAL2)
Biological Process	GO:0007179	transforming growth factor beta receptor signaling pathway	10	123	0.021064	0.13927	ENSBGRG00000004789(PML);ENSBGRG00000005082(NPNT);ENSBGRG00000006565(FBN2);ENSBGRG00000009096(FOS);ENSBGRG00000011030(HPGD);ENSBGRG00000017767(MYOCD);ENSBGRG00000019398(TGFB1);ENSBGRG00000020026(HSPA5);ENSBGRG00000022643(SMAD7);ENSBGRG00000024565(JUN)
Biological Process	GO:0051480	regulation of cytosolic calcium ion concentration	11	141	0.0211044	0.13927	ENSBGRG00000000438(GPR35);ENSBGRG00000000748(GNA15);ENSBGRG00000004789(PML);ENSBGRG00000006261(CD52);ENSBGRG00000009642(CACNA1A);ENSBGRG00000009802(GRIN1);ENSBGRG00000010659(UBASH3B);ENSBGRG00000014366(MS4A1);ENSBGRG00000014482(GRIN2C);ENSBGRG00000021585(TRPV1);ENSBGRG00000021624(GRIN2D)
Biological Process	GO:0035821	modification of morphology or physiology of other organism	7	72	0.0211128	0.13927	ENSBGRG00000000298(CD4);ENSBGRG00000006725(ZC3H12A);ENSBGRG00000010171(SERPINB9);ENSBGRG00000016322(PTX3);ENSBGRG00000022450(PRF1);ENSBGRG00000024189(HYAL2);ENSBGRG00000024565(JUN)
Biological Process	GO:0060485	mesenchyme development	13	178	0.0211207	0.13927	ENSBGRG00000000802(HEYL);ENSBGRG00000001132(BNC2);ENSBGRG00000002408(FRZB);ENSBGRG00000003859(SNAI1);ENSBGRG00000007486(BMP2);ENSBGRG00000007501(AKNA);ENSBGRG00000009388(HIF1A);ENSBGRG00000019398(TGFB1);ENSBGRG00000019828(TMEM100);ENSBGRG00000020314(EDNRB);ENSBGRG00000022643(SMAD7);ENSBGRG00000024201(RET);ENSBGRG00000024386(HES1)
Biological Process	GO:0051100	negative regulation of binding	9	106	0.0216952	0.142378	ENSBGRG00000001314(ITGA4);ENSBGRG00000003093(PDGFB);ENSBGRG00000008962(PTPRF);ENSBGRG00000016147(ID1);ENSBGRG00000017698(DKK1);ENSBGRG00000017930(HEY1);ENSBGRG00000018281(ADRB2);ENSBGRG00000024565(JUN);ENSBGRG00000024887(NES)
Biological Process	GO:0046850	regulation of bone remodeling	4	28	0.0217691	0.142378	ENSBGRG00000006525(DCSTAMP);ENSBGRG00000009758(GJA1);ENSBGRG00000010659(UBASH3B);ENSBGRG00000015313(ADAM8)
Biological Process	GO:0048010	vascular endothelial growth factor receptor signaling pathway	4	28	0.0217691	0.142378	ENSBGRG00000009388(HIF1A);ENSBGRG00000017664(PRKD2);ENSBGRG00000021867(PRKCB);ENSBGRG00000026263(TMEM204)
Biological Process	GO:0090101	negative regulation of transmembrane receptor protein serine/threonine kinase signaling pathway	8	89	0.0218192	0.142378	ENSBGRG00000006433(BMPER);ENSBGRG00000006565(FBN2);ENSBGRG00000017698(DKK1);ENSBGRG00000020026(HSPA5);ENSBGRG00000020668(FST);ENSBGRG00000022643(SMAD7);MSTRG.1997(DACT2);MSTRG.1998(DACT2)
Biological Process	GO:0018108	peptidyl-tyrosine phosphorylation	14	198	0.0220057	0.142378	ENSBGRG00000000197(EPHA3);ENSBGRG00000000298(CD4);ENSBGRG00000000399(CRLF1);ENSBGRG00000002311(CD80);ENSBGRG00000003093(PDGFB);ENSBGRG00000003666(WEE1);ENSBGRG00000007559(PARP14);ENSBGRG00000013160(ERRFI1);ENSBGRG00000013247(NEDD9);ENSBGRG00000016457(FGFR4);ENSBGRG00000021013(CD40);ENSBGRG00000023091(BST1);ENSBGRG00000024189(HYAL2);ENSBGRG00000024386(HES1)
Biological Process	GO:0045596	negative regulation of cell differentiation	27	462	0.0220406	0.142378	ENSBGRG00000002228(IGFBP5);ENSBGRG00000002408(FRZB);ENSBGRG00000002639(SPOCK1);ENSBGRG00000003150(EPHB1);ENSBGRG00000003859(SNAI1);ENSBGRG00000004313(NOCT);ENSBGRG00000005411(TNR);ENSBGRG00000006725(ZC3H12A);ENSBGRG00000007486(BMP2);ENSBGRG00000010659(UBASH3B);ENSBGRG00000010766(INSIG1);ENSBGRG00000011234(TRIB1);ENSBGRG00000011590(NRARP);ENSBGRG00000014770(TRIB3);ENSBGRG00000016147(ID1);ENSBGRG00…
Biological Process	GO:0010810	regulation of cell-substrate adhesion	11	142	0.0221108	0.142378	ENSBGRG00000000197(EPHA3);ENSBGRG00000000776(CCDC80);ENSBGRG00000002639(SPOCK1);ENSBGRG00000005082(NPNT);ENSBGRG00000006441(RAC2);ENSBGRG00000010677(VIT);ENSBGRG00000013247(NEDD9);ENSBGRG00000016959(CDK6);ENSBGRG00000023091(BST1);ENSBGRG00000025440(SERPINE1);MSTRG.33557(ARHGAP6)
Biological Process	GO:0048864	stem cell development	11	142	0.0221108	0.142378	ENSBGRG00000000802(HEYL);ENSBGRG00000003859(SNAI1);ENSBGRG00000007486(BMP2);ENSBGRG00000007501(AKNA);ENSBGRG00000009388(HIF1A);ENSBGRG00000019398(TGFB1);ENSBGRG00000019828(TMEM100);ENSBGRG00000020314(EDNRB);ENSBGRG00000022643(SMAD7);ENSBGRG00000024201(RET);ENSBGRG00000024386(HES1)
Biological Process	GO:0030595	leukocyte chemotaxis	10	124	0.0221505	0.142378	ENSBGRG00000000274(SLAMF1);ENSBGRG00000003093(PDGFB);ENSBGRG00000006441(RAC2);ENSBGRG00000007726(SLC12A2);ENSBGRG00000010151(MOSPD2);ENSBGRG00000014737(C5AR1);ENSBGRG00000015313(ADAM8);ENSBGRG00000020314(EDNRB);ENSBGRG00000023091(BST1);ENSBGRG00000025440(SERPINE1)
Biological Process	GO:0007274	neuromuscular synaptic transmission	3	16	0.022194	0.142378	ENSBGRG00000000280(ADARB1);ENSBGRG00000005034(P2RX3);ENSBGRG00000009642(CACNA1A)
Biological Process	GO:0010447	response to acidic pH	3	16	0.022194	0.142378	ENSBGRG00000021585(TRPV1);ENSBGRG00000021757(GPR4);ENSBGRG00000023741(SLC38A3)
Biological Process	GO:0031295	T cell costimulation	3	16	0.022194	0.142378	ENSBGRG00000002311(CD80);ENSBGRG00000007491(EPHB6);ENSBGRG00000020168(CD5)
Biological Process	GO:0032692	negative regulation of interleukin-1 production	3	16	0.022194	0.142378	ENSBGRG00000004789(PML);ENSBGRG00000006725(ZC3H12A);ENSBGRG00000014502(NLRP3)
Biological Process	GO:0033622	integrin activation	3	16	0.022194	0.142378	ENSBGRG00000003978(SELP);ENSBGRG00000020091(RASIP1);ENSBGRG00000024291(PTGER4)
Biological Process	GO:0034367	macromolecular complex remodeling	3	16	0.022194	0.142378	ENSBGRG00000005883(LPL);ENSBGRG00000019666(PLTP);ENSBGRG00000023098(LIPG)
Biological Process	GO:0034368	protein-lipid complex remodeling	3	16	0.022194	0.142378	ENSBGRG00000005883(LPL);ENSBGRG00000019666(PLTP);ENSBGRG00000023098(LIPG)
Biological Process	GO:0034369	plasma lipoprotein particle remodeling	3	16	0.022194	0.142378	ENSBGRG00000005883(LPL);ENSBGRG00000019666(PLTP);ENSBGRG00000023098(LIPG)
Biological Process	GO:0035743	CD4-positive, alpha-beta T cell cytokine production	3	16	0.022194	0.142378	ENSBGRG00000000274(SLAMF1);ENSBGRG00000015611(RSAD2);ENSBGRG00000019171(TBX21)
Biological Process	GO:0046639	negative regulation of alpha-beta T cell differentiation	3	16	0.022194	0.142378	ENSBGRG00000006725(ZC3H12A);ENSBGRG00000019171(TBX21);ENSBGRG00000022643(SMAD7)
Biological Process	GO:0060575	intestinal epithelial cell differentiation	3	16	0.022194	0.142378	ENSBGRG00000005178(PRDM1);ENSBGRG00000009388(HIF1A);ENSBGRG00000015008(GATA6)
Biological Process	GO:1900745	positive regulation of p38MAPK cascade	3	16	0.022194	0.142378	ENSBGRG00000006725(ZC3H12A);ENSBGRG00000007486(BMP2);ENSBGRG00000008972(GADD45A)
Biological Process	GO:0048863	stem cell differentiation	16	237	0.0222088	0.142378	ENSBGRG00000000802(HEYL);ENSBGRG00000002408(FRZB);ENSBGRG00000003150(EPHB1);ENSBGRG00000003859(SNAI1);ENSBGRG00000007486(BMP2);ENSBGRG00000007501(AKNA);ENSBGRG00000009388(HIF1A);ENSBGRG00000015008(GATA6);ENSBGRG00000017767(MYOCD);ENSBGRG00000018299(ZNF281);ENSBGRG00000019398(TGFB1);ENSBGRG00000019828(TMEM100);ENSBGRG00000020314(EDNRB);ENSBGRG00000022643(SMAD7);ENSBGRG00000024201(RET);ENSBGRG00000…
Biological Process	GO:0002294	CD4-positive, alpha-beta T cell differentiation involved in immune response	5	42	0.022318	0.142378	ENSBGRG00000000475(LY9);ENSBGRG00000006725(ZC3H12A);ENSBGRG00000019171(TBX21);ENSBGRG00000022643(SMAD7);ENSBGRG00000024291(PTGER4)
Biological Process	GO:0002709	regulation of T cell mediated immunity	5	42	0.022318	0.142378	ENSBGRG00000000274(SLAMF1);ENSBGRG00000008735(FUT7);ENSBGRG00000015611(RSAD2);ENSBGRG00000019171(TBX21);ENSBGRG00000022643(SMAD7)
Biological Process	GO:0032722	positive regulation of chemokine production	5	42	0.022318	0.142378	ENSBGRG00000004094(EGR1);ENSBGRG00000005024(IL1RL1);ENSBGRG00000005883(LPL);ENSBGRG00000019181(TLR7);ENSBGRG00000024242(ADORA2B)
Biological Process	GO:0060389	pathway-restricted SMAD protein phosphorylation	5	42	0.022318	0.142378	ENSBGRG00000006433(BMPER);ENSBGRG00000007486(BMP2);ENSBGRG00000017698(DKK1);ENSBGRG00000019398(TGFB1);ENSBGRG00000022643(SMAD7)
Biological Process	GO:0071347	cellular response to interleukin-1	5	42	0.022318	0.142378	ENSBGRG00000004094(EGR1);ENSBGRG00000006725(ZC3H12A);ENSBGRG00000009388(HIF1A);ENSBGRG00000018779(ANKRD1);ENSBGRG00000024189(HYAL2)
Biological Process	GO:0001889	liver development	6	57	0.0223868	0.142473	ENSBGRG00000002408(FRZB);ENSBGRG00000004091(CEBPB);ENSBGRG00000015008(GATA6);ENSBGRG00000016208(LSR);ENSBGRG00000024386(HES1);ENSBGRG00000024565(JUN)
Biological Process	GO:1990266	neutrophil migration	6	57	0.0223868	0.142473	ENSBGRG00000006441(RAC2);ENSBGRG00000008735(FUT7);ENSBGRG00000010151(MOSPD2);ENSBGRG00000014737(C5AR1);ENSBGRG00000015313(ADAM8);ENSBGRG00000023091(BST1)
Biological Process	GO:0006165	nucleoside diphosphate phosphorylation	7	74	0.0241619	0.152254	ENSBGRG00000006169(HK2);ENSBGRG00000007895(PRKAG2);ENSBGRG00000009388(HIF1A);ENSBGRG00000015381(AK8);ENSBGRG00000015651(HK3);ENSBGRG00000015652(CMPK2);ENSBGRG00000024200(DDIT4)
Biological Process	GO:0051101	regulation of DNA binding	7	74	0.0241619	0.152254	ENSBGRG00000002035(KLF4);ENSBGRG00000016147(ID1);ENSBGRG00000017767(MYOCD);ENSBGRG00000017930(HEY1);ENSBGRG00000019398(TGFB1);ENSBGRG00000024386(HES1);ENSBGRG00000024565(JUN)
Biological Process	GO:0000302	response to reactive oxygen species	9	108	0.0241682	0.152254	ENSBGRG00000000461(NR4A3);ENSBGRG00000003825(PLK3);ENSBGRG00000004423(NOS3);ENSBGRG00000009096(FOS);ENSBGRG00000014254(CYP1B1);ENSBGRG00000020410(RHOB);ENSBGRG00000024189(HYAL2);ENSBGRG00000024565(JUN);ENSBGRG00000025872(GPR37L1)
Biological Process	GO:0030509	BMP signaling pathway	9	108	0.0241682	0.152254	ENSBGRG00000004094(EGR1);ENSBGRG00000006433(BMPER);ENSBGRG00000007486(BMP2);ENSBGRG00000010458(KCP);ENSBGRG00000016147(ID1);ENSBGRG00000019828(TMEM100);ENSBGRG00000020668(FST);ENSBGRG00000022643(SMAD7);ENSBGRG00000024386(HES1)
Biological Process	GO:0046328	regulation of JNK cascade	9	108	0.0241682	0.152254	ENSBGRG00000000274(SLAMF1);ENSBGRG00000003150(EPHB1);ENSBGRG00000006081(RASSF2);ENSBGRG00000008972(GADD45A);ENSBGRG00000009722(MAPK8IP1);ENSBGRG00000012738(SH3RF2);ENSBGRG00000017698(DKK1);ENSBGRG00000020259(-);ENSBGRG00000025864(MAP4K1)
Biological Process	GO:0030500	regulation of bone mineralization	6	58	0.0241824	0.152254	ENSBGRG00000006565(FBN2);ENSBGRG00000007486(BMP2);ENSBGRG00000009388(HIF1A);ENSBGRG00000009758(GJA1);ENSBGRG00000016212(ISG15);ENSBGRG00000018281(ADRB2)
Biological Process	GO:0032755	positive regulation of interleukin-6 production	6	58	0.0241824	0.152254	ENSBGRG00000005883(LPL);ENSBGRG00000012943(IL17D);ENSBGRG00000017350(IFIH1);ENSBGRG00000019181(TLR7);ENSBGRG00000024189(HYAL2);ENSBGRG00000024242(ADORA2B)
Biological Process	GO:0048644	muscle organ morphogenesis	6	58	0.0241824	0.152254	ENSBGRG00000000280(ADARB1);ENSBGRG00000007486(BMP2);ENSBGRG00000018779(ANKRD1);ENSBGRG00000019398(TGFB1);ENSBGRG00000022643(SMAD7);ENSBGRG00000025786(ARID5B)
Biological Process	GO:0050880	regulation of blood vessel size	6	58	0.0241824	0.152254	ENSBGRG00000004414(RGS2);ENSBGRG00000011598(HRH2);ENSBGRG00000018281(ADRB2);ENSBGRG00000020144(GRIP2);ENSBGRG00000020314(EDNRB);ENSBGRG00000024242(ADORA2B)
Biological Process	GO:1903530	regulation of secretion by cell	25	424	0.0244684	0.152988	ENSBGRG00000000274(SLAMF1);ENSBGRG00000000502(CD244);ENSBGRG00000004789(PML);ENSBGRG00000005024(IL1RL1);ENSBGRG00000005883(LPL);ENSBGRG00000005898(ARG2);ENSBGRG00000006441(RAC2);ENSBGRG00000006606(RIMS2);ENSBGRG00000006725(ZC3H12A);ENSBGRG00000009273(CRY2);ENSBGRG00000009388(HIF1A);ENSBGRG00000009642(CACNA1A);ENSBGRG00000009758(GJA1);ENSBGRG00000014502(NLRP3);ENSBGRG00000015611(RSAD2);ENSBGRG0000…
Biological Process	GO:0002287	alpha-beta T cell activation involved in immune response	5	43	0.0244771	0.152988	ENSBGRG00000000475(LY9);ENSBGRG00000006725(ZC3H12A);ENSBGRG00000019171(TBX21);ENSBGRG00000022643(SMAD7);ENSBGRG00000024291(PTGER4)
Biological Process	GO:0002293	alpha-beta T cell differentiation involved in immune response	5	43	0.0244771	0.152988	ENSBGRG00000000475(LY9);ENSBGRG00000006725(ZC3H12A);ENSBGRG00000019171(TBX21);ENSBGRG00000022643(SMAD7);ENSBGRG00000024291(PTGER4)
Biological Process	GO:0030225	macrophage differentiation	4	29	0.0245011	0.152988	ENSBGRG00000000298(CD4);ENSBGRG00000011234(TRIB1);ENSBGRG00000018528(-);ENSBGRG00000019398(TGFB1)
Biological Process	GO:0045744	negative regulation of G-protein coupled receptor protein signaling pathway	4	29	0.0245011	0.152988	ENSBGRG00000004414(RGS2);ENSBGRG00000006397(ARRDC3);ENSBGRG00000007898(APLN);ENSBGRG00000018281(ADRB2)
Biological Process	GO:0045843	negative regulation of striated muscle tissue development	4	29	0.0245011	0.152988	ENSBGRG00000003150(EPHB1);ENSBGRG00000007486(BMP2);ENSBGRG00000017698(DKK1);ENSBGRG00000017767(MYOCD)
Biological Process	GO:0071158	positive regulation of cell cycle arrest	4	29	0.0245011	0.152988	ENSBGRG00000004789(PML);ENSBGRG00000015008(GATA6);ENSBGRG00000017273(CRLF3);ENSBGRG00000019398(TGFB1)
Biological Process	GO:0003231	cardiac ventricle development	8	91	0.0245748	0.153267	ENSBGRG00000000802(HEYL);ENSBGRG00000005178(PRDM1);ENSBGRG00000009388(HIF1A);ENSBGRG00000013926(TMEM65);ENSBGRG00000017767(MYOCD);ENSBGRG00000019398(TGFB1);ENSBGRG00000022643(SMAD7);ENSBGRG00000024386(HES1)
Biological Process	GO:0018212	peptidyl-tyrosine modification	14	201	0.0246615	0.153626	ENSBGRG00000000197(EPHA3);ENSBGRG00000000298(CD4);ENSBGRG00000000399(CRLF1);ENSBGRG00000002311(CD80);ENSBGRG00000003093(PDGFB);ENSBGRG00000003666(WEE1);ENSBGRG00000007559(PARP14);ENSBGRG00000013160(ERRFI1);ENSBGRG00000013247(NEDD9);ENSBGRG00000016457(FGFR4);ENSBGRG00000021013(CD40);ENSBGRG00000023091(BST1);ENSBGRG00000024189(HYAL2);ENSBGRG00000024386(HES1)
Biological Process	GO:0009991	response to extracellular stimulus	17	260	0.0247554	0.15403	ENSBGRG00000004313(NOCT);ENSBGRG00000005883(LPL);ENSBGRG00000006169(HK2);ENSBGRG00000006725(ZC3H12A);ENSBGRG00000007951(NR4A2);ENSBGRG00000008094(KLF10);ENSBGRG00000009096(FOS);ENSBGRG00000009388(HIF1A);ENSBGRG00000012579(FOXO1);ENSBGRG00000017767(MYOCD);ENSBGRG00000018281(ADRB2);ENSBGRG00000020026(HSPA5);ENSBGRG00000020259(-);ENSBGRG00000021213(ATF3);ENSBGRG00000021585(TRPV1);ENSBGRG00000023741(…
Biological Process	GO:0040008	regulation of growth	22	362	0.0249128	0.154535	ENSBGRG00000002228(IGFBP5);ENSBGRG00000002408(FRZB);ENSBGRG00000004392(COLQ);ENSBGRG00000004789(PML);ENSBGRG00000005303(NPY1R);ENSBGRG00000005411(TNR);ENSBGRG00000006525(DCSTAMP);ENSBGRG00000006606(RIMS2);ENSBGRG00000009388(HIF1A);ENSBGRG00000009758(GJA1);ENSBGRG00000015008(GATA6);ENSBGRG00000017273(CRLF3);ENSBGRG00000017767(MYOCD);ENSBGRG00000018281(ADRB2);ENSBGRG00000018364(GPAM);ENSBGRG0000001…
Biological Process	GO:0010562	positive regulation of phosphorus metabolic process	36	662	0.0249241	0.154535	ENSBGRG00000000274(SLAMF1);ENSBGRG00000000298(CD4);ENSBGRG00000000399(CRLF1);ENSBGRG00000000502(CD244);ENSBGRG00000002311(CD80);ENSBGRG00000003093(PDGFB);ENSBGRG00000004423(NOS3);ENSBGRG00000005082(NPNT);ENSBGRG00000005634(P2RY6);ENSBGRG00000006081(RASSF2);ENSBGRG00000006260(-);ENSBGRG00000006433(BMPER);ENSBGRG00000006725(ZC3H12A);ENSBGRG00000007486(BMP2);ENSBGRG00000007559(PARP14);ENSBGRG0000000…
Biological Process	GO:0045937	positive regulation of phosphate metabolic process	36	662	0.0249241	0.154535	ENSBGRG00000000274(SLAMF1);ENSBGRG00000000298(CD4);ENSBGRG00000000399(CRLF1);ENSBGRG00000000502(CD244);ENSBGRG00000002311(CD80);ENSBGRG00000003093(PDGFB);ENSBGRG00000004423(NOS3);ENSBGRG00000005082(NPNT);ENSBGRG00000005634(P2RY6);ENSBGRG00000006081(RASSF2);ENSBGRG00000006260(-);ENSBGRG00000006433(BMPER);ENSBGRG00000006725(ZC3H12A);ENSBGRG00000007486(BMP2);ENSBGRG00000007559(PARP14);ENSBGRG0000000…
Biological Process	GO:0006816	calcium ion transport	16	241	0.025473	0.157596	ENSBGRG00000000298(CD4);ENSBGRG00000000438(GPR35);ENSBGRG00000003093(PDGFB);ENSBGRG00000004789(PML);ENSBGRG00000005785(SLC24A3);ENSBGRG00000009642(CACNA1A);ENSBGRG00000009802(GRIN1);ENSBGRG00000010659(UBASH3B);ENSBGRG00000011238(JPH4);ENSBGRG00000014320(STC1);ENSBGRG00000014366(MS4A1);ENSBGRG00000014482(GRIN2C);ENSBGRG00000018056(CACNG4);ENSBGRG00000021585(TRPV1);ENSBGRG00000021624(GRIN2D);ENSBGR…
Biological Process	GO:0043406	positive regulation of MAP kinase activity	9	109	0.0254772	0.157596	ENSBGRG00000003093(PDGFB);ENSBGRG00000006260(-);ENSBGRG00000007486(BMP2);ENSBGRG00000015313(ADAM8);ENSBGRG00000017698(DKK1);ENSBGRG00000021013(CD40);ENSBGRG00000024201(RET);ENSBGRG00000024475(IQGAP3);ENSBGRG00000025864(MAP4K1)
Biological Process	GO:0061564	axon development	18	281	0.0255123	0.157628	ENSBGRG00000000280(ADARB1);ENSBGRG00000000461(NR4A3);ENSBGRG00000002035(KLF4);ENSBGRG00000003150(EPHB1);ENSBGRG00000004856(MATN2);ENSBGRG00000005411(TNR);ENSBGRG00000007951(NR4A2);ENSBGRG00000008623(METRN);ENSBGRG00000008962(PTPRF);ENSBGRG00000009642(CACNA1A);ENSBGRG00000009802(GRIN1);ENSBGRG00000018765(TSKU);ENSBGRG00000022068(-);ENSBGRG00000022844(UNC5B);ENSBGRG00000023318(KIAA0319);ENSBGRG0000…
Biological Process	GO:0002703	regulation of leukocyte mediated immunity	10	127	0.0256538	0.158318	ENSBGRG00000000274(SLAMF1);ENSBGRG00000006441(RAC2);ENSBGRG00000008679(CLNK);ENSBGRG00000008735(FUT7);ENSBGRG00000010171(SERPINB9);ENSBGRG00000015611(RSAD2);ENSBGRG00000018529(C4BPA);ENSBGRG00000019171(TBX21);ENSBGRG00000022643(SMAD7);ENSBGRG00000024242(ADORA2B)
Biological Process	GO:0046939	nucleotide phosphorylation	7	75	0.0257944	0.158816	ENSBGRG00000006169(HK2);ENSBGRG00000007895(PRKAG2);ENSBGRG00000009388(HIF1A);ENSBGRG00000015381(AK8);ENSBGRG00000015651(HK3);ENSBGRG00000015652(CMPK2);ENSBGRG00000024200(DDIT4)
Biological Process	GO:0061326	renal tubule development	7	75	0.0257944	0.158816	ENSBGRG00000000802(HEYL);ENSBGRG00000005082(NPNT);ENSBGRG00000007486(BMP2);ENSBGRG00000008113(PGF);ENSBGRG00000008878(ADAMTS16);ENSBGRG00000022889(PROM1);ENSBGRG00000024386(HES1)
Biological Process	GO:0019217	regulation of fatty acid metabolic process	6	59	0.0260718	0.159226	ENSBGRG00000000461(NR4A3);ENSBGRG00000007895(PRKAG2);ENSBGRG00000010766(INSIG1);ENSBGRG00000012849(SLC45A3);ENSBGRG00000014770(TRIB3);ENSBGRG00000019509(ELOVL5)
Biological Process	GO:0035150	regulation of tube size	6	59	0.0260718	0.159226	ENSBGRG00000004414(RGS2);ENSBGRG00000011598(HRH2);ENSBGRG00000018281(ADRB2);ENSBGRG00000020144(GRIP2);ENSBGRG00000020314(EDNRB);ENSBGRG00000024242(ADORA2B)
Biological Process	GO:0051963	regulation of synapse assembly	6	59	0.0260718	0.159226	ENSBGRG00000001375(CLSTN2);ENSBGRG00000003150(EPHB1);ENSBGRG00000004375(SLC7A11);ENSBGRG00000004392(COLQ);ENSBGRG00000009802(GRIN1);ENSBGRG00000023800(LRRN1)
Biological Process	GO:0061008	hepaticobiliary system development	6	59	0.0260718	0.159226	ENSBGRG00000002408(FRZB);ENSBGRG00000004091(CEBPB);ENSBGRG00000015008(GATA6);ENSBGRG00000016208(LSR);ENSBGRG00000024386(HES1);ENSBGRG00000024565(JUN)
Biological Process	GO:0002719	negative regulation of cytokine production involved in immune response	3	17	0.0261918	0.159226	ENSBGRG00000000274(SLAMF1);ENSBGRG00000019171(TBX21);ENSBGRG00000022643(SMAD7)
Biological Process	GO:0031294	lymphocyte costimulation	3	17	0.0261918	0.159226	ENSBGRG00000002311(CD80);ENSBGRG00000007491(EPHB6);ENSBGRG00000020168(CD5)
Biological Process	GO:0034405	response to fluid shear stress	3	17	0.0261918	0.159226	ENSBGRG00000002035(KLF4);ENSBGRG00000004423(NOS3);ENSBGRG00000022643(SMAD7)
Biological Process	GO:0036003	positive regulation of transcription from RNA polymerase II promoter in response to stress	3	17	0.0261918	0.159226	ENSBGRG00000004091(CEBPB);ENSBGRG00000009388(HIF1A);ENSBGRG00000021213(ATF3)
Biological Process	GO:0071467	cellular response to pH	3	17	0.0261918	0.159226	ENSBGRG00000009758(GJA1);ENSBGRG00000021585(TRPV1);ENSBGRG00000023741(SLC38A3)
Biological Process	GO:0072012	glomerulus vasculature development	3	17	0.0261918	0.159226	ENSBGRG00000003093(PDGFB);ENSBGRG00000021757(GPR4);ENSBGRG00000024386(HES1)
Biological Process	GO:2000725	regulation of cardiac muscle cell differentiation	3	17	0.0261918	0.159226	ENSBGRG00000007486(BMP2);ENSBGRG00000017698(DKK1);ENSBGRG00000017767(MYOCD)
Biological Process	GO:0044723	single-organism carbohydrate metabolic process	26	448	0.026247	0.159378	ENSBGRG00000000502(CD244);ENSBGRG00000003093(PDGFB);ENSBGRG00000003210(TMTC2);ENSBGRG00000004476(PGM2);ENSBGRG00000005303(NPY1R);ENSBGRG00000005634(P2RY6);ENSBGRG00000006169(HK2);ENSBGRG00000007559(PARP14);ENSBGRG00000007895(PRKAG2);ENSBGRG00000008735(FUT7);ENSBGRG00000008937(EXTL1);ENSBGRG00000008990(TUSC3);ENSBGRG00000009388(HIF1A);ENSBGRG00000010811(PFKFB3);ENSBGRG00000011342(OTOG);ENSBGRG0000…
Biological Process	GO:0007160	cell-matrix adhesion	11	146	0.0264905	0.160673	ENSBGRG00000000197(EPHA3);ENSBGRG00000001314(ITGA4);ENSBGRG00000002637(ITGB7);ENSBGRG00000005082(NPNT);ENSBGRG00000016748(-);ENSBGRG00000016959(CDK6);ENSBGRG00000023091(BST1);ENSBGRG00000025440(SERPINE1);ENSBGRG00000025785(ITGAL);ENSBGRG00000026643(ADAMTS9);MSTRG.33557(ARHGAP6)
Biological Process	GO:0001938	positive regulation of endothelial cell proliferation	5	44	0.026766	0.161041	ENSBGRG00000003093(PDGFB);ENSBGRG00000007486(BMP2);ENSBGRG00000011590(NRARP);ENSBGRG00000017664(PRKD2);ENSBGRG00000024565(JUN)
Biological Process	GO:0033627	cell adhesion mediated by integrin	5	44	0.026766	0.161041	ENSBGRG00000001314(ITGA4);ENSBGRG00000005082(NPNT);ENSBGRG00000014254(CYP1B1);ENSBGRG00000024201(RET);ENSBGRG00000025440(SERPINE1)
Biological Process	GO:0045670	regulation of osteoclast differentiation	5	44	0.026766	0.161041	ENSBGRG00000004091(CEBPB);ENSBGRG00000006081(RASSF2);ENSBGRG00000008094(KLF10);ENSBGRG00000009096(FOS);ENSBGRG00000010659(UBASH3B)
Biological Process	GO:0071156	regulation of cell cycle arrest	5	44	0.026766	0.161041	ENSBGRG00000004789(PML);ENSBGRG00000013846(FOXM1);ENSBGRG00000015008(GATA6);ENSBGRG00000017273(CRLF3);ENSBGRG00000019398(TGFB1)
Biological Process	GO:0002369	T cell cytokine production	4	30	0.027431	0.161041	ENSBGRG00000000274(SLAMF1);ENSBGRG00000015611(RSAD2);ENSBGRG00000019171(TBX21);ENSBGRG00000022643(SMAD7)
Biological Process	GO:0032924	activin receptor signaling pathway	4	30	0.027431	0.161041	ENSBGRG00000020668(FST);ENSBGRG00000022643(SMAD7);MSTRG.1997(DACT2);MSTRG.1998(DACT2)
Biological Process	GO:0045581	negative regulation of T cell differentiation	4	30	0.027431	0.161041	ENSBGRG00000006725(ZC3H12A);ENSBGRG00000011590(NRARP);ENSBGRG00000019171(TBX21);ENSBGRG00000022643(SMAD7)
Biological Process	GO:0048635	negative regulation of muscle organ development	4	30	0.027431	0.161041	ENSBGRG00000003150(EPHB1);ENSBGRG00000007486(BMP2);ENSBGRG00000017698(DKK1);ENSBGRG00000017767(MYOCD)
Biological Process	GO:0072604	interleukin-6 secretion	4	30	0.027431	0.161041	ENSBGRG00000005883(LPL);ENSBGRG00000006725(ZC3H12A);ENSBGRG00000017350(IFIH1);ENSBGRG00000024189(HYAL2)
Biological Process	GO:1900408	negative regulation of cellular response to oxidative stress	4	30	0.027431	0.161041	ENSBGRG00000000461(NR4A3);ENSBGRG00000004375(SLC7A11);ENSBGRG00000009388(HIF1A);ENSBGRG00000025872(GPR37L1)
Biological Process	GO:1902930	regulation of alcohol biosynthetic process	4	30	0.027431	0.161041	ENSBGRG00000000502(CD244);ENSBGRG00000003859(SNAI1);ENSBGRG00000005634(P2RY6);ENSBGRG00000007486(BMP2)
Biological Process	GO:1903202	negative regulation of oxidative stress-induced cell death	4	30	0.027431	0.161041	ENSBGRG00000000461(NR4A3);ENSBGRG00000004375(SLC7A11);ENSBGRG00000009388(HIF1A);ENSBGRG00000025872(GPR37L1)
Biological Process	GO:0002757	immune response-activating signal transduction	14	204	0.0275486	0.161041	ENSBGRG00000000461(NR4A3);ENSBGRG00000000533(GCSAM);ENSBGRG00000006725(ZC3H12A);ENSBGRG00000013958(ITK);ENSBGRG00000014366(MS4A1);ENSBGRG00000014607(CD79A);ENSBGRG00000014737(C5AR1);ENSBGRG00000015611(RSAD2);ENSBGRG00000017350(IFIH1);ENSBGRG00000017664(PRKD2);ENSBGRG00000017711(-);ENSBGRG00000019181(TLR7);ENSBGRG00000021867(PRKCB);ENSBGRG00000022232(RNF125)
Biological Process	GO:0050851	antigen receptor-mediated signaling pathway	8	93	0.0275653	0.161041	ENSBGRG00000000533(GCSAM);ENSBGRG00000006725(ZC3H12A);ENSBGRG00000013958(ITK);ENSBGRG00000014366(MS4A1);ENSBGRG00000014607(CD79A);ENSBGRG00000017664(PRKD2);ENSBGRG00000017711(-);ENSBGRG00000021867(PRKCB)
Biological Process	GO:0002676	regulation of chronic inflammatory response	2	7	0.0276157	0.161041	ENSBGRG00000012224(IDO1);ENSBGRG00000024242(ADORA2B)
Biological Process	GO:0032525	somite rostral/caudal axis specification	2	7	0.0276157	0.161041	ENSBGRG00000010653(KDM6A);ENSBGRG00000011590(NRARP)
Biological Process	GO:0033629	negative regulation of cell adhesion mediated by integrin	2	7	0.0276157	0.161041	ENSBGRG00000014254(CYP1B1);ENSBGRG00000025440(SERPINE1)
Biological Process	GO:0034616	response to laminar fluid shear stress	2	7	0.0276157	0.161041	ENSBGRG00000002035(KLF4);ENSBGRG00000022643(SMAD7)
Biological Process	GO:0035437	maintenance of protein localization in endoplasmic reticulum	2	7	0.0276157	0.161041	ENSBGRG00000010766(INSIG1);ENSBGRG00000020026(HSPA5)
Biological Process	GO:0043569	negative regulation of insulin-like growth factor receptor signaling pathway	2	7	0.0276157	0.161041	ENSBGRG00000002228(IGFBP5);ENSBGRG00000007486(BMP2)
Biological Process	GO:0045607	regulation of auditory receptor cell differentiation	2	7	0.0276157	0.161041	ENSBGRG00000000513(MYCL);ENSBGRG00000024386(HES1)
Biological Process	GO:0045631	regulation of mechanoreceptor differentiation	2	7	0.0276157	0.161041	ENSBGRG00000000513(MYCL);ENSBGRG00000024386(HES1)
Biological Process	GO:0048791	calcium ion-regulated exocytosis of neurotransmitter	2	7	0.0276157	0.161041	ENSBGRG00000006606(RIMS2);ENSBGRG00000009642(CACNA1A)
Biological Process	GO:0050961	detection of temperature stimulus involved in sensory perception	2	7	0.0276157	0.161041	ENSBGRG00000003150(EPHB1);ENSBGRG00000021585(TRPV1)
Biological Process	GO:0050965	detection of temperature stimulus involved in sensory perception of pain	2	7	0.0276157	0.161041	ENSBGRG00000003150(EPHB1);ENSBGRG00000021585(TRPV1)
Biological Process	GO:0060536	cartilage morphogenesis	2	7	0.0276157	0.161041	ENSBGRG00000003859(SNAI1);ENSBGRG00000014320(STC1)
Biological Process	GO:0060732	positive regulation of inositol phosphate biosynthetic process	2	7	0.0276157	0.161041	ENSBGRG00000000502(CD244);ENSBGRG00000005634(P2RY6)
Biological Process	GO:0071318	cellular response to ATP	2	7	0.0276157	0.161041	ENSBGRG00000002275(P2RY11);ENSBGRG00000005034(P2RX3)
Biological Process	GO:0072672	neutrophil extravasation	2	7	0.0276157	0.161041	ENSBGRG00000008735(FUT7);ENSBGRG00000015313(ADAM8)
Biological Process	GO:0072677	eosinophil migration	2	7	0.0276157	0.161041	ENSBGRG00000015313(ADAM8);ENSBGRG00000024291(PTGER4)
Biological Process	GO:1902913	positive regulation of neuroepithelial cell differentiation	2	7	0.0276157	0.161041	ENSBGRG00000025440(SERPINE1);ENSBGRG00000026643(ADAMTS9)
Biological Process	GO:1903236	regulation of leukocyte tethering or rolling	2	7	0.0276157	0.161041	ENSBGRG00000003978(SELP);ENSBGRG00000008735(FUT7)
Biological Process	GO:2000322	regulation of glucocorticoid receptor signaling pathway	2	7	0.0276157	0.161041	ENSBGRG00000009273(CRY2);ENSBGRG00000026736(PER1)
Biological Process	GO:2000341	regulation of chemokine (C-X-C motif) ligand 2 production	2	7	0.0276157	0.161041	ENSBGRG00000002035(KLF4);ENSBGRG00000005883(LPL)
Biological Process	GO:2000980	regulation of inner ear receptor cell differentiation	2	7	0.0276157	0.161041	ENSBGRG00000000513(MYCL);ENSBGRG00000024386(HES1)
Biological Process	GO:0055080	cation homeostasis	22	366	0.0277394	0.161584	ENSBGRG00000000438(GPR35);ENSBGRG00000000748(GNA15);ENSBGRG00000003210(TMTC2);ENSBGRG00000004789(PML);ENSBGRG00000005785(SLC24A3);ENSBGRG00000006261(CD52);ENSBGRG00000007653(ALAS2);ENSBGRG00000009388(HIF1A);ENSBGRG00000009642(CACNA1A);ENSBGRG00000009802(GRIN1);ENSBGRG00000010384(SLC30A3);ENSBGRG00000010659(UBASH3B);ENSBGRG00000014320(STC1);ENSBGRG00000014366(MS4A1);ENSBGRG00000014482(GRIN2C);ENSB…
Biological Process	GO:0071214	cellular response to abiotic stimulus	12	166	0.0279623	0.162704	ENSBGRG00000004094(EGR1);ENSBGRG00000008246(TNFRSF8);ENSBGRG00000008972(GADD45A);ENSBGRG00000009758(GJA1);ENSBGRG00000018779(ANKRD1);ENSBGRG00000019181(TLR7);ENSBGRG00000020410(RHOB);ENSBGRG00000021013(CD40);ENSBGRG00000021585(TRPV1);ENSBGRG00000023741(SLC38A3);ENSBGRG00000024189(HYAL2);ENSBGRG00000024291(PTGER4)
Biological Process	GO:0043903	regulation of symbiosis, encompassing mutualism through parasitism	10	129	0.0281997	0.163905	ENSBGRG00000000280(ADARB1);ENSBGRG00000000298(CD4);ENSBGRG00000001079(TRIM14);ENSBGRG00000004789(PML);ENSBGRG00000006725(ZC3H12A);ENSBGRG00000014066(MX1);ENSBGRG00000015611(RSAD2);ENSBGRG00000016212(ISG15);ENSBGRG00000016322(PTX3);ENSBGRG00000024565(JUN)
Biological Process	GO:0030855	epithelial cell differentiation	25	431	0.0290705	0.168781	ENSBGRG00000000513(MYCL);ENSBGRG00000001434(KRT4);ENSBGRG00000002035(KLF4);ENSBGRG00000002408(FRZB);ENSBGRG00000004091(CEBPB);ENSBGRG00000005178(PRDM1);ENSBGRG00000006787(FOSL2);ENSBGRG00000007486(BMP2);ENSBGRG00000009388(HIF1A);ENSBGRG00000009758(GJA1);ENSBGRG00000011598(HRH2);ENSBGRG00000013160(ERRFI1);ENSBGRG00000014320(STC1);ENSBGRG00000015008(GATA6);ENSBGRG00000016147(ID1);ENSBGRG00000016959…
Biological Process	GO:0071229	cellular response to acid chemical	8	94	0.0291513	0.16888	ENSBGRG00000000197(EPHA3);ENSBGRG00000004091(CEBPB);ENSBGRG00000005634(P2RY6);ENSBGRG00000005861(LDLR);ENSBGRG00000005883(LPL);ENSBGRG00000006725(ZC3H12A);ENSBGRG00000022600(SLC38A2);ENSBGRG00000024201(RET)
Biological Process	GO:1903555	regulation of tumor necrosis factor superfamily cytokine production	8	94	0.0291513	0.16888	ENSBGRG00000000274(SLAMF1);ENSBGRG00000005883(LPL);ENSBGRG00000005898(ARG2);ENSBGRG00000006725(ZC3H12A);ENSBGRG00000008246(TNFRSF8);ENSBGRG00000015313(ADAM8);ENSBGRG00000017350(IFIH1);ENSBGRG00000022542(NLRC3)
Biological Process	GO:0070838	divalent metal ion transport	17	266	0.0299514	0.173136	ENSBGRG00000000298(CD4);ENSBGRG00000000438(GPR35);ENSBGRG00000003093(PDGFB);ENSBGRG00000004789(PML);ENSBGRG00000005785(SLC24A3);ENSBGRG00000008990(TUSC3);ENSBGRG00000009642(CACNA1A);ENSBGRG00000009802(GRIN1);ENSBGRG00000010659(UBASH3B);ENSBGRG00000011238(JPH4);ENSBGRG00000014320(STC1);ENSBGRG00000014366(MS4A1);ENSBGRG00000014482(GRIN2C);ENSBGRG00000018056(CACNG4);ENSBGRG00000021585(TRPV1);ENSBGRG…
Biological Process	GO:0072511	divalent inorganic cation transport	17	266	0.0299514	0.173136	ENSBGRG00000000298(CD4);ENSBGRG00000000438(GPR35);ENSBGRG00000003093(PDGFB);ENSBGRG00000004789(PML);ENSBGRG00000005785(SLC24A3);ENSBGRG00000008990(TUSC3);ENSBGRG00000009642(CACNA1A);ENSBGRG00000009802(GRIN1);ENSBGRG00000010659(UBASH3B);ENSBGRG00000011238(JPH4);ENSBGRG00000014320(STC1);ENSBGRG00000014366(MS4A1);ENSBGRG00000014482(GRIN2C);ENSBGRG00000018056(CACNG4);ENSBGRG00000021585(TRPV1);ENSBGRG…
Biological Process	GO:0050778	positive regulation of immune response	22	369	0.0300149	0.173314	ENSBGRG00000000298(CD4);ENSBGRG00000000461(NR4A3);ENSBGRG00000000533(GCSAM);ENSBGRG00000006725(ZC3H12A);ENSBGRG00000008679(CLNK);ENSBGRG00000009247(ZBP1);ENSBGRG00000012224(IDO1);ENSBGRG00000013958(ITK);ENSBGRG00000014366(MS4A1);ENSBGRG00000014607(CD79A);ENSBGRG00000014737(C5AR1);ENSBGRG00000015313(ADAM8);ENSBGRG00000015611(RSAD2);ENSBGRG00000017350(IFIH1);ENSBGRG00000017664(PRKD2);ENSBGRG0000001…
Biological Process	GO:0042035	regulation of cytokine biosynthetic process	6	61	0.030139	0.173841	ENSBGRG00000002035(KLF4);ENSBGRG00000004091(CEBPB);ENSBGRG00000004094(EGR1);ENSBGRG00000008246(TNFRSF8);ENSBGRG00000019181(TLR7);ENSBGRG00000024292(ZFP36)
Biological Process	GO:0001774	microglial cell activation	3	18	0.0305479	0.174001	ENSBGRG00000005861(LDLR);ENSBGRG00000014737(C5AR1);ENSBGRG00000024565(JUN)
Biological Process	GO:0032958	inositol phosphate biosynthetic process	3	18	0.0305479	0.174001	ENSBGRG00000000502(CD244);ENSBGRG00000005634(P2RY6);ENSBGRG00000021534(IP6K3)
Biological Process	GO:0042311	vasodilation	3	18	0.0305479	0.174001	ENSBGRG00000004414(RGS2);ENSBGRG00000018281(ADRB2);ENSBGRG00000024242(ADORA2B)
Biological Process	GO:0046640	regulation of alpha-beta T cell proliferation	3	18	0.0305479	0.174001	ENSBGRG00000005898(ARG2);ENSBGRG00000009722(MAPK8IP1);ENSBGRG00000022665(RASAL3)
Biological Process	GO:0061311	cell surface receptor signaling pathway involved in heart development	3	18	0.0305479	0.174001	ENSBGRG00000003859(SNAI1);ENSBGRG00000007486(BMP2);ENSBGRG00000017698(DKK1)
Biological Process	GO:0061437	renal system vasculature development	3	18	0.0305479	0.174001	ENSBGRG00000003093(PDGFB);ENSBGRG00000021757(GPR4);ENSBGRG00000024386(HES1)
Biological Process	GO:0061440	kidney vasculature development	3	18	0.0305479	0.174001	ENSBGRG00000003093(PDGFB);ENSBGRG00000021757(GPR4);ENSBGRG00000024386(HES1)
Biological Process	GO:0090023	positive regulation of neutrophil chemotaxis	3	18	0.0305479	0.174001	ENSBGRG00000006441(RAC2);ENSBGRG00000010151(MOSPD2);ENSBGRG00000014737(C5AR1)
Biological Process	GO:2000778	positive regulation of interleukin-6 secretion	3	18	0.0305479	0.174001	ENSBGRG00000005883(LPL);ENSBGRG00000017350(IFIH1);ENSBGRG00000024189(HYAL2)
Biological Process	GO:0042551	neuron maturation	4	31	0.0305611	0.174001	ENSBGRG00000007951(NR4A2);ENSBGRG00000020314(EDNRB);ENSBGRG00000024137(IRX5);ENSBGRG00000024201(RET)
Biological Process	GO:0070542	response to fatty acid	4	31	0.0305611	0.174001	ENSBGRG00000005634(P2RY6);ENSBGRG00000005861(LDLR);ENSBGRG00000005883(LPL);ENSBGRG00000006725(ZC3H12A)
Biological Process	GO:1902883	negative regulation of response to oxidative stress	4	31	0.0305611	0.174001	ENSBGRG00000000461(NR4A3);ENSBGRG00000004375(SLC7A11);ENSBGRG00000009388(HIF1A);ENSBGRG00000025872(GPR37L1)
Biological Process	GO:0002706	regulation of lymphocyte mediated immunity	8	95	0.030799	0.175167	ENSBGRG00000000274(SLAMF1);ENSBGRG00000008679(CLNK);ENSBGRG00000008735(FUT7);ENSBGRG00000010171(SERPINB9);ENSBGRG00000015611(RSAD2);ENSBGRG00000018529(C4BPA);ENSBGRG00000019171(TBX21);ENSBGRG00000022643(SMAD7)
Biological Process	GO:0002698	negative regulation of immune effector process	7	78	0.0311396	0.176725	ENSBGRG00000000274(SLAMF1);ENSBGRG00000006725(ZC3H12A);ENSBGRG00000010171(SERPINB9);ENSBGRG00000018529(C4BPA);ENSBGRG00000019171(TBX21);ENSBGRG00000022232(RNF125);ENSBGRG00000022643(SMAD7)
Biological Process	GO:0006633	fatty acid biosynthetic process	7	78	0.0311396	0.176725	ENSBGRG00000002007(ELOVL6);ENSBGRG00000005883(LPL);ENSBGRG00000010766(INSIG1);ENSBGRG00000012849(SLC45A3);ENSBGRG00000014770(TRIB3);ENSBGRG00000019509(ELOVL5);ENSBGRG00000023293(SCD5)
Biological Process	GO:0007611	learning or memory	11	150	0.0314654	0.177984	ENSBGRG00000004375(SLC7A11);ENSBGRG00000005411(TNR);ENSBGRG00000005861(LDLR);ENSBGRG00000009388(HIF1A);ENSBGRG00000009802(GRIN1);ENSBGRG00000011238(JPH4);ENSBGRG00000011598(HRH2);ENSBGRG00000013420(SORCS3);ENSBGRG00000014468(FOXO6);ENSBGRG00000026320(BTG2);MSTRG.9831(Arc)
Biological Process	GO:0071407	cellular response to organic cyclic compound	18	288	0.0315205	0.177984	ENSBGRG00000000461(NR4A3);ENSBGRG00000000802(HEYL);ENSBGRG00000002228(IGFBP5);ENSBGRG00000002275(P2RY11);ENSBGRG00000005034(P2RX3);ENSBGRG00000005634(P2RY6);ENSBGRG00000006725(ZC3H12A);ENSBGRG00000007486(BMP2);ENSBGRG00000009273(CRY2);ENSBGRG00000009634(RBFOX2);ENSBGRG00000010171(SERPINB9);ENSBGRG00000010766(INSIG1);ENSBGRG00000014254(CYP1B1);ENSBGRG00000016750(TIPARP);ENSBGRG00000017350(IFIH1);E…
Biological Process	GO:0002292	T cell differentiation involved in immune response	5	46	0.0317418	0.177984	ENSBGRG00000000475(LY9);ENSBGRG00000006725(ZC3H12A);ENSBGRG00000019171(TBX21);ENSBGRG00000022643(SMAD7);ENSBGRG00000024291(PTGER4)
Biological Process	GO:2000379	positive regulation of reactive oxygen species metabolic process	5	46	0.0317418	0.177984	ENSBGRG00000002035(KLF4);ENSBGRG00000003093(PDGFB);ENSBGRG00000006725(ZC3H12A);ENSBGRG00000008972(GADD45A);ENSBGRG00000016322(PTX3)
Biological Process	GO:1902532	negative regulation of intracellular signal transduction	20	330	0.0322488	0.177984	ENSBGRG00000003859(SNAI1);ENSBGRG00000004414(RGS2);ENSBGRG00000006081(RASSF2);ENSBGRG00000006725(ZC3H12A);ENSBGRG00000007559(PARP14);ENSBGRG00000009388(HIF1A);ENSBGRG00000009722(MAPK8IP1);ENSBGRG00000010882(SPRY4);ENSBGRG00000012579(FOXO1);ENSBGRG00000013846(FOXM1);ENSBGRG00000014502(NLRP3);ENSBGRG00000014771(SLA2);ENSBGRG00000019860(TNK1);ENSBGRG00000020091(RASIP1);ENSBGRG00000021213(ATF3);ENSBG…
Biological Process	GO:0001837	epithelial to mesenchymal transition	8	96	0.0325095	0.177984	ENSBGRG00000000802(HEYL);ENSBGRG00000003859(SNAI1);ENSBGRG00000007486(BMP2);ENSBGRG00000007501(AKNA);ENSBGRG00000009388(HIF1A);ENSBGRG00000019398(TGFB1);ENSBGRG00000019828(TMEM100);ENSBGRG00000022643(SMAD7)
Biological Process	GO:0043393	regulation of protein binding	11	151	0.0328065	0.177984	ENSBGRG00000001314(ITGA4);ENSBGRG00000003093(PDGFB);ENSBGRG00000007486(BMP2);ENSBGRG00000007491(EPHB6);ENSBGRG00000008962(PTPRF);ENSBGRG00000010659(UBASH3B);ENSBGRG00000014770(TRIB3);ENSBGRG00000017698(DKK1);ENSBGRG00000018281(ADRB2);ENSBGRG00000021582(-);ENSBGRG00000024887(NES)
Biological Process	GO:0050804	modulation of synaptic transmission	15	229	0.0331022	0.177984	ENSBGRG00000001375(CLSTN2);ENSBGRG00000003150(EPHB1);ENSBGRG00000004375(SLC7A11);ENSBGRG00000005034(P2RX3);ENSBGRG00000005411(TNR);ENSBGRG00000009642(CACNA1A);ENSBGRG00000009802(GRIN1);ENSBGRG00000011238(JPH4);ENSBGRG00000011598(HRH2);ENSBGRG00000012924(STX3);ENSBGRG00000013420(SORCS3);ENSBGRG00000019545(SLC6A6);ENSBGRG00000021867(PRKCB);ENSBGRG00000024242(ADORA2B);MSTRG.9831(Arc)
Biological Process	GO:0001101	response to acid chemical	10	133	0.0338213	0.177984	ENSBGRG00000000197(EPHA3);ENSBGRG00000002035(KLF4);ENSBGRG00000004091(CEBPB);ENSBGRG00000005634(P2RY6);ENSBGRG00000005861(LDLR);ENSBGRG00000005883(LPL);ENSBGRG00000006725(ZC3H12A);ENSBGRG00000020259(-);ENSBGRG00000022600(SLC38A2);ENSBGRG00000024201(RET)
Biological Process	GO:0008542	visual learning	4	32	0.033893	0.177984	ENSBGRG00000004375(SLC7A11);ENSBGRG00000009388(HIF1A);ENSBGRG00000009802(GRIN1);ENSBGRG00000011598(HRH2)
Biological Process	GO:0015807	L-amino acid transport	4	32	0.033893	0.177984	ENSBGRG00000004375(SLC7A11);ENSBGRG00000010347(SLC7A2);ENSBGRG00000012015(SLC7A5);ENSBGRG00000023741(SLC38A3)
Biological Process	GO:0038066	p38MAPK cascade	4	32	0.033893	0.177984	ENSBGRG00000006725(ZC3H12A);ENSBGRG00000007486(BMP2);ENSBGRG00000008972(GADD45A);ENSBGRG00000024292(ZFP36)
Biological Process	GO:0019932	second-messenger-mediated signaling	11	152	0.0341876	0.177984	ENSBGRG00000000298(CD4);ENSBGRG00000002275(P2RY11);ENSBGRG00000003978(SELP);ENSBGRG00000004414(RGS2);ENSBGRG00000012482(CCR6);ENSBGRG00000014771(SLA2);ENSBGRG00000019828(TMEM100);ENSBGRG00000020259(-);ENSBGRG00000020314(EDNRB);ENSBGRG00000023091(BST1);ENSBGRG00000024242(ADORA2B)
Biological Process	GO:0045995	regulation of embryonic development	8	97	0.0342837	0.177984	ENSBGRG00000001407(CELSR1);ENSBGRG00000002035(KLF4);ENSBGRG00000003859(SNAI1);ENSBGRG00000004313(NOCT);ENSBGRG00000011590(NRARP);ENSBGRG00000012696(LAMA4);ENSBGRG00000017698(DKK1);ENSBGRG00000024386(HES1)
Biological Process	GO:2001237	negative regulation of extrinsic apoptotic signaling pathway	6	63	0.0346009	0.177984	ENSBGRG00000002579(FAIM2);ENSBGRG00000011996(IFI6);ENSBGRG00000013250(ITPRIP);ENSBGRG00000022844(UNC5B);ENSBGRG00000024422(COL2A1);ENSBGRG00000025440(SERPINE1)
Biological Process	GO:0090287	regulation of cellular response to growth factor stimulus	13	191	0.0348489	0.177984	ENSBGRG00000005082(NPNT);ENSBGRG00000006433(BMPER);ENSBGRG00000006565(FBN2);ENSBGRG00000007898(APLN);ENSBGRG00000009388(HIF1A);ENSBGRG00000010458(KCP);ENSBGRG00000017664(PRKD2);ENSBGRG00000017767(MYOCD);ENSBGRG00000020026(HSPA5);ENSBGRG00000021867(PRKCB);ENSBGRG00000022643(SMAD7);ENSBGRG00000024386(HES1);ENSBGRG00000026263(TMEM204)
Biological Process	GO:0019752	carboxylic acid metabolic process	31	569	0.0349147	0.177984	ENSBGRG00000000461(NR4A3);ENSBGRG00000002007(ELOVL6);ENSBGRG00000004375(SLC7A11);ENSBGRG00000004423(NOS3);ENSBGRG00000005883(LPL);ENSBGRG00000005898(ARG2);ENSBGRG00000006169(HK2);ENSBGRG00000007895(PRKAG2);ENSBGRG00000009029(EGLN3);ENSBGRG00000009388(HIF1A);ENSBGRG00000009642(CACNA1A);ENSBGRG00000010766(INSIG1);ENSBGRG00000011030(HPGD);ENSBGRG00000012224(IDO1);ENSBGRG00000012503(PHGDH);ENSBGRG000…
Biological Process	GO:0009306	protein secretion	20	333	0.0349658	0.177984	ENSBGRG00000000274(SLAMF1);ENSBGRG00000000502(CD244);ENSBGRG00000001600(OLFM2);ENSBGRG00000004789(PML);ENSBGRG00000005024(IL1RL1);ENSBGRG00000005883(LPL);ENSBGRG00000005898(ARG2);ENSBGRG00000006725(ZC3H12A);ENSBGRG00000007491(EPHB6);ENSBGRG00000009388(HIF1A);ENSBGRG00000013608(SUCNR1);ENSBGRG00000014502(NLRP3);ENSBGRG00000015611(RSAD2);ENSBGRG00000016212(ISG15);ENSBGRG00000017350(IFIH1);ENSBGRG00…
Biological Process	GO:0009058	biosynthetic process	180	4147	0.0350635	0.177984	ENSBGRG00000000285(CIART);ENSBGRG00000000298(CD4);ENSBGRG00000000461(NR4A3);ENSBGRG00000000502(CD244);ENSBGRG00000000513(MYCL);ENSBGRG00000000523(NR4A1);ENSBGRG00000000802(HEYL);ENSBGRG00000001079(TRIM14);ENSBGRG00000001126(TCF7);ENSBGRG00000001403(MAP6D1);ENSBGRG00000001495(TMEFF2);ENSBGRG00000001762(STAT4);ENSBGRG00000001800(-);ENSBGRG00000002007(ELOVL6);ENSBGRG00000002035(KLF4);ENSBGRG00000002…
Biological Process	GO:0034614	cellular response to reactive oxygen species	7	80	0.0350884	0.177984	ENSBGRG00000000461(NR4A3);ENSBGRG00000004423(NOS3);ENSBGRG00000009096(FOS);ENSBGRG00000014254(CYP1B1);ENSBGRG00000020410(RHOB);ENSBGRG00000024565(JUN);ENSBGRG00000025872(GPR37L1)
Biological Process	GO:0036475	neuron death in response to oxidative stress	3	19	0.0352596	0.177984	ENSBGRG00000000461(NR4A3);ENSBGRG00000004375(SLC7A11);ENSBGRG00000009388(HIF1A)
Biological Process	GO:0071624	positive regulation of granulocyte chemotaxis	3	19	0.0352596	0.177984	ENSBGRG00000006441(RAC2);ENSBGRG00000010151(MOSPD2);ENSBGRG00000014737(C5AR1)
Biological Process	GO:1903203	regulation of oxidative stress-induced neuron death	3	19	0.0352596	0.177984	ENSBGRG00000000461(NR4A3);ENSBGRG00000004375(SLC7A11);ENSBGRG00000009388(HIF1A)
Biological Process	GO:1903825	organic acid transmembrane transport	3	19	0.0352596	0.177984	ENSBGRG00000004375(SLC7A11);ENSBGRG00000012015(SLC7A5);ENSBGRG00000022600(SLC38A2)
Biological Process	GO:2000108	positive regulation of leukocyte apoptotic process	3	19	0.0352596	0.177984	ENSBGRG00000000461(NR4A3);ENSBGRG00000012224(IDO1);ENSBGRG00000015313(ADAM8)
Biological Process	GO:0001711	endodermal cell fate commitment	2	8	0.0358893	0.177984	ENSBGRG00000015008(GATA6);ENSBGRG00000017698(DKK1)
Biological Process	GO:0001865	NK T cell differentiation	2	8	0.0358893	0.177984	ENSBGRG00000005178(PRDM1);ENSBGRG00000013958(ITK)
Biological Process	GO:0001886	endothelial cell morphogenesis	2	8	0.0358893	0.177984	ENSBGRG00000014320(STC1);ENSBGRG00000016147(ID1)
Biological Process	GO:0002544	chronic inflammatory response	2	8	0.0358893	0.177984	ENSBGRG00000012224(IDO1);ENSBGRG00000024242(ADORA2B)
Biological Process	GO:0002830	positive regulation of type 2 immune response	2	8	0.0358893	0.177984	ENSBGRG00000012224(IDO1);ENSBGRG00000015611(RSAD2)
Biological Process	GO:0003310	pancreatic A cell differentiation	2	8	0.0358893	0.177984	ENSBGRG00000015008(GATA6);ENSBGRG00000024386(HES1)
Biological Process	GO:0006534	cysteine metabolic process	2	8	0.0358893	0.177984	ENSBGRG00000004375(SLC7A11);ENSBGRG00000020259(-)
Biological Process	GO:0006563	L-serine metabolic process	2	8	0.0358893	0.177984	ENSBGRG00000012503(PHGDH);ENSBGRG00000020259(-)
Biological Process	GO:0014821	phasic smooth muscle contraction	2	8	0.0358893	0.177984	ENSBGRG00000005034(P2RX3);ENSBGRG00000020314(EDNRB)
Biological Process	GO:0016553	base conversion or substitution editing	2	8	0.0358893	0.177984	ENSBGRG00000000280(ADARB1);ENSBGRG00000002798(RBM47)
Biological Process	GO:0021548	pons development	2	8	0.0358893	0.177984	ENSBGRG00000009642(CACNA1A);ENSBGRG00000009802(GRIN1)
Biological Process	GO:0031953	negative regulation of protein autophosphorylation	2	8	0.0358893	0.177984	ENSBGRG00000013160(ERRFI1);ENSBGRG00000024565(JUN)
Biological Process	GO:0032352	positive regulation of hormone metabolic process	2	8	0.0358893	0.177984	ENSBGRG00000004094(EGR1);ENSBGRG00000009388(HIF1A)
Biological Process	GO:0032906	transforming growth factor beta2 production	2	8	0.0358893	0.177984	ENSBGRG00000009388(HIF1A);ENSBGRG00000015008(GATA6)
Biological Process	GO:0032909	regulation of transforming growth factor beta2 production	2	8	0.0358893	0.177984	ENSBGRG00000009388(HIF1A);ENSBGRG00000015008(GATA6)
Biological Process	GO:0034384	high-density lipoprotein particle clearance	2	8	0.0358893	0.177984	ENSBGRG00000005861(LDLR);ENSBGRG00000023098(LIPG)
Biological Process	GO:0035745	T-helper 2 cell cytokine production	2	8	0.0358893	0.177984	ENSBGRG00000015611(RSAD2);ENSBGRG00000019171(TBX21)
Biological Process	GO:0045475	locomotor rhythm	2	8	0.0358893	0.177984	ENSBGRG00000000285(CIART);ENSBGRG00000004094(EGR1)
Biological Process	GO:0061101	neuroendocrine cell differentiation	2	8	0.0358893	0.177984	ENSBGRG00000007486(BMP2);ENSBGRG00000024386(HES1)
Biological Process	GO:0071468	cellular response to acidic pH	2	8	0.0358893	0.177984	ENSBGRG00000021585(TRPV1);ENSBGRG00000023741(SLC38A3)
Biological Process	GO:0072540	T-helper 17 cell lineage commitment	2	8	0.0358893	0.177984	ENSBGRG00000000475(LY9);ENSBGRG00000019171(TBX21)
Biological Process	GO:1904469	positive regulation of tumor necrosis factor secretion	2	8	0.0358893	0.177984	ENSBGRG00000005883(LPL);ENSBGRG00000017350(IFIH1)
Biological Process	GO:1990440	positive regulation of transcription from RNA polymerase II promoter in response to endoplasmic reticulum stress	2	8	0.0358893	0.177984	ENSBGRG00000004091(CEBPB);ENSBGRG00000021213(ATF3)
Biological Process	GO:0035239	tube morphogenesis	17	272	0.0359182	0.177984	ENSBGRG00000000461(NR4A3);ENSBGRG00000001407(CELSR1);ENSBGRG00000004789(PML);ENSBGRG00000005082(NPNT);ENSBGRG00000007486(BMP2);ENSBGRG00000008113(PGF);ENSBGRG00000008878(ADAMTS16);ENSBGRG00000009388(HIF1A);ENSBGRG00000009758(GJA1);ENSBGRG00000010653(KDM6A);ENSBGRG00000011590(NRARP);ENSBGRG00000015008(GATA6);ENSBGRG00000019398(TGFB1);ENSBGRG00000020091(RASIP1);ENSBGRG00000020410(RHOB);ENSBGRG00000…
Biological Process	GO:0006820	anion transport	21	355	0.0359476	0.177984	ENSBGRG00000002473(LRRC8C);ENSBGRG00000004091(CEBPB);ENSBGRG00000004375(SLC7A11);ENSBGRG00000005634(P2RY6);ENSBGRG00000005861(LDLR);ENSBGRG00000006751(SLC7A1);ENSBGRG00000007726(SLC12A2);ENSBGRG00000009642(CACNA1A);ENSBGRG00000009758(GJA1);ENSBGRG00000010116(ATP11A);ENSBGRG00000010347(SLC7A2);ENSBGRG00000012015(SLC7A5);ENSBGRG00000013607(SLC20A1);ENSBGRG00000014320(STC1);ENSBGRG00000017921(TTYH1)…
Biological Process	GO:0045580	regulation of T cell differentiation	8	98	0.0361224	0.177984	ENSBGRG00000005178(PRDM1);ENSBGRG00000006725(ZC3H12A);ENSBGRG00000011590(NRARP);ENSBGRG00000015313(ADAM8);ENSBGRG00000019169(-);ENSBGRG00000019171(TBX21);ENSBGRG00000019398(TGFB1);ENSBGRG00000022643(SMAD7)
Biological Process	GO:0051223	regulation of protein transport	24	419	0.0362825	0.177984	ENSBGRG00000000274(SLAMF1);ENSBGRG00000000502(CD244);ENSBGRG00000003825(PLK3);ENSBGRG00000004375(SLC7A11);ENSBGRG00000004789(PML);ENSBGRG00000005024(IL1RL1);ENSBGRG00000005883(LPL);ENSBGRG00000005898(ARG2);ENSBGRG00000006725(ZC3H12A);ENSBGRG00000009388(HIF1A);ENSBGRG00000010766(INSIG1);ENSBGRG00000013073(XPO4);ENSBGRG00000014502(NLRP3);ENSBGRG00000015611(RSAD2);ENSBGRG00000017350(IFIH1);ENSBGRG00…
Biological Process	GO:0002764	immune response-regulating signaling pathway	14	212	0.0364579	0.177984	ENSBGRG00000000461(NR4A3);ENSBGRG00000000533(GCSAM);ENSBGRG00000006725(ZC3H12A);ENSBGRG00000013958(ITK);ENSBGRG00000014366(MS4A1);ENSBGRG00000014607(CD79A);ENSBGRG00000014737(C5AR1);ENSBGRG00000015611(RSAD2);ENSBGRG00000017350(IFIH1);ENSBGRG00000017664(PRKD2);ENSBGRG00000017711(-);ENSBGRG00000019181(TLR7);ENSBGRG00000021867(PRKCB);ENSBGRG00000022232(RNF125)
Biological Process	GO:0048705	skeletal system morphogenesis	12	173	0.0367631	0.177984	ENSBGRG00000006565(FBN2);ENSBGRG00000008132(CSRNP1);ENSBGRG00000010766(INSIG1);ENSBGRG00000012532(MMP16);ENSBGRG00000014320(STC1);ENSBGRG00000016750(TIPARP);ENSBGRG00000019137(COL11A2);ENSBGRG00000020259(-);ENSBGRG00000024137(IRX5);ENSBGRG00000024189(HYAL2);ENSBGRG00000024422(COL2A1);ENSBGRG00000025786(ARID5B)
Biological Process	GO:0032649	regulation of interferon-gamma production	6	64	0.0369832	0.177984	ENSBGRG00000000274(SLAMF1);ENSBGRG00000000502(CD244);ENSBGRG00000005024(IL1RL1);ENSBGRG00000006725(ZC3H12A);ENSBGRG00000016212(ISG15);ENSBGRG00000019181(TLR7)
Biological Process	GO:0051050	positive regulation of transport	30	550	0.0370574	0.177984	ENSBGRG00000000274(SLAMF1);ENSBGRG00000000461(NR4A3);ENSBGRG00000000502(CD244);ENSBGRG00000003093(PDGFB);ENSBGRG00000003825(PLK3);ENSBGRG00000004091(CEBPB);ENSBGRG00000005024(IL1RL1);ENSBGRG00000005652(P2RY2);ENSBGRG00000005883(LPL);ENSBGRG00000006725(ZC3H12A);ENSBGRG00000007898(APLN);ENSBGRG00000009388(HIF1A);ENSBGRG00000010384(SLC30A3);ENSBGRG00000013073(XPO4);ENSBGRG00000014320(STC1);ENSBGRG00…
Biological Process	GO:0030218	erythrocyte differentiation	7	81	0.0371817	0.177984	ENSBGRG00000007653(ALAS2);ENSBGRG00000009388(HIF1A);ENSBGRG00000009634(RBFOX2);ENSBGRG00000016212(ISG15);ENSBGRG00000016959(CDK6);ENSBGRG00000021550(IKZF1);ENSBGRG00000024615(ETS1)
Biological Process	GO:0002275	myeloid cell activation involved in immune response	5	48	0.0372599	0.177984	ENSBGRG00000000274(SLAMF1);ENSBGRG00000000461(NR4A3);ENSBGRG00000006441(RAC2);ENSBGRG00000013608(SUCNR1);ENSBGRG00000024242(ADORA2B)
Biological Process	GO:0003197	endocardial cushion development	4	33	0.037428	0.177984	ENSBGRG00000000802(HEYL);ENSBGRG00000003859(SNAI1);ENSBGRG00000007486(BMP2);ENSBGRG00000019828(TMEM100)
Biological Process	GO:0021587	cerebellum morphogenesis	4	33	0.037428	0.177984	ENSBGRG00000002579(FAIM2);ENSBGRG00000009642(CACNA1A);ENSBGRG00000020026(HSPA5);ENSBGRG00000020259(-)
Biological Process	GO:0030501	positive regulation of bone mineralization	4	33	0.037428	0.177984	ENSBGRG00000006565(FBN2);ENSBGRG00000007486(BMP2);ENSBGRG00000016212(ISG15);ENSBGRG00000018281(ADRB2)
Biological Process	GO:0042327	positive regulation of phosphorylation	33	617	0.0376814	0.177984	ENSBGRG00000000274(SLAMF1);ENSBGRG00000000298(CD4);ENSBGRG00000000399(CRLF1);ENSBGRG00000002311(CD80);ENSBGRG00000003093(PDGFB);ENSBGRG00000005082(NPNT);ENSBGRG00000005634(P2RY6);ENSBGRG00000006081(RASSF2);ENSBGRG00000006260(-);ENSBGRG00000006433(BMPER);ENSBGRG00000006725(ZC3H12A);ENSBGRG00000007486(BMP2);ENSBGRG00000007559(PARP14);ENSBGRG00000007895(PRKAG2);ENSBGRG00000008397(MID1);ENSBGRG000000…
Biological Process	GO:0071706	tumor necrosis factor superfamily cytokine production	8	99	0.0380264	0.177984	ENSBGRG00000000274(SLAMF1);ENSBGRG00000005883(LPL);ENSBGRG00000005898(ARG2);ENSBGRG00000006725(ZC3H12A);ENSBGRG00000008246(TNFRSF8);ENSBGRG00000015313(ADAM8);ENSBGRG00000017350(IFIH1);ENSBGRG00000022542(NLRC3)
Biological Process	GO:0001697	histamine-induced gastric acid secretion	1	1	0.0387229	0.177984	ENSBGRG00000011598(HRH2)
Biological Process	GO:0001698	gastrin-induced gastric acid secretion	1	1	0.0387229	0.177984	ENSBGRG00000011598(HRH2)
Biological Process	GO:0002522	leukocyte migration involved in immune response	1	1	0.0387229	0.177984	ENSBGRG00000008735(FUT7)
Biological Process	GO:0002545	chronic inflammatory response to non-antigenic stimulus	1	1	0.0387229	0.177984	ENSBGRG00000024242(ADORA2B)
Biological Process	GO:0002826	negative regulation of T-helper 1 type immune response	1	1	0.0387229	0.177984	ENSBGRG00000005024(IL1RL1)
Biological Process	GO:0002880	regulation of chronic inflammatory response to non-antigenic stimulus	1	1	0.0387229	0.177984	ENSBGRG00000024242(ADORA2B)
Biological Process	GO:0002882	positive regulation of chronic inflammatory response to non-antigenic stimulus	1	1	0.0387229	0.177984	ENSBGRG00000024242(ADORA2B)
Biological Process	GO:0002930	trabecular meshwork development	1	1	0.0387229	0.177984	ENSBGRG00000014254(CYP1B1)
Biological Process	GO:0003421	growth plate cartilage axis specification	1	1	0.0387229	0.177984	ENSBGRG00000014320(STC1)
Biological Process	GO:0006535	cysteine biosynthetic process from serine	1	1	0.0387229	0.177984	ENSBGRG00000020259(-)
Biological Process	GO:0006948	induction by virus of host cell-cell fusion	1	1	0.0387229	0.177984	ENSBGRG00000000298(CD4)
Biological Process	GO:0007493	endodermal cell fate determination	1	1	0.0387229	0.177984	ENSBGRG00000015008(GATA6)
Biological Process	GO:0007497	posterior midgut development	1	1	0.0387229	0.177984	ENSBGRG00000020314(EDNRB)
Biological Process	GO:0009444	pyruvate oxidation	1	1	0.0387229	0.177984	ENSBGRG00000000461(NR4A3)
Biological Process	GO:0010189	vitamin E biosynthetic process	1	1	0.0387229	0.177984	ENSBGRG00000019666(PLTP)
Biological Process	GO:0010512	negative regulation of phosphatidylinositol biosynthetic process	1	1	0.0387229	0.177984	ENSBGRG00000003093(PDGFB)
Biological Process	GO:0010868	negative regulation of triglyceride biosynthetic process	1	1	0.0387229	0.177984	ENSBGRG00000020700(-)
Biological Process	GO:0010983	positive regulation of high-density lipoprotein particle clearance	1	1	0.0387229	0.177984	ENSBGRG00000023098(LIPG)
Biological Process	GO:0010986	positive regulation of lipoprotein particle clearance	1	1	0.0387229	0.177984	ENSBGRG00000023098(LIPG)
Biological Process	GO:0014006	regulation of microglia differentiation	1	1	0.0387229	0.177984	ENSBGRG00000019398(TGFB1)
Biological Process	GO:0014008	positive regulation of microglia differentiation	1	1	0.0387229	0.177984	ENSBGRG00000019398(TGFB1)
Biological Process	GO:0014055	acetylcholine secretion, neurotransmission	1	1	0.0387229	0.177984	ENSBGRG00000009642(CACNA1A)
Biological Process	GO:0014056	regulation of acetylcholine secretion, neurotransmission	1	1	0.0387229	0.177984	ENSBGRG00000009642(CACNA1A)
Biological Process	GO:0018009	N-terminal peptidyl-L-cysteine N-palmitoylation	1	1	0.0387229	0.177984	ENSBGRG00000001403(MAP6D1)
Biological Process	GO:0018964	propylene metabolic process	1	1	0.0387229	0.177984	ENSBGRG00000009802(GRIN1)
Biological Process	GO:0019373	epoxygenase P450 pathway	1	1	0.0387229	0.177984	ENSBGRG00000023881(CYP2J2)
Biological Process	GO:0021566	hypoglossal nerve development	1	1	0.0387229	0.177984	ENSBGRG00000000280(ADARB1)
Biological Process	GO:0021577	hindbrain structural organization	1	1	0.0387229	0.177984	ENSBGRG00000020026(HSPA5)
Biological Process	GO:0021589	cerebellum structural organization	1	1	0.0387229	0.177984	ENSBGRG00000020026(HSPA5)
Biological Process	GO:0021618	hypoglossal nerve morphogenesis	1	1	0.0387229	0.177984	ENSBGRG00000000280(ADARB1)
Biological Process	GO:0021750	vestibular nucleus development	1	1	0.0387229	0.177984	ENSBGRG00000009642(CACNA1A)
Biological Process	GO:0031104	dendrite regeneration	1	1	0.0387229	0.177984	ENSBGRG00000004856(MATN2)
Biological Process	GO:0031651	negative regulation of heat generation	1	1	0.0387229	0.177984	ENSBGRG00000006397(ARRDC3)
Biological Process	GO:0032639	TRAIL production	1	1	0.0387229	0.177984	ENSBGRG00000008246(TNFRSF8)
Biological Process	GO:0032679	regulation of TRAIL production	1	1	0.0387229	0.177984	ENSBGRG00000008246(TNFRSF8)
Biological Process	GO:0032759	positive regulation of TRAIL production	1	1	0.0387229	0.177984	ENSBGRG00000008246(TNFRSF8)
Biological Process	GO:0032765	positive regulation of mast cell cytokine production	1	1	0.0387229	0.177984	ENSBGRG00000000461(NR4A3)
Biological Process	GO:0033668	negative regulation by symbiont of host apoptotic process	1	1	0.0387229	0.177984	ENSBGRG00000010171(SERPINB9)
Biological Process	GO:0034275	kynurenic acid metabolic process	1	1	0.0387229	0.177984	ENSBGRG00000012224(IDO1)
Biological Process	GO:0034276	kynurenic acid biosynthetic process	1	1	0.0387229	0.177984	ENSBGRG00000012224(IDO1)
Biological Process	GO:0034371	chylomicron remodeling	1	1	0.0387229	0.177984	ENSBGRG00000005883(LPL)
Biological Process	GO:0034775	glutathione transmembrane transport	1	1	0.0387229	0.177984	ENSBGRG00000004375(SLC7A11)
Biological Process	GO:0035397	helper T cell enhancement of adaptive immune response	1	1	0.0387229	0.177984	ENSBGRG00000000298(CD4)
Biological Process	GO:0035443	tripeptide transmembrane transport	1	1	0.0387229	0.177984	ENSBGRG00000004375(SLC7A11)
Biological Process	GO:0035490	regulation of leukotriene production involved in inflammatory response	1	1	0.0387229	0.177984	ENSBGRG00000025440(SERPINE1)
Biological Process	GO:0035491	positive regulation of leukotriene production involved in inflammatory response	1	1	0.0387229	0.177984	ENSBGRG00000025440(SERPINE1)
Biological Process	GO:0035645	enteric smooth muscle cell differentiation	1	1	0.0387229	0.177984	ENSBGRG00000020314(EDNRB)
Biological Process	GO:0035672	oligopeptide transmembrane transport	1	1	0.0387229	0.177984	ENSBGRG00000004375(SLC7A11)
Biological Process	GO:0035683	memory T cell extravasation	1	1	0.0387229	0.177984	ENSBGRG00000025785(ITGAL)
Biological Process	GO:0035695	mitophagy by induced vacuole formation	1	1	0.0387229	0.177984	ENSBGRG00000000356(SPATA18)
Biological Process	GO:0036269	swimming behavior	1	1	0.0387229	0.177984	ENSBGRG00000012224(IDO1)
Biological Process	GO:0036316	SREBP-SCAP complex retention in endoplasmic reticulum	1	1	0.0387229	0.177984	ENSBGRG00000010766(INSIG1)
Biological Process	GO:0038097	positive regulation of mast cell activation by Fc-epsilon receptor signaling pathway	1	1	0.0387229	0.177984	ENSBGRG00000000461(NR4A3)
Biological Process	GO:0038167	epidermal growth factor receptor signaling pathway via positive regulation of NF-kappaB transcription factor activity	1	1	0.0387229	0.177984	ENSBGRG00000006081(RASSF2)
Biological Process	GO:0038168	epidermal growth factor receptor signaling pathway via I-kappaB kinase/NF-kappaB cascade	1	1	0.0387229	0.177984	ENSBGRG00000006081(RASSF2)
Biological Process	GO:0038178	complement component C5a signaling pathway	1	1	0.0387229	0.177984	ENSBGRG00000014737(C5AR1)
Biological Process	GO:0038195	urokinase plasminogen activator signaling pathway	1	1	0.0387229	0.177984	ENSBGRG00000011058(-)
Biological Process	GO:0042270	protection from natural killer cell mediated cytotoxicity	1	1	0.0387229	0.177984	ENSBGRG00000010171(SERPINB9)
Biological Process	GO:0042360	vitamin E metabolic process	1	1	0.0387229	0.177984	ENSBGRG00000019666(PLTP)
Biological Process	GO:0043449	cellular alkene metabolic process	1	1	0.0387229	0.177984	ENSBGRG00000009802(GRIN1)
Biological Process	GO:0043496	regulation of protein homodimerization activity	1	1	0.0387229	0.177984	ENSBGRG00000001314(ITGA4)
Biological Process	GO:0044722	renal phosphate excretion	1	1	0.0387229	0.177984	ENSBGRG00000014320(STC1)
Biological Process	GO:0045356	positive regulation of interferon-alpha biosynthetic process	1	1	0.0387229	0.177984	ENSBGRG00000019181(TLR7)
Biological Process	GO:0045553	TRAIL biosynthetic process	1	1	0.0387229	0.177984	ENSBGRG00000008246(TNFRSF8)
Biological Process	GO:0045554	regulation of TRAIL biosynthetic process	1	1	0.0387229	0.177984	ENSBGRG00000008246(TNFRSF8)
Biological Process	GO:0045556	positive regulation of TRAIL biosynthetic process	1	1	0.0387229	0.177984	ENSBGRG00000008246(TNFRSF8)
Biological Process	GO:0045643	regulation of eosinophil differentiation	1	1	0.0387229	0.177984	ENSBGRG00000011234(TRIB1)
Biological Process	GO:0045645	positive regulation of eosinophil differentiation	1	1	0.0387229	0.177984	ENSBGRG00000011234(TRIB1)
Biological Process	GO:0045977	positive regulation of mitotic cell cycle, embryonic	1	1	0.0387229	0.177984	ENSBGRG00000024386(HES1)
Biological Process	GO:0046836	glycolipid transport	1	1	0.0387229	0.177984	ENSBGRG00000019666(PLTP)
Biological Process	GO:0050960	detection of temperature stimulus involved in thermoception	1	1	0.0387229	0.177984	ENSBGRG00000021585(TRPV1)
Biological Process	GO:0051040	regulation of calcium-independent cell-cell adhesion	1	1	0.0387229	0.177984	ENSBGRG00000007486(BMP2)
Biological Process	GO:0051042	negative regulation of calcium-independent cell-cell adhesion	1	1	0.0387229	0.177984	ENSBGRG00000007486(BMP2)
Biological Process	GO:0051593	response to folic acid	1	1	0.0387229	0.177984	ENSBGRG00000020259(-)
Biological Process	GO:0052041	negative regulation by symbiont of host programmed cell death	1	1	0.0387229	0.177984	ENSBGRG00000010171(SERPINB9)
Biological Process	GO:0052490	negative regulation by organism of programmed cell death in other organism involved in symbiotic interaction	1	1	0.0387229	0.177984	ENSBGRG00000010171(SERPINB9)
Biological Process	GO:0055118	negative regulation of cardiac muscle contraction	1	1	0.0387229	0.177984	ENSBGRG00000006725(ZC3H12A)
Biological Process	GO:0060156	milk ejection	1	1	0.0387229	0.177984	ENSBGRG00000009758(GJA1)
Biological Process	GO:0060183	apelin receptor signaling pathway	1	1	0.0387229	0.177984	ENSBGRG00000007898(APLN)
Biological Process	GO:0060234	neuroblast delamination	1	1	0.0387229	0.177984	ENSBGRG00000007501(AKNA)
Biological Process	GO:0060474	positive regulation of sperm motility involved in capacitation	1	1	0.0387229	0.177984	ENSBGRG00000012482(CCR6)
Biological Process	GO:0060629	regulation of homologous chromosome segregation	1	1	0.0387229	0.177984	ENSBGRG00000001109(HORMAD1)
Biological Process	GO:0060804	positive regulation of Wnt signaling pathway by BMP signaling pathway	1	1	0.0387229	0.177984	ENSBGRG00000007486(BMP2)
Biological Process	GO:0060806	negative regulation of cell differentiation involved in embryonic placenta development	1	1	0.0387229	0.177984	ENSBGRG00000003859(SNAI1)
Biological Process	GO:0061102	stomach neuroendocrine cell differentiation	1	1	0.0387229	0.177984	ENSBGRG00000024386(HES1)
Biological Process	GO:0061105	regulation of stomach neuroendocrine cell differentiation	1	1	0.0387229	0.177984	ENSBGRG00000024386(HES1)
Biological Process	GO:0061106	negative regulation of stomach neuroendocrine cell differentiation	1	1	0.0387229	0.177984	ENSBGRG00000024386(HES1)
Biological Process	GO:0061146	Peyer's patch morphogenesis	1	1	0.0387229	0.177984	ENSBGRG00000024201(RET)
Biological Process	GO:0061737	leukotriene signaling pathway	1	1	0.0387229	0.177984	ENSBGRG00000004500(RGS1)
Biological Process	GO:0070367	negative regulation of hepatocyte differentiation	1	1	0.0387229	0.177984	ENSBGRG00000002408(FRZB)
Biological Process	GO:0071362	cellular response to ether	1	1	0.0387229	0.177984	ENSBGRG00000006725(ZC3H12A)
Biological Process	GO:0071606	chemokine (C-C motif) ligand 4 production	1	1	0.0387229	0.177984	ENSBGRG00000005898(ARG2)
Biological Process	GO:0071641	negative regulation of macrophage inflammatory protein 1 alpha production	1	1	0.0387229	0.177984	ENSBGRG00000005898(ARG2)
Biological Process	GO:0071643	regulation of chemokine (C-C motif) ligand 4 production	1	1	0.0387229	0.177984	ENSBGRG00000005898(ARG2)
Biological Process	GO:0071644	negative regulation of chemokine (C-C motif) ligand 4 production	1	1	0.0387229	0.177984	ENSBGRG00000005898(ARG2)
Biological Process	GO:0071878	negative regulation of adrenergic receptor signaling pathway	1	1	0.0387229	0.177984	ENSBGRG00000006397(ARRDC3)
Biological Process	GO:0071934	thiamine transmembrane transport	1	1	0.0387229	0.177984	ENSBGRG00000003770(SLC19A2)
Biological Process	GO:0072298	regulation of metanephric glomerulus development	1	1	0.0387229	0.177984	ENSBGRG00000024201(RET)
Biological Process	GO:0072300	positive regulation of metanephric glomerulus development	1	1	0.0387229	0.177984	ENSBGRG00000024201(RET)
Biological Process	GO:0072680	extracellular matrix-dependent thymocyte migration	1	1	0.0387229	0.177984	ENSBGRG00000015313(ADAM8)
Biological Process	GO:0072681	fibronectin-dependent thymocyte migration	1	1	0.0387229	0.177984	ENSBGRG00000015313(ADAM8)
Biological Process	GO:0072682	eosinophil extravasation	1	1	0.0387229	0.177984	ENSBGRG00000024291(PTGER4)
Biological Process	GO:0089700	protein kinase D signaling	1	1	0.0387229	0.177984	ENSBGRG00000017664(PRKD2)
Biological Process	GO:0090074	negative regulation of protein homodimerization activity	1	1	0.0387229	0.177984	ENSBGRG00000001314(ITGA4)
Biological Process	GO:0090251	protein localization involved in establishment of planar polarity	1	1	0.0387229	0.177984	ENSBGRG00000001407(CELSR1)
Biological Process	GO:0090325	regulation of locomotion involved in locomotory behavior	1	1	0.0387229	0.177984	ENSBGRG00000006397(ARRDC3)
Biological Process	GO:0090327	negative regulation of locomotion involved in locomotory behavior	1	1	0.0387229	0.177984	ENSBGRG00000006397(ARRDC3)
Biological Process	GO:0097167	circadian regulation of translation	1	1	0.0387229	0.177984	ENSBGRG00000026736(PER1)
Biological Process	GO:0098725	symmetric cell division	1	1	0.0387229	0.177984	ENSBGRG00000009015(SAPCD2)
Biological Process	GO:0098758	response to interleukin-8	1	1	0.0387229	0.177984	ENSBGRG00000004094(EGR1)
Biological Process	GO:0098759	cellular response to interleukin-8	1	1	0.0387229	0.177984	ENSBGRG00000004094(EGR1)
Biological Process	GO:1900036	positive regulation of cellular response to heat	1	1	0.0387229	0.177984	ENSBGRG00000012291(IER5)
Biological Process	GO:1900239	regulation of phenotypic switching	1	1	0.0387229	0.177984	ENSBGRG00000017767(MYOCD)
Biological Process	GO:1901295	regulation of canonical Wnt signaling pathway involved in cardiac muscle cell fate commitment	1	1	0.0387229	0.177984	ENSBGRG00000017698(DKK1)
Biological Process	GO:1901296	negative regulation of canonical Wnt signaling pathway involved in cardiac muscle cell fate commitment	1	1	0.0387229	0.177984	ENSBGRG00000017698(DKK1)
Biological Process	GO:1901303	negative regulation of cargo loading into COPII-coated vesicle	1	1	0.0387229	0.177984	ENSBGRG00000010766(INSIG1)
Biological Process	GO:1901329	regulation of odontoblast differentiation	1	1	0.0387229	0.177984	ENSBGRG00000025440(SERPINE1)
Biological Process	GO:1901331	positive regulation of odontoblast differentiation	1	1	0.0387229	0.177984	ENSBGRG00000025440(SERPINE1)
Biological Process	GO:1901494	regulation of cysteine metabolic process	1	1	0.0387229	0.177984	ENSBGRG00000004375(SLC7A11)
Biological Process	GO:1901594	response to capsazepine	1	1	0.0387229	0.177984	ENSBGRG00000021585(TRPV1)
Biological Process	GO:1902216	positive regulation of interleukin-4-mediated signaling pathway	1	1	0.0387229	0.177984	ENSBGRG00000007559(PARP14)
Biological Process	GO:1902761	positive regulation of chondrocyte development	1	1	0.0387229	0.177984	ENSBGRG00000022643(SMAD7)
Biological Process	GO:1903041	regulation of chondrocyte hypertrophy	1	1	0.0387229	0.177984	ENSBGRG00000022643(SMAD7)
Biological Process	GO:1903043	positive regulation of chondrocyte hypertrophy	1	1	0.0387229	0.177984	ENSBGRG00000022643(SMAD7)
Biological Process	GO:1903402	regulation of renal phosphate excretion	1	1	0.0387229	0.177984	ENSBGRG00000014320(STC1)
Biological Process	GO:1903403	negative regulation of renal phosphate excretion	1	1	0.0387229	0.177984	ENSBGRG00000014320(STC1)
Biological Process	GO:1903775	regulation of DNA double-strand break processing	1	1	0.0387229	0.177984	ENSBGRG00000019099(HELB)
Biological Process	GO:1903840	response to arsenite(3-)	1	1	0.0387229	0.177984	ENSBGRG00000022600(SLC38A2)
Biological Process	GO:1903841	cellular response to arsenite(3-)	1	1	0.0387229	0.177984	ENSBGRG00000022600(SLC38A2)
Biological Process	GO:1904022	positive regulation of G-protein coupled receptor internalization	1	1	0.0387229	0.177984	ENSBGRG00000007898(APLN)
Biological Process	GO:1904205	negative regulation of skeletal muscle hypertrophy	1	1	0.0387229	0.177984	ENSBGRG00000002228(IGFBP5)
Biological Process	GO:1904246	negative regulation of polynucleotide adenylyltransferase activity	1	1	0.0387229	0.177984	ENSBGRG00000024292(ZFP36)
Biological Process	GO:1904274	tricellular tight junction assembly	1	1	0.0387229	0.177984	ENSBGRG00000016208(LSR)
Biological Process	GO:1904304	regulation of gastro-intestinal system smooth muscle contraction	1	1	0.0387229	0.177984	ENSBGRG00000003414(SPX)
Biological Process	GO:1904306	positive regulation of gastro-intestinal system smooth muscle contraction	1	1	0.0387229	0.177984	ENSBGRG00000003414(SPX)
Biological Process	GO:1904556	L-tryptophan transmembrane transport	1	1	0.0387229	0.177984	ENSBGRG00000012015(SLC7A5)
Biological Process	GO:1904636	response to ionomycin	1	1	0.0387229	0.177984	ENSBGRG00000006725(ZC3H12A)
Biological Process	GO:1904637	cellular response to ionomycin	1	1	0.0387229	0.177984	ENSBGRG00000006725(ZC3H12A)
Biological Process	GO:1904701	Wnt-Frizzled-LRP5/6 complex assembly	1	1	0.0387229	0.177984	ENSBGRG00000017698(DKK1)
Biological Process	GO:1904711	regulation of Wnt-Frizzled-LRP5/6 complex assembly	1	1	0.0387229	0.177984	ENSBGRG00000017698(DKK1)
Biological Process	GO:1904716	positive regulation of chaperone-mediated autophagy	1	1	0.0387229	0.177984	ENSBGRG00000003825(PLK3)
Biological Process	GO:1904723	negative regulation of Wnt-Frizzled-LRP5/6 complex assembly	1	1	0.0387229	0.177984	ENSBGRG00000017698(DKK1)
Biological Process	GO:1904777	negative regulation of protein localization to cell cortex	1	1	0.0387229	0.177984	ENSBGRG00000009015(SAPCD2)
Biological Process	GO:1904998	negative regulation of leukocyte adhesion to arterial endothelial cell	1	1	0.0387229	0.177984	ENSBGRG00000002035(KLF4)
Biological Process	GO:1990654	sebum secreting cell proliferation	1	1	0.0387229	0.177984	ENSBGRG00000005178(PRDM1)
Biological Process	GO:2000120	positive regulation of sodium-dependent phosphate transport	1	1	0.0387229	0.177984	ENSBGRG00000004091(CEBPB)
Biological Process	GO:2000226	regulation of pancreatic A cell differentiation	1	1	0.0387229	0.177984	ENSBGRG00000024386(HES1)
Biological Process	GO:2000227	negative regulation of pancreatic A cell differentiation	1	1	0.0387229	0.177984	ENSBGRG00000024386(HES1)
Biological Process	GO:2000299	negative regulation of Rho-dependent protein serine/threonine kinase activity	1	1	0.0387229	0.177984	ENSBGRG00000020091(RASIP1)
Biological Process	GO:2000342	negative regulation of chemokine (C-X-C motif) ligand 2 production	1	1	0.0387229	0.177984	ENSBGRG00000002035(KLF4)
Biological Process	GO:2000413	regulation of fibronectin-dependent thymocyte migration	1	1	0.0387229	0.177984	ENSBGRG00000015313(ADAM8)
Biological Process	GO:2000415	positive regulation of fibronectin-dependent thymocyte migration	1	1	0.0387229	0.177984	ENSBGRG00000015313(ADAM8)
Biological Process	GO:2000417	negative regulation of eosinophil migration	1	1	0.0387229	0.177984	ENSBGRG00000024291(PTGER4)
Biological Process	GO:2000419	regulation of eosinophil extravasation	1	1	0.0387229	0.177984	ENSBGRG00000024291(PTGER4)
Biological Process	GO:2000420	negative regulation of eosinophil extravasation	1	1	0.0387229	0.177984	ENSBGRG00000024291(PTGER4)
Biological Process	GO:2000639	negative regulation of SREBP signaling pathway	1	1	0.0387229	0.177984	ENSBGRG00000010766(INSIG1)
Biological Process	GO:0030003	cellular cation homeostasis	19	316	0.0387658	0.178027	ENSBGRG00000000438(GPR35);ENSBGRG00000000748(GNA15);ENSBGRG00000004789(PML);ENSBGRG00000005785(SLC24A3);ENSBGRG00000006261(CD52);ENSBGRG00000007653(ALAS2);ENSBGRG00000009388(HIF1A);ENSBGRG00000009642(CACNA1A);ENSBGRG00000009802(GRIN1);ENSBGRG00000010384(SLC30A3);ENSBGRG00000010659(UBASH3B);ENSBGRG00000014320(STC1);ENSBGRG00000014366(MS4A1);ENSBGRG00000014482(GRIN2C);ENSBGRG00000019398(TGFB1);ENSB…
Biological Process	GO:0046330	positive regulation of JNK cascade	7	82	0.0393555	0.18011	ENSBGRG00000000274(SLAMF1);ENSBGRG00000006081(RASSF2);ENSBGRG00000008972(GADD45A);ENSBGRG00000009722(MAPK8IP1);ENSBGRG00000012738(SH3RF2);ENSBGRG00000017698(DKK1);ENSBGRG00000025864(MAP4K1)
Biological Process	GO:0050728	negative regulation of inflammatory response	7	82	0.0393555	0.18011	ENSBGRG00000006725(ZC3H12A);ENSBGRG00000014502(NLRP3);ENSBGRG00000022542(NLRC3);ENSBGRG00000024291(PTGER4);ENSBGRG00000024292(ZFP36);ENSBGRG00000024615(ETS1);ENSBGRG00000026564(MVK)
Biological Process	GO:0060402	calcium ion transport into cytosol	7	82	0.0393555	0.18011	ENSBGRG00000004789(PML);ENSBGRG00000009802(GRIN1);ENSBGRG00000010659(UBASH3B);ENSBGRG00000014366(MS4A1);ENSBGRG00000014482(GRIN2C);ENSBGRG00000021585(TRPV1);ENSBGRG00000021624(GRIN2D)
Biological Process	GO:0072009	nephron epithelium development	7	82	0.0393555	0.18011	ENSBGRG00000000802(HEYL);ENSBGRG00000005082(NPNT);ENSBGRG00000007486(BMP2);ENSBGRG00000008113(PGF);ENSBGRG00000008878(ADAMTS16);ENSBGRG00000022889(PROM1);ENSBGRG00000024386(HES1)
Biological Process	GO:0060563	neuroepithelial cell differentiation	6	65	0.039468	0.180469	ENSBGRG00000000513(MYCL);ENSBGRG00000007486(BMP2);ENSBGRG00000020314(EDNRB);ENSBGRG00000024386(HES1);ENSBGRG00000025440(SERPINE1);ENSBGRG00000026643(ADAMTS9)
Biological Process	GO:0030182	neuron differentiation	42	822	0.0397015	0.18138	ENSBGRG00000000197(EPHA3);ENSBGRG00000000280(ADARB1);ENSBGRG00000000461(NR4A3);ENSBGRG00000000513(MYCL);ENSBGRG00000000802(HEYL);ENSBGRG00000002035(KLF4);ENSBGRG00000002579(FAIM2);ENSBGRG00000002639(SPOCK1);ENSBGRG00000003150(EPHB1);ENSBGRG00000003666(WEE1);ENSBGRG00000003864(HOXC10);ENSBGRG00000004091(CEBPB);ENSBGRG00000004856(MATN2);ENSBGRG00000005178(PRDM1);ENSBGRG00000005411(TNR);ENSBGRG00000…
Biological Process	GO:0048167	regulation of synaptic plasticity	8	100	0.0399967	0.181864	ENSBGRG00000005034(P2RX3);ENSBGRG00000005411(TNR);ENSBGRG00000009802(GRIN1);ENSBGRG00000011238(JPH4);ENSBGRG00000011598(HRH2);ENSBGRG00000012924(STX3);ENSBGRG00000013420(SORCS3);MSTRG.9831(Arc)
Biological Process	GO:0050730	regulation of peptidyl-tyrosine phosphorylation	11	156	0.040123	0.181864	ENSBGRG00000000298(CD4);ENSBGRG00000000399(CRLF1);ENSBGRG00000002311(CD80);ENSBGRG00000003093(PDGFB);ENSBGRG00000007559(PARP14);ENSBGRG00000013160(ERRFI1);ENSBGRG00000013247(NEDD9);ENSBGRG00000021013(CD40);ENSBGRG00000023091(BST1);ENSBGRG00000024189(HYAL2);ENSBGRG00000024386(HES1)
Biological Process	GO:0048839	inner ear development	10	137	0.0401834	0.181864	ENSBGRG00000000461(NR4A3);ENSBGRG00000000513(MYCL);ENSBGRG00000001407(CELSR1);ENSBGRG00000002408(FRZB);ENSBGRG00000006433(BMPER);ENSBGRG00000007486(BMP2);ENSBGRG00000010766(INSIG1);ENSBGRG00000010780(FREM2);ENSBGRG00000024386(HES1);ENSBGRG00000024422(COL2A1)
Biological Process	GO:0032963	collagen metabolic process	5	49	0.0402258	0.181864	ENSBGRG00000006446(CTSL);ENSBGRG00000009388(HIF1A);ENSBGRG00000012532(MMP16);ENSBGRG00000016147(ID1);ENSBGRG00000019398(TGFB1)
Biological Process	GO:0060675	ureteric bud morphogenesis	5	49	0.0402258	0.181864	ENSBGRG00000005082(NPNT);ENSBGRG00000007486(BMP2);ENSBGRG00000008113(PGF);ENSBGRG00000008878(ADAMTS16);ENSBGRG00000024386(HES1)
Biological Process	GO:0070227	lymphocyte apoptotic process	5	49	0.0402258	0.181864	ENSBGRG00000009388(HIF1A);ENSBGRG00000012224(IDO1);ENSBGRG00000015313(ADAM8);ENSBGRG00000018364(GPAM);ENSBGRG00000022359(CD3G)
Biological Process	GO:0001773	myeloid dendritic cell activation	3	20	0.0403225	0.181864	ENSBGRG00000000274(SLAMF1);ENSBGRG00000006525(DCSTAMP);ENSBGRG00000019398(TGFB1)
Biological Process	GO:0032689	negative regulation of interferon-gamma production	3	20	0.0403225	0.181864	ENSBGRG00000000274(SLAMF1);ENSBGRG00000005024(IL1RL1);ENSBGRG00000006725(ZC3H12A)
Biological Process	GO:0043303	mast cell degranulation	3	20	0.0403225	0.181864	ENSBGRG00000000461(NR4A3);ENSBGRG00000006441(RAC2);ENSBGRG00000024242(ADORA2B)
Biological Process	GO:0045687	positive regulation of glial cell differentiation	3	20	0.0403225	0.181864	ENSBGRG00000007486(BMP2);ENSBGRG00000019398(TGFB1);ENSBGRG00000024386(HES1)
Biological Process	GO:1900449	regulation of glutamate receptor signaling pathway	3	20	0.0403225	0.181864	ENSBGRG00000017316(NETO2);ENSBGRG00000018056(CACNG4);ENSBGRG00000018281(ADRB2)
Biological Process	GO:1901099	negative regulation of signal transduction in absence of ligand	3	20	0.0403225	0.181864	ENSBGRG00000011996(IFI6);ENSBGRG00000022844(UNC5B);ENSBGRG00000024422(COL2A1)
Biological Process	GO:1902042	negative regulation of extrinsic apoptotic signaling pathway via death domain receptors	3	20	0.0403225	0.181864	ENSBGRG00000002579(FAIM2);ENSBGRG00000013250(ITPRIP);ENSBGRG00000025440(SERPINE1)
Biological Process	GO:2000482	regulation of interleukin-8 secretion	3	20	0.0403225	0.181864	ENSBGRG00000000502(CD244);ENSBGRG00000022738(SSC5D);ENSBGRG00000024189(HYAL2)
Biological Process	GO:2001240	negative regulation of extrinsic apoptotic signaling pathway in absence of ligand	3	20	0.0403225	0.181864	ENSBGRG00000011996(IFI6);ENSBGRG00000022844(UNC5B);ENSBGRG00000024422(COL2A1)
Biological Process	GO:0071345	cellular response to cytokine stimulus	24	424	0.0407312	0.183551	ENSBGRG00000000298(CD4);ENSBGRG00000000438(GPR35);ENSBGRG00000001126(TCF7);ENSBGRG00000001762(STAT4);ENSBGRG00000002035(KLF4);ENSBGRG00000003093(PDGFB);ENSBGRG00000004094(EGR1);ENSBGRG00000004789(PML);ENSBGRG00000005082(NPNT);ENSBGRG00000006169(HK2);ENSBGRG00000006525(DCSTAMP);ENSBGRG00000006725(ZC3H12A);ENSBGRG00000007559(PARP14);ENSBGRG00000007726(SLC12A2);ENSBGRG00000009247(ZBP1);ENSBGRG000000…
Biological Process	GO:0002534	cytokine production involved in inflammatory response	4	34	0.0411667	0.185198	ENSBGRG00000005552(PLD4);ENSBGRG00000006725(ZC3H12A);ENSBGRG00000012224(IDO1);ENSBGRG00000012943(IL17D)
Biological Process	GO:0045668	negative regulation of osteoblast differentiation	4	34	0.0411667	0.185198	ENSBGRG00000002228(IGFBP5);ENSBGRG00000004313(NOCT);ENSBGRG00000016147(ID1);ENSBGRG00000016959(CDK6)
Biological Process	GO:0048754	branching morphogenesis of an epithelial tube	9	119	0.041421	0.186183	ENSBGRG00000001407(CELSR1);ENSBGRG00000004789(PML);ENSBGRG00000005082(NPNT);ENSBGRG00000007486(BMP2);ENSBGRG00000008113(PGF);ENSBGRG00000008878(ADAMTS16);ENSBGRG00000011590(NRARP);ENSBGRG00000019398(TGFB1);ENSBGRG00000020091(RASIP1)
Biological Process	GO:0002443	leukocyte mediated immunity	13	196	0.0415369	0.186546	ENSBGRG00000000274(SLAMF1);ENSBGRG00000000461(NR4A3);ENSBGRG00000006441(RAC2);ENSBGRG00000007491(EPHB6);ENSBGRG00000008679(CLNK);ENSBGRG00000008735(FUT7);ENSBGRG00000010171(SERPINB9);ENSBGRG00000015611(RSAD2);ENSBGRG00000018529(C4BPA);ENSBGRG00000019171(TBX21);ENSBGRG00000022450(PRF1);ENSBGRG00000022643(SMAD7);ENSBGRG00000024242(ADORA2B)
Biological Process	GO:0016202	regulation of striated muscle tissue development	7	83	0.0416107	0.186719	ENSBGRG00000003150(EPHB1);ENSBGRG00000007486(BMP2);ENSBGRG00000009758(GJA1);ENSBGRG00000015008(GATA6);ENSBGRG00000017698(DKK1);ENSBGRG00000017767(MYOCD);ENSBGRG00000019398(TGFB1)
Biological Process	GO:0046903	secretion	35	667	0.0416855	0.186896	ENSBGRG00000000274(SLAMF1);ENSBGRG00000000461(NR4A3);ENSBGRG00000000502(CD244);ENSBGRG00000001600(OLFM2);ENSBGRG00000004789(PML);ENSBGRG00000005024(IL1RL1);ENSBGRG00000005652(P2RY2);ENSBGRG00000005883(LPL);ENSBGRG00000005898(ARG2);ENSBGRG00000006441(RAC2);ENSBGRG00000006606(RIMS2);ENSBGRG00000006725(ZC3H12A);ENSBGRG00000007491(EPHB6);ENSBGRG00000009273(CRY2);ENSBGRG00000009388(HIF1A);ENSBGRG00000…
Biological Process	GO:0010243	response to organonitrogen compound	21	361	0.0418041	0.187111	ENSBGRG00000000461(NR4A3);ENSBGRG00000000523(NR4A1);ENSBGRG00000001314(ITGA4);ENSBGRG00000002228(IGFBP5);ENSBGRG00000002275(P2RY11);ENSBGRG00000004091(CEBPB);ENSBGRG00000004094(EGR1);ENSBGRG00000005034(P2RX3);ENSBGRG00000005066(TBC1D4);ENSBGRG00000005634(P2RY6);ENSBGRG00000007951(NR4A2);ENSBGRG00000008735(FUT7);ENSBGRG00000009273(CRY2);ENSBGRG00000009758(GJA1);ENSBGRG00000009802(GRIN1);ENSBGRG000…
Biological Process	GO:0045664	regulation of neuron differentiation	21	361	0.0418041	0.187111	ENSBGRG00000000197(EPHA3);ENSBGRG00000000513(MYCL);ENSBGRG00000000802(HEYL);ENSBGRG00000002035(KLF4);ENSBGRG00000002639(SPOCK1);ENSBGRG00000005411(TNR);ENSBGRG00000006606(RIMS2);ENSBGRG00000007486(BMP2);ENSBGRG00000008623(METRN);ENSBGRG00000008962(PTPRF);ENSBGRG00000009642(CACNA1A);ENSBGRG00000009802(GRIN1);ENSBGRG00000014468(FOXO6);ENSBGRG00000018601(OBSL1);ENSBGRG00000020314(EDNRB);ENSBGRG00000…
Biological Process	GO:0060840	artery development	6	66	0.0420564	0.188081	ENSBGRG00000005178(PRDM1);ENSBGRG00000005861(LDLR);ENSBGRG00000017767(MYOCD);ENSBGRG00000022643(SMAD7);ENSBGRG00000024386(HES1);ENSBGRG00000026643(ADAMTS9)
Biological Process	GO:0032507	maintenance of protein location in cell	5	50	0.043331	0.193455	ENSBGRG00000000298(CD4);ENSBGRG00000004789(PML);ENSBGRG00000006169(HK2);ENSBGRG00000010766(INSIG1);ENSBGRG00000020026(HSPA5)
Biological Process	GO:0072171	mesonephric tubule morphogenesis	5	50	0.043331	0.193455	ENSBGRG00000005082(NPNT);ENSBGRG00000007486(BMP2);ENSBGRG00000008113(PGF);ENSBGRG00000008878(ADAMTS16);ENSBGRG00000024386(HES1)
Biological Process	GO:0050708	regulation of protein secretion	16	258	0.0434509	0.193664	ENSBGRG00000000274(SLAMF1);ENSBGRG00000000502(CD244);ENSBGRG00000004789(PML);ENSBGRG00000005024(IL1RL1);ENSBGRG00000005883(LPL);ENSBGRG00000005898(ARG2);ENSBGRG00000006725(ZC3H12A);ENSBGRG00000009388(HIF1A);ENSBGRG00000014502(NLRP3);ENSBGRG00000015611(RSAD2);ENSBGRG00000017350(IFIH1);ENSBGRG00000018364(GPAM);ENSBGRG00000018779(ANKRD1);ENSBGRG00000022738(SSC5D);ENSBGRG00000024189(HYAL2);ENSBGRG000…
Biological Process	GO:0051051	negative regulation of transport	16	258	0.0434509	0.193664	ENSBGRG00000000197(EPHA3);ENSBGRG00000000274(SLAMF1);ENSBGRG00000000438(GPR35);ENSBGRG00000004789(PML);ENSBGRG00000005898(ARG2);ENSBGRG00000006725(ZC3H12A);ENSBGRG00000009273(CRY2);ENSBGRG00000009758(GJA1);ENSBGRG00000010766(INSIG1);ENSBGRG00000014320(STC1);ENSBGRG00000014502(NLRP3);ENSBGRG00000015611(RSAD2);ENSBGRG00000021867(PRKCB);ENSBGRG00000022649(SYT4);ENSBGRG00000022738(SSC5D);ENSBGRG00000…
Biological Process	GO:0031329	regulation of cellular catabolic process	24	427	0.0435874	0.194109	ENSBGRG00000003825(PLK3);ENSBGRG00000004789(PML);ENSBGRG00000005861(LDLR);ENSBGRG00000006169(HK2);ENSBGRG00000006725(ZC3H12A);ENSBGRG00000007895(PRKAG2);ENSBGRG00000009388(HIF1A);ENSBGRG00000011234(TRIB1);ENSBGRG00000012579(FOXO1);ENSBGRG00000012738(SH3RF2);ENSBGRG00000015313(ADAM8);ENSBGRG00000018281(ADRB2);ENSBGRG00000018716(DEPP1);ENSBGRG00000020091(RASIP1);ENSBGRG00000021759(RYBP);ENSBGRG0000…
Biological Process	GO:0031401	positive regulation of protein modification process	39	760	0.043853	0.194665	ENSBGRG00000000274(SLAMF1);ENSBGRG00000000298(CD4);ENSBGRG00000000399(CRLF1);ENSBGRG00000002311(CD80);ENSBGRG00000003093(PDGFB);ENSBGRG00000005082(NPNT);ENSBGRG00000005634(P2RY6);ENSBGRG00000006081(RASSF2);ENSBGRG00000006260(-);ENSBGRG00000006397(ARRDC3);ENSBGRG00000006433(BMPER);ENSBGRG00000006725(ZC3H12A);ENSBGRG00000007486(BMP2);ENSBGRG00000007559(PARP14);ENSBGRG00000007895(PRKAG2);ENSBGRG0000…
Biological Process	GO:0048634	regulation of muscle organ development	7	84	0.0439483	0.194665	ENSBGRG00000003150(EPHB1);ENSBGRG00000007486(BMP2);ENSBGRG00000009758(GJA1);ENSBGRG00000015008(GATA6);ENSBGRG00000017698(DKK1);ENSBGRG00000017767(MYOCD);ENSBGRG00000019398(TGFB1)
Biological Process	GO:0060401	cytosolic calcium ion transport	7	84	0.0439483	0.194665	ENSBGRG00000004789(PML);ENSBGRG00000009802(GRIN1);ENSBGRG00000010659(UBASH3B);ENSBGRG00000014366(MS4A1);ENSBGRG00000014482(GRIN2C);ENSBGRG00000021585(TRPV1);ENSBGRG00000021624(GRIN2D)
Biological Process	GO:0006470	protein dephosphorylation	15	238	0.0440247	0.194665	ENSBGRG00000005082(NPNT);ENSBGRG00000007486(BMP2);ENSBGRG00000008962(PTPRF);ENSBGRG00000009617(PTPRT);ENSBGRG00000010659(UBASH3B);ENSBGRG00000010693(PTPRE);ENSBGRG00000012625(-);ENSBGRG00000012738(SH3RF2);ENSBGRG00000013457(SH2D4A);ENSBGRG00000014871(PTPN12);ENSBGRG00000015365(PPM1H);ENSBGRG00000017142(DUSP5);ENSBGRG00000018484(PPM1D);ENSBGRG00000019568(MYO1D);ENSBGRG00000025844(PTPN7)
Biological Process	GO:0015698	inorganic anion transport	8	102	0.0441386	0.194665	ENSBGRG00000004091(CEBPB);ENSBGRG00000005634(P2RY6);ENSBGRG00000007726(SLC12A2);ENSBGRG00000013607(SLC20A1);ENSBGRG00000017921(TTYH1);ENSBGRG00000025358(CLIC5);MSTRG.6877(ABCC4);MSTRG.6886(ABCC4)
Biological Process	GO:0030856	regulation of epithelial cell differentiation	8	102	0.0441386	0.194665	ENSBGRG00000000513(MYCL);ENSBGRG00000002408(FRZB);ENSBGRG00000013160(ERRFI1);ENSBGRG00000019828(TMEM100);ENSBGRG00000022889(PROM1);ENSBGRG00000024386(HES1);ENSBGRG00000025440(SERPINE1);ENSBGRG00000026643(ADAMTS9)
Biological Process	GO:0051726	regulation of cell cycle	33	626	0.044586	0.194665	ENSBGRG00000000068(ADAMTS1);ENSBGRG00000000280(ADARB1);ENSBGRG00000000461(NR4A3);ENSBGRG00000000523(NR4A1);ENSBGRG00000001109(HORMAD1);ENSBGRG00000001561(NABP1);ENSBGRG00000002035(KLF4);ENSBGRG00000003093(PDGFB);ENSBGRG00000003825(PLK3);ENSBGRG00000004789(PML);ENSBGRG00000007486(BMP2);ENSBGRG00000008972(GADD45A);ENSBGRG00000010447(NUDT6);ENSBGRG00000011030(HPGD);ENSBGRG00000013846(FOXM1);ENSBGRG0…
Biological Process	GO:0008585	female gonad development	6	67	0.0447491	0.194665	ENSBGRG00000000068(ADAMTS1);ENSBGRG00000004091(CEBPB);ENSBGRG00000016322(PTX3);ENSBGRG00000016750(TIPARP);ENSBGRG00000020668(FST);ENSBGRG00000025786(ARID5B)
Biological Process	GO:0010469	regulation of receptor activity	6	67	0.0447491	0.194665	ENSBGRG00000013160(ERRFI1);ENSBGRG00000016748(-);ENSBGRG00000017316(NETO2);ENSBGRG00000018056(CACNG4);ENSBGRG00000018281(ADRB2);ENSBGRG00000025440(SERPINE1)
Biological Process	GO:0045778	positive regulation of ossification	6	67	0.0447491	0.194665	ENSBGRG00000004091(CEBPB);ENSBGRG00000005082(NPNT);ENSBGRG00000006565(FBN2);ENSBGRG00000007486(BMP2);ENSBGRG00000016212(ISG15);ENSBGRG00000018281(ADRB2)
Biological Process	GO:0002024	diet induced thermogenesis	2	9	0.04498	0.194665	ENSBGRG00000018281(ADRB2);ENSBGRG00000021585(TRPV1)
Biological Process	GO:0002438	acute inflammatory response to antigenic stimulus	2	9	0.04498	0.194665	ENSBGRG00000007491(EPHB6);ENSBGRG00000008735(FUT7)
Biological Process	GO:0003306	Wnt signaling pathway involved in heart development	2	9	0.04498	0.194665	ENSBGRG00000007486(BMP2);ENSBGRG00000017698(DKK1)
Biological Process	GO:0009404	toxin metabolic process	2	9	0.04498	0.194665	ENSBGRG00000014254(CYP1B1);ENSBGRG00000025506(CYP1A1)
Biological Process	GO:0010566	regulation of ketone biosynthetic process	2	9	0.04498	0.194665	ENSBGRG00000004094(EGR1);ENSBGRG00000007486(BMP2)
Biological Process	GO:0010919	regulation of inositol phosphate biosynthetic process	2	9	0.04498	0.194665	ENSBGRG00000000502(CD244);ENSBGRG00000005634(P2RY6)
Biological Process	GO:0033631	cell-cell adhesion mediated by integrin	2	9	0.04498	0.194665	ENSBGRG00000001314(ITGA4);ENSBGRG00000005082(NPNT)
Biological Process	GO:0042501	serine phosphorylation of STAT protein	2	9	0.04498	0.194665	ENSBGRG00000008972(GADD45A);ENSBGRG00000024201(RET)
Biological Process	GO:0045657	positive regulation of monocyte differentiation	2	9	0.04498	0.194665	ENSBGRG00000000298(CD4);ENSBGRG00000006525(DCSTAMP)
Biological Process	GO:0048642	negative regulation of skeletal muscle tissue development	2	9	0.04498	0.194665	ENSBGRG00000003150(EPHB1);ENSBGRG00000017767(MYOCD)
Biological Process	GO:0051930	regulation of sensory perception of pain	2	9	0.04498	0.194665	ENSBGRG00000019828(TMEM100);ENSBGRG00000021624(GRIN2D)
Biological Process	GO:0055098	response to low-density lipoprotein particle	2	9	0.04498	0.194665	ENSBGRG00000005861(LDLR);ENSBGRG00000005883(LPL)
Biological Process	GO:0060213	positive regulation of nuclear-transcribed mRNA poly(A) tail shortening	2	9	0.04498	0.194665	ENSBGRG00000024292(ZFP36);ENSBGRG00000026320(BTG2)
Biological Process	GO:0060576	intestinal epithelial cell development	2	9	0.04498	0.194665	ENSBGRG00000005178(PRDM1);ENSBGRG00000009388(HIF1A)
Biological Process	GO:0061418	regulation of transcription from RNA polymerase II promoter in response to hypoxia	2	9	0.04498	0.194665	ENSBGRG00000004094(EGR1);ENSBGRG00000009388(HIF1A)
Biological Process	GO:0071404	cellular response to low-density lipoprotein particle stimulus	2	9	0.04498	0.194665	ENSBGRG00000005861(LDLR);ENSBGRG00000005883(LPL)
Biological Process	GO:0072109	glomerular mesangium development	2	9	0.04498	0.194665	ENSBGRG00000003093(PDGFB);ENSBGRG00000021757(GPR4)
Biological Process	GO:0072567	chemokine (C-X-C motif) ligand 2 production	2	9	0.04498	0.194665	ENSBGRG00000002035(KLF4);ENSBGRG00000005883(LPL)
Biological Process	GO:1902475	L-alpha-amino acid transmembrane transport	2	9	0.04498	0.194665	ENSBGRG00000004375(SLC7A11);ENSBGRG00000012015(SLC7A5)
Biological Process	GO:1903599	positive regulation of mitophagy	2	9	0.04498	0.194665	ENSBGRG00000006169(HK2);ENSBGRG00000009388(HIF1A)
Biological Process	GO:1903909	regulation of receptor clustering	2	9	0.04498	0.194665	ENSBGRG00000004375(SLC7A11);ENSBGRG00000019398(TGFB1)
Biological Process	GO:2000353	positive regulation of endothelial cell apoptotic process	2	9	0.04498	0.194665	ENSBGRG00000001314(ITGA4);ENSBGRG00000021013(CD40)
Biological Process	GO:2000726	negative regulation of cardiac muscle cell differentiation	2	9	0.04498	0.194665	ENSBGRG00000007486(BMP2);ENSBGRG00000017698(DKK1)
Biological Process	GO:0003179	heart valve morphogenesis	4	35	0.0451093	0.194665	ENSBGRG00000000802(HEYL);ENSBGRG00000007486(BMP2);ENSBGRG00000019398(TGFB1);ENSBGRG00000026643(ADAMTS9)
Biological Process	GO:0007632	visual behavior	4	35	0.0451093	0.194665	ENSBGRG00000004375(SLC7A11);ENSBGRG00000009388(HIF1A);ENSBGRG00000009802(GRIN1);ENSBGRG00000011598(HRH2)
Biological Process	GO:0050853	B cell receptor signaling pathway	4	35	0.0451093	0.194665	ENSBGRG00000000533(GCSAM);ENSBGRG00000014366(MS4A1);ENSBGRG00000014607(CD79A);ENSBGRG00000021867(PRKCB)
Biological Process	GO:0070231	T cell apoptotic process	4	35	0.0451093	0.194665	ENSBGRG00000009388(HIF1A);ENSBGRG00000012224(IDO1);ENSBGRG00000015313(ADAM8);ENSBGRG00000018364(GPAM)
Biological Process	GO:2000514	regulation of CD4-positive, alpha-beta T cell activation	4	35	0.0451093	0.194665	ENSBGRG00000005898(ARG2);ENSBGRG00000006725(ZC3H12A);ENSBGRG00000019171(TBX21);ENSBGRG00000022643(SMAD7)
Biological Process	GO:0006979	response to oxidative stress	15	239	0.0453791	0.195437	ENSBGRG00000000461(NR4A3);ENSBGRG00000003825(PLK3);ENSBGRG00000004375(SLC7A11);ENSBGRG00000004423(NOS3);ENSBGRG00000004789(PML);ENSBGRG00000006725(ZC3H12A);ENSBGRG00000007951(NR4A2);ENSBGRG00000009096(FOS);ENSBGRG00000009388(HIF1A);ENSBGRG00000014254(CYP1B1);ENSBGRG00000018043(TPO);ENSBGRG00000020410(RHOB);ENSBGRG00000024189(HYAL2);ENSBGRG00000024565(JUN);ENSBGRG00000025872(GPR37L1)
Biological Process	GO:0000038	very long-chain fatty acid metabolic process	3	21	0.0457311	0.195437	ENSBGRG00000002007(ELOVL6);ENSBGRG00000017924(ACSBG1);ENSBGRG00000019509(ELOVL5)
Biological Process	GO:0002548	monocyte chemotaxis	3	21	0.0457311	0.195437	ENSBGRG00000003093(PDGFB);ENSBGRG00000010151(MOSPD2);ENSBGRG00000025440(SERPINE1)
Biological Process	GO:0010543	regulation of platelet activation	3	21	0.0457311	0.195437	ENSBGRG00000003093(PDGFB);ENSBGRG00000003978(SELP);ENSBGRG00000010659(UBASH3B)
Biological Process	GO:0010762	regulation of fibroblast migration	3	21	0.0457311	0.195437	ENSBGRG00000019398(TGFB1);ENSBGRG00000022907(GNA12);ENSBGRG00000024189(HYAL2)
Biological Process	GO:0033003	regulation of mast cell activation	3	21	0.0457311	0.195437	ENSBGRG00000000461(NR4A3);ENSBGRG00000006441(RAC2);ENSBGRG00000024242(ADORA2B)
Biological Process	GO:0046633	alpha-beta T cell proliferation	3	21	0.0457311	0.195437	ENSBGRG00000005898(ARG2);ENSBGRG00000009722(MAPK8IP1);ENSBGRG00000022665(RASAL3)
Biological Process	GO:0048246	macrophage chemotaxis	3	21	0.0457311	0.195437	ENSBGRG00000000274(SLAMF1);ENSBGRG00000014737(C5AR1);ENSBGRG00000020314(EDNRB)
Biological Process	GO:0051220	cytoplasmic sequestering of protein	3	21	0.0457311	0.195437	ENSBGRG00000006169(HK2);ENSBGRG00000010766(INSIG1);ENSBGRG00000020026(HSPA5)
Biological Process	GO:0051294	establishment of spindle orientation	3	21	0.0457311	0.195437	ENSBGRG00000009015(SAPCD2);ENSBGRG00000009758(GJA1);ENSBGRG00000024376(SPAG5)
Biological Process	GO:0090184	positive regulation of kidney development	3	21	0.0457311	0.195437	ENSBGRG00000003093(PDGFB);ENSBGRG00000022889(PROM1);ENSBGRG00000024201(RET)
Biological Process	GO:1904646	cellular response to beta-amyloid	3	21	0.0457311	0.195437	ENSBGRG00000001314(ITGA4);ENSBGRG00000009758(GJA1);ENSBGRG00000018281(ADRB2)
Biological Process	GO:0030282	bone mineralization	7	85	0.0463689	0.198003	ENSBGRG00000006565(FBN2);ENSBGRG00000007486(BMP2);ENSBGRG00000008094(KLF10);ENSBGRG00000009388(HIF1A);ENSBGRG00000009758(GJA1);ENSBGRG00000016212(ISG15);ENSBGRG00000018281(ADRB2)
Biological Process	GO:0030330	DNA damage response, signal transduction by p53 class mediator	5	51	0.0465763	0.198568	ENSBGRG00000003859(SNAI1);ENSBGRG00000004789(PML);ENSBGRG00000013846(FOXM1);ENSBGRG00000018484(PPM1D);ENSBGRG00000018779(ANKRD1)
Biological Process	GO:0044259	multicellular organismal macromolecule metabolic process	5	51	0.0465763	0.198568	ENSBGRG00000006446(CTSL);ENSBGRG00000009388(HIF1A);ENSBGRG00000012532(MMP16);ENSBGRG00000016147(ID1);ENSBGRG00000019398(TGFB1)
Biological Process	GO:0060562	epithelial tube morphogenesis	15	240	0.0467627	0.199202	ENSBGRG00000001407(CELSR1);ENSBGRG00000004789(PML);ENSBGRG00000005082(NPNT);ENSBGRG00000007486(BMP2);ENSBGRG00000008113(PGF);ENSBGRG00000008878(ADAMTS16);ENSBGRG00000009388(HIF1A);ENSBGRG00000009758(GJA1);ENSBGRG00000010653(KDM6A);ENSBGRG00000011590(NRARP);ENSBGRG00000019398(TGFB1);ENSBGRG00000020091(RASIP1);ENSBGRG00000020410(RHOB);ENSBGRG00000024201(RET);ENSBGRG00000024386(HES1)
Biological Process	GO:0030162	regulation of proteolysis	23	409	0.0472442	0.201092	ENSBGRG00000000523(NR4A1);ENSBGRG00000002035(KLF4);ENSBGRG00000002639(SPOCK1);ENSBGRG00000003825(PLK3);ENSBGRG00000004789(PML);ENSBGRG00000006725(ZC3H12A);ENSBGRG00000008639(PLAT);ENSBGRG00000009029(EGLN3);ENSBGRG00000010171(SERPINB9);ENSBGRG00000011058(-);ENSBGRG00000011234(TRIB1);ENSBGRG00000011996(IFI6);ENSBGRG00000012738(SH3RF2);ENSBGRG00000014502(NLRP3);ENSBGRG00000015313(ADAM8);ENSBGRG00000…
Biological Process	GO:0019538	protein metabolic process	173	4009	0.0474833	0.201894	ENSBGRG00000000068(ADAMTS1);ENSBGRG00000000197(EPHA3);ENSBGRG00000000274(SLAMF1);ENSBGRG00000000280(ADARB1);ENSBGRG00000000282(ADAM22);ENSBGRG00000000298(CD4);ENSBGRG00000000356(SPATA18);ENSBGRG00000000399(CRLF1);ENSBGRG00000000523(NR4A1);ENSBGRG00000001109(HORMAD1);ENSBGRG00000001210(ADAMTS4);ENSBGRG00000001403(MAP6D1);ENSBGRG00000002035(KLF4);ENSBGRG00000002228(IGFBP5);ENSBGRG00000002311(CD80);…
Biological Process	GO:0009636	response to toxic substance	6	68	0.0475471	0.201894	ENSBGRG00000004375(SLC7A11);ENSBGRG00000004423(NOS3);ENSBGRG00000014254(CYP1B1);ENSBGRG00000016147(ID1);ENSBGRG00000024189(HYAL2);ENSBGRG00000025506(CYP1A1)
Biological Process	GO:0042089	cytokine biosynthetic process	6	68	0.0475471	0.201894	ENSBGRG00000002035(KLF4);ENSBGRG00000004091(CEBPB);ENSBGRG00000004094(EGR1);ENSBGRG00000008246(TNFRSF8);ENSBGRG00000019181(TLR7);ENSBGRG00000024292(ZFP36)
Biological Process	GO:0006873	cellular ion homeostasis	19	324	0.0477725	0.202689	ENSBGRG00000000438(GPR35);ENSBGRG00000000748(GNA15);ENSBGRG00000004789(PML);ENSBGRG00000005785(SLC24A3);ENSBGRG00000006261(CD52);ENSBGRG00000007653(ALAS2);ENSBGRG00000009388(HIF1A);ENSBGRG00000009642(CACNA1A);ENSBGRG00000009802(GRIN1);ENSBGRG00000010384(SLC30A3);ENSBGRG00000010659(UBASH3B);ENSBGRG00000014320(STC1);ENSBGRG00000014366(MS4A1);ENSBGRG00000014482(GRIN2C);ENSBGRG00000019398(TGFB1);ENSB…
Biological Process	GO:0050679	positive regulation of epithelial cell proliferation	8	104	0.0485535	0.205837	ENSBGRG00000000461(NR4A3);ENSBGRG00000003093(PDGFB);ENSBGRG00000007486(BMP2);ENSBGRG00000011590(NRARP);ENSBGRG00000014737(C5AR1);ENSBGRG00000017664(PRKD2);ENSBGRG00000024475(IQGAP3);ENSBGRG00000024565(JUN)
Biological Process	GO:0006464	cellular protein modification process	116	2600	0.0488632	0.206985	ENSBGRG00000000197(EPHA3);ENSBGRG00000000274(SLAMF1);ENSBGRG00000000280(ADARB1);ENSBGRG00000000298(CD4);ENSBGRG00000000399(CRLF1);ENSBGRG00000001403(MAP6D1);ENSBGRG00000002311(CD80);ENSBGRG00000003093(PDGFB);ENSBGRG00000003150(EPHB1);ENSBGRG00000003210(TMTC2);ENSBGRG00000003402(TRIM17);ENSBGRG00000003666(WEE1);ENSBGRG00000003825(PLK3);ENSBGRG00000004094(EGR1);ENSBGRG00000004414(RGS2);ENSBGRG00000…
Biological Process	GO:0001676	long-chain fatty acid metabolic process	4	36	0.0492553	0.207319	ENSBGRG00000002007(ELOVL6);ENSBGRG00000014254(CYP1B1);ENSBGRG00000017924(ACSBG1);ENSBGRG00000023881(CYP2J2)
Biological Process	GO:0007215	glutamate receptor signaling pathway	4	36	0.0492553	0.207319	ENSBGRG00000009802(GRIN1);ENSBGRG00000017316(NETO2);ENSBGRG00000018056(CACNG4);ENSBGRG00000018281(ADRB2)
Biological Process	GO:0021955	central nervous system neuron axonogenesis	4	36	0.0492553	0.207319	ENSBGRG00000000280(ADARB1);ENSBGRG00000003150(EPHB1);ENSBGRG00000007951(NR4A2);ENSBGRG00000018765(TSKU)
Biological Process	GO:0042531	positive regulation of tyrosine phosphorylation of STAT protein	4	36	0.0492553	0.207319	ENSBGRG00000000399(CRLF1);ENSBGRG00000007559(PARP14);ENSBGRG00000021013(CD40);ENSBGRG00000024386(HES1)
Biological Process	GO:0045620	negative regulation of lymphocyte differentiation	4	36	0.0492553	0.207319	ENSBGRG00000006725(ZC3H12A);ENSBGRG00000011590(NRARP);ENSBGRG00000019171(TBX21);ENSBGRG00000022643(SMAD7)
Biological Process	GO:0060395	SMAD protein signal transduction	4	36	0.0492553	0.207319	ENSBGRG00000007486(BMP2);ENSBGRG00000009096(FOS);ENSBGRG00000014385(BTBD11);ENSBGRG00000024565(JUN)
Biological Process	GO:0072132	mesenchyme morphogenesis	4	36	0.0492553	0.207319	ENSBGRG00000000802(HEYL);ENSBGRG00000003859(SNAI1);ENSBGRG00000007486(BMP2);ENSBGRG00000019828(TMEM100)
Biological Process	GO:1902041	regulation of extrinsic apoptotic signaling pathway via death domain receptors	4	36	0.0492553	0.207319	ENSBGRG00000002579(FAIM2);ENSBGRG00000013250(ITPRIP);ENSBGRG00000021213(ATF3);ENSBGRG00000025440(SERPINE1)
Biological Process	GO:0036211	protein modification process	116	2601	0.0493166	0.207394	ENSBGRG00000000197(EPHA3);ENSBGRG00000000274(SLAMF1);ENSBGRG00000000280(ADARB1);ENSBGRG00000000298(CD4);ENSBGRG00000000399(CRLF1);ENSBGRG00000001403(MAP6D1);ENSBGRG00000002311(CD80);ENSBGRG00000003093(PDGFB);ENSBGRG00000003150(EPHB1);ENSBGRG00000003210(TMTC2);ENSBGRG00000003402(TRIM17);ENSBGRG00000003666(WEE1);ENSBGRG00000003825(PLK3);ENSBGRG00000004094(EGR1);ENSBGRG00000004414(RGS2);ENSBGRG00000…
Biological Process	GO:0051224	negative regulation of protein transport	9	123	0.0493515	0.207394	ENSBGRG00000000274(SLAMF1);ENSBGRG00000004789(PML);ENSBGRG00000005898(ARG2);ENSBGRG00000006725(ZC3H12A);ENSBGRG00000010766(INSIG1);ENSBGRG00000014502(NLRP3);ENSBGRG00000015611(RSAD2);ENSBGRG00000022738(SSC5D);ENSBGRG00000024291(PTGER4)
Biological Process	GO:0007423	sensory organ development	23	411	0.0494058	0.207458	ENSBGRG00000000461(NR4A3);ENSBGRG00000000513(MYCL);ENSBGRG00000001132(BNC2);ENSBGRG00000001407(CELSR1);ENSBGRG00000002035(KLF4);ENSBGRG00000002408(FRZB);ENSBGRG00000003150(EPHB1);ENSBGRG00000005178(PRDM1);ENSBGRG00000006433(BMPER);ENSBGRG00000006565(FBN2);ENSBGRG00000007486(BMP2);ENSBGRG00000009388(HIF1A);ENSBGRG00000009758(GJA1);ENSBGRG00000010766(INSIG1);ENSBGRG00000010780(FREM2);ENSBGRG0000001…
Biological Process	GO:0032088	negative regulation of NF-kappaB transcription factor activity	5	52	0.0499622	0.209296	ENSBGRG00000002035(KLF4);ENSBGRG00000006725(ZC3H12A);ENSBGRG00000014254(CYP1B1);ENSBGRG00000014502(NLRP3);ENSBGRG00000022542(NLRC3)
Biological Process	GO:0045069	regulation of viral genome replication	5	52	0.0499622	0.209296	ENSBGRG00000000280(ADARB1);ENSBGRG00000006725(ZC3H12A);ENSBGRG00000014066(MX1);ENSBGRG00000015611(RSAD2);ENSBGRG00000016212(ISG15)
Biological Process	GO:0060415	muscle tissue morphogenesis	5	52	0.0499622	0.209296	ENSBGRG00000000280(ADARB1);ENSBGRG00000007486(BMP2);ENSBGRG00000018779(ANKRD1);ENSBGRG00000019398(TGFB1);ENSBGRG00000022643(SMAD7)
Biological Process	GO:0009894	regulation of catabolic process	28	521	0.0500246	0.209391	ENSBGRG00000003825(PLK3);ENSBGRG00000004789(PML);ENSBGRG00000005861(LDLR);ENSBGRG00000006169(HK2);ENSBGRG00000006725(ZC3H12A);ENSBGRG00000007548(PDE3B);ENSBGRG00000007895(PRKAG2);ENSBGRG00000009388(HIF1A);ENSBGRG00000011234(TRIB1);ENSBGRG00000012579(FOXO1);ENSBGRG00000012738(SH3RF2);ENSBGRG00000014482(GRIN2C);ENSBGRG00000015313(ADAM8);ENSBGRG00000016750(TIPARP);ENSBGRG00000018281(ADRB2);ENSBGRG00…
Biological Process	GO:0071902	positive regulation of protein serine/threonine kinase activity	11	162	0.0503104	0.210421	ENSBGRG00000003093(PDGFB);ENSBGRG00000006260(-);ENSBGRG00000007486(BMP2);ENSBGRG00000008972(GADD45A);ENSBGRG00000015313(ADAM8);ENSBGRG00000017698(DKK1);ENSBGRG00000018281(ADRB2);ENSBGRG00000021013(CD40);ENSBGRG00000024201(RET);ENSBGRG00000024475(IQGAP3);ENSBGRG00000025864(MAP4K1)
Biological Process	GO:0042107	cytokine metabolic process	6	69	0.0504509	0.21051	ENSBGRG00000002035(KLF4);ENSBGRG00000004091(CEBPB);ENSBGRG00000004094(EGR1);ENSBGRG00000008246(TNFRSF8);ENSBGRG00000019181(TLR7);ENSBGRG00000024292(ZFP36)
Biological Process	GO:0046545	development of primary female sexual characteristics	6	69	0.0504509	0.21051	ENSBGRG00000000068(ADAMTS1);ENSBGRG00000004091(CEBPB);ENSBGRG00000016322(PTX3);ENSBGRG00000016750(TIPARP);ENSBGRG00000020668(FST);ENSBGRG00000025786(ARID5B)
Biological Process	GO:0090100	positive regulation of transmembrane receptor protein serine/threonine kinase signaling pathway	6	69	0.0504509	0.21051	ENSBGRG00000005082(NPNT);ENSBGRG00000007486(BMP2);ENSBGRG00000010458(KCP);ENSBGRG00000017767(MYOCD);ENSBGRG00000023318(KIAA0319);ENSBGRG00000024386(HES1)
Biological Process	GO:0002262	myeloid cell homeostasis	8	105	0.0508647	0.21207	ENSBGRG00000004375(SLC7A11);ENSBGRG00000007653(ALAS2);ENSBGRG00000009388(HIF1A);ENSBGRG00000009634(RBFOX2);ENSBGRG00000016212(ISG15);ENSBGRG00000016959(CDK6);ENSBGRG00000021550(IKZF1);ENSBGRG00000024615(ETS1)
[truncated: 4,025 more rows]

## Sheet: M vs P Class-up.MF
class	GO ID	Description	MPST (583)	All (14338)	pvalue	p.adjust	Genes
[truncated: 927 more rows]

## Sheet: M vs P Class-up.CC
class	GO ID	Description	MPST (511)	All (12542)	pvalue	p.adjust	Genes
[truncated: 485 more rows]
