# Supplementary material for: Transcriptome Analysis of mRNA and lncRNA Related to Muscle Growth and Development in Gannan Yak and Jeryak
Source: Int J Mol Sci. 2023 Nov 30;24(23):16991. doi: 10.3390/ijms242316991 (PMC10707067; doi:10.3390/ijms242316991)
Supplement: Supplementary file 1 [file ijms-24-16991-s001.zip › Table S4 Details of GO analysis for DEMs in class-down.xlsx]

## Sheet: M vs P Class-down.BP
class	GO ID	Description	MPXT (773)	All (13687)	pvalue	p.adjust	Genes
Biological Process	GO:0006518	peptide metabolic process	88	662	2.5499e-14	1.31728e-10	ENSBGRG00000000117(SOD1);ENSBGRG00000000322(MRPS21);ENSBGRG00000000373(RPL34);ENSBGRG00000001153(IMMP2L);ENSBGRG00000001206(ZC3H10);ENSBGRG00000001504(HSD11B1L);ENSBGRG00000001799(EIF3L);ENSBGRG00000001942(-);ENSBGRG00000002412(NCK1);ENSBGRG00000002552(-);ENSBGRG00000002566(-);ENSBGRG00000002612(-);ENSBGRG00000003539(-);ENSBGRG00000003545(EIF2B3);ENSBGRG00000003772(-);ENSBGRG00000003803(RPL24);EN…
Biological Process	GO:0006412	translation	78	580	4.69148e-13	9.32951e-10	ENSBGRG00000000322(MRPS21);ENSBGRG00000000373(RPL34);ENSBGRG00000001206(ZC3H10);ENSBGRG00000001504(HSD11B1L);ENSBGRG00000001799(EIF3L);ENSBGRG00000001942(-);ENSBGRG00000002412(NCK1);ENSBGRG00000002552(-);ENSBGRG00000002566(-);ENSBGRG00000002612(-);ENSBGRG00000003539(-);ENSBGRG00000003545(EIF2B3);ENSBGRG00000003772(-);ENSBGRG00000003803(RPL24);ENSBGRG00000003895(MRPL52);ENSBGRG00000003896(RPS8);EN…
Biological Process	GO:0043043	peptide biosynthetic process	79	593	5.41783e-13	9.32951e-10	ENSBGRG00000000322(MRPS21);ENSBGRG00000000373(RPL34);ENSBGRG00000001206(ZC3H10);ENSBGRG00000001504(HSD11B1L);ENSBGRG00000001799(EIF3L);ENSBGRG00000001942(-);ENSBGRG00000002412(NCK1);ENSBGRG00000002552(-);ENSBGRG00000002566(-);ENSBGRG00000002612(-);ENSBGRG00000003539(-);ENSBGRG00000003545(EIF2B3);ENSBGRG00000003772(-);ENSBGRG00000003803(RPL24);ENSBGRG00000003895(MRPL52);ENSBGRG00000003896(RPS8);EN…
Biological Process	GO:0043603	cellular amide metabolic process	92	765	2.43252e-12	3.1416e-09	ENSBGRG00000000117(SOD1);ENSBGRG00000000322(MRPS21);ENSBGRG00000000373(RPL34);ENSBGRG00000001153(IMMP2L);ENSBGRG00000001206(ZC3H10);ENSBGRG00000001504(HSD11B1L);ENSBGRG00000001799(EIF3L);ENSBGRG00000001942(-);ENSBGRG00000002412(NCK1);ENSBGRG00000002552(-);ENSBGRG00000002566(-);ENSBGRG00000002612(-);ENSBGRG00000003539(-);ENSBGRG00000003545(EIF2B3);ENSBGRG00000003772(-);ENSBGRG00000003803(RPL24);EN…
Biological Process	GO:0043604	amide biosynthetic process	81	650	9.28776e-12	9.59611e-09	ENSBGRG00000000322(MRPS21);ENSBGRG00000000373(RPL34);ENSBGRG00000001206(ZC3H10);ENSBGRG00000001504(HSD11B1L);ENSBGRG00000001799(EIF3L);ENSBGRG00000001942(-);ENSBGRG00000002412(NCK1);ENSBGRG00000002552(-);ENSBGRG00000002566(-);ENSBGRG00000002612(-);ENSBGRG00000003539(-);ENSBGRG00000003545(EIF2B3);ENSBGRG00000003772(-);ENSBGRG00000003803(RPL24);ENSBGRG00000003895(MRPL52);ENSBGRG00000003896(RPS8);EN…
Biological Process	GO:1901566	organonitrogen compound biosynthetic process	101	973	1.0604e-09	9.13007e-07	ENSBGRG00000000060(-);ENSBGRG00000000322(MRPS21);ENSBGRG00000000373(RPL34);ENSBGRG00000000795(CHPT1);ENSBGRG00000001206(ZC3H10);ENSBGRG00000001504(HSD11B1L);ENSBGRG00000001799(EIF3L);ENSBGRG00000001942(-);ENSBGRG00000002412(NCK1);ENSBGRG00000002552(-);ENSBGRG00000002566(-);ENSBGRG00000002612(-);ENSBGRG00000002860(PADI1);ENSBGRG00000003539(-);ENSBGRG00000003545(EIF2B3);ENSBGRG00000003772(-);ENSBGR…
Biological Process	GO:1901564	organonitrogen compound metabolic process	136	1481	3.85631e-09	2.84595e-06	ENSBGRG00000000060(-);ENSBGRG00000000117(SOD1);ENSBGRG00000000322(MRPS21);ENSBGRG00000000373(RPL34);ENSBGRG00000000795(CHPT1);ENSBGRG00000001153(IMMP2L);ENSBGRG00000001206(ZC3H10);ENSBGRG00000001402(-);ENSBGRG00000001504(HSD11B1L);ENSBGRG00000001799(EIF3L);ENSBGRG00000001942(-);ENSBGRG00000002005(-);ENSBGRG00000002412(NCK1);ENSBGRG00000002552(-);ENSBGRG00000002566(-);ENSBGRG00000002612(-);ENSBGRG…
Biological Process	GO:0044237	cellular metabolic process	484	7229	9.79628e-09	6.32595e-06	ENSBGRG00000000060(-);ENSBGRG00000000061(GABPA);ENSBGRG00000000117(SOD1);ENSBGRG00000000125(SYNJ1);ENSBGRG00000000181(UBE2G2);ENSBGRG00000000215(PLCL2);ENSBGRG00000000253(OMA1);ENSBGRG00000000257(FAM207A);ENSBGRG00000000275(-);ENSBGRG00000000300(ZNF641);ENSBGRG00000000322(MRPS21);ENSBGRG00000000373(RPL34);ENSBGRG00000000419(HENMT1);ENSBGRG00000000661(GTF2F1);ENSBGRG00000000669(PCBP3);ENSBGRG00000…
Biological Process	GO:0008152	metabolic process	541	8286	1.1783e-08	6.76345e-06	ENSBGRG00000000060(-);ENSBGRG00000000061(GABPA);ENSBGRG00000000117(SOD1);ENSBGRG00000000125(SYNJ1);ENSBGRG00000000181(UBE2G2);ENSBGRG00000000215(PLCL2);ENSBGRG00000000253(OMA1);ENSBGRG00000000257(FAM207A);ENSBGRG00000000275(-);ENSBGRG00000000300(ZNF641);ENSBGRG00000000322(MRPS21);ENSBGRG00000000373(RPL34);ENSBGRG00000000419(HENMT1);ENSBGRG00000000661(GTF2F1);ENSBGRG00000000669(PCBP3);ENSBGRG00000…
Biological Process	GO:0044260	cellular macromolecule metabolic process	408	5984	1.18086e-07	6.10032e-05	ENSBGRG00000000061(GABPA);ENSBGRG00000000117(SOD1);ENSBGRG00000000181(UBE2G2);ENSBGRG00000000215(PLCL2);ENSBGRG00000000253(OMA1);ENSBGRG00000000257(FAM207A);ENSBGRG00000000275(-);ENSBGRG00000000300(ZNF641);ENSBGRG00000000322(MRPS21);ENSBGRG00000000373(RPL34);ENSBGRG00000000419(HENMT1);ENSBGRG00000000661(GTF2F1);ENSBGRG00000000669(PCBP3);ENSBGRG00000000674(ATG3);ENSBGRG00000000696(CDK2);ENSBGRG000…
Biological Process	GO:0043170	macromolecule metabolic process	441	6634	5.28726e-07	0.000241153	ENSBGRG00000000061(GABPA);ENSBGRG00000000117(SOD1);ENSBGRG00000000181(UBE2G2);ENSBGRG00000000215(PLCL2);ENSBGRG00000000253(OMA1);ENSBGRG00000000257(FAM207A);ENSBGRG00000000275(-);ENSBGRG00000000300(ZNF641);ENSBGRG00000000322(MRPS21);ENSBGRG00000000373(RPL34);ENSBGRG00000000419(HENMT1);ENSBGRG00000000661(GTF2F1);ENSBGRG00000000669(PCBP3);ENSBGRG00000000674(ATG3);ENSBGRG00000000696(CDK2);ENSBGRG000…
Biological Process	GO:0071704	organic substance metabolic process	506	7809	5.6017e-07	0.000241153	ENSBGRG00000000060(-);ENSBGRG00000000061(GABPA);ENSBGRG00000000117(SOD1);ENSBGRG00000000125(SYNJ1);ENSBGRG00000000181(UBE2G2);ENSBGRG00000000215(PLCL2);ENSBGRG00000000253(OMA1);ENSBGRG00000000257(FAM207A);ENSBGRG00000000275(-);ENSBGRG00000000300(ZNF641);ENSBGRG00000000322(MRPS21);ENSBGRG00000000373(RPL34);ENSBGRG00000000419(HENMT1);ENSBGRG00000000661(GTF2F1);ENSBGRG00000000669(PCBP3);ENSBGRG00000…
Biological Process	GO:0034641	cellular nitrogen compound metabolic process	314	4479	1.28224e-06	0.000509543	ENSBGRG00000000060(-);ENSBGRG00000000061(GABPA);ENSBGRG00000000117(SOD1);ENSBGRG00000000257(FAM207A);ENSBGRG00000000275(-);ENSBGRG00000000300(ZNF641);ENSBGRG00000000322(MRPS21);ENSBGRG00000000373(RPL34);ENSBGRG00000000419(HENMT1);ENSBGRG00000000661(GTF2F1);ENSBGRG00000000669(PCBP3);ENSBGRG00000000696(CDK2);ENSBGRG00000000734(FOXD2);ENSBGRG00000000772(COMP);ENSBGRG00000000793(TLE5);ENSBGRG00000000…
Biological Process	GO:0006807	nitrogen compound metabolic process	327	4708	1.5834e-06	0.000584274	ENSBGRG00000000060(-);ENSBGRG00000000061(GABPA);ENSBGRG00000000117(SOD1);ENSBGRG00000000257(FAM207A);ENSBGRG00000000275(-);ENSBGRG00000000300(ZNF641);ENSBGRG00000000322(MRPS21);ENSBGRG00000000373(RPL34);ENSBGRG00000000419(HENMT1);ENSBGRG00000000661(GTF2F1);ENSBGRG00000000669(PCBP3);ENSBGRG00000000696(CDK2);ENSBGRG00000000734(FOXD2);ENSBGRG00000000772(COMP);ENSBGRG00000000793(TLE5);ENSBGRG00000000…
Biological Process	GO:0044267	cellular protein metabolic process	250	3435	1.88851e-06	0.000650403	ENSBGRG00000000117(SOD1);ENSBGRG00000000181(UBE2G2);ENSBGRG00000000215(PLCL2);ENSBGRG00000000253(OMA1);ENSBGRG00000000322(MRPS21);ENSBGRG00000000373(RPL34);ENSBGRG00000000674(ATG3);ENSBGRG00000000696(CDK2);ENSBGRG00000001019(USP21);ENSBGRG00000001130(CNOT9);ENSBGRG00000001134(RNF7);ENSBGRG00000001153(IMMP2L);ENSBGRG00000001206(ZC3H10);ENSBGRG00000001365(CDKL3);ENSBGRG00000001392(UBE2B);ENSBGRG000…
Biological Process	GO:0044238	primary metabolic process	483	7463	2.48997e-06	0.000791668	ENSBGRG00000000060(-);ENSBGRG00000000061(GABPA);ENSBGRG00000000117(SOD1);ENSBGRG00000000125(SYNJ1);ENSBGRG00000000181(UBE2G2);ENSBGRG00000000215(PLCL2);ENSBGRG00000000253(OMA1);ENSBGRG00000000257(FAM207A);ENSBGRG00000000275(-);ENSBGRG00000000300(ZNF641);ENSBGRG00000000322(MRPS21);ENSBGRG00000000373(RPL34);ENSBGRG00000000419(HENMT1);ENSBGRG00000000661(GTF2F1);ENSBGRG00000000669(PCBP3);ENSBGRG00000…
Biological Process	GO:0019538	protein metabolic process	284	4009	2.60518e-06	0.000791668	ENSBGRG00000000117(SOD1);ENSBGRG00000000181(UBE2G2);ENSBGRG00000000215(PLCL2);ENSBGRG00000000253(OMA1);ENSBGRG00000000322(MRPS21);ENSBGRG00000000373(RPL34);ENSBGRG00000000674(ATG3);ENSBGRG00000000696(CDK2);ENSBGRG00000000772(COMP);ENSBGRG00000001019(USP21);ENSBGRG00000001130(CNOT9);ENSBGRG00000001134(RNF7);ENSBGRG00000001153(IMMP2L);ENSBGRG00000001206(ZC3H10);ENSBGRG00000001365(CDKL3);ENSBGRG0000…
Biological Process	GO:0010467	gene expression	273	3833	3.01212e-06	0.00086448	ENSBGRG00000000061(GABPA);ENSBGRG00000000253(OMA1);ENSBGRG00000000257(FAM207A);ENSBGRG00000000300(ZNF641);ENSBGRG00000000322(MRPS21);ENSBGRG00000000373(RPL34);ENSBGRG00000000661(GTF2F1);ENSBGRG00000000669(PCBP3);ENSBGRG00000000696(CDK2);ENSBGRG00000000734(FOXD2);ENSBGRG00000000772(COMP);ENSBGRG00000000793(TLE5);ENSBGRG00000000807(DDX47);ENSBGRG00000000867(IKZF4);ENSBGRG00000000960(MTERF4);ENSBGRG…
Biological Process	GO:0034645	cellular macromolecule biosynthetic process	236	3399	0.000127196	0.0345838	ENSBGRG00000000061(GABPA);ENSBGRG00000000300(ZNF641);ENSBGRG00000000322(MRPS21);ENSBGRG00000000373(RPL34);ENSBGRG00000000661(GTF2F1);ENSBGRG00000000669(PCBP3);ENSBGRG00000000696(CDK2);ENSBGRG00000000734(FOXD2);ENSBGRG00000000772(COMP);ENSBGRG00000000793(TLE5);ENSBGRG00000000867(IKZF4);ENSBGRG00000000960(MTERF4);ENSBGRG00000001143(NFXL1);ENSBGRG00000001206(ZC3H10);ENSBGRG00000001392(UBE2B);ENSBGRG…
Biological Process	GO:0044271	cellular nitrogen compound biosynthetic process	229	3305	0.000193451	0.0499684	ENSBGRG00000000060(-);ENSBGRG00000000061(GABPA);ENSBGRG00000000300(ZNF641);ENSBGRG00000000322(MRPS21);ENSBGRG00000000373(RPL34);ENSBGRG00000000661(GTF2F1);ENSBGRG00000000669(PCBP3);ENSBGRG00000000696(CDK2);ENSBGRG00000000734(FOXD2);ENSBGRG00000000772(COMP);ENSBGRG00000000793(TLE5);ENSBGRG00000000867(IKZF4);ENSBGRG00000000960(MTERF4);ENSBGRG00000001130(CNOT9);ENSBGRG00000001143(NFXL1);ENSBGRG00000…
Biological Process	GO:0009059	macromolecule biosynthetic process	239	3474	0.000205524	0.0505589	ENSBGRG00000000061(GABPA);ENSBGRG00000000300(ZNF641);ENSBGRG00000000322(MRPS21);ENSBGRG00000000373(RPL34);ENSBGRG00000000661(GTF2F1);ENSBGRG00000000669(PCBP3);ENSBGRG00000000696(CDK2);ENSBGRG00000000734(FOXD2);ENSBGRG00000000772(COMP);ENSBGRG00000000793(TLE5);ENSBGRG00000000867(IKZF4);ENSBGRG00000000960(MTERF4);ENSBGRG00000001130(CNOT9);ENSBGRG00000001143(NFXL1);ENSBGRG00000001206(ZC3H10);ENSBGRG…
Biological Process	GO:0051603	proteolysis involved in cellular protein catabolic process	45	463	0.00025821	0.0589306	ENSBGRG00000000181(UBE2G2);ENSBGRG00000000253(OMA1);ENSBGRG00000001019(USP21);ENSBGRG00000001392(UBE2B);ENSBGRG00000001715(CAMLG);ENSBGRG00000002824(USP33);ENSBGRG00000004819(AGTPBP1);ENSBGRG00000005366(CDC34);ENSBGRG00000005642(CYLD);ENSBGRG00000005646(CDC26);ENSBGRG00000006454(ARNTL);ENSBGRG00000006709(PSME3);ENSBGRG00000006896(TRIP13);ENSBGRG00000008244(BAP1);ENSBGRG00000008383(NHLRC1);ENSBGRG…
Biological Process	GO:0015031	protein transport	76	902	0.00026237	0.0589306	ENSBGRG00000000181(UBE2G2);ENSBGRG00000000383(-);ENSBGRG00000000714(AP2M1);ENSBGRG00000000772(COMP);ENSBGRG00000000903(PEX26);ENSBGRG00000000960(MTERF4);ENSBGRG00000001153(IMMP2L);ENSBGRG00000001356(TIMM13);ENSBGRG00000001564(KRT18);ENSBGRG00000001819(AP3D1);ENSBGRG00000002196(MTTP);ENSBGRG00000002485(PANX2);ENSBGRG00000002734(TOMM22);ENSBGRG00000003148(CLTA);ENSBGRG00000003817(RILPL1);ENSBGRG000…
Biological Process	GO:0071702	organic substance transport	108	1387	0.000299379	0.0644413	ENSBGRG00000000181(UBE2G2);ENSBGRG00000000383(-);ENSBGRG00000000714(AP2M1);ENSBGRG00000000772(COMP);ENSBGRG00000000903(PEX26);ENSBGRG00000000960(MTERF4);ENSBGRG00000001153(IMMP2L);ENSBGRG00000001293(SLC25A42);ENSBGRG00000001356(TIMM13);ENSBGRG00000001564(KRT18);ENSBGRG00000001819(AP3D1);ENSBGRG00000001854(PLIN2);ENSBGRG00000002196(MTTP);ENSBGRG00000002485(PANX2);ENSBGRG00000002734(TOMM22);ENSBGRG…
Biological Process	GO:0046907	intracellular transport	92	1149	0.000348184	0.0719487	ENSBGRG00000000117(SOD1);ENSBGRG00000000125(SYNJ1);ENSBGRG00000000181(UBE2G2);ENSBGRG00000000383(-);ENSBGRG00000000714(AP2M1);ENSBGRG00000000903(PEX26);ENSBGRG00000000960(MTERF4);ENSBGRG00000001153(IMMP2L);ENSBGRG00000001564(KRT18);ENSBGRG00000001819(AP3D1);ENSBGRG00000002422(MLC1);ENSBGRG00000002734(TOMM22);ENSBGRG00000002939(THEM4);ENSBGRG00000002952(CCL21);ENSBGRG00000003057(AAAS);ENSBGRG00000…
Biological Process	GO:0006511	ubiquitin-dependent protein catabolic process	39	391	0.000392557	0.0771729	ENSBGRG00000000181(UBE2G2);ENSBGRG00000001019(USP21);ENSBGRG00000001392(UBE2B);ENSBGRG00000001715(CAMLG);ENSBGRG00000002824(USP33);ENSBGRG00000004819(AGTPBP1);ENSBGRG00000005366(CDC34);ENSBGRG00000005642(CYLD);ENSBGRG00000005646(CDC26);ENSBGRG00000006454(ARNTL);ENSBGRG00000006896(TRIP13);ENSBGRG00000008244(BAP1);ENSBGRG00000008383(NHLRC1);ENSBGRG00000008824(RNF8);ENSBGRG00000010121(MYLIP);ENSBGRG…
Biological Process	GO:0006839	mitochondrial transport	17	120	0.000403343	0.0771729	ENSBGRG00000000960(MTERF4);ENSBGRG00000001153(IMMP2L);ENSBGRG00000002734(TOMM22);ENSBGRG00000002939(THEM4);ENSBGRG00000004552(UCP3);ENSBGRG00000004979(HIP1R);ENSBGRG00000007573(SLC25A38);ENSBGRG00000010740(SLC35F6);ENSBGRG00000010796(PMPCB);ENSBGRG00000013915(ATP5IF1);ENSBGRG00000014111(SLC25A37);ENSBGRG00000015785(GDAP1);ENSBGRG00000016084(ATP5PD);ENSBGRG00000023966(ZNF205);ENSBGRG00000024737(TO…
Biological Process	GO:0016482	cytoplasmic transport	57	642	0.000440983	0.0813614	ENSBGRG00000000181(UBE2G2);ENSBGRG00000000903(PEX26);ENSBGRG00000000960(MTERF4);ENSBGRG00000001153(IMMP2L);ENSBGRG00000001564(KRT18);ENSBGRG00000001819(AP3D1);ENSBGRG00000002734(TOMM22);ENSBGRG00000002952(CCL21);ENSBGRG00000003057(AAAS);ENSBGRG00000003833(ZPR1);ENSBGRG00000006013(PREPL);ENSBGRG00000006341(NRDE2);ENSBGRG00000006454(ARNTL);ENSBGRG00000006516(SIX2);ENSBGRG00000007573(SLC25A38);ENSBG…
Biological Process	GO:0042730	fibrinolysis	5	13	0.00049888	0.086135	ENSBGRG00000013793(F2);ENSBGRG00000018034(PLAU);ENSBGRG00000018357(FGB);ENSBGRG00000018573(FGA);ENSBGRG00000018677(FGG)
Biological Process	GO:0044257	cellular protein catabolic process	46	491	0.000500203	0.086135	ENSBGRG00000000181(UBE2G2);ENSBGRG00000000253(OMA1);ENSBGRG00000001019(USP21);ENSBGRG00000001392(UBE2B);ENSBGRG00000001715(CAMLG);ENSBGRG00000002824(USP33);ENSBGRG00000004819(AGTPBP1);ENSBGRG00000005366(CDC34);ENSBGRG00000005642(CYLD);ENSBGRG00000005646(CDC26);ENSBGRG00000006454(ARNTL);ENSBGRG00000006709(PSME3);ENSBGRG00000006896(TRIP13);ENSBGRG00000008244(BAP1);ENSBGRG00000008383(NHLRC1);ENSBGRG…
Biological Process	GO:0006886	intracellular protein transport	48	521	0.000552742	0.0921117	ENSBGRG00000000181(UBE2G2);ENSBGRG00000000383(-);ENSBGRG00000000714(AP2M1);ENSBGRG00000000903(PEX26);ENSBGRG00000000960(MTERF4);ENSBGRG00000001153(IMMP2L);ENSBGRG00000001564(KRT18);ENSBGRG00000001819(AP3D1);ENSBGRG00000002734(TOMM22);ENSBGRG00000003148(CLTA);ENSBGRG00000003833(ZPR1);ENSBGRG00000005918(VTI1B);ENSBGRG00000006013(PREPL);ENSBGRG00000006157(AP3S2);ENSBGRG00000006454(ARNTL);ENSBGRG0000…
Biological Process	GO:0019941	modification-dependent protein catabolic process	39	400	0.000614045	0.09913	ENSBGRG00000000181(UBE2G2);ENSBGRG00000001019(USP21);ENSBGRG00000001392(UBE2B);ENSBGRG00000001715(CAMLG);ENSBGRG00000002824(USP33);ENSBGRG00000004819(AGTPBP1);ENSBGRG00000005366(CDC34);ENSBGRG00000005642(CYLD);ENSBGRG00000005646(CDC26);ENSBGRG00000006454(ARNTL);ENSBGRG00000006896(TRIP13);ENSBGRG00000008244(BAP1);ENSBGRG00000008383(NHLRC1);ENSBGRG00000008824(RNF8);ENSBGRG00000010121(MYLIP);ENSBGRG…
Biological Process	GO:0006120	mitochondrial electron transport, NADH to ubiquinone	5	14	0.000740139	0.115865	ENSBGRG00000001402(-);ENSBGRG00000009891(-);ENSBGRG00000013214(PARK7);ENSBGRG00000020103(-);ENSBGRG00000024870(NDUFV2)
Biological Process	GO:0043632	modification-dependent macromolecule catabolic process	39	405	0.000779943	0.116262	ENSBGRG00000000181(UBE2G2);ENSBGRG00000001019(USP21);ENSBGRG00000001392(UBE2B);ENSBGRG00000001715(CAMLG);ENSBGRG00000002824(USP33);ENSBGRG00000004819(AGTPBP1);ENSBGRG00000005366(CDC34);ENSBGRG00000005642(CYLD);ENSBGRG00000005646(CDC26);ENSBGRG00000006454(ARNTL);ENSBGRG00000006896(TRIP13);ENSBGRG00000008244(BAP1);ENSBGRG00000008383(NHLRC1);ENSBGRG00000008824(RNF8);ENSBGRG00000010121(MYLIP);ENSBGRG…
Biological Process	GO:0072376	protein activation cascade	9	45	0.000787681	0.116262	ENSBGRG00000011114(C1QBP);ENSBGRG00000018357(FGB);ENSBGRG00000018573(FGA);ENSBGRG00000018677(FGG);ENSBGRG00000019750(C2);ENSBGRG00000020465(-);ENSBGRG00000021276(-);MSTRG.17500(C4B);MSTRG.17502(C4A)
Biological Process	GO:1902582	single-organism intracellular transport	80	999	0.000855763	0.122802	ENSBGRG00000000117(SOD1);ENSBGRG00000000125(SYNJ1);ENSBGRG00000000181(UBE2G2);ENSBGRG00000000903(PEX26);ENSBGRG00000000960(MTERF4);ENSBGRG00000001153(IMMP2L);ENSBGRG00000001564(KRT18);ENSBGRG00000001819(AP3D1);ENSBGRG00000002734(TOMM22);ENSBGRG00000002939(THEM4);ENSBGRG00000002952(CCL21);ENSBGRG00000003833(ZPR1);ENSBGRG00000004552(UCP3);ENSBGRG00000004979(HIP1R);ENSBGRG00000006013(PREPL);ENSBGRG0…
Biological Process	GO:0070647	protein modification by small protein conjugation or removal	51	576	0.000927614	0.126715	ENSBGRG00000000181(UBE2G2);ENSBGRG00000000674(ATG3);ENSBGRG00000001019(USP21);ENSBGRG00000001134(RNF7);ENSBGRG00000001392(UBE2B);ENSBGRG00000001442(KLHL24);ENSBGRG00000001715(CAMLG);ENSBGRG00000001763(DCUN1D1);ENSBGRG00000002824(USP33);ENSBGRG00000004819(AGTPBP1);ENSBGRG00000004839(RNF220);ENSBGRG00000005366(CDC34);ENSBGRG00000005520(RNF181);ENSBGRG00000005642(CYLD);ENSBGRG00000005646(CDC26);ENSB…
Biological Process	GO:0042775	mitochondrial ATP synthesis coupled electron transport	7	29	0.00093209	0.126715	ENSBGRG00000001402(-);ENSBGRG00000002005(-);ENSBGRG00000005916(-);ENSBGRG00000009891(-);ENSBGRG00000013214(PARK7);ENSBGRG00000020103(-);ENSBGRG00000024870(NDUFV2)
Biological Process	GO:0051775	response to redox state	4	9	0.00101197	0.134047	ENSBGRG00000001695(ADH5);ENSBGRG00000003623(NPAS2);ENSBGRG00000006454(ARNTL);ENSBGRG00000023603(CLOCK)
Biological Process	GO:0034976	response to endoplasmic reticulum stress	20	167	0.00118281	0.15276	ENSBGRG00000000181(UBE2G2);ENSBGRG00000002412(NCK1);ENSBGRG00000003360(TMCO1);ENSBGRG00000008373(GORASP2);ENSBGRG00000008383(NHLRC1);ENSBGRG00000011172(FICD);ENSBGRG00000011317(DERL2);ENSBGRG00000011866(DDRGK1);ENSBGRG00000013214(PARK7);ENSBGRG00000014168(UBE2J2);ENSBGRG00000014883(UBXN6);ENSBGRG00000016813(DERL1);ENSBGRG00000017987(USP19);ENSBGRG00000019204(TOR1A);ENSBGRG00000020783(NFE2L1);ENSB…
Biological Process	GO:0044265	cellular macromolecule catabolic process	55	642	0.001275	0.16065	ENSBGRG00000000181(UBE2G2);ENSBGRG00000000253(OMA1);ENSBGRG00000001019(USP21);ENSBGRG00000001130(CNOT9);ENSBGRG00000001392(UBE2B);ENSBGRG00000001715(CAMLG);ENSBGRG00000002824(USP33);ENSBGRG00000003644(REXO4);ENSBGRG00000003833(ZPR1);ENSBGRG00000004819(AGTPBP1);ENSBGRG00000005366(CDC34);ENSBGRG00000005621(TRIR);ENSBGRG00000005642(CYLD);ENSBGRG00000005646(CDC26);ENSBGRG00000006341(NRDE2);ENSBGRG000…
Biological Process	GO:0042773	ATP synthesis coupled electron transport	7	31	0.00142302	0.168667	ENSBGRG00000001402(-);ENSBGRG00000002005(-);ENSBGRG00000005916(-);ENSBGRG00000009891(-);ENSBGRG00000013214(PARK7);ENSBGRG00000020103(-);ENSBGRG00000024870(NDUFV2)
Biological Process	GO:0032446	protein modification by small protein conjugation	43	474	0.00143171	0.168667	ENSBGRG00000000181(UBE2G2);ENSBGRG00000000674(ATG3);ENSBGRG00000001134(RNF7);ENSBGRG00000001392(UBE2B);ENSBGRG00000001442(KLHL24);ENSBGRG00000001715(CAMLG);ENSBGRG00000001763(DCUN1D1);ENSBGRG00000004819(AGTPBP1);ENSBGRG00000004839(RNF220);ENSBGRG00000005366(CDC34);ENSBGRG00000005520(RNF181);ENSBGRG00000005646(CDC26);ENSBGRG00000006896(TRIP13);ENSBGRG00000006913(PCGF1);ENSBGRG00000008383(NHLRC1);E…
Biological Process	GO:0000303	response to superoxide	5	16	0.00146922	0.168667	ENSBGRG00000000117(SOD1);ENSBGRG00000004552(UCP3);ENSBGRG00000009148(FANCC);ENSBGRG00000013214(PARK7);ENSBGRG00000019844(CD36)
Biological Process	GO:0000305	response to oxygen radical	5	16	0.00146922	0.168667	ENSBGRG00000000117(SOD1);ENSBGRG00000004552(UCP3);ENSBGRG00000009148(FANCC);ENSBGRG00000013214(PARK7);ENSBGRG00000019844(CD36)
Biological Process	GO:0006626	protein targeting to mitochondrion	8	40	0.00153009	0.168976	ENSBGRG00000000960(MTERF4);ENSBGRG00000001153(IMMP2L);ENSBGRG00000002734(TOMM22);ENSBGRG00000010796(PMPCB);ENSBGRG00000013915(ATP5IF1);ENSBGRG00000015785(GDAP1);ENSBGRG00000024737(TOMM40);ENSBGRG00000025599(FIS1)
Biological Process	GO:0030163	protein catabolic process	52	604	0.001542	0.168976	ENSBGRG00000000181(UBE2G2);ENSBGRG00000000253(OMA1);ENSBGRG00000001019(USP21);ENSBGRG00000001392(UBE2B);ENSBGRG00000001715(CAMLG);ENSBGRG00000002824(USP33);ENSBGRG00000004819(AGTPBP1);ENSBGRG00000005366(CDC34);ENSBGRG00000005642(CYLD);ENSBGRG00000005646(CDC26);ENSBGRG00000006191(PSMC1);ENSBGRG00000006454(ARNTL);ENSBGRG00000006709(PSME3);ENSBGRG00000006896(TRIP13);ENSBGRG00000008244(BAP1);ENSBGRG0…
Biological Process	GO:1903051	negative regulation of proteolysis involved in cellular protein catabolic process	11	69	0.00157004	0.168976	ENSBGRG00000001715(CAMLG);ENSBGRG00000006896(TRIP13);ENSBGRG00000011866(DDRGK1);ENSBGRG00000013214(PARK7);ENSBGRG00000014229(RPL23);ENSBGRG00000014395(CSNK2A2);ENSBGRG00000016426(EFNA1);ENSBGRG00000017987(USP19);ENSBGRG00000018393(IK);ENSBGRG00000022586(TRIM39);ENSBGRG00000026849(PDCL3)
Biological Process	GO:0098869	cellular oxidant detoxification	5	17	0.00198555	0.209334	ENSBGRG00000000117(SOD1);ENSBGRG00000009148(FANCC);ENSBGRG00000013214(PARK7);ENSBGRG00000019844(CD36);ENSBGRG00000021918(PRDX6)
Biological Process	GO:0006959	humoral immune response	12	82	0.00209028	0.215968	ENSBGRG00000003562(MEF2C);ENSBGRG00000011114(C1QBP);ENSBGRG00000014284(SPNS2);ENSBGRG00000015205(HPX);ENSBGRG00000018357(FGB);ENSBGRG00000018573(FGA);ENSBGRG00000019750(C2);ENSBGRG00000020465(-);ENSBGRG00000021276(-);MSTRG.17500(C4B);MSTRG.17502(C4A);MSTRG.18722(DMBT1)
Biological Process	GO:0006749	glutathione metabolic process	6	25	0.00223374	0.226265	ENSBGRG00000000117(SOD1);ENSBGRG00000020783(NFE2L1);ENSBGRG00000021392(CTNS);ENSBGRG00000022483(MGST2);ENSBGRG00000025167(-);ENSBGRG00000026852(DPEP1)
Biological Process	GO:0044249	cellular biosynthetic process	262	4006	0.00228306	0.226813	ENSBGRG00000000060(-);ENSBGRG00000000061(GABPA);ENSBGRG00000000117(SOD1);ENSBGRG00000000300(ZNF641);ENSBGRG00000000322(MRPS21);ENSBGRG00000000373(RPL34);ENSBGRG00000000661(GTF2F1);ENSBGRG00000000669(PCBP3);ENSBGRG00000000696(CDK2);ENSBGRG00000000734(FOXD2);ENSBGRG00000000772(COMP);ENSBGRG00000000793(TLE5);ENSBGRG00000000795(CHPT1);ENSBGRG00000000867(IKZF4);ENSBGRG00000000960(MTERF4);ENSBGRG000000…
Biological Process	GO:0008637	apoptotic mitochondrial changes	10	63	0.00261519	0.254907	ENSBGRG00000000674(ATG3);ENSBGRG00000001134(RNF7);ENSBGRG00000002939(THEM4);ENSBGRG00000004979(HIP1R);ENSBGRG00000005022(FAM162A);ENSBGRG00000010740(SLC35F6);ENSBGRG00000013915(ATP5IF1);ENSBGRG00000021724(AIFM2);ENSBGRG00000023966(ZNF205);ENSBGRG00000025599(FIS1)
Biological Process	GO:0045184	establishment of protein localization	76	983	0.00295115	0.268435	ENSBGRG00000000181(UBE2G2);ENSBGRG00000000383(-);ENSBGRG00000000714(AP2M1);ENSBGRG00000000772(COMP);ENSBGRG00000000903(PEX26);ENSBGRG00000000960(MTERF4);ENSBGRG00000001153(IMMP2L);ENSBGRG00000001356(TIMM13);ENSBGRG00000001564(KRT18);ENSBGRG00000001819(AP3D1);ENSBGRG00000002196(MTTP);ENSBGRG00000002485(PANX2);ENSBGRG00000002734(TOMM22);ENSBGRG00000003148(CLTA);ENSBGRG00000003817(RILPL1);ENSBGRG000…
Biological Process	GO:0034982	mitochondrial protein processing	3	6	0.00315528	0.268435	ENSBGRG00000000253(OMA1);ENSBGRG00000001153(IMMP2L);ENSBGRG00000010796(PMPCB)
Biological Process	GO:0045116	protein neddylation	3	6	0.00315528	0.268435	ENSBGRG00000001134(RNF7);ENSBGRG00000001763(DCUN1D1);ENSBGRG00000014403(UBE2M)
Biological Process	GO:1902732	positive regulation of chondrocyte proliferation	3	6	0.00315528	0.268435	ENSBGRG00000000772(COMP);ENSBGRG00000006516(SIX2);ENSBGRG00000017887(-)
Biological Process	GO:0043152	induction of bacterial agglutination	2	2	0.00318575	0.268435	ENSBGRG00000018357(FGB);ENSBGRG00000018573(FGA)
Biological Process	GO:2000823	regulation of androgen receptor activity	2	2	0.00318575	0.268435	ENSBGRG00000013214(PARK7);ENSBGRG00000024361(BUD31)
Biological Process	GO:2000825	positive regulation of androgen receptor activity	2	2	0.00318575	0.268435	ENSBGRG00000013214(PARK7);ENSBGRG00000024361(BUD31)
Biological Process	GO:0002181	cytoplasmic translation	6	27	0.00339058	0.268435	ENSBGRG00000002412(NCK1);ENSBGRG00000003803(RPL24);ENSBGRG00000003902(RPL31);ENSBGRG00000004783(RPL30);ENSBGRG00000013154(RPL19);ENSBGRG00000023548(RPL32)
Biological Process	GO:1903363	negative regulation of cellular protein catabolic process	11	76	0.00344798	0.268435	ENSBGRG00000001715(CAMLG);ENSBGRG00000006896(TRIP13);ENSBGRG00000011866(DDRGK1);ENSBGRG00000013214(PARK7);ENSBGRG00000014229(RPL23);ENSBGRG00000014395(CSNK2A2);ENSBGRG00000016426(EFNA1);ENSBGRG00000017987(USP19);ENSBGRG00000018393(IK);ENSBGRG00000022586(TRIM39);ENSBGRG00000026849(PDCL3)
Biological Process	GO:0033145	positive regulation of intracellular steroid hormone receptor signaling pathway	4	12	0.00346885	0.268435	ENSBGRG00000013214(PARK7);ENSBGRG00000018531(PAK1);ENSBGRG00000024361(BUD31);ENSBGRG00000026080(PAGR1)
Biological Process	GO:1901028	regulation of mitochondrial outer membrane permeabilization involved in apoptotic signaling pathway	4	12	0.00346885	0.268435	ENSBGRG00000004979(HIP1R);ENSBGRG00000010740(SLC35F6);ENSBGRG00000013915(ATP5IF1);ENSBGRG00000023966(ZNF205)
Biological Process	GO:1990845	adaptive thermogenesis	4	12	0.00346885	0.268435	ENSBGRG00000000253(OMA1);ENSBGRG00000009590(ZBTB7B);ENSBGRG00000011099(SORL1);ENSBGRG00000013575(PM20D1)
Biological Process	GO:2000059	negative regulation of protein ubiquitination involved in ubiquitin-dependent protein catabolic process	4	12	0.00346885	0.268435	ENSBGRG00000014229(RPL23);ENSBGRG00000014395(CSNK2A2);ENSBGRG00000022586(TRIM39);ENSBGRG00000026849(PDCL3)
Biological Process	GO:0090066	regulation of anatomical structure size	29	301	0.00348145	0.268435	ENSBGRG00000000117(SOD1);ENSBGRG00000000772(COMP);ENSBGRG00000001770(TMOD4);ENSBGRG00000002412(NCK1);ENSBGRG00000002952(CCL21);ENSBGRG00000004265(CPS1);ENSBGRG00000004466(DSTN);ENSBGRG00000004943(PLXNA4);ENSBGRG00000004979(HIP1R);ENSBGRG00000006057(RND2);ENSBGRG00000008759(SEMA3G);ENSBGRG00000009349(CFL2);ENSBGRG00000009380(CCL24);ENSBGRG00000010545(MKKS);ENSBGRG00000015156(-);ENSBGRG00000015277(…
Biological Process	GO:0051649	establishment of localization in cell	117	1635	0.00365128	0.27739	ENSBGRG00000000117(SOD1);ENSBGRG00000000125(SYNJ1);ENSBGRG00000000181(UBE2G2);ENSBGRG00000000383(-);ENSBGRG00000000714(AP2M1);ENSBGRG00000000772(COMP);ENSBGRG00000000903(PEX26);ENSBGRG00000000960(MTERF4);ENSBGRG00000001153(IMMP2L);ENSBGRG00000001392(UBE2B);ENSBGRG00000001564(KRT18);ENSBGRG00000001819(AP3D1);ENSBGRG00000002422(MLC1);ENSBGRG00000002485(PANX2);ENSBGRG00000002734(TOMM22);ENSBGRG00000…
Biological Process	GO:0090002	establishment of protein localization to plasma membrane	6	28	0.00411268	0.305756	ENSBGRG00000001564(KRT18);ENSBGRG00000003817(RILPL1);ENSBGRG00000006013(PREPL);ENSBGRG00000013776(-);ENSBGRG00000014617(BLZF1);ENSBGRG00000025923(RAB31)
Biological Process	GO:0036503	ERAD pathway	10	67	0.00414421	0.305756	ENSBGRG00000000181(UBE2G2);ENSBGRG00000011317(DERL2);ENSBGRG00000014168(UBE2J2);ENSBGRG00000014883(UBXN6);ENSBGRG00000016813(DERL1);ENSBGRG00000017987(USP19);ENSBGRG00000019204(TOR1A);ENSBGRG00000023117(UBAC2);ENSBGRG00000025073(UBXN8);ENSBGRG00000025394(NPLOC4)
Biological Process	GO:0098754	detoxification	5	20	0.0043206	0.305756	ENSBGRG00000000117(SOD1);ENSBGRG00000009148(FANCC);ENSBGRG00000013214(PARK7);ENSBGRG00000019844(CD36);ENSBGRG00000021918(PRDX6)
Biological Process	GO:1902042	negative regulation of extrinsic apoptotic signaling pathway via death domain receptors	5	20	0.0043206	0.305756	ENSBGRG00000013214(PARK7);ENSBGRG00000018357(FGB);ENSBGRG00000018573(FGA);ENSBGRG00000018677(FGG);ENSBGRG00000022891(RAF1)
Biological Process	GO:1990748	cellular detoxification	5	20	0.0043206	0.305756	ENSBGRG00000000117(SOD1);ENSBGRG00000009148(FANCC);ENSBGRG00000013214(PARK7);ENSBGRG00000019844(CD36);ENSBGRG00000021918(PRDX6)
Biological Process	GO:0019430	removal of superoxide radicals	4	13	0.00478883	0.329855	ENSBGRG00000000117(SOD1);ENSBGRG00000009148(FANCC);ENSBGRG00000013214(PARK7);ENSBGRG00000019844(CD36)
Biological Process	GO:0045652	regulation of megakaryocyte differentiation	4	13	0.00478883	0.329855	ENSBGRG00000000061(GABPA);ENSBGRG00000003562(MEF2C);ENSBGRG00000004830(PITHD1);ENSBGRG00000006551(CIB1)
Biological Process	GO:0050880	regulation of blood vessel size	9	58	0.00492152	0.334122	ENSBGRG00000000117(SOD1);ENSBGRG00000000772(COMP);ENSBGRG00000004265(CPS1);ENSBGRG00000010545(MKKS);ENSBGRG00000016386(-);ENSBGRG00000017216(ACTA2);ENSBGRG00000018357(FGB);ENSBGRG00000018573(FGA);ENSBGRG00000018677(FGG)
Biological Process	GO:1903362	regulation of cellular protein catabolic process	19	176	0.00501716	0.334122	ENSBGRG00000001715(CAMLG);ENSBGRG00000004819(AGTPBP1);ENSBGRG00000006709(PSME3);ENSBGRG00000006896(TRIP13);ENSBGRG00000009986(AMER1);ENSBGRG00000010121(MYLIP);ENSBGRG00000011866(DDRGK1);ENSBGRG00000013214(PARK7);ENSBGRG00000013915(ATP5IF1);ENSBGRG00000014229(RPL23);ENSBGRG00000014395(CSNK2A2);ENSBGRG00000016426(EFNA1);ENSBGRG00000017987(USP19);ENSBGRG00000018393(IK);ENSBGRG00000018500(GBA);ENSBGR…
Biological Process	GO:1903650	negative regulation of cytoplasmic transport	8	48	0.00504482	0.334122	ENSBGRG00000000181(UBE2G2);ENSBGRG00000011317(DERL2);ENSBGRG00000012710(GSTO1);ENSBGRG00000013214(PARK7);ENSBGRG00000019310(TMSB4X);ENSBGRG00000019844(CD36);ENSBGRG00000022918(APOD);ENSBGRG00000023117(UBAC2)
Biological Process	GO:0072321	chaperone-mediated protein transport	3	7	0.00529075	0.337432	ENSBGRG00000001356(TIMM13);ENSBGRG00000008819(TIMM8B);ENSBGRG00000019204(TOR1A)
Biological Process	GO:0072378	blood coagulation, fibrin clot formation	3	7	0.00529075	0.337432	ENSBGRG00000018357(FGB);ENSBGRG00000018573(FGA);ENSBGRG00000018677(FGG)
Biological Process	GO:1901030	positive regulation of mitochondrial outer membrane permeabilization involved in apoptotic signaling pathway	3	7	0.00529075	0.337432	ENSBGRG00000004979(HIP1R);ENSBGRG00000013915(ATP5IF1);ENSBGRG00000023966(ZNF205)
Biological Process	GO:0009057	macromolecule catabolic process	61	777	0.00537959	0.338914	ENSBGRG00000000181(UBE2G2);ENSBGRG00000000253(OMA1);ENSBGRG00000001019(USP21);ENSBGRG00000001130(CNOT9);ENSBGRG00000001392(UBE2B);ENSBGRG00000001715(CAMLG);ENSBGRG00000002824(USP33);ENSBGRG00000003644(REXO4);ENSBGRG00000003833(ZPR1);ENSBGRG00000004819(AGTPBP1);ENSBGRG00000005366(CDC34);ENSBGRG00000005621(TRIR);ENSBGRG00000005642(CYLD);ENSBGRG00000005646(CDC26);ENSBGRG00000006191(PSMC1);ENSBGRG000…
Biological Process	GO:0035150	regulation of tube size	9	59	0.00552388	0.340718	ENSBGRG00000000117(SOD1);ENSBGRG00000000772(COMP);ENSBGRG00000004265(CPS1);ENSBGRG00000010545(MKKS);ENSBGRG00000016386(-);ENSBGRG00000017216(ACTA2);ENSBGRG00000018357(FGB);ENSBGRG00000018573(FGA);ENSBGRG00000018677(FGG)
Biological Process	GO:0006508	proteolysis	86	1164	0.00555848	0.340718	ENSBGRG00000000181(UBE2G2);ENSBGRG00000000253(OMA1);ENSBGRG00000000772(COMP);ENSBGRG00000001019(USP21);ENSBGRG00000001134(RNF7);ENSBGRG00000001153(IMMP2L);ENSBGRG00000001392(UBE2B);ENSBGRG00000001645(METAP1);ENSBGRG00000001715(CAMLG);ENSBGRG00000002824(USP33);ENSBGRG00000004819(AGTPBP1);ENSBGRG00000004979(HIP1R);ENSBGRG00000004994(S100A9);ENSBGRG00000005022(FAM162A);ENSBGRG00000005031(PREP);ENSBG…
Biological Process	GO:0042177	negative regulation of protein catabolic process	14	116	0.00572042	0.340718	ENSBGRG00000000181(UBE2G2);ENSBGRG00000001715(CAMLG);ENSBGRG00000006896(TRIP13);ENSBGRG00000011317(DERL2);ENSBGRG00000011866(DDRGK1);ENSBGRG00000013214(PARK7);ENSBGRG00000014229(RPL23);ENSBGRG00000014395(CSNK2A2);ENSBGRG00000016426(EFNA1);ENSBGRG00000017987(USP19);ENSBGRG00000018393(IK);ENSBGRG00000022586(TRIM39);ENSBGRG00000023117(UBAC2);ENSBGRG00000026849(PDCL3)
Biological Process	GO:0022900	electron transport chain	8	49	0.005738	0.340718	ENSBGRG00000001402(-);ENSBGRG00000002005(-);ENSBGRG00000005916(-);ENSBGRG00000009891(-);ENSBGRG00000013214(PARK7);ENSBGRG00000016295(CYB561);ENSBGRG00000020103(-);ENSBGRG00000024870(NDUFV2)
Biological Process	GO:0072655	establishment of protein localization to mitochondrion	8	49	0.005738	0.340718	ENSBGRG00000000960(MTERF4);ENSBGRG00000001153(IMMP2L);ENSBGRG00000002734(TOMM22);ENSBGRG00000010796(PMPCB);ENSBGRG00000013915(ATP5IF1);ENSBGRG00000015785(GDAP1);ENSBGRG00000024737(TOMM40);ENSBGRG00000025599(FIS1)
Biological Process	GO:1901576	organic substance biosynthetic process	262	4074	0.0058742	0.344842	ENSBGRG00000000060(-);ENSBGRG00000000061(GABPA);ENSBGRG00000000117(SOD1);ENSBGRG00000000300(ZNF641);ENSBGRG00000000322(MRPS21);ENSBGRG00000000373(RPL34);ENSBGRG00000000661(GTF2F1);ENSBGRG00000000669(PCBP3);ENSBGRG00000000696(CDK2);ENSBGRG00000000734(FOXD2);ENSBGRG00000000772(COMP);ENSBGRG00000000793(TLE5);ENSBGRG00000000795(CHPT1);ENSBGRG00000000867(IKZF4);ENSBGRG00000000960(MTERF4);ENSBGRG000000…
Biological Process	GO:0043122	regulation of I-kappaB kinase/NF-kappaB signaling	16	142	0.00639443	0.363795	ENSBGRG00000002137(LURAP1);ENSBGRG00000002365(S100B);ENSBGRG00000002952(CCL21);ENSBGRG00000006185(S100A4);ENSBGRG00000006280(S100A13);ENSBGRG00000007476(TRIM8);ENSBGRG00000008044(PPM1A);ENSBGRG00000011866(DDRGK1);ENSBGRG00000014716(TNFRSF19);ENSBGRG00000015484(TANK);ENSBGRG00000016821(TRIM62);ENSBGRG00000019310(TMSB4X);ENSBGRG00000019844(CD36);ENSBGRG00000022586(TRIM39);ENSBGRG00000023732(CHUK);M…
Biological Process	GO:0071450	cellular response to oxygen radical	4	14	0.00640831	0.363795	ENSBGRG00000000117(SOD1);ENSBGRG00000009148(FANCC);ENSBGRG00000013214(PARK7);ENSBGRG00000019844(CD36)
Biological Process	GO:0071451	cellular response to superoxide	4	14	0.00640831	0.363795	ENSBGRG00000000117(SOD1);ENSBGRG00000009148(FANCC);ENSBGRG00000013214(PARK7);ENSBGRG00000019844(CD36)
Biological Process	GO:1900047	negative regulation of hemostasis	6	31	0.00696043	0.390843	ENSBGRG00000000772(COMP);ENSBGRG00000013793(F2);ENSBGRG00000018034(PLAU);ENSBGRG00000018357(FGB);ENSBGRG00000018573(FGA);ENSBGRG00000018677(FGG)
Biological Process	GO:0007005	mitochondrion organization	31	345	0.00715563	0.397484	ENSBGRG00000000253(OMA1);ENSBGRG00000000674(ATG3);ENSBGRG00000000960(MTERF4);ENSBGRG00000001134(RNF7);ENSBGRG00000001153(IMMP2L);ENSBGRG00000002734(TOMM22);ENSBGRG00000002939(THEM4);ENSBGRG00000003846(COA8);ENSBGRG00000003895(MRPL52);ENSBGRG00000004819(AGTPBP1);ENSBGRG00000004979(HIP1R);ENSBGRG00000005022(FAM162A);ENSBGRG00000005098(MTIF3);ENSBGRG00000005494(MEF2A);ENSBGRG00000007996(-);ENSBGRG00…
Biological Process	GO:0022904	respiratory electron transport chain	7	41	0.00745598	0.409762	ENSBGRG00000001402(-);ENSBGRG00000002005(-);ENSBGRG00000005916(-);ENSBGRG00000009891(-);ENSBGRG00000013214(PARK7);ENSBGRG00000020103(-);ENSBGRG00000024870(NDUFV2)
Biological Process	GO:0006598	polyamine catabolic process	3	8	0.00811212	0.434031	MSTRG.10777(--);MSTRG.28465(--);MSTRG.7032(--)
Biological Process	GO:0042787	protein ubiquitination involved in ubiquitin-dependent protein catabolic process	5	23	0.00814964	0.434031	ENSBGRG00000004819(AGTPBP1);ENSBGRG00000014229(RPL23);ENSBGRG00000014395(CSNK2A2);ENSBGRG00000022586(TRIM39);ENSBGRG00000026849(PDCL3)
Biological Process	GO:2000058	regulation of protein ubiquitination involved in ubiquitin-dependent protein catabolic process	5	23	0.00814964	0.434031	ENSBGRG00000004819(AGTPBP1);ENSBGRG00000014229(RPL23);ENSBGRG00000014395(CSNK2A2);ENSBGRG00000022586(TRIM39);ENSBGRG00000026849(PDCL3)
Biological Process	GO:0051181	cofactor transport	4	15	0.00835354	0.4367	ENSBGRG00000001293(SLC25A42);ENSBGRG00000005655(LRP2);ENSBGRG00000015205(HPX);ENSBGRG00000023644(SLC48A1)
Biological Process	GO:0042176	regulation of protein catabolic process	26	279	0.00836881	0.4367	ENSBGRG00000000181(UBE2G2);ENSBGRG00000001715(CAMLG);ENSBGRG00000004819(AGTPBP1);ENSBGRG00000006454(ARNTL);ENSBGRG00000006709(PSME3);ENSBGRG00000006896(TRIP13);ENSBGRG00000009986(AMER1);ENSBGRG00000010121(MYLIP);ENSBGRG00000011099(SORL1);ENSBGRG00000011317(DERL2);ENSBGRG00000011866(DDRGK1);ENSBGRG00000013214(PARK7);ENSBGRG00000013240(AXIN1);ENSBGRG00000013915(ATP5IF1);ENSBGRG00000014229(RPL23);EN…
Biological Process	GO:0042310	vasoconstriction	7	42	0.00852206	0.438663	ENSBGRG00000000772(COMP);ENSBGRG00000010545(MKKS);ENSBGRG00000016386(-);ENSBGRG00000017216(ACTA2);ENSBGRG00000018357(FGB);ENSBGRG00000018573(FGA);ENSBGRG00000018677(FGG)
Biological Process	GO:0033036	macromolecule localization	122	1764	0.00903311	0.438663	ENSBGRG00000000181(UBE2G2);ENSBGRG00000000383(-);ENSBGRG00000000714(AP2M1);ENSBGRG00000000772(COMP);ENSBGRG00000000903(PEX26);ENSBGRG00000000960(MTERF4);ENSBGRG00000001153(IMMP2L);ENSBGRG00000001356(TIMM13);ENSBGRG00000001564(KRT18);ENSBGRG00000001819(AP3D1);ENSBGRG00000001854(PLIN2);ENSBGRG00000002196(MTTP);ENSBGRG00000002485(PANX2);ENSBGRG00000002734(TOMM22);ENSBGRG00000002846(GBP2);ENSBGRG0000…
Biological Process	GO:0006570	tyrosine metabolic process	2	3	0.00919829	0.438663	ENSBGRG00000002735(HGD);ENSBGRG00000007032(IYD)
Biological Process	GO:0006616	SRP-dependent cotranslational protein targeting to membrane, translocation	2	3	0.00919829	0.438663	ENSBGRG00000020480(TRAM2);ENSBGRG00000022252(ZFAND2B)
Biological Process	GO:0006627	protein processing involved in protein targeting to mitochondrion	2	3	0.00919829	0.438663	ENSBGRG00000001153(IMMP2L);ENSBGRG00000010796(PMPCB)
Biological Process	GO:0034436	glycoprotein transport	2	3	0.00919829	0.438663	ENSBGRG00000004545(VLDLR);ENSBGRG00000017210(ABCG1)
Biological Process	GO:0045653	negative regulation of megakaryocyte differentiation	2	3	0.00919829	0.438663	ENSBGRG00000000061(GABPA);ENSBGRG00000006551(CIB1)
Biological Process	GO:2000097	regulation of smooth muscle cell-matrix adhesion	2	3	0.00919829	0.438663	ENSBGRG00000018034(PLAU);ENSBGRG00000022918(APOD)
Biological Process	GO:0003018	vascular process in circulatory system	10	75	0.00925363	0.438663	ENSBGRG00000000117(SOD1);ENSBGRG00000000772(COMP);ENSBGRG00000004265(CPS1);ENSBGRG00000010545(MKKS);ENSBGRG00000016330(ARHGAP35);ENSBGRG00000016386(-);ENSBGRG00000017216(ACTA2);ENSBGRG00000018357(FGB);ENSBGRG00000018573(FGA);ENSBGRG00000018677(FGG)
Biological Process	GO:0070585	protein localization to mitochondrion	8	53	0.00925556	0.438663	ENSBGRG00000000960(MTERF4);ENSBGRG00000001153(IMMP2L);ENSBGRG00000002734(TOMM22);ENSBGRG00000010796(PMPCB);ENSBGRG00000013915(ATP5IF1);ENSBGRG00000015785(GDAP1);ENSBGRG00000024737(TOMM40);ENSBGRG00000025599(FIS1)
Biological Process	GO:0045103	intermediate filament-based process	6	33	0.00951567	0.439382	ENSBGRG00000000117(SOD1);ENSBGRG00000001442(KLHL24);ENSBGRG00000001564(KRT18);ENSBGRG00000019204(TOR1A);ENSBGRG00000020017(DES);ENSBGRG00000022891(RAF1)
Biological Process	GO:0045104	intermediate filament cytoskeleton organization	6	33	0.00951567	0.439382	ENSBGRG00000000117(SOD1);ENSBGRG00000001442(KLHL24);ENSBGRG00000001564(KRT18);ENSBGRG00000019204(TOR1A);ENSBGRG00000020017(DES);ENSBGRG00000022891(RAF1)
Biological Process	GO:0009058	biosynthetic process	264	4147	0.00963521	0.439382	ENSBGRG00000000060(-);ENSBGRG00000000061(GABPA);ENSBGRG00000000117(SOD1);ENSBGRG00000000300(ZNF641);ENSBGRG00000000322(MRPS21);ENSBGRG00000000373(RPL34);ENSBGRG00000000661(GTF2F1);ENSBGRG00000000669(PCBP3);ENSBGRG00000000696(CDK2);ENSBGRG00000000734(FOXD2);ENSBGRG00000000772(COMP);ENSBGRG00000000793(TLE5);ENSBGRG00000000795(CHPT1);ENSBGRG00000000867(IKZF4);ENSBGRG00000000960(MTERF4);ENSBGRG000000…
Biological Process	GO:1903321	negative regulation of protein modification by small protein conjugation or removal	11	87	0.00964016	0.439382	ENSBGRG00000001715(CAMLG);ENSBGRG00000006896(TRIP13);ENSBGRG00000011987(SVBP);ENSBGRG00000013214(PARK7);ENSBGRG00000014229(RPL23);ENSBGRG00000014395(CSNK2A2);ENSBGRG00000018393(IK);ENSBGRG00000021064(HMG20B);ENSBGRG00000021162(GPS2);ENSBGRG00000022586(TRIM39);ENSBGRG00000026849(PDCL3)
Biological Process	GO:0090317	negative regulation of intracellular protein transport	7	43	0.009696	0.439382	ENSBGRG00000000181(UBE2G2);ENSBGRG00000011317(DERL2);ENSBGRG00000013214(PARK7);ENSBGRG00000019310(TMSB4X);ENSBGRG00000019844(CD36);ENSBGRG00000022918(APOD);ENSBGRG00000023117(UBAC2)
Biological Process	GO:0043001	Golgi to plasma membrane protein transport	5	24	0.00982544	0.441376	ENSBGRG00000001564(KRT18);ENSBGRG00000006013(PREPL);ENSBGRG00000013776(-);ENSBGRG00000014617(BLZF1);ENSBGRG00000025923(RAB31)
Biological Process	GO:0015931	nucleobase-containing compound transport	12	100	0.0105473	0.469717	ENSBGRG00000001293(SLC25A42);ENSBGRG00000006056(SLC25A17);ENSBGRG00000006341(NRDE2);ENSBGRG00000008161(-);ENSBGRG00000010143(-);ENSBGRG00000011914(THOC3);ENSBGRG00000015668(SETD2);ENSBGRG00000022043(AKAP8L);ENSBGRG00000023491(SNUPN);ENSBGRG00000024342(THOC6);ENSBGRG00000026525(MRPL18);MSTRG.21507(Slc29a2)
Biological Process	GO:0014812	muscle cell migration	7	44	0.0109837	0.484973	ENSBGRG00000003562(MEF2C);ENSBGRG00000008619(SIX1);ENSBGRG00000011099(SORL1);ENSBGRG00000012804(BIN3);ENSBGRG00000013280(NDRG4);ENSBGRG00000018034(PLAU);ENSBGRG00000020066(IGFBP3)
Biological Process	GO:0045861	negative regulation of proteolysis	18	177	0.0112714	0.48841	ENSBGRG00000001715(CAMLG);ENSBGRG00000006896(TRIP13);ENSBGRG00000010065(RPS6KA3);ENSBGRG00000011099(SORL1);ENSBGRG00000011866(DDRGK1);ENSBGRG00000012119(CAST);ENSBGRG00000013214(PARK7);ENSBGRG00000013793(F2);ENSBGRG00000014229(RPL23);ENSBGRG00000014395(CSNK2A2);ENSBGRG00000016426(EFNA1);ENSBGRG00000017987(USP19);ENSBGRG00000018393(IK);ENSBGRG00000022586(TRIM39);ENSBGRG00000026849(PDCL3);ENSBGRG00…
Biological Process	GO:0032387	negative regulation of intracellular transport	9	66	0.011475	0.48841	ENSBGRG00000000181(UBE2G2);ENSBGRG00000010740(SLC35F6);ENSBGRG00000011317(DERL2);ENSBGRG00000012710(GSTO1);ENSBGRG00000013214(PARK7);ENSBGRG00000019310(TMSB4X);ENSBGRG00000019844(CD36);ENSBGRG00000022918(APOD);ENSBGRG00000023117(UBAC2)
Biological Process	GO:1900046	regulation of hemostasis	8	55	0.011522	0.48841	ENSBGRG00000000772(COMP);ENSBGRG00000010059(PRKCQ);ENSBGRG00000013793(F2);ENSBGRG00000018034(PLAU);ENSBGRG00000018357(FGB);ENSBGRG00000018573(FGA);ENSBGRG00000018677(FGG);ENSBGRG00000019844(CD36)
Biological Process	GO:0045907	positive regulation of vasoconstriction	3	9	0.0116622	0.48841	ENSBGRG00000018357(FGB);ENSBGRG00000018573(FGA);ENSBGRG00000018677(FGG)
Biological Process	GO:1904153	negative regulation of retrograde protein transport, ER to cytosol	3	9	0.0116622	0.48841	ENSBGRG00000000181(UBE2G2);ENSBGRG00000011317(DERL2);ENSBGRG00000023117(UBAC2)
Biological Process	GO:0030970	retrograde protein transport, ER to cytosol	5	25	0.0117234	0.48841	ENSBGRG00000000181(UBE2G2);ENSBGRG00000011317(DERL2);ENSBGRG00000016813(DERL1);ENSBGRG00000023117(UBAC2);ENSBGRG00000025394(NPLOC4)
Biological Process	GO:1902108	regulation of mitochondrial membrane permeability involved in apoptotic process	5	25	0.0117234	0.48841	ENSBGRG00000002939(THEM4);ENSBGRG00000004979(HIP1R);ENSBGRG00000010740(SLC35F6);ENSBGRG00000013915(ATP5IF1);ENSBGRG00000023966(ZNF205)
Biological Process	GO:0043161	proteasome-mediated ubiquitin-dependent protein catabolic process	22	232	0.0120207	0.495368	ENSBGRG00000000181(UBE2G2);ENSBGRG00000001392(UBE2B);ENSBGRG00000001715(CAMLG);ENSBGRG00000005366(CDC34);ENSBGRG00000005646(CDC26);ENSBGRG00000006454(ARNTL);ENSBGRG00000006896(TRIP13);ENSBGRG00000008383(NHLRC1);ENSBGRG00000011317(DERL2);ENSBGRG00000011866(DDRGK1);ENSBGRG00000013214(PARK7);ENSBGRG00000014168(UBE2J2);ENSBGRG00000016813(DERL1);ENSBGRG00000017987(USP19);ENSBGRG00000018393(IK);ENSBGRG…
Biological Process	GO:0016567	protein ubiquitination	36	431	0.0120821	0.495368	ENSBGRG00000000181(UBE2G2);ENSBGRG00000000674(ATG3);ENSBGRG00000001392(UBE2B);ENSBGRG00000001442(KLHL24);ENSBGRG00000001715(CAMLG);ENSBGRG00000004819(AGTPBP1);ENSBGRG00000004839(RNF220);ENSBGRG00000005366(CDC34);ENSBGRG00000005520(RNF181);ENSBGRG00000005646(CDC26);ENSBGRG00000006896(TRIP13);ENSBGRG00000006913(PCGF1);ENSBGRG00000008383(NHLRC1);ENSBGRG00000008824(RNF8);ENSBGRG00000009986(AMER1);ENS…
Biological Process	GO:0016574	histone ubiquitination	6	35	0.0126771	0.511639	ENSBGRG00000001392(UBE2B);ENSBGRG00000006913(PCGF1);ENSBGRG00000008824(RNF8);ENSBGRG00000013214(PARK7);ENSBGRG00000020275(CBX8);MSTRG.3753(WAC)
Biological Process	GO:0070936	protein K48-linked ubiquitination	6	35	0.0126771	0.511639	ENSBGRG00000000181(UBE2G2);ENSBGRG00000001392(UBE2B);ENSBGRG00000005366(CDC34);ENSBGRG00000008824(RNF8);ENSBGRG00000013406(RNF115);ENSBGRG00000023826(ARIH2)
Biological Process	GO:2001235	positive regulation of apoptotic signaling pathway	13	115	0.0128624	0.515096	ENSBGRG00000000117(SOD1);ENSBGRG00000002412(NCK1);ENSBGRG00000004979(HIP1R);ENSBGRG00000004994(S100A9);ENSBGRG00000005022(FAM162A);ENSBGRG00000005642(CYLD);ENSBGRG00000013214(PARK7);ENSBGRG00000013915(ATP5IF1);ENSBGRG00000016073(TFAP4);ENSBGRG00000018110(PLEKHF1);ENSBGRG00000022586(TRIM39);ENSBGRG00000023966(ZNF205);ENSBGRG00000025599(FIS1)
Biological Process	GO:0031639	plasminogen activation	4	17	0.0133138	0.52503	ENSBGRG00000018034(PLAU);ENSBGRG00000018357(FGB);ENSBGRG00000018573(FGA);ENSBGRG00000018677(FGG)
Biological Process	GO:0090322	regulation of superoxide metabolic process	4	17	0.0133138	0.52503	ENSBGRG00000000117(SOD1);ENSBGRG00000013214(PARK7);ENSBGRG00000016579(AATF);ENSBGRG00000019844(CD36)
Biological Process	GO:0090150	establishment of protein localization to membrane	13	116	0.0137639	0.536788	ENSBGRG00000000903(PEX26);ENSBGRG00000001564(KRT18);ENSBGRG00000002734(TOMM22);ENSBGRG00000003817(RILPL1);ENSBGRG00000006013(PREPL);ENSBGRG00000006551(CIB1);ENSBGRG00000013394(SRP19);ENSBGRG00000013776(-);ENSBGRG00000014617(BLZF1);ENSBGRG00000020480(TRAM2);ENSBGRG00000022252(ZFAND2B);ENSBGRG00000025599(FIS1);ENSBGRG00000025923(RAB31)
Biological Process	GO:0006605	protein targeting	23	249	0.0139188	0.536788	ENSBGRG00000000903(PEX26);ENSBGRG00000000960(MTERF4);ENSBGRG00000001153(IMMP2L);ENSBGRG00000002734(TOMM22);ENSBGRG00000003833(ZPR1);ENSBGRG00000006454(ARNTL);ENSBGRG00000006516(SIX2);ENSBGRG00000006551(CIB1);ENSBGRG00000008746(ING1);ENSBGRG00000010796(PMPCB);ENSBGRG00000011099(SORL1);ENSBGRG00000013394(SRP19);ENSBGRG00000013915(ATP5IF1);ENSBGRG00000015785(GDAP1);ENSBGRG00000019310(TMSB4X);ENSBGRG…
Biological Process	GO:0006119	oxidative phosphorylation	7	46	0.0139237	0.536788	ENSBGRG00000001402(-);ENSBGRG00000002005(-);ENSBGRG00000005916(-);ENSBGRG00000009891(-);ENSBGRG00000013214(PARK7);ENSBGRG00000020103(-);ENSBGRG00000024870(NDUFV2)
Biological Process	GO:0050727	regulation of inflammatory response	20	208	0.0140276	0.536788	ENSBGRG00000000117(SOD1);ENSBGRG00000004994(S100A9);ENSBGRG00000005642(CYLD);ENSBGRG00000008117(FNDC4);ENSBGRG00000008244(BAP1);ENSBGRG00000009380(CCL24);ENSBGRG00000011114(C1QBP);ENSBGRG00000011707(IL17RC);ENSBGRG00000012884(SMPDL3B);ENSBGRG00000013214(PARK7);ENSBGRG00000013793(F2);ENSBGRG00000019310(TMSB4X);ENSBGRG00000019316(-);ENSBGRG00000020783(NFE2L1);ENSBGRG00000021162(GPS2);ENSBGRG0000002…
Biological Process	GO:0034613	cellular protein localization	75	1035	0.0144653	0.538026	ENSBGRG00000000181(UBE2G2);ENSBGRG00000000383(-);ENSBGRG00000000714(AP2M1);ENSBGRG00000000903(PEX26);ENSBGRG00000000960(MTERF4);ENSBGRG00000001153(IMMP2L);ENSBGRG00000001564(KRT18);ENSBGRG00000001819(AP3D1);ENSBGRG00000002734(TOMM22);ENSBGRG00000002846(GBP2);ENSBGRG00000003148(CLTA);ENSBGRG00000003817(RILPL1);ENSBGRG00000003833(ZPR1);ENSBGRG00000005642(CYLD);ENSBGRG00000005918(VTI1B);ENSBGRG00000…
Biological Process	GO:0006956	complement activation	6	36	0.0145057	0.538026	ENSBGRG00000011114(C1QBP);ENSBGRG00000019750(C2);ENSBGRG00000020465(-);ENSBGRG00000021276(-);MSTRG.17500(C4B);MSTRG.17502(C4A)
Biological Process	GO:1902041	regulation of extrinsic apoptotic signaling pathway via death domain receptors	6	36	0.0145057	0.538026	ENSBGRG00000013214(PARK7);ENSBGRG00000018357(FGB);ENSBGRG00000018573(FGA);ENSBGRG00000018677(FGG);ENSBGRG00000022891(RAF1);ENSBGRG00000024202(STX4)
Biological Process	GO:0007009	plasma membrane organization	23	250	0.0145423	0.538026	ENSBGRG00000000117(SOD1);ENSBGRG00000001564(KRT18);ENSBGRG00000002297(BAIAP2L2);ENSBGRG00000003817(RILPL1);ENSBGRG00000005918(VTI1B);ENSBGRG00000006013(PREPL);ENSBGRG00000006551(CIB1);ENSBGRG00000008383(NHLRC1);ENSBGRG00000009713(TSPAN33);ENSBGRG00000012965(SCN3B);ENSBGRG00000013776(-);ENSBGRG00000014617(BLZF1);ENSBGRG00000017716(TRARG1);ENSBGRG00000018110(PLEKHF1);ENSBGRG00000022810(OSBPL2);ENSB…
Biological Process	GO:0010498	proteasomal protein catabolic process	24	264	0.0145806	0.538026	ENSBGRG00000000181(UBE2G2);ENSBGRG00000001392(UBE2B);ENSBGRG00000001715(CAMLG);ENSBGRG00000005366(CDC34);ENSBGRG00000005646(CDC26);ENSBGRG00000006454(ARNTL);ENSBGRG00000006709(PSME3);ENSBGRG00000006896(TRIP13);ENSBGRG00000008383(NHLRC1);ENSBGRG00000011317(DERL2);ENSBGRG00000011866(DDRGK1);ENSBGRG00000013214(PARK7);ENSBGRG00000014168(UBE2J2);ENSBGRG00000016813(DERL1);ENSBGRG00000017987(USP19);ENSB…
Biological Process	GO:0008064	regulation of actin polymerization or depolymerization	14	130	0.0150229	0.546539	ENSBGRG00000001770(TMOD4);ENSBGRG00000002412(NCK1);ENSBGRG00000002952(CCL21);ENSBGRG00000004466(DSTN);ENSBGRG00000004979(HIP1R);ENSBGRG00000009349(CFL2);ENSBGRG00000009380(CCL24);ENSBGRG00000010545(MKKS);ENSBGRG00000015277(WASHC1);ENSBGRG00000015699(PFN2);ENSBGRG00000016330(ARHGAP35);ENSBGRG00000019310(TMSB4X);ENSBGRG00000019352(ARPC5L);ENSBGRG00000024499(-)
Biological Process	GO:0030832	regulation of actin filament length	14	130	0.0150229	0.546539	ENSBGRG00000001770(TMOD4);ENSBGRG00000002412(NCK1);ENSBGRG00000002952(CCL21);ENSBGRG00000004466(DSTN);ENSBGRG00000004979(HIP1R);ENSBGRG00000009349(CFL2);ENSBGRG00000009380(CCL24);ENSBGRG00000010545(MKKS);ENSBGRG00000015277(WASHC1);ENSBGRG00000015699(PFN2);ENSBGRG00000016330(ARHGAP35);ENSBGRG00000019310(TMSB4X);ENSBGRG00000019352(ARPC5L);ENSBGRG00000024499(-)
Biological Process	GO:0000083	regulation of transcription involved in G1/S transition of mitotic cell cycle	3	10	0.0159696	0.550892	ENSBGRG00000003833(ZPR1);ENSBGRG00000011215(KLF11);ENSBGRG00000026873(E2F4)
Biological Process	GO:0046831	regulation of RNA export from nucleus	3	10	0.0159696	0.550892	ENSBGRG00000006341(NRDE2);ENSBGRG00000015668(SETD2);ENSBGRG00000022043(AKAP8L)
Biological Process	GO:0070862	negative regulation of protein exit from endoplasmic reticulum	3	10	0.0159696	0.550892	ENSBGRG00000000181(UBE2G2);ENSBGRG00000011317(DERL2);ENSBGRG00000023117(UBAC2)
Biological Process	GO:1903050	regulation of proteolysis involved in cellular protein catabolic process	16	157	0.0159726	0.550892	ENSBGRG00000001715(CAMLG);ENSBGRG00000004819(AGTPBP1);ENSBGRG00000006709(PSME3);ENSBGRG00000006896(TRIP13);ENSBGRG00000011866(DDRGK1);ENSBGRG00000013214(PARK7);ENSBGRG00000013915(ATP5IF1);ENSBGRG00000014229(RPL23);ENSBGRG00000014395(CSNK2A2);ENSBGRG00000016426(EFNA1);ENSBGRG00000017987(USP19);ENSBGRG00000018393(IK);ENSBGRG00000018500(GBA);ENSBGRG00000020783(NFE2L1);ENSBGRG00000022586(TRIM39);ENSB…
Biological Process	GO:0070727	cellular macromolecule localization	75	1040	0.0160505	0.550892	ENSBGRG00000000181(UBE2G2);ENSBGRG00000000383(-);ENSBGRG00000000714(AP2M1);ENSBGRG00000000903(PEX26);ENSBGRG00000000960(MTERF4);ENSBGRG00000001153(IMMP2L);ENSBGRG00000001564(KRT18);ENSBGRG00000001819(AP3D1);ENSBGRG00000002734(TOMM22);ENSBGRG00000002846(GBP2);ENSBGRG00000003148(CLTA);ENSBGRG00000003817(RILPL1);ENSBGRG00000003833(ZPR1);ENSBGRG00000005642(CYLD);ENSBGRG00000005918(VTI1B);ENSBGRG00000…
Biological Process	GO:0051641	cellular localization	138	2062	0.0161082	0.550892	ENSBGRG00000000117(SOD1);ENSBGRG00000000125(SYNJ1);ENSBGRG00000000181(UBE2G2);ENSBGRG00000000383(-);ENSBGRG00000000714(AP2M1);ENSBGRG00000000772(COMP);ENSBGRG00000000903(PEX26);ENSBGRG00000000960(MTERF4);ENSBGRG00000001153(IMMP2L);ENSBGRG00000001392(UBE2B);ENSBGRG00000001564(KRT18);ENSBGRG00000001819(AP3D1);ENSBGRG00000002422(MLC1);ENSBGRG00000002485(PANX2);ENSBGRG00000002734(TOMM22);ENSBGRG00000…
Biological Process	GO:0014910	regulation of smooth muscle cell migration	5	27	0.0162342	0.550892	ENSBGRG00000003562(MEF2C);ENSBGRG00000011099(SORL1);ENSBGRG00000013280(NDRG4);ENSBGRG00000018034(PLAU);ENSBGRG00000020066(IGFBP3)
Biological Process	GO:0042273	ribosomal large subunit biogenesis	4	18	0.0163683	0.550892	ENSBGRG00000004243(MRTO4);ENSBGRG00000008051(FASTKD2);ENSBGRG00000014160(-);ENSBGRG00000015906(SDAD1)
Biological Process	GO:0071108	protein K48-linked deubiquitination	4	18	0.0163683	0.550892	ENSBGRG00000002824(USP33);ENSBGRG00000008244(BAP1);ENSBGRG00000013214(PARK7);ENSBGRG00000017987(USP19)
Biological Process	GO:0097345	mitochondrial outer membrane permeabilization	4	18	0.0163683	0.550892	ENSBGRG00000004979(HIP1R);ENSBGRG00000010740(SLC35F6);ENSBGRG00000013915(ATP5IF1);ENSBGRG00000023966(ZNF205)
Biological Process	GO:0071705	nitrogen compound transport	34	411	0.0164694	0.550892	ENSBGRG00000001293(SLC25A42);ENSBGRG00000004306(-);ENSBGRG00000005655(LRP2);ENSBGRG00000006056(SLC25A17);ENSBGRG00000006341(NRDE2);ENSBGRG00000006454(ARNTL);ENSBGRG00000006627(SLC7A8);ENSBGRG00000007573(SLC25A38);ENSBGRG00000007711(SLC6A18);ENSBGRG00000008161(-);ENSBGRG00000008434(UBE2Q1);ENSBGRG00000008888(CDH17);ENSBGRG00000010143(-);ENSBGRG00000011914(THOC3);ENSBGRG00000012301(SLC43A2);ENSBGRG…
Biological Process	GO:0050657	nucleic acid transport	9	70	0.0165289	0.550892	ENSBGRG00000006341(NRDE2);ENSBGRG00000008161(-);ENSBGRG00000010143(-);ENSBGRG00000011914(THOC3);ENSBGRG00000015668(SETD2);ENSBGRG00000022043(AKAP8L);ENSBGRG00000023491(SNUPN);ENSBGRG00000024342(THOC6);ENSBGRG00000026525(MRPL18)
Biological Process	GO:0050658	RNA transport	9	70	0.0165289	0.550892	ENSBGRG00000006341(NRDE2);ENSBGRG00000008161(-);ENSBGRG00000010143(-);ENSBGRG00000011914(THOC3);ENSBGRG00000015668(SETD2);ENSBGRG00000022043(AKAP8L);ENSBGRG00000023491(SNUPN);ENSBGRG00000024342(THOC6);ENSBGRG00000026525(MRPL18)
Biological Process	GO:0031397	negative regulation of protein ubiquitination	10	82	0.0168102	0.551111	ENSBGRG00000001715(CAMLG);ENSBGRG00000006896(TRIP13);ENSBGRG00000011987(SVBP);ENSBGRG00000013214(PARK7);ENSBGRG00000014229(RPL23);ENSBGRG00000014395(CSNK2A2);ENSBGRG00000018393(IK);ENSBGRG00000021162(GPS2);ENSBGRG00000022586(TRIM39);ENSBGRG00000026849(PDCL3)
Biological Process	GO:0051258	protein polymerization	18	185	0.0171361	0.551111	ENSBGRG00000001770(TMOD4);ENSBGRG00000002412(NCK1);ENSBGRG00000002952(CCL21);ENSBGRG00000004979(HIP1R);ENSBGRG00000009380(CCL24);ENSBGRG00000010545(MKKS);ENSBGRG00000012781(MAPRE3);ENSBGRG00000015277(WASHC1);ENSBGRG00000015699(PFN2);ENSBGRG00000016373(TPX2);ENSBGRG00000018357(FGB);ENSBGRG00000018531(PAK1);ENSBGRG00000018573(FGA);ENSBGRG00000018677(FGG);ENSBGRG00000019310(TMSB4X);ENSBGRG0000001935…
Biological Process	GO:0009895	negative regulation of catabolic process	19	199	0.017509	0.551111	ENSBGRG00000000181(UBE2G2);ENSBGRG00000001715(CAMLG);ENSBGRG00000006341(NRDE2);ENSBGRG00000006896(TRIP13);ENSBGRG00000011099(SORL1);ENSBGRG00000011317(DERL2);ENSBGRG00000011866(DDRGK1);ENSBGRG00000013214(PARK7);ENSBGRG00000014098(SLIRP);ENSBGRG00000014229(RPL23);ENSBGRG00000014395(CSNK2A2);ENSBGRG00000016426(EFNA1);ENSBGRG00000017987(USP19);ENSBGRG00000018393(IK);ENSBGRG00000022586(TRIM39);ENSBGR…
Biological Process	GO:0015867	ATP transport	2	4	0.017709	0.551111	ENSBGRG00000001293(SLC25A42);ENSBGRG00000006056(SLC25A17)
Biological Process	GO:0046602	regulation of mitotic centrosome separation	2	4	0.017709	0.551111	ENSBGRG00000006005(CEP85);ENSBGRG00000011719(NSFL1C)
Biological Process	GO:0061302	smooth muscle cell-matrix adhesion	2	4	0.017709	0.551111	ENSBGRG00000018034(PLAU);ENSBGRG00000022918(APOD)
Biological Process	GO:0090403	oxidative stress-induced premature senescence	2	4	0.017709	0.551111	ENSBGRG00000006454(ARNTL);ENSBGRG00000026173(WNT16)
Biological Process	GO:1904925	positive regulation of mitophagy in response to mitochondrial depolarization	2	4	0.017709	0.551111	ENSBGRG00000013915(ATP5IF1);ENSBGRG00000018500(GBA)
Biological Process	GO:2000074	regulation of type B pancreatic cell development	2	4	0.017709	0.551111	ENSBGRG00000006454(ARNTL);ENSBGRG00000023603(CLOCK)
Biological Process	GO:2000152	regulation of ubiquitin-specific protease activity	2	4	0.017709	0.551111	ENSBGRG00000013214(PARK7);ENSBGRG00000015484(TANK)
Biological Process	GO:2000275	regulation of oxidative phosphorylation uncoupler activity	2	4	0.017709	0.551111	ENSBGRG00000013214(PARK7);ENSBGRG00000013575(PM20D1)
Biological Process	GO:0008154	actin polymerization or depolymerization	15	146	0.0180016	0.556865	ENSBGRG00000001770(TMOD4);ENSBGRG00000002412(NCK1);ENSBGRG00000002952(CCL21);ENSBGRG00000004466(DSTN);ENSBGRG00000004979(HIP1R);ENSBGRG00000009349(CFL2);ENSBGRG00000009380(CCL24);ENSBGRG00000010545(MKKS);ENSBGRG00000015277(WASHC1);ENSBGRG00000015699(PFN2);ENSBGRG00000016330(ARHGAP35);ENSBGRG00000019310(TMSB4X);ENSBGRG00000019352(ARPC5L);ENSBGRG00000024499(-);ENSBGRG00000025196(-)
Biological Process	GO:1901575	organic substance catabolic process	83	1175	0.0186738	0.566086	ENSBGRG00000000181(UBE2G2);ENSBGRG00000000253(OMA1);ENSBGRG00000001019(USP21);ENSBGRG00000001130(CNOT9);ENSBGRG00000001392(UBE2B);ENSBGRG00000001695(ADH5);ENSBGRG00000001715(CAMLG);ENSBGRG00000002735(HGD);ENSBGRG00000002824(USP33);ENSBGRG00000003644(REXO4);ENSBGRG00000003833(ZPR1);ENSBGRG00000004265(CPS1);ENSBGRG00000004819(AGTPBP1);ENSBGRG00000005366(CDC34);ENSBGRG00000005613(PLIN1);ENSBGRG00000…
Biological Process	GO:1903513	endoplasmic reticulum to cytosol transport	6	38	0.018697	0.566086	ENSBGRG00000000181(UBE2G2);ENSBGRG00000011317(DERL2);ENSBGRG00000012710(GSTO1);ENSBGRG00000016813(DERL1);ENSBGRG00000023117(UBAC2);ENSBGRG00000025394(NPLOC4)
Biological Process	GO:0007249	I-kappaB kinase/NF-kappaB signaling	16	160	0.018803	0.566086	ENSBGRG00000002137(LURAP1);ENSBGRG00000002365(S100B);ENSBGRG00000002952(CCL21);ENSBGRG00000006185(S100A4);ENSBGRG00000006280(S100A13);ENSBGRG00000007476(TRIM8);ENSBGRG00000008044(PPM1A);ENSBGRG00000011866(DDRGK1);ENSBGRG00000014716(TNFRSF19);ENSBGRG00000015484(TANK);ENSBGRG00000016821(TRIM62);ENSBGRG00000019310(TMSB4X);ENSBGRG00000019844(CD36);ENSBGRG00000022586(TRIM39);ENSBGRG00000023732(CHUK);M…
Biological Process	GO:0097009	energy homeostasis	5	28	0.0188694	0.566086	ENSBGRG00000000253(OMA1);ENSBGRG00000004237(AMPD3);ENSBGRG00000013575(PM20D1);ENSBGRG00000015156(-);ENSBGRG00000019844(CD36)
Biological Process	GO:0050821	protein stabilization	13	121	0.0190172	0.566086	ENSBGRG00000001392(UBE2B);ENSBGRG00000001715(CAMLG);ENSBGRG00000002824(USP33);ENSBGRG00000003846(COA8);ENSBGRG00000004979(HIP1R);ENSBGRG00000012516(SWSAP1);ENSBGRG00000013214(PARK7);ENSBGRG00000014229(RPL23);ENSBGRG00000015699(PFN2);ENSBGRG00000016426(EFNA1);ENSBGRG00000017987(USP19);ENSBGRG00000022586(TRIM39);ENSBGRG00000026849(PDCL3)
Biological Process	GO:0050714	positive regulation of protein secretion	15	147	0.0190418	0.566086	ENSBGRG00000002485(PANX2);ENSBGRG00000005118(GSDMD);ENSBGRG00000008504(WLS);ENSBGRG00000009691(VTCN1);ENSBGRG00000011099(SORL1);ENSBGRG00000011707(IL17RC);ENSBGRG00000017210(ABCG1);ENSBGRG00000018357(FGB);ENSBGRG00000018573(FGA);ENSBGRG00000018677(FGG);ENSBGRG00000021608(SELENOK);ENSBGRG00000023732(CHUK);ENSBGRG00000023856(PRKCZ);ENSBGRG00000024202(STX4);ENSBGRG00000025047(KARS1)
Biological Process	GO:1903034	regulation of response to wounding	26	299	0.0190668	0.566086	ENSBGRG00000000117(SOD1);ENSBGRG00000004994(S100A9);ENSBGRG00000005642(CYLD);ENSBGRG00000008117(FNDC4);ENSBGRG00000008244(BAP1);ENSBGRG00000009380(CCL24);ENSBGRG00000010059(PRKCQ);ENSBGRG00000011114(C1QBP);ENSBGRG00000011707(IL17RC);ENSBGRG00000012884(SMPDL3B);ENSBGRG00000013214(PARK7);ENSBGRG00000013793(F2);ENSBGRG00000018034(PLAU);ENSBGRG00000018357(FGB);ENSBGRG00000018573(FGA);ENSBGRG000000186…
Biological Process	GO:0006595	polyamine metabolic process	4	19	0.0198276	0.58531	ENSBGRG00000008940(SMS);MSTRG.10777(--);MSTRG.28465(--);MSTRG.7032(--)
Biological Process	GO:0033143	regulation of intracellular steroid hormone receptor signaling pathway	8	61	0.0207618	0.60369	ENSBGRG00000001130(CNOT9);ENSBGRG00000006454(ARNTL);ENSBGRG00000011866(DDRGK1);ENSBGRG00000013214(PARK7);ENSBGRG00000018531(PAK1);ENSBGRG00000023603(CLOCK);ENSBGRG00000024361(BUD31);ENSBGRG00000026080(PAGR1)
Biological Process	GO:0032239	regulation of nucleobase-containing compound transport	3	11	0.0210508	0.60369	ENSBGRG00000006341(NRDE2);ENSBGRG00000015668(SETD2);ENSBGRG00000022043(AKAP8L)
Biological Process	GO:0072074	kidney mesenchyme development	3	11	0.0210508	0.60369	ENSBGRG00000006516(SIX2);ENSBGRG00000008619(SIX1);ENSBGRG00000009986(AMER1)
Biological Process	GO:0006289	nucleotide-excision repair	6	39	0.021074	0.60369	ENSBGRG00000002753(FDFT1);ENSBGRG00000007219(RPA3);ENSBGRG00000008601(FAN1);ENSBGRG00000009148(FANCC);ENSBGRG00000009296(GTF2H4);ENSBGRG00000023119(CETN2)
Biological Process	GO:0032527	protein exit from endoplasmic reticulum	6	39	0.021074	0.60369	ENSBGRG00000000181(UBE2G2);ENSBGRG00000011099(SORL1);ENSBGRG00000011317(DERL2);ENSBGRG00000016813(DERL1);ENSBGRG00000023117(UBAC2);ENSBGRG00000025394(NPLOC4)
Biological Process	GO:0034612	response to tumor necrosis factor	12	110	0.0212532	0.60369	ENSBGRG00000001564(KRT18);ENSBGRG00000002846(GBP2);ENSBGRG00000005642(CYLD);ENSBGRG00000006551(CIB1);ENSBGRG00000015484(TANK);ENSBGRG00000018500(GBA);ENSBGRG00000019310(TMSB4X);ENSBGRG00000020311(MAP2K7);ENSBGRG00000021162(GPS2);ENSBGRG00000023732(CHUK);ENSBGRG00000025047(KARS1);ENSBGRG00000026316(CHI3L1)
Biological Process	GO:0051236	establishment of RNA localization	9	73	0.0212682	0.60369	ENSBGRG00000006341(NRDE2);ENSBGRG00000008161(-);ENSBGRG00000010143(-);ENSBGRG00000011914(THOC3);ENSBGRG00000015668(SETD2);ENSBGRG00000022043(AKAP8L);ENSBGRG00000023491(SNUPN);ENSBGRG00000024342(THOC6);ENSBGRG00000026525(MRPL18)
Biological Process	GO:0030433	ER-associated ubiquitin-dependent protein catabolic process	7	50	0.0214169	0.604588	ENSBGRG00000000181(UBE2G2);ENSBGRG00000011317(DERL2);ENSBGRG00000014168(UBE2J2);ENSBGRG00000016813(DERL1);ENSBGRG00000017987(USP19);ENSBGRG00000019204(TOR1A);ENSBGRG00000025073(UBXN8)
Biological Process	GO:0090501	RNA phosphodiester bond hydrolysis	5	29	0.0217708	0.609984	ENSBGRG00000002959(TOE1);ENSBGRG00000005621(TRIR);ENSBGRG00000020207(ZNRD1);ENSBGRG00000024517(ELAC1);MSTRG.27704(pol)
Biological Process	GO:0008104	protein localization	103	1507	0.0218442	0.609984	ENSBGRG00000000181(UBE2G2);ENSBGRG00000000383(-);ENSBGRG00000000714(AP2M1);ENSBGRG00000000772(COMP);ENSBGRG00000000903(PEX26);ENSBGRG00000000960(MTERF4);ENSBGRG00000001153(IMMP2L);ENSBGRG00000001356(TIMM13);ENSBGRG00000001564(KRT18);ENSBGRG00000001819(AP3D1);ENSBGRG00000002196(MTTP);ENSBGRG00000002485(PANX2);ENSBGRG00000002734(TOMM22);ENSBGRG00000002846(GBP2);ENSBGRG00000003148(CLTA);ENSBGRG00000…
Biological Process	GO:0009306	protein secretion	28	333	0.0229492	0.611973	ENSBGRG00000000772(COMP);ENSBGRG00000002485(PANX2);ENSBGRG00000004306(-);ENSBGRG00000005118(GSDMD);ENSBGRG00000006280(S100A13);ENSBGRG00000006454(ARNTL);ENSBGRG00000008434(UBE2Q1);ENSBGRG00000008504(WLS);ENSBGRG00000009590(ZBTB7B);ENSBGRG00000009691(VTCN1);ENSBGRG00000011099(SORL1);ENSBGRG00000011707(IL17RC);ENSBGRG00000011987(SVBP);ENSBGRG00000013214(PARK7);ENSBGRG00000017210(ABCG1);ENSBGRG00000…
Biological Process	GO:1902580	single-organism cellular localization	53	712	0.0234274	0.611973	ENSBGRG00000000125(SYNJ1);ENSBGRG00000000903(PEX26);ENSBGRG00000000960(MTERF4);ENSBGRG00000001153(IMMP2L);ENSBGRG00000001392(UBE2B);ENSBGRG00000001564(KRT18);ENSBGRG00000001819(AP3D1);ENSBGRG00000002734(TOMM22);ENSBGRG00000003817(RILPL1);ENSBGRG00000003833(ZPR1);ENSBGRG00000005494(MEF2A);ENSBGRG00000005715(PSEN2);ENSBGRG00000005918(VTI1B);ENSBGRG00000006013(PREPL);ENSBGRG00000006157(AP3S2);ENSBGR…
Biological Process	GO:0072659	protein localization to plasma membrane	17	179	0.024832	0.611973	ENSBGRG00000001564(KRT18);ENSBGRG00000003817(RILPL1);ENSBGRG00000005918(VTI1B);ENSBGRG00000006013(PREPL);ENSBGRG00000006551(CIB1);ENSBGRG00000008383(NHLRC1);ENSBGRG00000009713(TSPAN33);ENSBGRG00000012965(SCN3B);ENSBGRG00000013776(-);ENSBGRG00000014617(BLZF1);ENSBGRG00000017716(TRARG1);ENSBGRG00000018110(PLEKHF1);ENSBGRG00000023175(KIF5B);ENSBGRG00000023856(PRKCZ);ENSBGRG00000024202(STX4);ENSBGRG0…
Biological Process	GO:0030195	negative regulation of blood coagulation	5	30	0.0249472	0.611973	ENSBGRG00000013793(F2);ENSBGRG00000018034(PLAU);ENSBGRG00000018357(FGB);ENSBGRG00000018573(FGA);ENSBGRG00000018677(FGG)
Biological Process	GO:0034308	primary alcohol metabolic process	5	30	0.0249472	0.611973	ENSBGRG00000001695(ADH5);ENSBGRG00000006129(RETSAT);ENSBGRG00000011492(SULT1C4);ENSBGRG00000013214(PARK7);ENSBGRG00000020469(GDE1)
Biological Process	GO:0070527	platelet aggregation	5	30	0.0249472	0.611973	ENSBGRG00000000772(COMP);ENSBGRG00000010059(PRKCQ);ENSBGRG00000018357(FGB);ENSBGRG00000018573(FGA);ENSBGRG00000018677(FGG)
Biological Process	GO:1904036	negative regulation of epithelial cell apoptotic process	5	30	0.0249472	0.611973	ENSBGRG00000012119(CAST);ENSBGRG00000018357(FGB);ENSBGRG00000018573(FGA);ENSBGRG00000018677(FGG);ENSBGRG00000025096(ANGPTL4)
Biological Process	GO:0072594	establishment of protein localization to organelle	21	235	0.0252388	0.611973	ENSBGRG00000000903(PEX26);ENSBGRG00000000960(MTERF4);ENSBGRG00000001153(IMMP2L);ENSBGRG00000002734(TOMM22);ENSBGRG00000003833(ZPR1);ENSBGRG00000006454(ARNTL);ENSBGRG00000006516(SIX2);ENSBGRG00000008746(ING1);ENSBGRG00000010796(PMPCB);ENSBGRG00000011099(SORL1);ENSBGRG00000013394(SRP19);ENSBGRG00000013915(ATP5IF1);ENSBGRG00000015785(GDAP1);ENSBGRG00000019310(TMSB4X);ENSBGRG00000019844(CD36);ENSBGRG…
Biological Process	GO:0043123	positive regulation of I-kappaB kinase/NF-kappaB signaling	11	100	0.0253085	0.611973	ENSBGRG00000002137(LURAP1);ENSBGRG00000002365(S100B);ENSBGRG00000002952(CCL21);ENSBGRG00000006185(S100A4);ENSBGRG00000006280(S100A13);ENSBGRG00000007476(TRIM8);ENSBGRG00000011866(DDRGK1);ENSBGRG00000014716(TNFRSF19);ENSBGRG00000016821(TRIM62);ENSBGRG00000019844(CD36);ENSBGRG00000023732(CHUK)
Biological Process	GO:0009056	catabolic process	91	1321	0.0254179	0.611973	ENSBGRG00000000181(UBE2G2);ENSBGRG00000000253(OMA1);ENSBGRG00000001019(USP21);ENSBGRG00000001130(CNOT9);ENSBGRG00000001392(UBE2B);ENSBGRG00000001695(ADH5);ENSBGRG00000001715(CAMLG);ENSBGRG00000002735(HGD);ENSBGRG00000002824(USP33);ENSBGRG00000003644(REXO4);ENSBGRG00000003833(ZPR1);ENSBGRG00000004265(CPS1);ENSBGRG00000004819(AGTPBP1);ENSBGRG00000005366(CDC34);ENSBGRG00000005613(PLIN1);ENSBGRG00000…
Biological Process	GO:0031333	negative regulation of protein complex assembly	10	88	0.0262889	0.611973	ENSBGRG00000001770(TMOD4);ENSBGRG00000004979(HIP1R);ENSBGRG00000008044(PPM1A);ENSBGRG00000010545(MKKS);ENSBGRG00000011099(SORL1);ENSBGRG00000015699(PFN2);ENSBGRG00000018500(GBA);ENSBGRG00000019310(TMSB4X);ENSBGRG00000022891(RAF1);ENSBGRG00000023856(PRKCZ)
Biological Process	GO:0033554	cellular response to stress	83	1194	0.0264827	0.611973	ENSBGRG00000000117(SOD1);ENSBGRG00000000181(UBE2G2);ENSBGRG00000000275(-);ENSBGRG00000001134(RNF7);ENSBGRG00000001392(UBE2B);ENSBGRG00000002412(NCK1);ENSBGRG00000002753(FDFT1);ENSBGRG00000002824(USP33);ENSBGRG00000002952(CCL21);ENSBGRG00000003360(TMCO1);ENSBGRG00000003562(MEF2C);ENSBGRG00000003623(NPAS2);ENSBGRG00000003644(REXO4);ENSBGRG00000003897(CYREN);ENSBGRG00000005022(FAM162A);ENSBGRG000000…
Biological Process	GO:0006614	SRP-dependent cotranslational protein targeting to membrane	3	12	0.0269114	0.611973	ENSBGRG00000013394(SRP19);ENSBGRG00000020480(TRAM2);ENSBGRG00000022252(ZFAND2B)
Biological Process	GO:0010155	regulation of proton transport	3	12	0.0269114	0.611973	ENSBGRG00000003846(COA8);ENSBGRG00000013214(PARK7);ENSBGRG00000013575(PM20D1)
Biological Process	GO:0034383	low-density lipoprotein particle clearance	3	12	0.0269114	0.611973	ENSBGRG00000002556(CNPY2);ENSBGRG00000010121(MYLIP);ENSBGRG00000019844(CD36)
Biological Process	GO:1904152	regulation of retrograde protein transport, ER to cytosol	3	12	0.0269114	0.611973	ENSBGRG00000000181(UBE2G2);ENSBGRG00000011317(DERL2);ENSBGRG00000023117(UBAC2)
Biological Process	GO:0060548	negative regulation of cell death	45	595	0.027612	0.611973	ENSBGRG00000000117(SOD1);ENSBGRG00000000772(COMP);ENSBGRG00000001134(RNF7);ENSBGRG00000001392(UBE2B);ENSBGRG00000001564(KRT18);ENSBGRG00000002412(NCK1);ENSBGRG00000002952(CCL21);ENSBGRG00000003115(EN1);ENSBGRG00000003562(MEF2C);ENSBGRG00000003623(NPAS2);ENSBGRG00000003833(ZPR1);ENSBGRG00000004979(HIP1R);ENSBGRG00000005283(NAA35);ENSBGRG00000005655(LRP2);ENSBGRG00000006191(PSMC1);ENSBGRG0000000655…
Biological Process	GO:0031330	negative regulation of cellular catabolic process	15	154	0.0276501	0.611973	ENSBGRG00000001715(CAMLG);ENSBGRG00000006341(NRDE2);ENSBGRG00000006896(TRIP13);ENSBGRG00000011099(SORL1);ENSBGRG00000011866(DDRGK1);ENSBGRG00000013214(PARK7);ENSBGRG00000014098(SLIRP);ENSBGRG00000014229(RPL23);ENSBGRG00000014395(CSNK2A2);ENSBGRG00000016426(EFNA1);ENSBGRG00000017987(USP19);ENSBGRG00000018393(IK);ENSBGRG00000022586(TRIM39);ENSBGRG00000026849(PDCL3);MSTRG.3753(WAC)
Biological Process	GO:0008089	anterograde axonal transport	4	21	0.0280086	0.611973	ENSBGRG00000000117(SOD1);ENSBGRG00000006157(AP3S2);ENSBGRG00000008906(AP3M2);ENSBGRG00000025855(ARL8A)
Biological Process	GO:0061077	chaperone-mediated protein folding	4	21	0.0280086	0.611973	ENSBGRG00000014267(DNAJC5);ENSBGRG00000019140(TOR1B);ENSBGRG00000019204(TOR1A);ENSBGRG00000026849(PDCL3)
Biological Process	GO:0070861	regulation of protein exit from endoplasmic reticulum	4	21	0.0280086	0.611973	ENSBGRG00000000181(UBE2G2);ENSBGRG00000011099(SORL1);ENSBGRG00000011317(DERL2);ENSBGRG00000023117(UBAC2)
Biological Process	GO:1902110	positive regulation of mitochondrial membrane permeability involved in apoptotic process	4	21	0.0280086	0.611973	ENSBGRG00000004979(HIP1R);ENSBGRG00000010740(SLC35F6);ENSBGRG00000013915(ATP5IF1);ENSBGRG00000023966(ZNF205)
Biological Process	GO:0030166	proteoglycan biosynthetic process	5	31	0.0284062	0.611973	ENSBGRG00000006039(XYLT2);ENSBGRG00000013726(ACAN);ENSBGRG00000017887(-);ENSBGRG00000019794(CANT1);ENSBGRG00000024520(CSGALNACT2)
Biological Process	GO:0070534	protein K63-linked ubiquitination	5	31	0.0284062	0.611973	ENSBGRG00000001392(UBE2B);ENSBGRG00000008824(RNF8);ENSBGRG00000013406(RNF115);ENSBGRG00000021162(GPS2);ENSBGRG00000023826(ARIH2)
Biological Process	GO:1900015	regulation of cytokine production involved in inflammatory response	5	31	0.0284062	0.611973	ENSBGRG00000008244(BAP1);ENSBGRG00000011707(IL17RC);ENSBGRG00000013793(F2);ENSBGRG00000022918(APOD);ENSBGRG00000025047(KARS1)
Biological Process	GO:0000101	sulfur amino acid transport	2	5	0.0284171	0.611973	ENSBGRG00000020783(NFE2L1);ENSBGRG00000021392(CTNS)
Biological Process	GO:0010793	regulation of mRNA export from nucleus	2	5	0.0284171	0.611973	ENSBGRG00000015668(SETD2);ENSBGRG00000022043(AKAP8L)
Biological Process	GO:0050859	negative regulation of B cell receptor signaling pathway	2	5	0.0284171	0.611973	ENSBGRG00000000215(PLCL2);ENSBGRG00000021162(GPS2)
Biological Process	GO:0051659	maintenance of mitochondrion location	2	5	0.0284171	0.611973	ENSBGRG00000005715(PSEN2);ENSBGRG00000020957(ALB)
Biological Process	GO:0060718	chorionic trophoblast cell differentiation	2	5	0.0284171	0.611973	ENSBGRG00000017036(MAP3K4);ENSBGRG00000025045(HTRA1)
Biological Process	GO:0071763	nuclear membrane organization	2	5	0.0284171	0.611973	ENSBGRG00000019140(TOR1B);ENSBGRG00000019204(TOR1A)
Biological Process	GO:0072161	mesenchymal cell differentiation involved in kidney development	2	5	0.0284171	0.611973	ENSBGRG00000006516(SIX2);ENSBGRG00000009986(AMER1)
Biological Process	GO:0090503	RNA phosphodiester bond hydrolysis, exonucleolytic	2	5	0.0284171	0.611973	ENSBGRG00000002959(TOE1);ENSBGRG00000005621(TRIR)
Biological Process	GO:1901526	positive regulation of macromitophagy	2	5	0.0284171	0.611973	ENSBGRG00000013915(ATP5IF1);ENSBGRG00000018500(GBA)
Biological Process	GO:1902177	positive regulation of oxidative stress-induced intrinsic apoptotic signaling pathway	2	5	0.0284171	0.611973	ENSBGRG00000000117(SOD1);ENSBGRG00000013214(PARK7)
Biological Process	GO:1904923	regulation of mitophagy in response to mitochondrial depolarization	2	5	0.0284171	0.611973	ENSBGRG00000013915(ATP5IF1);ENSBGRG00000018500(GBA)
Biological Process	GO:2001012	mesenchymal cell differentiation involved in renal system development	2	5	0.0284171	0.611973	ENSBGRG00000006516(SIX2);ENSBGRG00000009986(AMER1)
Biological Process	GO:2001016	positive regulation of skeletal muscle cell differentiation	2	5	0.0284171	0.611973	ENSBGRG00000003562(MEF2C);ENSBGRG00000006454(ARNTL)
Biological Process	GO:0070374	positive regulation of ERK1 and ERK2 cascade	12	115	0.0289388	0.611973	ENSBGRG00000002952(CCL21);ENSBGRG00000006551(CIB1);ENSBGRG00000013280(NDRG4);ENSBGRG00000018357(FGB);ENSBGRG00000018573(FGA);ENSBGRG00000018677(FGG);ENSBGRG00000019613(SPRY2);ENSBGRG00000019844(CD36);ENSBGRG00000020311(MAP2K7);ENSBGRG00000023856(PRKCZ);ENSBGRG00000025047(KARS1);ENSBGRG00000026316(CHI3L1)
Biological Process	GO:0048701	embryonic cranial skeleton morphogenesis	6	42	0.0294065	0.611973	ENSBGRG00000003562(MEF2C);ENSBGRG00000006516(SIX2);ENSBGRG00000008619(SIX1);ENSBGRG00000012008(TBX15);ENSBGRG00000013643(TULP3);ENSBGRG00000015668(SETD2)
Biological Process	GO:2001244	positive regulation of intrinsic apoptotic signaling pathway	6	42	0.0294065	0.611973	ENSBGRG00000000117(SOD1);ENSBGRG00000002412(NCK1);ENSBGRG00000004994(S100A9);ENSBGRG00000013214(PARK7);ENSBGRG00000018110(PLEKHF1);ENSBGRG00000025599(FIS1)
Biological Process	GO:0044248	cellular catabolic process	77	1105	0.0303816	0.611973	ENSBGRG00000000181(UBE2G2);ENSBGRG00000000253(OMA1);ENSBGRG00000001019(USP21);ENSBGRG00000001130(CNOT9);ENSBGRG00000001392(UBE2B);ENSBGRG00000001695(ADH5);ENSBGRG00000001715(CAMLG);ENSBGRG00000002735(HGD);ENSBGRG00000002824(USP33);ENSBGRG00000003644(REXO4);ENSBGRG00000003833(ZPR1);ENSBGRG00000004265(CPS1);ENSBGRG00000004819(AGTPBP1);ENSBGRG00000005366(CDC34);ENSBGRG00000005621(TRIR);ENSBGRG000000…
Biological Process	GO:0008625	extrinsic apoptotic signaling pathway via death domain receptors	7	54	0.0313285	0.611973	ENSBGRG00000000807(DDX47);ENSBGRG00000013214(PARK7);ENSBGRG00000018357(FGB);ENSBGRG00000018573(FGA);ENSBGRG00000018677(FGG);ENSBGRG00000022891(RAF1);ENSBGRG00000024202(STX4)
Biological Process	GO:0030193	regulation of blood coagulation	7	54	0.0313285	0.611973	ENSBGRG00000010059(PRKCQ);ENSBGRG00000013793(F2);ENSBGRG00000018034(PLAU);ENSBGRG00000018357(FGB);ENSBGRG00000018573(FGA);ENSBGRG00000018677(FGG);ENSBGRG00000019844(CD36)
Biological Process	GO:0031400	negative regulation of protein modification process	34	432	0.0313936	0.611973	ENSBGRG00000001392(UBE2B);ENSBGRG00000001715(CAMLG);ENSBGRG00000002412(NCK1);ENSBGRG00000005020(WDR5);ENSBGRG00000005642(CYLD);ENSBGRG00000006005(CEP85);ENSBGRG00000006507(PPP1R26);ENSBGRG00000006551(CIB1);ENSBGRG00000006896(TRIP13);ENSBGRG00000007660(MECOM);ENSBGRG00000009443(RIMBP2);ENSBGRG00000011099(SORL1);ENSBGRG00000011987(SVBP);ENSBGRG00000013214(PARK7);ENSBGRG00000014229(RPL23);ENSBGRG000…
Biological Process	GO:0051248	negative regulation of protein metabolic process	52	710	0.0319451	0.611973	ENSBGRG00000000181(UBE2G2);ENSBGRG00000001206(ZC3H10);ENSBGRG00000001392(UBE2B);ENSBGRG00000001715(CAMLG);ENSBGRG00000002412(NCK1);ENSBGRG00000005020(WDR5);ENSBGRG00000005642(CYLD);ENSBGRG00000006005(CEP85);ENSBGRG00000006507(PPP1R26);ENSBGRG00000006551(CIB1);ENSBGRG00000006896(TRIP13);ENSBGRG00000007660(MECOM);ENSBGRG00000008974(EIF4ENIF1);ENSBGRG00000009443(RIMBP2);ENSBGRG00000010065(RPS6KA3);E…
Biological Process	GO:0032535	regulation of cellular component size	21	241	0.0320757	0.611973	ENSBGRG00000001770(TMOD4);ENSBGRG00000002412(NCK1);ENSBGRG00000002952(CCL21);ENSBGRG00000004466(DSTN);ENSBGRG00000004943(PLXNA4);ENSBGRG00000004979(HIP1R);ENSBGRG00000006057(RND2);ENSBGRG00000008759(SEMA3G);ENSBGRG00000009349(CFL2);ENSBGRG00000009380(CCL24);ENSBGRG00000010545(MKKS);ENSBGRG00000015156(-);ENSBGRG00000015277(WASHC1);ENSBGRG00000015699(PFN2);ENSBGRG00000016330(ARHGAP35);ENSBGRG000000…
Biological Process	GO:0006826	iron ion transport	5	32	0.0321543	0.611973	ENSBGRG00000005629(-);ENSBGRG00000007156(-);ENSBGRG00000014111(SLC25A37);ENSBGRG00000017687(CP);ENSBGRG00000022376(-)
Biological Process	GO:0006893	Golgi to plasma membrane transport	5	32	0.0321543	0.611973	ENSBGRG00000001564(KRT18);ENSBGRG00000006013(PREPL);ENSBGRG00000013776(-);ENSBGRG00000014617(BLZF1);ENSBGRG00000025923(RAB31)
Biological Process	GO:0014909	smooth muscle cell migration	5	32	0.0321543	0.611973	ENSBGRG00000003562(MEF2C);ENSBGRG00000011099(SORL1);ENSBGRG00000013280(NDRG4);ENSBGRG00000018034(PLAU);ENSBGRG00000020066(IGFBP3)
Biological Process	GO:0046503	glycerolipid catabolic process	5	32	0.0321543	0.611973	ENSBGRG00000004265(CPS1);ENSBGRG00000006350(GPCPD1);ENSBGRG00000011099(SORL1);ENSBGRG00000018426(LIPE);ENSBGRG00000021918(PRDX6)
Biological Process	GO:0006801	superoxide metabolic process	6	43	0.0326028	0.611973	ENSBGRG00000000117(SOD1);ENSBGRG00000009148(FANCC);ENSBGRG00000013214(PARK7);ENSBGRG00000016579(AATF);ENSBGRG00000019844(CD36);ENSBGRG00000026571(-)
Biological Process	GO:0006998	nuclear envelope organization	4	22	0.0327476	0.611973	ENSBGRG00000013440(CHMP7);ENSBGRG00000019140(TOR1B);ENSBGRG00000019204(TOR1A);ENSBGRG00000022043(AKAP8L)
Biological Process	GO:0034381	plasma lipoprotein particle clearance	4	22	0.0327476	0.611973	ENSBGRG00000002556(CNPY2);ENSBGRG00000004545(VLDLR);ENSBGRG00000010121(MYLIP);ENSBGRG00000019844(CD36)
Biological Process	GO:0042255	ribosome assembly	4	22	0.0327476	0.611973	ENSBGRG00000000960(MTERF4);ENSBGRG00000004243(MRTO4);ENSBGRG00000008051(FASTKD2);ENSBGRG00000011114(C1QBP)
Biological Process	GO:0006613	cotranslational protein targeting to membrane	3	13	0.0335482	0.611973	ENSBGRG00000013394(SRP19);ENSBGRG00000020480(TRAM2);ENSBGRG00000022252(ZFAND2B)
Biological Process	GO:0014912	negative regulation of smooth muscle cell migration	3	13	0.0335482	0.611973	ENSBGRG00000003562(MEF2C);ENSBGRG00000013280(NDRG4);ENSBGRG00000020066(IGFBP3)
Biological Process	GO:0034116	positive regulation of heterotypic cell-cell adhesion	3	13	0.0335482	0.611973	ENSBGRG00000018357(FGB);ENSBGRG00000018573(FGA);ENSBGRG00000018677(FGG)
Biological Process	GO:0090336	positive regulation of brown fat cell differentiation	3	13	0.0335482	0.611973	ENSBGRG00000008619(SIX1);ENSBGRG00000009590(ZBTB7B);ENSBGRG00000014793(FNDC5)
Biological Process	GO:1904293	negative regulation of ERAD pathway	3	13	0.0335482	0.611973	ENSBGRG00000000181(UBE2G2);ENSBGRG00000011317(DERL2);ENSBGRG00000023117(UBAC2)
Biological Process	GO:1904355	positive regulation of telomere capping	3	13	0.0335482	0.611973	ENSBGRG00000010059(PRKCQ);ENSBGRG00000017036(MAP3K4);ENSBGRG00000020311(MAP2K7)
Biological Process	GO:0050663	cytokine secretion	14	145	0.0347789	0.611973	ENSBGRG00000002485(PANX2);ENSBGRG00000005118(GSDMD);ENSBGRG00000006280(S100A13);ENSBGRG00000009590(ZBTB7B);ENSBGRG00000009691(VTCN1);ENSBGRG00000011099(SORL1);ENSBGRG00000011707(IL17RC);ENSBGRG00000019310(TMSB4X);ENSBGRG00000019844(CD36);ENSBGRG00000021608(SELENOK);ENSBGRG00000023732(CHUK);ENSBGRG00000023856(PRKCZ);ENSBGRG00000025047(KARS1);ENSBGRG00000026316(CHI3L1)
Biological Process	GO:1900076	regulation of cellular response to insulin stimulus	6	44	0.0360163	0.611973	ENSBGRG00000002412(NCK1);ENSBGRG00000009590(ZBTB7B);ENSBGRG00000010059(PRKCQ);ENSBGRG00000011099(SORL1);ENSBGRG00000015156(-);ENSBGRG00000023856(PRKCZ)
Biological Process	GO:1903573	negative regulation of response to endoplasmic reticulum stress	5	33	0.036197	0.611973	ENSBGRG00000000181(UBE2G2);ENSBGRG00000002412(NCK1);ENSBGRG00000011317(DERL2);ENSBGRG00000013214(PARK7);ENSBGRG00000023117(UBAC2)
Biological Process	GO:0006457	protein folding	11	106	0.0367793	0.611973	ENSBGRG00000000941(-);ENSBGRG00000006620(PPIG);ENSBGRG00000010545(MKKS);ENSBGRG00000010618(FKBP6);ENSBGRG00000014267(DNAJC5);ENSBGRG00000014350(PFDN1);ENSBGRG00000016804(PDRG1);ENSBGRG00000017976(DNAJA2);ENSBGRG00000019140(TOR1B);ENSBGRG00000019204(TOR1A);ENSBGRG00000026849(PDCL3)
Biological Process	GO:0071426	ribonucleoprotein complex export from nucleus	7	56	0.037277	0.611973	ENSBGRG00000008161(-);ENSBGRG00000010143(-);ENSBGRG00000011914(THOC3);ENSBGRG00000015668(SETD2);ENSBGRG00000015906(SDAD1);ENSBGRG00000022043(AKAP8L);ENSBGRG00000024342(THOC6)
Biological Process	GO:1990778	protein localization to cell periphery	17	188	0.0373494	0.611973	ENSBGRG00000001564(KRT18);ENSBGRG00000003817(RILPL1);ENSBGRG00000005918(VTI1B);ENSBGRG00000006013(PREPL);ENSBGRG00000006551(CIB1);ENSBGRG00000008383(NHLRC1);ENSBGRG00000009713(TSPAN33);ENSBGRG00000012965(SCN3B);ENSBGRG00000013776(-);ENSBGRG00000014617(BLZF1);ENSBGRG00000017716(TRARG1);ENSBGRG00000018110(PLEKHF1);ENSBGRG00000023175(KIF5B);ENSBGRG00000023856(PRKCZ);ENSBGRG00000024202(STX4);ENSBGRG0…
Biological Process	GO:1902686	mitochondrial outer membrane permeabilization involved in programmed cell death	4	23	0.0379262	0.611973	ENSBGRG00000004979(HIP1R);ENSBGRG00000010740(SLC35F6);ENSBGRG00000013915(ATP5IF1);ENSBGRG00000023966(ZNF205)
Biological Process	GO:2000352	negative regulation of endothelial cell apoptotic process	4	23	0.0379262	0.611973	ENSBGRG00000018357(FGB);ENSBGRG00000018573(FGA);ENSBGRG00000018677(FGG);ENSBGRG00000025096(ANGPTL4)
Biological Process	GO:0072657	protein localization to membrane	25	304	0.0381564	0.611973	ENSBGRG00000000903(PEX26);ENSBGRG00000001564(KRT18);ENSBGRG00000001819(AP3D1);ENSBGRG00000002734(TOMM22);ENSBGRG00000003817(RILPL1);ENSBGRG00000005918(VTI1B);ENSBGRG00000006013(PREPL);ENSBGRG00000006551(CIB1);ENSBGRG00000008383(NHLRC1);ENSBGRG00000009713(TSPAN33);ENSBGRG00000012965(SCN3B);ENSBGRG00000013394(SRP19);ENSBGRG00000013776(-);ENSBGRG00000014617(BLZF1);ENSBGRG00000017716(TRARG1);ENSBGRG0…
Biological Process	GO:1903828	negative regulation of cellular protein localization	9	81	0.0385357	0.611973	ENSBGRG00000000181(UBE2G2);ENSBGRG00000011317(DERL2);ENSBGRG00000011719(NSFL1C);ENSBGRG00000013214(PARK7);ENSBGRG00000019310(TMSB4X);ENSBGRG00000019844(CD36);ENSBGRG00000022918(APOD);ENSBGRG00000023117(UBAC2);ENSBGRG00000025304(LZTS2)
Biological Process	GO:0030162	regulation of proteolysis	32	409	0.0385622	0.611973	ENSBGRG00000001134(RNF7);ENSBGRG00000001715(CAMLG);ENSBGRG00000004819(AGTPBP1);ENSBGRG00000004979(HIP1R);ENSBGRG00000004994(S100A9);ENSBGRG00000005022(FAM162A);ENSBGRG00000006709(PSME3);ENSBGRG00000006896(TRIP13);ENSBGRG00000010065(RPS6KA3);ENSBGRG00000011099(SORL1);ENSBGRG00000011114(C1QBP);ENSBGRG00000011866(DDRGK1);ENSBGRG00000012119(CAST);ENSBGRG00000013214(PARK7);ENSBGRG00000013793(F2);ENSBG…
Biological Process	GO:1903320	regulation of protein modification by small protein conjugation or removal	18	203	0.0387591	0.611973	ENSBGRG00000001715(CAMLG);ENSBGRG00000001763(DCUN1D1);ENSBGRG00000004819(AGTPBP1);ENSBGRG00000006896(TRIP13);ENSBGRG00000008383(NHLRC1);ENSBGRG00000009986(AMER1);ENSBGRG00000011987(SVBP);ENSBGRG00000013214(PARK7);ENSBGRG00000013240(AXIN1);ENSBGRG00000014229(RPL23);ENSBGRG00000014395(CSNK2A2);ENSBGRG00000015484(TANK);ENSBGRG00000016813(DERL1);ENSBGRG00000018393(IK);ENSBGRG00000021064(HMG20B);ENSBG…
Biological Process	GO:0006413	translational initiation	8	69	0.0399275	0.611973	ENSBGRG00000001799(EIF3L);ENSBGRG00000002412(NCK1);ENSBGRG00000003545(EIF2B3);ENSBGRG00000005098(MTIF3);ENSBGRG00000006852(-);ENSBGRG00000010670(EIF1AX);ENSBGRG00000018704(EIF4EBP1);MSTRG.21503(MRPL11)
Biological Process	GO:0055072	iron ion homeostasis	7	57	0.0405115	0.611973	ENSBGRG00000000117(SOD1);ENSBGRG00000005629(-);ENSBGRG00000007156(-);ENSBGRG00000015205(HPX);ENSBGRG00000017687(CP);ENSBGRG00000022376(-);ENSBGRG00000023246(FBXL5)
Biological Process	GO:0071166	ribonucleoprotein complex localization	7	57	0.0405115	0.611973	ENSBGRG00000008161(-);ENSBGRG00000010143(-);ENSBGRG00000011914(THOC3);ENSBGRG00000015668(SETD2);ENSBGRG00000015906(SDAD1);ENSBGRG00000022043(AKAP8L);ENSBGRG00000024342(THOC6)
Biological Process	GO:1901799	negative regulation of proteasomal protein catabolic process	7	57	0.0405115	0.611973	ENSBGRG00000001715(CAMLG);ENSBGRG00000006896(TRIP13);ENSBGRG00000011866(DDRGK1);ENSBGRG00000013214(PARK7);ENSBGRG00000017987(USP19);ENSBGRG00000018393(IK);ENSBGRG00000022586(TRIM39)
Biological Process	GO:0002534	cytokine production involved in inflammatory response	5	34	0.0405384	0.611973	ENSBGRG00000008244(BAP1);ENSBGRG00000011707(IL17RC);ENSBGRG00000013793(F2);ENSBGRG00000022918(APOD);ENSBGRG00000025047(KARS1)
Biological Process	GO:0046902	regulation of mitochondrial membrane permeability	5	34	0.0405384	0.611973	ENSBGRG00000002939(THEM4);ENSBGRG00000004979(HIP1R);ENSBGRG00000010740(SLC35F6);ENSBGRG00000013915(ATP5IF1);ENSBGRG00000023966(ZNF205)
Biological Process	GO:0050819	negative regulation of coagulation	5	34	0.0405384	0.611973	ENSBGRG00000013793(F2);ENSBGRG00000018034(PLAU);ENSBGRG00000018357(FGB);ENSBGRG00000018573(FGA);ENSBGRG00000018677(FGG)
Biological Process	GO:0030041	actin filament polymerization	12	121	0.0405982	0.611973	ENSBGRG00000001770(TMOD4);ENSBGRG00000002412(NCK1);ENSBGRG00000002952(CCL21);ENSBGRG00000004979(HIP1R);ENSBGRG00000009380(CCL24);ENSBGRG00000010545(MKKS);ENSBGRG00000015277(WASHC1);ENSBGRG00000015699(PFN2);ENSBGRG00000019310(TMSB4X);ENSBGRG00000019352(ARPC5L);ENSBGRG00000024499(-);ENSBGRG00000025196(-)
Biological Process	GO:1901215	negative regulation of neuron death	12	121	0.0405982	0.611973	ENSBGRG00000000117(SOD1);ENSBGRG00000003115(EN1);ENSBGRG00000003562(MEF2C);ENSBGRG00000003833(ZPR1);ENSBGRG00000006191(PSMC1);ENSBGRG00000006660(BTBD10);ENSBGRG00000008619(SIX1);ENSBGRG00000011099(SORL1);ENSBGRG00000013214(PARK7);ENSBGRG00000013575(PM20D1);ENSBGRG00000014267(DNAJC5);ENSBGRG00000018500(GBA)
Biological Process	GO:0006596	polyamine biosynthetic process	3	14	0.04095	0.611973	ENSBGRG00000008940(SMS);MSTRG.10777(--);MSTRG.28465(--)
Biological Process	GO:0019433	triglyceride catabolic process	3	14	0.04095	0.611973	ENSBGRG00000004265(CPS1);ENSBGRG00000011099(SORL1);ENSBGRG00000018426(LIPE)
Biological Process	GO:1900078	positive regulation of cellular response to insulin stimulus	3	14	0.04095	0.611973	ENSBGRG00000009590(ZBTB7B);ENSBGRG00000011099(SORL1);ENSBGRG00000015156(-)
Biological Process	GO:2001014	regulation of skeletal muscle cell differentiation	3	14	0.04095	0.611973	ENSBGRG00000003562(MEF2C);ENSBGRG00000006454(ARNTL);ENSBGRG00000008619(SIX1)
Biological Process	GO:0015868	purine ribonucleotide transport	2	6	0.041048	0.611973	ENSBGRG00000001293(SLC25A42);ENSBGRG00000006056(SLC25A17)
Biological Process	GO:0015886	heme transport	2	6	0.041048	0.611973	ENSBGRG00000015205(HPX);ENSBGRG00000023644(SLC48A1)
Biological Process	GO:0031272	regulation of pseudopodium assembly	2	6	0.041048	0.611973	ENSBGRG00000002952(CCL21);ENSBGRG00000015277(WASHC1)
Biological Process	GO:0031274	positive regulation of pseudopodium assembly	2	6	0.041048	0.611973	ENSBGRG00000002952(CCL21);ENSBGRG00000015277(WASHC1)
Biological Process	GO:0033234	negative regulation of protein sumoylation	2	6	0.041048	0.611973	ENSBGRG00000013214(PARK7);ENSBGRG00000021064(HMG20B)
Biological Process	GO:0035360	positive regulation of peroxisome proliferator activated receptor signaling pathway	2	6	0.041048	0.611973	ENSBGRG00000019123(FABP5);ENSBGRG00000021162(GPS2)
Biological Process	GO:0046784	viral mRNA export from host cell nucleus	2	6	0.041048	0.611973	ENSBGRG00000011914(THOC3);ENSBGRG00000024342(THOC6)
Biological Process	GO:0051583	dopamine uptake involved in synaptic transmission	2	6	0.041048	0.611973	ENSBGRG00000013214(PARK7);ENSBGRG00000019204(TOR1A)
Biological Process	GO:0060677	ureteric bud elongation	2	6	0.041048	0.611973	ENSBGRG00000008619(SIX1);ENSBGRG00000025304(LZTS2)
Biological Process	GO:0060717	chorion development	2	6	0.041048	0.611973	ENSBGRG00000017036(MAP3K4);ENSBGRG00000025045(HTRA1)
Biological Process	GO:0071236	cellular response to antibiotic	2	6	0.041048	0.611973	ENSBGRG00000003562(MEF2C);ENSBGRG00000014229(RPL23)
Biological Process	GO:0071712	ER-associated misfolded protein catabolic process	2	6	0.041048	0.611973	ENSBGRG00000016813(DERL1);ENSBGRG00000019204(TOR1A)
Biological Process	GO:0090400	stress-induced premature senescence	2	6	0.041048	0.611973	ENSBGRG00000006454(ARNTL);ENSBGRG00000026173(WNT16)
Biological Process	GO:1903867	extraembryonic membrane development	2	6	0.041048	0.611973	ENSBGRG00000017036(MAP3K4);ENSBGRG00000025045(HTRA1)
Biological Process	GO:2000121	regulation of removal of superoxide radicals	2	6	0.041048	0.611973	ENSBGRG00000013214(PARK7);ENSBGRG00000019844(CD36)
Biological Process	GO:2000197	regulation of ribonucleoprotein complex localization	2	6	0.041048	0.611973	ENSBGRG00000015668(SETD2);ENSBGRG00000022043(AKAP8L)
Biological Process	GO:2000323	negative regulation of glucocorticoid receptor signaling pathway	2	6	0.041048	0.611973	ENSBGRG00000006454(ARNTL);ENSBGRG00000023603(CLOCK)
Biological Process	GO:0033365	protein localization to organelle	37	488	0.041463	0.611973	ENSBGRG00000000903(PEX26);ENSBGRG00000000960(MTERF4);ENSBGRG00000001153(IMMP2L);ENSBGRG00000002734(TOMM22);ENSBGRG00000002846(GBP2);ENSBGRG00000003833(ZPR1);ENSBGRG00000006454(ARNTL);ENSBGRG00000006516(SIX2);ENSBGRG00000007114(SUPT7L);ENSBGRG00000007476(TRIM8);ENSBGRG00000008619(SIX1);ENSBGRG00000008746(ING1);ENSBGRG00000010796(PMPCB);ENSBGRG00000011099(SORL1);ENSBGRG00000011719(NSFL1C);ENSBGRG00…
Biological Process	GO:1902578	single-organism localization	180	2842	0.0428087	0.611973	ENSBGRG00000000060(-);ENSBGRG00000000117(SOD1);ENSBGRG00000000125(SYNJ1);ENSBGRG00000000181(UBE2G2);ENSBGRG00000000275(-);ENSBGRG00000000674(ATG3);ENSBGRG00000000696(CDK2);ENSBGRG00000000730(ATP6V1E1);ENSBGRG00000000772(COMP);ENSBGRG00000000903(PEX26);ENSBGRG00000000960(MTERF4);ENSBGRG00000001153(IMMP2L);ENSBGRG00000001293(SLC25A42);ENSBGRG00000001356(TIMM13);ENSBGRG00000001392(UBE2B);ENSBGRG0000…
Biological Process	GO:0006805	xenobiotic metabolic process	4	24	0.0435463	0.611973	ENSBGRG00000003789(NCEH1);ENSBGRG00000008703(AS3MT);ENSBGRG00000012710(GSTO1);ENSBGRG00000019883(CYP46A1)
Biological Process	GO:0046823	negative regulation of nucleocytoplasmic transport	4	24	0.0435463	0.611973	ENSBGRG00000013214(PARK7);ENSBGRG00000019310(TMSB4X);ENSBGRG00000019844(CD36);ENSBGRG00000022918(APOD)
Biological Process	GO:0047496	vesicle transport along microtubule	4	24	0.0435463	0.611973	ENSBGRG00000006157(AP3S2);ENSBGRG00000008636(DYNC1I1);ENSBGRG00000008906(AP3M2);ENSBGRG00000023175(KIF5B)
Biological Process	GO:0006405	RNA export from nucleus	7	58	0.0439235	0.611973	ENSBGRG00000006341(NRDE2);ENSBGRG00000008161(-);ENSBGRG00000010143(-);ENSBGRG00000011914(THOC3);ENSBGRG00000015668(SETD2);ENSBGRG00000022043(AKAP8L);ENSBGRG00000024342(THOC6)
Biological Process	GO:0050715	positive regulation of cytokine secretion	9	83	0.0440155	0.611973	ENSBGRG00000002485(PANX2);ENSBGRG00000005118(GSDMD);ENSBGRG00000009691(VTCN1);ENSBGRG00000011099(SORL1);ENSBGRG00000011707(IL17RC);ENSBGRG00000021608(SELENOK);ENSBGRG00000023732(CHUK);ENSBGRG00000023856(PRKCZ);ENSBGRG00000025047(KARS1)
Biological Process	GO:0055076	transition metal ion homeostasis	9	83	0.0440155	0.611973	ENSBGRG00000000117(SOD1);ENSBGRG00000001819(AP3D1);ENSBGRG00000003083(ARF1);ENSBGRG00000005629(-);ENSBGRG00000007156(-);ENSBGRG00000015205(HPX);ENSBGRG00000017687(CP);ENSBGRG00000022376(-);ENSBGRG00000023246(FBXL5)
Biological Process	GO:0071356	cellular response to tumor necrosis factor	10	96	0.0441687	0.611973	ENSBGRG00000001564(KRT18);ENSBGRG00000002846(GBP2);ENSBGRG00000005642(CYLD);ENSBGRG00000006551(CIB1);ENSBGRG00000015484(TANK);ENSBGRG00000018500(GBA);ENSBGRG00000019310(TMSB4X);ENSBGRG00000021162(GPS2);ENSBGRG00000023732(CHUK);ENSBGRG00000025047(KARS1)
Biological Process	GO:0006790	sulfur compound metabolic process	15	164	0.0445317	0.611973	ENSBGRG00000000117(SOD1);ENSBGRG00000000809(-);ENSBGRG00000004265(CPS1);ENSBGRG00000006039(XYLT2);ENSBGRG00000010786(THTPA);ENSBGRG00000011492(SULT1C4);ENSBGRG00000013932(-);ENSBGRG00000015814(TPST2);ENSBGRG00000020783(NFE2L1);ENSBGRG00000021392(CTNS);ENSBGRG00000022483(MGST2);ENSBGRG00000024001(SPOCK2);ENSBGRG00000024520(CSGALNACT2);ENSBGRG00000025167(-);ENSBGRG00000026852(DPEP1)
Biological Process	GO:0042254	ribosome biogenesis	12	123	0.0451258	0.611973	ENSBGRG00000000257(FAM207A);ENSBGRG00000000807(DDX47);ENSBGRG00000000960(MTERF4);ENSBGRG00000003644(REXO4);ENSBGRG00000004243(MRTO4);ENSBGRG00000007171(-);ENSBGRG00000008051(FASTKD2);ENSBGRG00000011114(C1QBP);ENSBGRG00000014160(-);ENSBGRG00000015906(SDAD1);ENSBGRG00000016579(AATF);ENSBGRG00000025968(RPL7A)
Biological Process	GO:0030837	negative regulation of actin filament polymerization	5	35	0.045182	0.611973	ENSBGRG00000001770(TMOD4);ENSBGRG00000004979(HIP1R);ENSBGRG00000010545(MKKS);ENSBGRG00000015699(PFN2);ENSBGRG00000019310(TMSB4X)
Biological Process	GO:0044802	single-organism membrane organization	42	570	0.0462512	0.611973	ENSBGRG00000000117(SOD1);ENSBGRG00000000253(OMA1);ENSBGRG00000000903(PEX26);ENSBGRG00000001564(KRT18);ENSBGRG00000001819(AP3D1);ENSBGRG00000002297(BAIAP2L2);ENSBGRG00000002734(TOMM22);ENSBGRG00000002939(THEM4);ENSBGRG00000003817(RILPL1);ENSBGRG00000004979(HIP1R);ENSBGRG00000005918(VTI1B);ENSBGRG00000006013(PREPL);ENSBGRG00000006551(CIB1);ENSBGRG00000008383(NHLRC1);ENSBGRG00000009713(TSPAN33);ENSB…
Biological Process	GO:0008380	RNA splicing	21	251	0.0464241	0.611973	ENSBGRG00000000807(DDX47);ENSBGRG00000001758(SCNM1);ENSBGRG00000003833(ZPR1);ENSBGRG00000005973(CLP1);ENSBGRG00000008312(-);ENSBGRG00000008375(-);ENSBGRG00000008433(PHF5A);ENSBGRG00000011114(C1QBP);ENSBGRG00000011403(CWC15);ENSBGRG00000015913(-);ENSBGRG00000018393(IK);ENSBGRG00000019432(-);ENSBGRG00000019527(RNF113A);ENSBGRG00000019609(CLK2);ENSBGRG00000020027(-);ENSBGRG00000020541(-);ENSBGRG0000…
Biological Process	GO:0044765	single-organism transport	169	2664	0.0471541	0.611973	ENSBGRG00000000060(-);ENSBGRG00000000117(SOD1);ENSBGRG00000000125(SYNJ1);ENSBGRG00000000181(UBE2G2);ENSBGRG00000000275(-);ENSBGRG00000000674(ATG3);ENSBGRG00000000696(CDK2);ENSBGRG00000000730(ATP6V1E1);ENSBGRG00000000772(COMP);ENSBGRG00000000903(PEX26);ENSBGRG00000000960(MTERF4);ENSBGRG00000001153(IMMP2L);ENSBGRG00000001293(SLC25A42);ENSBGRG00000001356(TIMM13);ENSBGRG00000001442(KLHL24);ENSBGRG000…
Biological Process	GO:0050818	regulation of coagulation	7	59	0.0475152	0.611973	ENSBGRG00000010059(PRKCQ);ENSBGRG00000013793(F2);ENSBGRG00000018034(PLAU);ENSBGRG00000018357(FGB);ENSBGRG00000018573(FGA);ENSBGRG00000018677(FGG);ENSBGRG00000019844(CD36)
Biological Process	GO:0009309	amine biosynthetic process	3	15	0.0490991	0.611973	ENSBGRG00000008940(SMS);MSTRG.10777(--);MSTRG.28465(--)
Biological Process	GO:0014829	vascular smooth muscle contraction	3	15	0.0490991	0.611973	ENSBGRG00000000772(COMP);ENSBGRG00000010545(MKKS);ENSBGRG00000017216(ACTA2)
Biological Process	GO:0015858	nucleoside transport	3	15	0.0490991	0.611973	ENSBGRG00000001293(SLC25A42);ENSBGRG00000006056(SLC25A17);MSTRG.21507(Slc29a2)
Biological Process	GO:0035988	chondrocyte proliferation	3	15	0.0490991	0.611973	ENSBGRG00000000772(COMP);ENSBGRG00000006516(SIX2);ENSBGRG00000017887(-)
Biological Process	GO:0042401	cellular biogenic amine biosynthetic process	3	15	0.0490991	0.611973	ENSBGRG00000008940(SMS);MSTRG.10777(--);MSTRG.28465(--)
Biological Process	GO:0045047	protein targeting to ER	3	15	0.0490991	0.611973	ENSBGRG00000013394(SRP19);ENSBGRG00000020480(TRAM2);ENSBGRG00000022252(ZFAND2B)
Biological Process	GO:0050849	negative regulation of calcium-mediated signaling	3	15	0.0490991	0.611973	ENSBGRG00000012710(GSTO1);ENSBGRG00000014750(HOMER2);ENSBGRG00000020516(DYRK2)
Biological Process	GO:1901223	negative regulation of NIK/NF-kappaB signaling	3	15	0.0490991	0.611973	ENSBGRG00000005642(CYLD);ENSBGRG00000008044(PPM1A);ENSBGRG00000019310(TMSB4X)
Biological Process	GO:0031638	zymogen activation	8	72	0.0494279	0.611973	ENSBGRG00000001134(RNF7);ENSBGRG00000004979(HIP1R);ENSBGRG00000004994(S100A9);ENSBGRG00000005022(FAM162A);ENSBGRG00000018034(PLAU);ENSBGRG00000018357(FGB);ENSBGRG00000018573(FGA);ENSBGRG00000018677(FGG)
Biological Process	GO:0035821	modification of morphology or physiology of other organism	8	72	0.0494279	0.611973	ENSBGRG00000004783(RPL30);ENSBGRG00000004994(S100A9);ENSBGRG00000005118(GSDMD);ENSBGRG00000006244(SUGT1);ENSBGRG00000013793(F2);ENSBGRG00000016073(TFAP4);ENSBGRG00000018993(TAF11);ENSBGRG00000020861(DAG1)
Biological Process	GO:0046916	cellular transition metal ion homeostasis	8	72	0.0494279	0.611973	ENSBGRG00000000117(SOD1);ENSBGRG00000001819(AP3D1);ENSBGRG00000003083(ARF1);ENSBGRG00000005629(-);ENSBGRG00000007156(-);ENSBGRG00000015205(HPX);ENSBGRG00000017687(CP);ENSBGRG00000022376(-)
Biological Process	GO:0035794	positive regulation of mitochondrial membrane permeability	4	25	0.0496078	0.611973	ENSBGRG00000004979(HIP1R);ENSBGRG00000010740(SLC35F6);ENSBGRG00000013915(ATP5IF1);ENSBGRG00000023966(ZNF205)
Biological Process	GO:0048662	negative regulation of smooth muscle cell proliferation	4	25	0.0496078	0.611973	ENSBGRG00000003562(MEF2C);ENSBGRG00000013280(NDRG4);ENSBGRG00000020066(IGFBP3);ENSBGRG00000022918(APOD)
Biological Process	GO:0061024	membrane organization	45	621	0.0505378	0.611973	ENSBGRG00000000117(SOD1);ENSBGRG00000000253(OMA1);ENSBGRG00000000903(PEX26);ENSBGRG00000001564(KRT18);ENSBGRG00000001819(AP3D1);ENSBGRG00000002297(BAIAP2L2);ENSBGRG00000002734(TOMM22);ENSBGRG00000002939(THEM4);ENSBGRG00000003148(CLTA);ENSBGRG00000003817(RILPL1);ENSBGRG00000004979(HIP1R);ENSBGRG00000005918(VTI1B);ENSBGRG00000006013(PREPL);ENSBGRG00000006551(CIB1);ENSBGRG00000008383(NHLRC1);ENSBGRG…
Biological Process	GO:0009987	cellular process	696	12065	0.0506242	0.611973	ENSBGRG00000000059(JAM2);ENSBGRG00000000060(-);ENSBGRG00000000061(GABPA);ENSBGRG00000000117(SOD1);ENSBGRG00000000125(SYNJ1);ENSBGRG00000000181(UBE2G2);ENSBGRG00000000215(PLCL2);ENSBGRG00000000253(OMA1);ENSBGRG00000000257(FAM207A);ENSBGRG00000000275(-);ENSBGRG00000000300(ZNF641);ENSBGRG00000000322(MRPS21);ENSBGRG00000000373(RPL34);ENSBGRG00000000419(HENMT1);ENSBGRG00000000563(PMEL);ENSBGRG00000000…
Biological Process	GO:0051216	cartilage development	13	139	0.0506451	0.611973	ENSBGRG00000000772(COMP);ENSBGRG00000002014(PITX1);ENSBGRG00000003562(MEF2C);ENSBGRG00000003972(HOXC4);ENSBGRG00000004042(OSR2);ENSBGRG00000006516(SIX2);ENSBGRG00000006902(POC1A);ENSBGRG00000010545(MKKS);ENSBGRG00000011866(DDRGK1);ENSBGRG00000012191(FGF6);ENSBGRG00000013070(RFLNA);ENSBGRG00000013726(ACAN);ENSBGRG00000017887(-)
Biological Process	GO:0043623	cellular protein complex assembly	30	389	0.0514819	0.611973	ENSBGRG00000001634(EIF4B);ENSBGRG00000001770(TMOD4);ENSBGRG00000002412(NCK1);ENSBGRG00000002952(CCL21);ENSBGRG00000003148(CLTA);ENSBGRG00000003846(COA8);ENSBGRG00000004697(-);ENSBGRG00000004979(HIP1R);ENSBGRG00000007996(-);ENSBGRG00000008044(PPM1A);ENSBGRG00000008161(-);ENSBGRG00000009380(CCL24);ENSBGRG00000010545(MKKS);ENSBGRG00000011943(-);ENSBGRG00000012781(MAPRE3);ENSBGRG00000013776(-);ENSBGR…
Biological Process	GO:0051705	multi-organism behavior	6	48	0.0519119	0.611973	ENSBGRG00000003115(EN1);ENSBGRG00000008434(UBE2Q1);ENSBGRG00000010545(MKKS);ENSBGRG00000011317(DERL2);ENSBGRG00000016015(FUOM);ENSBGRG00000018767(VPS13A)
Biological Process	GO:0051346	negative regulation of hydrolase activity	16	182	0.0525261	0.611973	ENSBGRG00000006507(PPP1R26);ENSBGRG00000009443(RIMBP2);ENSBGRG00000010065(RPS6KA3);ENSBGRG00000010545(MKKS);ENSBGRG00000011099(SORL1);ENSBGRG00000012119(CAST);ENSBGRG00000013214(PARK7);ENSBGRG00000013915(ATP5IF1);ENSBGRG00000015224(SERPINA5);ENSBGRG00000018249(CCDC8);ENSBGRG00000020263(PPP1R11);ENSBGRG00000025096(ANGPTL4);ENSBGRG00000025962(CD2BP2);ENSBGRG00000026852(DPEP1);MSTRG.17500(C4B);MSTRG…
Biological Process	GO:0061448	connective tissue development	16	182	0.0525261	0.611973	ENSBGRG00000000772(COMP);ENSBGRG00000002014(PITX1);ENSBGRG00000003562(MEF2C);ENSBGRG00000003972(HOXC4);ENSBGRG00000004042(OSR2);ENSBGRG00000006516(SIX2);ENSBGRG00000006902(POC1A);ENSBGRG00000009986(AMER1);ENSBGRG00000010545(MKKS);ENSBGRG00000011099(SORL1);ENSBGRG00000011866(DDRGK1);ENSBGRG00000012191(FGF6);ENSBGRG00000013070(RFLNA);ENSBGRG00000013726(ACAN);ENSBGRG00000017216(ACTA2);ENSBGRG0000001…
Biological Process	GO:0051604	protein maturation	17	197	0.0539317	0.611973	ENSBGRG00000000253(OMA1);ENSBGRG00000000772(COMP);ENSBGRG00000001134(RNF7);ENSBGRG00000001153(IMMP2L);ENSBGRG00000004979(HIP1R);ENSBGRG00000004994(S100A9);ENSBGRG00000005022(FAM162A);ENSBGRG00000005715(PSEN2);ENSBGRG00000009713(TSPAN33);ENSBGRG00000010796(PMPCB);ENSBGRG00000011099(SORL1);ENSBGRG00000011114(C1QBP);ENSBGRG00000012119(CAST);ENSBGRG00000018034(PLAU);ENSBGRG00000018357(FGB);ENSBGRG000…
Biological Process	GO:1902532	negative regulation of intracellular signal transduction	26	330	0.0539658	0.611973	ENSBGRG00000001392(UBE2B);ENSBGRG00000005366(CDC34);ENSBGRG00000005642(CYLD);ENSBGRG00000006454(ARNTL);ENSBGRG00000006551(CIB1);ENSBGRG00000007660(MECOM);ENSBGRG00000008044(PPM1A);ENSBGRG00000008520(PIK3IP1);ENSBGRG00000011099(SORL1);ENSBGRG00000011114(C1QBP);ENSBGRG00000012710(GSTO1);ENSBGRG00000013214(PARK7);ENSBGRG00000014750(HOMER2);ENSBGRG00000015484(TANK);ENSBGRG00000016330(ARHGAP35);ENSBGR…
Biological Process	GO:0030833	regulation of actin filament polymerization	11	113	0.0542588	0.611973	ENSBGRG00000001770(TMOD4);ENSBGRG00000002412(NCK1);ENSBGRG00000002952(CCL21);ENSBGRG00000004979(HIP1R);ENSBGRG00000009380(CCL24);ENSBGRG00000010545(MKKS);ENSBGRG00000015277(WASHC1);ENSBGRG00000015699(PFN2);ENSBGRG00000019310(TMSB4X);ENSBGRG00000019352(ARPC5L);ENSBGRG00000024499(-)
Biological Process	GO:0071621	granulocyte chemotaxis	7	61	0.055246	0.611973	ENSBGRG00000002952(CCL21);ENSBGRG00000004994(S100A9);ENSBGRG00000009380(CCL24);ENSBGRG00000011114(C1QBP);ENSBGRG00000011707(IL17RC);ENSBGRG00000025047(KARS1);ENSBGRG00000026852(DPEP1)
Biological Process	GO:0006729	tetrahydrobiopterin biosynthetic process	2	7	0.0553509	0.611973	ENSBGRG00000013480(SPR);ENSBGRG00000022799(PCBD1)
Biological Process	GO:0007100	mitotic centrosome separation	2	7	0.0553509	0.611973	ENSBGRG00000006005(CEP85);ENSBGRG00000011719(NSFL1C)
Biological Process	GO:0010988	regulation of low-density lipoprotein particle clearance	2	7	0.0553509	0.611973	ENSBGRG00000002556(CNPY2);ENSBGRG00000010121(MYLIP)
Biological Process	GO:0016266	O-glycan processing	2	7	0.0553509	0.611973	ENSBGRG00000002161(POMGNT1);ENSBGRG00000010337(GALNT10)
Biological Process	GO:0031269	pseudopodium assembly	2	7	0.0553509	0.611973	ENSBGRG00000002952(CCL21);ENSBGRG00000015277(WASHC1)
Biological Process	GO:0032799	low-density lipoprotein receptor particle metabolic process	2	7	0.0553509	0.611973	ENSBGRG00000002556(CNPY2);ENSBGRG00000010121(MYLIP)
Biological Process	GO:0042953	lipoprotein transport	2	7	0.0553509	0.611973	ENSBGRG00000002196(MTTP);ENSBGRG00000019844(CD36)
Biological Process	GO:0044872	lipoprotein localization	2	7	0.0553509	0.611973	ENSBGRG00000002196(MTTP);ENSBGRG00000019844(CD36)
Biological Process	GO:0046146	tetrahydrobiopterin metabolic process	2	7	0.0553509	0.611973	ENSBGRG00000013480(SPR);ENSBGRG00000022799(PCBD1)
Biological Process	GO:0051934	catecholamine uptake involved in synaptic transmission	2	7	0.0553509	0.611973	ENSBGRG00000013214(PARK7);ENSBGRG00000019204(TOR1A)
Biological Process	GO:1901678	iron coordination entity transport	2	7	0.0553509	0.611973	ENSBGRG00000015205(HPX);ENSBGRG00000023644(SLC48A1)
Biological Process	GO:1902959	regulation of aspartic-type endopeptidase activity involved in amyloid precursor protein catabolic process	2	7	0.0553509	0.611973	ENSBGRG00000011099(SORL1);ENSBGRG00000016426(EFNA1)
Biological Process	GO:2000322	regulation of glucocorticoid receptor signaling pathway	2	7	0.0553509	0.611973	ENSBGRG00000006454(ARNTL);ENSBGRG00000023603(CLOCK)
Biological Process	GO:2000508	regulation of dendritic cell chemotaxis	2	7	0.0553509	0.611973	ENSBGRG00000002952(CCL21);ENSBGRG00000011114(C1QBP)
Biological Process	GO:2000510	positive regulation of dendritic cell chemotaxis	2	7	0.0553509	0.611973	ENSBGRG00000002952(CCL21);ENSBGRG00000011114(C1QBP)
Biological Process	GO:2001135	regulation of endocytic recycling	2	7	0.0553509	0.611973	ENSBGRG00000011099(SORL1);ENSBGRG00000013280(NDRG4)
Biological Process	GO:0046626	regulation of insulin receptor signaling pathway	5	37	0.0553829	0.611973	ENSBGRG00000002412(NCK1);ENSBGRG00000009590(ZBTB7B);ENSBGRG00000010059(PRKCQ);ENSBGRG00000011099(SORL1);ENSBGRG00000023856(PRKCZ)
Biological Process	GO:0090559	regulation of membrane permeability	5	37	0.0553829	0.611973	ENSBGRG00000002939(THEM4);ENSBGRG00000004979(HIP1R);ENSBGRG00000010740(SLC35F6);ENSBGRG00000013915(ATP5IF1);ENSBGRG00000023966(ZNF205)
Biological Process	GO:1901264	carbohydrate derivative transport	5	37	0.0553829	0.611973	ENSBGRG00000001293(SLC25A42);ENSBGRG00000004545(VLDLR);ENSBGRG00000006056(SLC25A17);ENSBGRG00000017210(ABCG1);MSTRG.21507(Slc29a2)
Biological Process	GO:0002063	chondrocyte development	4	26	0.0561082	0.611973	ENSBGRG00000000772(COMP);ENSBGRG00000006902(POC1A);ENSBGRG00000013070(RFLNA);ENSBGRG00000013726(ACAN)
Biological Process	GO:1904292	regulation of ERAD pathway	4	26	0.0561082	0.611973	ENSBGRG00000000181(UBE2G2);ENSBGRG00000011317(DERL2);ENSBGRG00000017987(USP19);ENSBGRG00000023117(UBAC2)
Biological Process	GO:0006029	proteoglycan metabolic process	6	49	0.0564584	0.611973	ENSBGRG00000006039(XYLT2);ENSBGRG00000013726(ACAN);ENSBGRG00000017887(-);ENSBGRG00000019794(CANT1);ENSBGRG00000024001(SPOCK2);ENSBGRG00000024520(CSGALNACT2)
Biological Process	GO:0006406	mRNA export from nucleus	6	49	0.0564584	0.611973	ENSBGRG00000008161(-);ENSBGRG00000010143(-);ENSBGRG00000011914(THOC3);ENSBGRG00000015668(SETD2);ENSBGRG00000022043(AKAP8L);ENSBGRG00000024342(THOC6)
Biological Process	GO:0006879	cellular iron ion homeostasis	6	49	0.0564584	0.611973	ENSBGRG00000000117(SOD1);ENSBGRG00000005629(-);ENSBGRG00000007156(-);ENSBGRG00000015205(HPX);ENSBGRG00000017687(CP);ENSBGRG00000022376(-)
Biological Process	GO:0071427	mRNA-containing ribonucleoprotein complex export from nucleus	6	49	0.0564584	0.611973	ENSBGRG00000008161(-);ENSBGRG00000010143(-);ENSBGRG00000011914(THOC3);ENSBGRG00000015668(SETD2);ENSBGRG00000022043(AKAP8L);ENSBGRG00000024342(THOC6)
Biological Process	GO:0002337	B-1a B cell differentiation	1	1	0.0564769	0.611973	ENSBGRG00000000215(PLCL2)
Biological Process	GO:0003172	sinoatrial valve development	1	1	0.0564769	0.611973	ENSBGRG00000003562(MEF2C)
Biological Process	GO:0003185	sinoatrial valve morphogenesis	1	1	0.0564769	0.611973	ENSBGRG00000003562(MEF2C)
Biological Process	GO:0006274	DNA replication termination	1	1	0.0564769	0.611973	ENSBGRG00000010891(RTF2)
Biological Process	GO:0006430	lysyl-tRNA aminoacylation	1	1	0.0564769	0.611973	ENSBGRG00000025047(KARS1)
Biological Process	GO:0006696	ergosterol biosynthetic process	1	1	0.0564769	0.611973	ENSBGRG00000002753(FDFT1)
Biological Process	GO:0008204	ergosterol metabolic process	1	1	0.0564769	0.611973	ENSBGRG00000002753(FDFT1)
Biological Process	GO:0010260	organ senescence	1	1	0.0564769	0.611973	ENSBGRG00000000772(COMP)
Biological Process	GO:0010273	detoxification of copper ion	1	1	0.0564769	0.611973	ENSBGRG00000013214(PARK7)
Biological Process	GO:0010520	regulation of reciprocal meiotic recombination	1	1	0.0564769	0.611973	ENSBGRG00000001392(UBE2B)
Biological Process	GO:0010797	regulation of multivesicular body size involved in endosome transport	1	1	0.0564769	0.611973	ENSBGRG00000022296(SNF8)
Biological Process	GO:0010845	positive regulation of reciprocal meiotic recombination	1	1	0.0564769	0.611973	ENSBGRG00000001392(UBE2B)
Biological Process	GO:0015880	coenzyme A transport	1	1	0.0564769	0.611973	ENSBGRG00000001293(SLC25A42)
Biological Process	GO:0016128	phytosteroid metabolic process	1	1	0.0564769	0.611973	ENSBGRG00000002753(FDFT1)
Biological Process	GO:0016129	phytosteroid biosynthetic process	1	1	0.0564769	0.611973	ENSBGRG00000002753(FDFT1)
Biological Process	GO:0016999	antibiotic metabolic process	1	1	0.0564769	0.611973	ENSBGRG00000026852(DPEP1)
Biological Process	GO:0018262	isopeptide cross-linking	1	1	0.0564769	0.611973	ENSBGRG00000019527(RNF113A)
Biological Process	GO:0018276	isopeptide cross-linking via N6-glycyl-L-lysine	1	1	0.0564769	0.611973	ENSBGRG00000019527(RNF113A)
Biological Process	GO:0018323	enzyme active site formation via L-cysteine sulfinic acid	1	1	0.0564769	0.611973	ENSBGRG00000013214(PARK7)
Biological Process	GO:0018960	4-nitrophenol metabolic process	1	1	0.0564769	0.611973	ENSBGRG00000017832(CYP2E1)
Biological Process	GO:0019249	lactate biosynthetic process	1	1	0.0564769	0.611973	ENSBGRG00000013214(PARK7)
Biological Process	GO:0021512	spinal cord anterior/posterior patterning	1	1	0.0564769	0.611973	ENSBGRG00000010067(GDF11)
Biological Process	GO:0021564	vagus nerve development	1	1	0.0564769	0.611973	ENSBGRG00000004943(PLXNA4)
Biological Process	GO:0021644	vagus nerve morphogenesis	1	1	0.0564769	0.611973	ENSBGRG00000004943(PLXNA4)
Biological Process	GO:0021682	nerve maturation	1	1	0.0564769	0.611973	ENSBGRG00000020861(DAG1)
Biological Process	GO:0021793	chemorepulsion of branchiomotor axon	1	1	0.0564769	0.611973	ENSBGRG00000004943(PLXNA4)
Biological Process	GO:0030950	establishment or maintenance of actin cytoskeleton polarity	1	1	0.0564769	0.611973	ENSBGRG00000016330(ARHGAP35)
Biological Process	GO:0032298	positive regulation of DNA-dependent DNA replication initiation	1	1	0.0564769	0.611973	ENSBGRG00000000696(CDK2)
Biological Process	GO:0033626	positive regulation of integrin activation by cell surface receptor linked signal transduction	1	1	0.0564769	0.611973	ENSBGRG00000008888(CDH17)
Biological Process	GO:0034196	acylglycerol transport	1	1	0.0564769	0.611973	ENSBGRG00000019844(CD36)
Biological Process	GO:0034197	triglyceride transport	1	1	0.0564769	0.611973	ENSBGRG00000019844(CD36)
Biological Process	GO:0034309	primary alcohol biosynthetic process	1	1	0.0564769	0.611973	ENSBGRG00000013214(PARK7)
Biological Process	GO:0034439	lipoprotein lipid oxidation	1	1	0.0564769	0.611973	ENSBGRG00000022918(APOD)
Biological Process	GO:0035349	coenzyme A transmembrane transport	1	1	0.0564769	0.611973	ENSBGRG00000001293(SLC25A42)
Biological Process	GO:0035606	peptidyl-cysteine S-trans-nitrosylation	1	1	0.0564769	0.611973	ENSBGRG00000004994(S100A9)
Biological Process	GO:0035712	T-helper 2 cell activation	1	1	0.0564769	0.611973	ENSBGRG00000010059(PRKCQ)
Biological Process	GO:0035759	mesangial cell-matrix adhesion	1	1	0.0564769	0.611973	ENSBGRG00000002952(CCL21)
Biological Process	GO:0035915	pore formation in membrane of other organism	1	1	0.0564769	0.611973	ENSBGRG00000005118(GSDMD)
Biological Process	GO:0036471	cellular response to glyoxal	1	1	0.0564769	0.611973	ENSBGRG00000013214(PARK7)
Biological Process	GO:0038020	insulin receptor recycling	1	1	0.0564769	0.611973	ENSBGRG00000011099(SORL1)
Biological Process	GO:0038158	granulocyte colony-stimulating factor signaling pathway	1	1	0.0564769	0.611973	ENSBGRG00000011268(JAGN1)
Biological Process	GO:0043335	protein unfolding	1	1	0.0564769	0.611973	ENSBGRG00000025096(ANGPTL4)
Biological Process	GO:0043946	positive regulation of catalytic activity in other organism involved in symbiotic interaction	1	1	0.0564769	0.611973	ENSBGRG00000006244(SUGT1)
Biological Process	GO:0043947	positive regulation by host of symbiont catalytic activity	1	1	0.0564769	0.611973	ENSBGRG00000006244(SUGT1)
Biological Process	GO:0045053	protein retention in Golgi apparatus	1	1	0.0564769	0.611973	ENSBGRG00000011099(SORL1)
Biological Process	GO:0046295	glycolate biosynthetic process	1	1	0.0564769	0.611973	ENSBGRG00000013214(PARK7)
Biological Process	GO:0046604	positive regulation of mitotic centrosome separation	1	1	0.0564769	0.611973	ENSBGRG00000011719(NSFL1C)
Biological Process	GO:0048250	mitochondrial iron ion transport	1	1	0.0564769	0.611973	ENSBGRG00000014111(SLC25A37)
Biological Process	GO:0050787	detoxification of mercury ion	1	1	0.0564769	0.611973	ENSBGRG00000013214(PARK7)
Biological Process	GO:0051141	negative regulation of NK T cell proliferation	1	1	0.0564769	0.611973	ENSBGRG00000009590(ZBTB7B)
Biological Process	GO:0060025	regulation of synaptic activity	1	1	0.0564769	0.611973	ENSBGRG00000003562(MEF2C)
Biological Process	GO:0060453	regulation of gastric acid secretion	1	1	0.0564769	0.611973	ENSBGRG00000004979(HIP1R)
Biological Process	GO:0060587	regulation of lipoprotein lipid oxidation	1	1	0.0564769	0.611973	ENSBGRG00000022918(APOD)
Biological Process	GO:0060588	negative regulation of lipoprotein lipid oxidation	1	1	0.0564769	0.611973	ENSBGRG00000022918(APOD)
Biological Process	GO:0060682	primary ureteric bud growth	1	1	0.0564769	0.611973	ENSBGRG00000025304(LZTS2)
Biological Process	GO:0061519	macrophage homeostasis	1	1	0.0564769	0.611973	ENSBGRG00000008244(BAP1)
Biological Process	GO:0061687	detoxification of inorganic compound	1	1	0.0564769	0.611973	ENSBGRG00000013214(PARK7)
Biological Process	GO:0070124	mitochondrial translational initiation	1	1	0.0564769	0.611973	ENSBGRG00000005098(MTIF3)
Biological Process	GO:0070126	mitochondrial translational termination	1	1	0.0564769	0.611973	ENSBGRG00000015894(MRPL58)
Biological Process	GO:0070375	ERK5 cascade	1	1	0.0564769	0.611973	ENSBGRG00000005494(MEF2A)
Biological Process	GO:0070383	DNA cytosine deamination	1	1	0.0564769	0.611973	ENSBGRG00000019174(CDADC1)
Biological Process	GO:0070408	carbamoyl phosphate metabolic process	1	1	0.0564769	0.611973	ENSBGRG00000004265(CPS1)
Biological Process	GO:0070409	carbamoyl phosphate biosynthetic process	1	1	0.0564769	0.611973	ENSBGRG00000004265(CPS1)
Biological Process	GO:0070447	positive regulation of oligodendrocyte progenitor proliferation	1	1	0.0564769	0.611973	ENSBGRG00000005655(LRP2)
Biological Process	GO:0070459	prolactin secretion	1	1	0.0564769	0.611973	ENSBGRG00000008434(UBE2Q1)
Biological Process	GO:0070543	response to linoleic acid	1	1	0.0564769	0.611973	ENSBGRG00000019844(CD36)
Biological Process	GO:0071106	adenosine 3',5'-bisphosphate transmembrane transport	1	1	0.0564769	0.611973	ENSBGRG00000001293(SLC25A42)
Biological Process	GO:0071550	death-inducing signaling complex assembly	1	1	0.0564769	0.611973	ENSBGRG00000022891(RAF1)
Biological Process	GO:0071931	positive regulation of transcription involved in G1/S transition of mitotic cell cycle	1	1	0.0564769	0.611973	ENSBGRG00000003833(ZPR1)
Biological Process	GO:0072377	blood coagulation, common pathway	1	1	0.0564769	0.611973	ENSBGRG00000018573(FGA)
Biological Process	GO:0080121	AMP transport	1	1	0.0564769	0.611973	ENSBGRG00000001293(SLC25A42)
Biological Process	GO:0097010	eukaryotic translation initiation factor 4F complex assembly	1	1	0.0564769	0.611973	ENSBGRG00000001634(EIF4B)
Biological Process	GO:0097267	omega-hydroxylase P450 pathway	1	1	0.0564769	0.611973	ENSBGRG00000006714(CYP2U1)
Biological Process	GO:0097501	stress response to metal ion	1	1	0.0564769	0.611973	ENSBGRG00000013214(PARK7)
Biological Process	GO:1902294	cell cycle DNA replication termination	1	1	0.0564769	0.611973	ENSBGRG00000010891(RTF2)
Biological Process	GO:1902317	nuclear DNA replication termination	1	1	0.0564769	0.611973	ENSBGRG00000010891(RTF2)
Biological Process	GO:1902769	regulation of choline O-acetyltransferase activity	1	1	0.0564769	0.611973	ENSBGRG00000011099(SORL1)
Biological Process	GO:1902771	positive regulation of choline O-acetyltransferase activity	1	1	0.0564769	0.611973	ENSBGRG00000011099(SORL1)
Biological Process	GO:1902955	positive regulation of early endosome to recycling endosome transport	1	1	0.0564769	0.611973	ENSBGRG00000011099(SORL1)
Biological Process	GO:1902979	mitotic DNA replication termination	1	1	0.0564769	0.611973	ENSBGRG00000010891(RTF2)
Biological Process	GO:1902988	neurofibrillary tangle assembly	1	1	0.0564769	0.611973	ENSBGRG00000011099(SORL1)
Biological Process	GO:1902996	regulation of neurofibrillary tangle assembly	1	1	0.0564769	0.611973	ENSBGRG00000011099(SORL1)
Biological Process	GO:1902997	negative regulation of neurofibrillary tangle assembly	1	1	0.0564769	0.611973	ENSBGRG00000011099(SORL1)
Biological Process	GO:1903094	negative regulation of protein K48-linked deubiquitination	1	1	0.0564769	0.611973	ENSBGRG00000013214(PARK7)
Biological Process	GO:1903122	negative regulation of TRAIL-activated apoptotic signaling pathway	1	1	0.0564769	0.611973	ENSBGRG00000013214(PARK7)
Biological Process	GO:1903167	regulation of pyrroline-5-carboxylate reductase activity	1	1	0.0564769	0.611973	ENSBGRG00000013214(PARK7)
Biological Process	GO:1903168	positive regulation of pyrroline-5-carboxylate reductase activity	1	1	0.0564769	0.611973	ENSBGRG00000013214(PARK7)
Biological Process	GO:1903176	regulation of tyrosine 3-monooxygenase activity	1	1	0.0564769	0.611973	ENSBGRG00000013214(PARK7)
Biological Process	GO:1903178	positive regulation of tyrosine 3-monooxygenase activity	1	1	0.0564769	0.611973	ENSBGRG00000013214(PARK7)
Biological Process	GO:1903179	regulation of dopamine biosynthetic process	1	1	0.0564769	0.611973	ENSBGRG00000013214(PARK7)
Biological Process	GO:1903181	positive regulation of dopamine biosynthetic process	1	1	0.0564769	0.611973	ENSBGRG00000013214(PARK7)
Biological Process	GO:1903184	L-dopa metabolic process	1	1	0.0564769	0.611973	ENSBGRG00000013214(PARK7)
Biological Process	GO:1903185	L-dopa biosynthetic process	1	1	0.0564769	0.611973	ENSBGRG00000013214(PARK7)
Biological Process	GO:1903189	glyoxal metabolic process	1	1	0.0564769	0.611973	ENSBGRG00000013214(PARK7)
Biological Process	GO:1903195	regulation of L-dopa biosynthetic process	1	1	0.0564769	0.611973	ENSBGRG00000013214(PARK7)
Biological Process	GO:1903197	positive regulation of L-dopa biosynthetic process	1	1	0.0564769	0.611973	ENSBGRG00000013214(PARK7)
Biological Process	GO:1903198	regulation of L-dopa decarboxylase activity	1	1	0.0564769	0.611973	ENSBGRG00000013214(PARK7)
Biological Process	GO:1903200	positive regulation of L-dopa decarboxylase activity	1	1	0.0564769	0.611973	ENSBGRG00000013214(PARK7)
Biological Process	GO:1903353	regulation of nucleus organization	1	1	0.0564769	0.611973	ENSBGRG00000020783(NFE2L1)
Biological Process	GO:1903367	positive regulation of fear response	1	1	0.0564769	0.611973	ENSBGRG00000003562(MEF2C)
Biological Process	GO:1903674	regulation of cap-dependent translational initiation	1	1	0.0564769	0.611973	ENSBGRG00000002412(NCK1)
Biological Process	GO:1903676	positive regulation of cap-dependent translational initiation	1	1	0.0564769	0.611973	ENSBGRG00000002412(NCK1)
Biological Process	GO:1903717	response to ammonia	1	1	0.0564769	0.611973	ENSBGRG00000004265(CPS1)
Biological Process	GO:1903718	cellular response to ammonia	1	1	0.0564769	0.611973	ENSBGRG00000004265(CPS1)
Biological Process	GO:1904457	positive regulation of neuronal action potential	1	1	0.0564769	0.611973	ENSBGRG00000018500(GBA)
Biological Process	GO:1904780	negative regulation of protein localization to centrosome	1	1	0.0564769	0.611973	ENSBGRG00000011719(NSFL1C)
Biological Process	GO:1904983	transmembrane glycine transport from cytosol to mitochondrion	1	1	0.0564769	0.611973	ENSBGRG00000007573(SLC25A38)
Biological Process	GO:1990169	stress response to copper ion	1	1	0.0564769	0.611973	ENSBGRG00000013214(PARK7)
Biological Process	GO:1990261	pre-mRNA catabolic process	1	1	0.0564769	0.611973	ENSBGRG00000003833(ZPR1)
Biological Process	GO:1990386	mitotic cleavage furrow ingression	1	1	0.0564769	0.611973	ENSBGRG00000003083(ARF1)
Biological Process	GO:2000157	negative regulation of ubiquitin-specific protease activity	1	1	0.0564769	0.611973	ENSBGRG00000013214(PARK7)
Biological Process	GO:2000256	positive regulation of male germ cell proliferation	1	1	0.0564769	0.611973	ENSBGRG00000006551(CIB1)
Biological Process	GO:2000277	positive regulation of oxidative phosphorylation uncoupler activity	1	1	0.0564769	0.611973	ENSBGRG00000013214(PARK7)
Biological Process	GO:2000284	positive regulation of cellular amino acid biosynthetic process	1	1	0.0564769	0.611973	ENSBGRG00000013214(PARK7)
Biological Process	GO:2000434	regulation of protein neddylation	1	1	0.0564769	0.611973	ENSBGRG00000001763(DCUN1D1)
Biological Process	GO:2000436	positive regulation of protein neddylation	1	1	0.0564769	0.611973	ENSBGRG00000001763(DCUN1D1)
Biological Process	GO:2000527	regulation of myeloid dendritic cell chemotaxis	1	1	0.0564769	0.611973	ENSBGRG00000002952(CCL21)
Biological Process	GO:2000529	positive regulation of myeloid dendritic cell chemotaxis	1	1	0.0564769	0.611973	ENSBGRG00000002952(CCL21)
Biological Process	GO:2000569	regulation of T-helper 2 cell activation	1	1	0.0564769	0.611973	ENSBGRG00000010059(PRKCQ)
Biological Process	GO:2000570	positive regulation of T-helper 2 cell activation	1	1	0.0564769	0.611973	ENSBGRG00000010059(PRKCQ)
Biological Process	GO:2000640	positive regulation of SREBP signaling pathway	1	1	0.0564769	0.611973	ENSBGRG00000009590(ZBTB7B)
Biological Process	GO:2000987	positive regulation of behavioral fear response	1	1	0.0564769	0.611973	ENSBGRG00000003562(MEF2C)
Biological Process	GO:0030838	positive regulation of actin filament polymerization	8	74	0.0565117	0.611973	ENSBGRG00000002412(NCK1);ENSBGRG00000002952(CCL21);ENSBGRG00000004979(HIP1R);ENSBGRG00000009380(CCL24);ENSBGRG00000015277(WASHC1);ENSBGRG00000015699(PFN2);ENSBGRG00000019352(ARPC5L);ENSBGRG00000024499(-)
Biological Process	GO:0097530	granulocyte migration	8	74	0.0565117	0.611973	ENSBGRG00000002952(CCL21);ENSBGRG00000004994(S100A9);ENSBGRG00000009380(CCL24);ENSBGRG00000011114(C1QBP);ENSBGRG00000011268(JAGN1);ENSBGRG00000011707(IL17RC);ENSBGRG00000025047(KARS1);ENSBGRG00000026852(DPEP1)
Biological Process	GO:0032269	negative regulation of cellular protein metabolic process	47	658	0.0566247	0.611973	ENSBGRG00000001206(ZC3H10);ENSBGRG00000001392(UBE2B);ENSBGRG00000001715(CAMLG);ENSBGRG00000002412(NCK1);ENSBGRG00000005020(WDR5);ENSBGRG00000005642(CYLD);ENSBGRG00000006005(CEP85);ENSBGRG00000006507(PPP1R26);ENSBGRG00000006551(CIB1);ENSBGRG00000006896(TRIP13);ENSBGRG00000007660(MECOM);ENSBGRG00000008974(EIF4ENIF1);ENSBGRG00000009443(RIMBP2);ENSBGRG00000010065(RPS6KA3);ENSBGRG00000011099(SORL1);EN…
Biological Process	GO:0006515	misfolded or incompletely synthesized protein catabolic process	3	16	0.0579724	0.618771	ENSBGRG00000000253(OMA1);ENSBGRG00000016813(DERL1);ENSBGRG00000019204(TOR1A)
Biological Process	GO:0019731	antibacterial humoral response	3	16	0.0579724	0.618771	ENSBGRG00000018357(FGB);ENSBGRG00000018573(FGA);MSTRG.18722(DMBT1)
Biological Process	GO:0032897	negative regulation of viral transcription	3	16	0.0579724	0.618771	ENSBGRG00000007476(TRIM8);ENSBGRG00000016073(TFAP4);ENSBGRG00000016821(TRIM62)
Biological Process	GO:0033522	histone H2A ubiquitination	3	16	0.0579724	0.618771	ENSBGRG00000001392(UBE2B);ENSBGRG00000006913(PCGF1);ENSBGRG00000008824(RNF8)
Biological Process	GO:0042402	cellular biogenic amine catabolic process	3	16	0.0579724	0.618771	MSTRG.10777(--);MSTRG.28465(--);MSTRG.7032(--)
Biological Process	GO:0043949	regulation of cAMP-mediated signaling	3	16	0.0579724	0.618771	ENSBGRG00000001392(UBE2B);ENSBGRG00000003241(PDE4A);ENSBGRG00000005366(CDC34)
Biological Process	GO:0051246	regulation of protein metabolic process	114	1756	0.0582924	0.620904	ENSBGRG00000000117(SOD1);ENSBGRG00000000181(UBE2G2);ENSBGRG00000000215(PLCL2);ENSBGRG00000001130(CNOT9);ENSBGRG00000001134(RNF7);ENSBGRG00000001206(ZC3H10);ENSBGRG00000001392(UBE2B);ENSBGRG00000001494(PPP1R7);ENSBGRG00000001715(CAMLG);ENSBGRG00000001763(DCUN1D1);ENSBGRG00000002412(NCK1);ENSBGRG00000002556(CNPY2);ENSBGRG00000002952(CCL21);ENSBGRG00000003562(MEF2C);ENSBGRG00000004430(PLD1);ENSBGRG0…
Biological Process	GO:0006954	inflammatory response	26	333	0.0588933	0.626014	ENSBGRG00000000117(SOD1);ENSBGRG00000004994(S100A9);ENSBGRG00000005642(CYLD);ENSBGRG00000008117(FNDC4);ENSBGRG00000008122(-);ENSBGRG00000008244(BAP1);ENSBGRG00000009380(CCL24);ENSBGRG00000011114(C1QBP);ENSBGRG00000011707(IL17RC);ENSBGRG00000012884(SMPDL3B);ENSBGRG00000013214(PARK7);ENSBGRG00000013793(F2);ENSBGRG00000017598(ITIH4);ENSBGRG00000019310(TMSB4X);ENSBGRG00000019316(-);ENSBGRG00000020783…
Biological Process	GO:0052547	regulation of peptidase activity	16	185	0.0592046	0.628031	ENSBGRG00000001134(RNF7);ENSBGRG00000004979(HIP1R);ENSBGRG00000004994(S100A9);ENSBGRG00000005022(FAM162A);ENSBGRG00000010065(RPS6KA3);ENSBGRG00000011099(SORL1);ENSBGRG00000012119(CAST);ENSBGRG00000013214(PARK7);ENSBGRG00000015484(TANK);ENSBGRG00000016073(TFAP4);ENSBGRG00000016426(EFNA1);ENSBGRG00000025599(FIS1);ENSBGRG00000026337(EPHA7);ENSBGRG00000026852(DPEP1);MSTRG.17500(C4B);MSTRG.17502(C4A)
Biological Process	GO:0007006	mitochondrial membrane organization	7	62	0.0593882	0.628687	ENSBGRG00000000253(OMA1);ENSBGRG00000002734(TOMM22);ENSBGRG00000002939(THEM4);ENSBGRG00000004979(HIP1R);ENSBGRG00000010740(SLC35F6);ENSBGRG00000013915(ATP5IF1);ENSBGRG00000023966(ZNF205)
Biological Process	GO:0051050	positive regulation of transport	40	550	0.0597345	0.631061	ENSBGRG00000000117(SOD1);ENSBGRG00000001535(AMIGO1);ENSBGRG00000002422(MLC1);ENSBGRG00000002485(PANX2);ENSBGRG00000003833(ZPR1);ENSBGRG00000003846(COA8);ENSBGRG00000004979(HIP1R);ENSBGRG00000005118(GSDMD);ENSBGRG00000005494(MEF2A);ENSBGRG00000006341(NRDE2);ENSBGRG00000006551(CIB1);ENSBGRG00000008044(PPM1A);ENSBGRG00000008504(WLS);ENSBGRG00000009691(VTCN1);ENSBGRG00000011099(SORL1);ENSBGRG00000011…
Biological Process	GO:0006576	cellular biogenic amine metabolic process	8	75	0.0602831	0.635557	ENSBGRG00000000795(CHPT1);ENSBGRG00000008940(SMS);ENSBGRG00000012884(SMPDL3B);ENSBGRG00000019123(FABP5);ENSBGRG00000020469(GDE1);MSTRG.10777(--);MSTRG.28465(--);MSTRG.7032(--)
Biological Process	GO:0006810	transport	185	2960	0.0607642	0.639324	ENSBGRG00000000060(-);ENSBGRG00000000117(SOD1);ENSBGRG00000000125(SYNJ1);ENSBGRG00000000181(UBE2G2);ENSBGRG00000000275(-);ENSBGRG00000000383(-);ENSBGRG00000000674(ATG3);ENSBGRG00000000696(CDK2);ENSBGRG00000000714(AP2M1);ENSBGRG00000000730(ATP6V1E1);ENSBGRG00000000772(COMP);ENSBGRG00000000903(PEX26);ENSBGRG00000000960(MTERF4);ENSBGRG00000001153(IMMP2L);ENSBGRG00000001293(SLC25A42);ENSBGRG000000013…
Biological Process	GO:0032435	negative regulation of proteasomal ubiquitin-dependent protein catabolic process	6	50	0.0612368	0.642987	ENSBGRG00000001715(CAMLG);ENSBGRG00000006896(TRIP13);ENSBGRG00000011866(DDRGK1);ENSBGRG00000013214(PARK7);ENSBGRG00000018393(IK);ENSBGRG00000022586(TRIM39)
Biological Process	GO:0019827	stem cell population maintenance	10	102	0.0620382	0.65008	ENSBGRG00000001785(VPS72);ENSBGRG00000002068(MED21);ENSBGRG00000006516(SIX2);ENSBGRG00000007476(TRIM8);ENSBGRG00000008974(EIF4ENIF1);ENSBGRG00000009148(FANCC);ENSBGRG00000009675(ZNF706);ENSBGRG00000013891(MED7);ENSBGRG00000017979(LSM1);ENSBGRG00000022891(RAF1)
Biological Process	GO:0033146	regulation of intracellular estrogen receptor signaling pathway	4	27	0.0630428	0.657937	ENSBGRG00000001130(CNOT9);ENSBGRG00000011866(DDRGK1);ENSBGRG00000018531(PAK1);ENSBGRG00000026080(PAGR1)
Biological Process	GO:0043277	apoptotic cell clearance	4	27	0.0630428	0.657937	ENSBGRG00000019750(C2);ENSBGRG00000019844(CD36);MSTRG.17500(C4B);MSTRG.17502(C4A)
Biological Process	GO:0051592	response to calcium ion	7	63	0.0637163	0.663626	ENSBGRG00000003562(MEF2C);ENSBGRG00000005494(MEF2A);ENSBGRG00000016591(RASAL1);ENSBGRG00000018357(FGB);ENSBGRG00000018573(FGA);ENSBGRG00000018677(FGG);ENSBGRG00000019444(CPNE2)
Biological Process	GO:0034622	cellular macromolecular complex assembly	44	617	0.0648243	0.673807	ENSBGRG00000000960(MTERF4);ENSBGRG00000001634(EIF4B);ENSBGRG00000001770(TMOD4);ENSBGRG00000002412(NCK1);ENSBGRG00000002952(CCL21);ENSBGRG00000003148(CLTA);ENSBGRG00000003846(COA8);ENSBGRG00000004243(MRTO4);ENSBGRG00000004697(-);ENSBGRG00000004979(HIP1R);ENSBGRG00000005973(CLP1);ENSBGRG00000007996(-);ENSBGRG00000008044(PPM1A);ENSBGRG00000008051(FASTKD2);ENSBGRG00000008161(-);ENSBGRG00000009380(CCL…
Biological Process	GO:0051028	mRNA transport	6	51	0.0662475	0.687218	ENSBGRG00000008161(-);ENSBGRG00000010143(-);ENSBGRG00000011914(THOC3);ENSBGRG00000015668(SETD2);ENSBGRG00000022043(AKAP8L);ENSBGRG00000024342(THOC6)
Biological Process	GO:0009310	amine catabolic process	3	17	0.0675421	0.693683	MSTRG.10777(--);MSTRG.28465(--);MSTRG.7032(--)
Biological Process	GO:0036297	interstrand cross-link repair	3	17	0.0675421	0.693683	ENSBGRG00000008601(FAN1);ENSBGRG00000009148(FANCC);ENSBGRG00000016287(FANCE)
Biological Process	GO:0046627	negative regulation of insulin receptor signaling pathway	3	17	0.0675421	0.693683	ENSBGRG00000002412(NCK1);ENSBGRG00000010059(PRKCQ);ENSBGRG00000023856(PRKCZ)
Biological Process	GO:0070979	protein K11-linked ubiquitination	3	17	0.0675421	0.693683	ENSBGRG00000001392(UBE2B);ENSBGRG00000005646(CDC26);ENSBGRG00000011276(ANAPC7)
Biological Process	GO:1904353	regulation of telomere capping	3	17	0.0675421	0.693683	ENSBGRG00000010059(PRKCQ);ENSBGRG00000017036(MAP3K4);ENSBGRG00000020311(MAP2K7)
Biological Process	GO:0043473	pigmentation	7	64	0.0682311	0.696941	ENSBGRG00000000563(PMEL);ENSBGRG00000001819(AP3D1);ENSBGRG00000003115(EN1);ENSBGRG00000003562(MEF2C);ENSBGRG00000014284(SPNS2);ENSBGRG00000026028(HPS6);MSTRG.8786(gag)
Biological Process	GO:0098727	maintenance of cell number	10	104	0.068901	0.696941	ENSBGRG00000001785(VPS72);ENSBGRG00000002068(MED21);ENSBGRG00000006516(SIX2);ENSBGRG00000007476(TRIM8);ENSBGRG00000008974(EIF4ENIF1);ENSBGRG00000009148(FANCC);ENSBGRG00000009675(ZNF706);ENSBGRG00000013891(MED7);ENSBGRG00000017979(LSM1);ENSBGRG00000022891(RAF1)
Biological Process	GO:0009611	response to wounding	35	478	0.0690405	0.696941	ENSBGRG00000000117(SOD1);ENSBGRG00000000772(COMP);ENSBGRG00000004994(S100A9);ENSBGRG00000005642(CYLD);ENSBGRG00000008117(FNDC4);ENSBGRG00000008244(BAP1);ENSBGRG00000008567(F2RL2);ENSBGRG00000009380(CCL24);ENSBGRG00000010059(PRKCQ);ENSBGRG00000011114(C1QBP);ENSBGRG00000011707(IL17RC);ENSBGRG00000012804(BIN3);ENSBGRG00000012884(SMPDL3B);ENSBGRG00000013214(PARK7);ENSBGRG00000013793(F2);ENSBGRG000000…
Biological Process	GO:0032271	regulation of protein polymerization	13	146	0.0694104	0.696941	ENSBGRG00000001770(TMOD4);ENSBGRG00000002412(NCK1);ENSBGRG00000002952(CCL21);ENSBGRG00000004979(HIP1R);ENSBGRG00000009380(CCL24);ENSBGRG00000010545(MKKS);ENSBGRG00000012781(MAPRE3);ENSBGRG00000015277(WASHC1);ENSBGRG00000015699(PFN2);ENSBGRG00000018531(PAK1);ENSBGRG00000019310(TMSB4X);ENSBGRG00000019352(ARPC5L);ENSBGRG00000024499(-)
Biological Process	GO:0007599	hemostasis	12	132	0.0697915	0.696941	ENSBGRG00000000772(COMP);ENSBGRG00000008567(F2RL2);ENSBGRG00000010059(PRKCQ);ENSBGRG00000013793(F2);ENSBGRG00000018034(PLAU);ENSBGRG00000018357(FGB);ENSBGRG00000018573(FGA);ENSBGRG00000018677(FGG);ENSBGRG00000019844(CD36);ENSBGRG00000026028(HPS6);MSTRG.6892(ABCC4);MSTRG.6898(ABCC4)
Biological Process	GO:0060359	response to ammonium ion	4	28	0.070405	0.696941	ENSBGRG00000000061(GABPA);ENSBGRG00000004265(CPS1);ENSBGRG00000007496(ABAT);ENSBGRG00000014750(HOMER2)
Biological Process	GO:0071466	cellular response to xenobiotic stimulus	4	28	0.070405	0.696941	ENSBGRG00000003789(NCEH1);ENSBGRG00000008703(AS3MT);ENSBGRG00000012710(GSTO1);ENSBGRG00000019883(CYP46A1)
Biological Process	GO:1901532	regulation of hematopoietic progenitor cell differentiation	4	28	0.070405	0.696941	ENSBGRG00000000061(GABPA);ENSBGRG00000003562(MEF2C);ENSBGRG00000004830(PITHD1);ENSBGRG00000006551(CIB1)
Biological Process	GO:0006403	RNA localization	9	91	0.0710354	0.696941	ENSBGRG00000006341(NRDE2);ENSBGRG00000008161(-);ENSBGRG00000010143(-);ENSBGRG00000011914(THOC3);ENSBGRG00000015668(SETD2);ENSBGRG00000022043(AKAP8L);ENSBGRG00000023491(SNUPN);ENSBGRG00000024342(THOC6);ENSBGRG00000026525(MRPL18)
Biological Process	GO:0006913	nucleocytoplasmic transport	19	234	0.0710756	0.696941	ENSBGRG00000003057(AAAS);ENSBGRG00000003833(ZPR1);ENSBGRG00000006341(NRDE2);ENSBGRG00000006454(ARNTL);ENSBGRG00000006516(SIX2);ENSBGRG00000008044(PPM1A);ENSBGRG00000008161(-);ENSBGRG00000008746(ING1);ENSBGRG00000010143(-);ENSBGRG00000011914(THOC3);ENSBGRG00000013214(PARK7);ENSBGRG00000015668(SETD2);ENSBGRG00000015906(SDAD1);ENSBGRG00000019310(TMSB4X);ENSBGRG00000019844(CD36);ENSBGRG00000022043(AK…
Biological Process	GO:0000027	ribosomal large subunit assembly	2	8	0.0710972	0.696941	ENSBGRG00000004243(MRTO4);ENSBGRG00000008051(FASTKD2)
Biological Process	GO:0000338	protein deneddylation	2	8	0.0710972	0.696941	ENSBGRG00000013413(COPS2);ENSBGRG00000019204(TOR1A)
Biological Process	GO:0006067	ethanol metabolic process	2	8	0.0710972	0.696941	ENSBGRG00000001695(ADH5);ENSBGRG00000011492(SULT1C4)
Biological Process	GO:0031268	pseudopodium organization	2	8	0.0710972	0.696941	ENSBGRG00000002952(CCL21);ENSBGRG00000015277(WASHC1)
Biological Process	GO:0039536	negative regulation of RIG-I signaling pathway	2	8	0.0710972	0.696941	ENSBGRG00000011114(C1QBP);ENSBGRG00000025394(NPLOC4)
Biological Process	GO:0043653	mitochondrial fragmentation involved in apoptotic process	2	8	0.0710972	0.696941	ENSBGRG00000000674(ATG3);ENSBGRG00000025599(FIS1)
Biological Process	GO:0043951	negative regulation of cAMP-mediated signaling	2	8	0.0710972	0.696941	ENSBGRG00000001392(UBE2B);ENSBGRG00000005366(CDC34)
Biological Process	GO:0050665	hydrogen peroxide biosynthetic process	2	8	0.0710972	0.696941	ENSBGRG00000000117(SOD1);ENSBGRG00000023966(ZNF205)
Biological Process	GO:0051299	centrosome separation	2	8	0.0710972	0.696941	ENSBGRG00000006005(CEP85);ENSBGRG00000011719(NSFL1C)
Biological Process	GO:0051503	adenine nucleotide transport	2	8	0.0710972	0.696941	ENSBGRG00000001293(SLC25A42);ENSBGRG00000006056(SLC25A17)
Biological Process	GO:0060977	coronary vasculature morphogenesis	2	8	0.0710972	0.696941	ENSBGRG00000005655(LRP2);ENSBGRG00000015668(SETD2)
Biological Process	GO:0090494	dopamine uptake	2	8	0.0710972	0.696941	ENSBGRG00000013214(PARK7);ENSBGRG00000019204(TOR1A)
Biological Process	GO:1901533	negative regulation of hematopoietic progenitor cell differentiation	2	8	0.0710972	0.696941	ENSBGRG00000000061(GABPA);ENSBGRG00000006551(CIB1)
Biological Process	GO:1903209	positive regulation of oxidative stress-induced cell death	2	8	0.0710972	0.696941	ENSBGRG00000000117(SOD1);ENSBGRG00000013214(PARK7)
Biological Process	GO:1901214	regulation of neuron death	14	161	0.0715059	0.699621	ENSBGRG00000000117(SOD1);ENSBGRG00000003115(EN1);ENSBGRG00000003562(MEF2C);ENSBGRG00000003817(RILPL1);ENSBGRG00000003833(ZPR1);ENSBGRG00000006191(PSMC1);ENSBGRG00000006660(BTBD10);ENSBGRG00000008619(SIX1);ENSBGRG00000011099(SORL1);ENSBGRG00000013214(PARK7);ENSBGRG00000013575(PM20D1);ENSBGRG00000014267(DNAJC5);ENSBGRG00000018500(GBA);ENSBGRG00000026337(EPHA7)
Biological Process	GO:0009968	negative regulation of signal transduction	54	783	0.0724933	0.705776	ENSBGRG00000000215(PLCL2);ENSBGRG00000000793(TLE5);ENSBGRG00000001130(CNOT9);ENSBGRG00000001392(UBE2B);ENSBGRG00000002412(NCK1);ENSBGRG00000002521(DDIT4L);ENSBGRG00000005366(CDC34);ENSBGRG00000005642(CYLD);ENSBGRG00000005655(LRP2);ENSBGRG00000006454(ARNTL);ENSBGRG00000006551(CIB1);ENSBGRG00000006709(PSME3);ENSBGRG00000007660(MECOM);ENSBGRG00000007720(-);ENSBGRG00000008044(PPM1A);ENSBGRG0000000852…
Biological Process	GO:0010822	positive regulation of mitochondrion organization	7	65	0.0729328	0.705776	ENSBGRG00000004979(HIP1R);ENSBGRG00000005022(FAM162A);ENSBGRG00000008051(FASTKD2);ENSBGRG00000013915(ATP5IF1);ENSBGRG00000018500(GBA);ENSBGRG00000023966(ZNF205);ENSBGRG00000025599(FIS1)
Biological Process	GO:0090305	nucleic acid phosphodiester bond hydrolysis	7	65	0.0729328	0.705776	ENSBGRG00000002959(TOE1);ENSBGRG00000003644(REXO4);ENSBGRG00000005621(TRIR);ENSBGRG00000008601(FAN1);ENSBGRG00000020207(ZNRD1);ENSBGRG00000024517(ELAC1);MSTRG.27704(pol)
Biological Process	GO:0065002	intracellular protein transmembrane transport	5	40	0.0729695	0.705776	ENSBGRG00000000903(PEX26);ENSBGRG00000002734(TOMM22);ENSBGRG00000020480(TRAM2);ENSBGRG00000022252(ZFAND2B);ENSBGRG00000024737(TOMM40)
Biological Process	GO:0071806	protein transmembrane transport	5	40	0.0729695	0.705776	ENSBGRG00000000903(PEX26);ENSBGRG00000002734(TOMM22);ENSBGRG00000020480(TRAM2);ENSBGRG00000022252(ZFAND2B);ENSBGRG00000024737(TOMM40)
Biological Process	GO:0010605	negative regulation of macromolecule metabolic process	103	1590	0.0729876	0.705776	ENSBGRG00000000061(GABPA);ENSBGRG00000000181(UBE2G2);ENSBGRG00000000669(PCBP3);ENSBGRG00000000696(CDK2);ENSBGRG00000000793(TLE5);ENSBGRG00000000867(IKZF4);ENSBGRG00000001206(ZC3H10);ENSBGRG00000001392(UBE2B);ENSBGRG00000001715(CAMLG);ENSBGRG00000002014(PITX1);ENSBGRG00000002412(NCK1);ENSBGRG00000002556(CNPY2);ENSBGRG00000002934(CBX6);ENSBGRG00000003055(CBX7);ENSBGRG00000003115(EN1);ENSBGRG0000000…
Biological Process	GO:0016485	protein processing	15	176	0.0730914	0.705776	ENSBGRG00000000253(OMA1);ENSBGRG00000000772(COMP);ENSBGRG00000001134(RNF7);ENSBGRG00000001153(IMMP2L);ENSBGRG00000004979(HIP1R);ENSBGRG00000004994(S100A9);ENSBGRG00000005022(FAM162A);ENSBGRG00000005715(PSEN2);ENSBGRG00000010796(PMPCB);ENSBGRG00000011114(C1QBP);ENSBGRG00000012119(CAST);ENSBGRG00000018034(PLAU);ENSBGRG00000018357(FGB);ENSBGRG00000018573(FGA);ENSBGRG00000018677(FGG)
Biological Process	GO:0051169	nuclear transport	19	235	0.0734507	0.707845	ENSBGRG00000003057(AAAS);ENSBGRG00000003833(ZPR1);ENSBGRG00000006341(NRDE2);ENSBGRG00000006454(ARNTL);ENSBGRG00000006516(SIX2);ENSBGRG00000008044(PPM1A);ENSBGRG00000008161(-);ENSBGRG00000008746(ING1);ENSBGRG00000010143(-);ENSBGRG00000011914(THOC3);ENSBGRG00000013214(PARK7);ENSBGRG00000015668(SETD2);ENSBGRG00000015906(SDAD1);ENSBGRG00000019310(TMSB4X);ENSBGRG00000019844(CD36);ENSBGRG00000022043(AK…
Biological Process	GO:0032386	regulation of intracellular transport	26	341	0.0735797	0.707845	ENSBGRG00000000181(UBE2G2);ENSBGRG00000002422(MLC1);ENSBGRG00000003833(ZPR1);ENSBGRG00000004979(HIP1R);ENSBGRG00000006013(PREPL);ENSBGRG00000006341(NRDE2);ENSBGRG00000006551(CIB1);ENSBGRG00000008044(PPM1A);ENSBGRG00000010740(SLC35F6);ENSBGRG00000011099(SORL1);ENSBGRG00000011317(DERL2);ENSBGRG00000012710(GSTO1);ENSBGRG00000013214(PARK7);ENSBGRG00000013280(NDRG4);ENSBGRG00000013793(F2);ENSBGRG00000…
Biological Process	GO:0051168	nuclear export	10	106	0.0762276	0.714184	ENSBGRG00000006341(NRDE2);ENSBGRG00000008044(PPM1A);ENSBGRG00000008161(-);ENSBGRG00000010143(-);ENSBGRG00000011914(THOC3);ENSBGRG00000013214(PARK7);ENSBGRG00000015668(SETD2);ENSBGRG00000015906(SDAD1);ENSBGRG00000022043(AKAP8L);ENSBGRG00000024342(THOC6)
Biological Process	GO:0006892	post-Golgi vesicle-mediated transport	6	53	0.0769647	0.714184	ENSBGRG00000001564(KRT18);ENSBGRG00000006013(PREPL);ENSBGRG00000011099(SORL1);ENSBGRG00000013776(-);ENSBGRG00000014617(BLZF1);ENSBGRG00000025923(RAB31)
Biological Process	GO:0006270	DNA replication initiation	3	18	0.0777768	0.714184	ENSBGRG00000000696(CDK2);ENSBGRG00000005070(ORC4);ENSBGRG00000020908(MCM3)
Biological Process	GO:0007618	mating	3	18	0.0777768	0.714184	ENSBGRG00000008434(UBE2Q1);ENSBGRG00000010790(-);ENSBGRG00000016015(FUOM)
Biological Process	GO:0010640	regulation of platelet-derived growth factor receptor signaling pathway	3	18	0.0777768	0.714184	ENSBGRG00000004979(HIP1R);ENSBGRG00000013280(NDRG4);ENSBGRG00000022918(APOD)
Biological Process	GO:0034114	regulation of heterotypic cell-cell adhesion	3	18	0.0777768	0.714184	ENSBGRG00000018357(FGB);ENSBGRG00000018573(FGA);ENSBGRG00000018677(FGG)
Biological Process	GO:0042308	negative regulation of protein import into nucleus	3	18	0.0777768	0.714184	ENSBGRG00000019310(TMSB4X);ENSBGRG00000019844(CD36);ENSBGRG00000022918(APOD)
Biological Process	GO:0042311	vasodilation	3	18	0.0777768	0.714184	ENSBGRG00000000117(SOD1);ENSBGRG00000004265(CPS1);ENSBGRG00000010545(MKKS)
Biological Process	GO:0042474	middle ear morphogenesis	3	18	0.0777768	0.714184	ENSBGRG00000004042(OSR2);ENSBGRG00000006516(SIX2);ENSBGRG00000008619(SIX1)
Biological Process	GO:1900077	negative regulation of cellular response to insulin stimulus	3	18	0.0777768	0.714184	ENSBGRG00000002412(NCK1);ENSBGRG00000010059(PRKCQ);ENSBGRG00000023856(PRKCZ)
Biological Process	GO:1904590	negative regulation of protein import	3	18	0.0777768	0.714184	ENSBGRG00000019310(TMSB4X);ENSBGRG00000019844(CD36);ENSBGRG00000022918(APOD)
Biological Process	GO:0008088	axo-dendritic transport	4	29	0.0781865	0.714184	ENSBGRG00000000117(SOD1);ENSBGRG00000006157(AP3S2);ENSBGRG00000008906(AP3M2);ENSBGRG00000025855(ARL8A)
Biological Process	GO:0030219	megakaryocyte differentiation	4	29	0.0781865	0.714184	ENSBGRG00000000061(GABPA);ENSBGRG00000003562(MEF2C);ENSBGRG00000004830(PITHD1);ENSBGRG00000006551(CIB1)
Biological Process	GO:0046782	regulation of viral transcription	4	29	0.0781865	0.714184	ENSBGRG00000007476(TRIM8);ENSBGRG00000016073(TFAP4);ENSBGRG00000016821(TRIM62);ENSBGRG00000018993(TAF11)
Biological Process	GO:0002062	chondrocyte differentiation	8	80	0.0814692	0.714184	ENSBGRG00000000772(COMP);ENSBGRG00000003562(MEF2C);ENSBGRG00000004042(OSR2);ENSBGRG00000006516(SIX2);ENSBGRG00000006902(POC1A);ENSBGRG00000013070(RFLNA);ENSBGRG00000013726(ACAN);ENSBGRG00000017887(-)
Biological Process	GO:1904888	cranial skeletal system development	6	54	0.0826692	0.714184	ENSBGRG00000003562(MEF2C);ENSBGRG00000006516(SIX2);ENSBGRG00000008619(SIX1);ENSBGRG00000012008(TBX15);ENSBGRG00000013643(TULP3);ENSBGRG00000015668(SETD2)
Biological Process	GO:0010469	regulation of receptor activity	7	67	0.0828965	0.714184	ENSBGRG00000001442(KLHL24);ENSBGRG00000003562(MEF2C);ENSBGRG00000012710(GSTO1);ENSBGRG00000013214(PARK7);ENSBGRG00000018034(PLAU);ENSBGRG00000021717(CACNG7);ENSBGRG00000024361(BUD31)
Biological Process	GO:0032273	positive regulation of protein polymerization	9	94	0.0833466	0.714184	ENSBGRG00000002412(NCK1);ENSBGRG00000002952(CCL21);ENSBGRG00000004979(HIP1R);ENSBGRG00000009380(CCL24);ENSBGRG00000015277(WASHC1);ENSBGRG00000015699(PFN2);ENSBGRG00000018531(PAK1);ENSBGRG00000019352(ARPC5L);ENSBGRG00000024499(-)
Biological Process	GO:0007017	microtubule-based process	38	534	0.0834522	0.714184	ENSBGRG00000000117(SOD1);ENSBGRG00000000696(CDK2);ENSBGRG00000001392(UBE2B);ENSBGRG00000001714(CEP70);ENSBGRG00000002824(USP33);ENSBGRG00000003057(AAAS);ENSBGRG00000003833(ZPR1);ENSBGRG00000004134(KTN1);ENSBGRG00000005642(CYLD);ENSBGRG00000006005(CEP85);ENSBGRG00000006157(AP3S2);ENSBGRG00000006551(CIB1);ENSBGRG00000006902(POC1A);ENSBGRG00000007005(PRC1);ENSBGRG00000007157(CCDC69);ENSBGRG000000073…
Biological Process	GO:0007596	blood coagulation	10	108	0.0840214	0.714184	ENSBGRG00000000772(COMP);ENSBGRG00000008567(F2RL2);ENSBGRG00000010059(PRKCQ);ENSBGRG00000013793(F2);ENSBGRG00000018034(PLAU);ENSBGRG00000018357(FGB);ENSBGRG00000018573(FGA);ENSBGRG00000018677(FGG);ENSBGRG00000019844(CD36);ENSBGRG00000026028(HPS6)
Biological Process	GO:0031396	regulation of protein ubiquitination	15	180	0.0848105	0.714184	ENSBGRG00000001715(CAMLG);ENSBGRG00000004819(AGTPBP1);ENSBGRG00000006896(TRIP13);ENSBGRG00000008383(NHLRC1);ENSBGRG00000009986(AMER1);ENSBGRG00000011987(SVBP);ENSBGRG00000013214(PARK7);ENSBGRG00000013240(AXIN1);ENSBGRG00000014229(RPL23);ENSBGRG00000014395(CSNK2A2);ENSBGRG00000016813(DERL1);ENSBGRG00000018393(IK);ENSBGRG00000021162(GPS2);ENSBGRG00000022586(TRIM39);ENSBGRG00000026849(PDCL3)
Biological Process	GO:0016311	dephosphorylation	22	285	0.0849131	0.714184	ENSBGRG00000000125(SYNJ1);ENSBGRG00000001494(PPP1R7);ENSBGRG00000002021(DUSP12);ENSBGRG00000002412(NCK1);ENSBGRG00000003562(MEF2C);ENSBGRG00000003789(NCEH1);ENSBGRG00000005560(-);ENSBGRG00000006507(PPP1R26);ENSBGRG00000008044(PPM1A);ENSBGRG00000008560(MTMR14);ENSBGRG00000009087(PPM1G);ENSBGRG00000009443(RIMBP2);ENSBGRG00000010487(PTP4A2);ENSBGRG00000010786(THTPA);ENSBGRG00000013323(INPP5A);ENSBGR…
Biological Process	GO:0006974	cellular response to DNA damage stimulus	37	519	0.0849869	0.714184	ENSBGRG00000000275(-);ENSBGRG00000001392(UBE2B);ENSBGRG00000002753(FDFT1);ENSBGRG00000003623(NPAS2);ENSBGRG00000003644(REXO4);ENSBGRG00000003897(CYREN);ENSBGRG00000006221(ARMT1);ENSBGRG00000006551(CIB1);ENSBGRG00000006896(TRIP13);ENSBGRG00000007219(RPA3);ENSBGRG00000007821(DEK);ENSBGRG00000008601(FAN1);ENSBGRG00000008824(RNF8);ENSBGRG00000008827(BCCIP);ENSBGRG00000008872(IER3);ENSBGRG00000009148(…
Biological Process	GO:0042982	amyloid precursor protein metabolic process	5	42	0.0861948	0.714184	ENSBGRG00000005715(PSEN2);ENSBGRG00000011099(SORL1);ENSBGRG00000016426(EFNA1);ENSBGRG00000016579(AATF);ENSBGRG00000017210(ABCG1)
Biological Process	GO:0061045	negative regulation of wound healing	5	42	0.0861948	0.714184	ENSBGRG00000013793(F2);ENSBGRG00000018034(PLAU);ENSBGRG00000018357(FGB);ENSBGRG00000018573(FGA);ENSBGRG00000018677(FGG)
Biological Process	GO:1902017	regulation of cilium assembly	5	42	0.0861948	0.714184	ENSBGRG00000000674(ATG3);ENSBGRG00000005642(CYLD);ENSBGRG00000007025(-);ENSBGRG00000016330(ARHGAP35);ENSBGRG00000025355(ENTR1)
Biological Process	GO:0043462	regulation of ATPase activity	4	30	0.0863771	0.714184	ENSBGRG00000004079(TPM2);ENSBGRG00000012396(DNAJC24);ENSBGRG00000013915(ATP5IF1);ENSBGRG00000015699(PFN2)
Biological Process	GO:0099518	vesicle cytoskeletal trafficking	4	30	0.0863771	0.714184	ENSBGRG00000006157(AP3S2);ENSBGRG00000008636(DYNC1I1);ENSBGRG00000008906(AP3M2);ENSBGRG00000023175(KIF5B)
Biological Process	GO:1900181	negative regulation of protein localization to nucleus	4	30	0.0863771	0.714184	ENSBGRG00000019310(TMSB4X);ENSBGRG00000019844(CD36);ENSBGRG00000022918(APOD);ENSBGRG00000025304(LZTS2)
Biological Process	GO:0001833	inner cell mass cell proliferation	2	9	0.0880786	0.714184	ENSBGRG00000003833(ZPR1);ENSBGRG00000013413(COPS2)
Biological Process	GO:0002024	diet induced thermogenesis	2	9	0.0880786	0.714184	ENSBGRG00000000253(OMA1);ENSBGRG00000011099(SORL1)
Biological Process	GO:0006388	tRNA splicing, via endonucleolytic cleavage and ligation	2	9	0.0880786	0.714184	ENSBGRG00000005973(CLP1);ENSBGRG00000022794(RTRAF)
Biological Process	GO:0010642	negative regulation of platelet-derived growth factor receptor signaling pathway	2	9	0.0880786	0.714184	ENSBGRG00000013280(NDRG4);ENSBGRG00000022918(APOD)
Biological Process	GO:0014842	regulation of skeletal muscle satellite cell proliferation	2	9	0.0880786	0.714184	ENSBGRG00000008619(SIX1);ENSBGRG00000020815(SIX5)
Biological Process	GO:0015865	purine nucleotide transport	2	9	0.0880786	0.714184	ENSBGRG00000001293(SLC25A42);ENSBGRG00000006056(SLC25A17)
Biological Process	GO:0033127	regulation of histone phosphorylation	2	9	0.0880786	0.714184	ENSBGRG00000001392(UBE2B);ENSBGRG00000022043(AKAP8L)
Biological Process	GO:0033148	positive regulation of intracellular estrogen receptor signaling pathway	2	9	0.0880786	0.714184	ENSBGRG00000018531(PAK1);ENSBGRG00000026080(PAGR1)
Biological Process	GO:0035493	SNARE complex assembly	2	9	0.0880786	0.714184	ENSBGRG00000013776(-);ENSBGRG00000024202(STX4)
Biological Process	GO:0046607	positive regulation of centrosome cycle	2	9	0.0880786	0.714184	ENSBGRG00000006902(POC1A);ENSBGRG00000011719(NSFL1C)
Biological Process	GO:0048148	behavioral response to cocaine	2	9	0.0880786	0.714184	ENSBGRG00000007496(ABAT);ENSBGRG00000014750(HOMER2)
Biological Process	GO:0050667	homocysteine metabolic process	2	9	0.0880786	0.714184	ENSBGRG00000004265(CPS1);ENSBGRG00000026852(DPEP1)
Biological Process	GO:0070885	negative regulation of calcineurin-NFAT signaling cascade	2	9	0.0880786	0.714184	ENSBGRG00000014750(HOMER2);ENSBGRG00000020516(DYRK2)
Biological Process	GO:0071549	cellular response to dexamethasone stimulus	2	9	0.0880786	0.714184	ENSBGRG00000015935(FBXO32);ENSBGRG00000016073(TFAP4)
Biological Process	GO:0090085	regulation of protein deubiquitination	2	9	0.0880786	0.714184	ENSBGRG00000013214(PARK7);ENSBGRG00000015484(TANK)
Biological Process	GO:0090493	catecholamine uptake	2	9	0.0880786	0.714184	ENSBGRG00000013214(PARK7);ENSBGRG00000019204(TOR1A)
Biological Process	GO:1900409	positive regulation of cellular response to oxidative stress	2	9	0.0880786	0.714184	ENSBGRG00000000117(SOD1);ENSBGRG00000013214(PARK7)
Biological Process	GO:1903599	positive regulation of mitophagy	2	9	0.0880786	0.714184	ENSBGRG00000013915(ATP5IF1);ENSBGRG00000018500(GBA)
Biological Process	GO:0009636	response to toxic substance	7	68	0.0881572	0.714184	ENSBGRG00000000117(SOD1);ENSBGRG00000003562(MEF2C);ENSBGRG00000009148(FANCC);ENSBGRG00000013214(PARK7);ENSBGRG00000014229(RPL23);ENSBGRG00000019844(CD36);ENSBGRG00000021918(PRDX6)
Biological Process	GO:0006612	protein targeting to membrane	6	55	0.0886022	0.714184	ENSBGRG00000000903(PEX26);ENSBGRG00000006551(CIB1);ENSBGRG00000013394(SRP19);ENSBGRG00000020480(TRAM2);ENSBGRG00000022252(ZFAND2B);ENSBGRG00000025599(FIS1)
Biological Process	GO:0008053	mitochondrial fusion	3	19	0.0886423	0.714184	ENSBGRG00000000253(OMA1);ENSBGRG00000015785(GDAP1);ENSBGRG00000025599(FIS1)
Biological Process	GO:0018149	peptide cross-linking	3	19	0.0886423	0.714184	ENSBGRG00000015833(-);ENSBGRG00000019527(RNF113A);ENSBGRG00000024001(SPOCK2)
Biological Process	GO:0043243	positive regulation of protein complex disassembly	3	19	0.0886423	0.714184	ENSBGRG00000004466(DSTN);ENSBGRG00000009349(CFL2);ENSBGRG00000018500(GBA)
Biological Process	GO:0046329	negative regulation of JNK cascade	3	19	0.0886423	0.714184	ENSBGRG00000005642(CYLD);ENSBGRG00000007660(MECOM);ENSBGRG00000021162(GPS2)
Biological Process	GO:0046461	neutral lipid catabolic process	3	19	0.0886423	0.714184	ENSBGRG00000004265(CPS1);ENSBGRG00000011099(SORL1);ENSBGRG00000018426(LIPE)
Biological Process	GO:0046464	acylglycerol catabolic process	3	19	0.0886423	0.714184	ENSBGRG00000004265(CPS1);ENSBGRG00000011099(SORL1);ENSBGRG00000018426(LIPE)
Biological Process	GO:0072599	establishment of protein localization to endoplasmic reticulum	3	19	0.0886423	0.714184	ENSBGRG00000013394(SRP19);ENSBGRG00000020480(TRAM2);ENSBGRG00000022252(ZFAND2B)
Biological Process	GO:0090335	regulation of brown fat cell differentiation	3	19	0.0886423	0.714184	ENSBGRG00000008619(SIX1);ENSBGRG00000009590(ZBTB7B);ENSBGRG00000014793(FNDC5)
Biological Process	GO:0098780	response to mitochondrial depolarisation	3	19	0.0886423	0.714184	ENSBGRG00000013915(ATP5IF1);ENSBGRG00000018500(GBA);ENSBGRG00000021162(GPS2)
Biological Process	GO:0010035	response to inorganic substance	17	211	0.0889152	0.714184	ENSBGRG00000000117(SOD1);ENSBGRG00000003562(MEF2C);ENSBGRG00000004265(CPS1);ENSBGRG00000004552(UCP3);ENSBGRG00000005494(MEF2A);ENSBGRG00000008244(BAP1);ENSBGRG00000009148(FANCC);ENSBGRG00000013214(PARK7);ENSBGRG00000016591(RASAL1);ENSBGRG00000018357(FGB);ENSBGRG00000018573(FGA);ENSBGRG00000018677(FGG);ENSBGRG00000019444(CPNE2);ENSBGRG00000019844(CD36);ENSBGRG00000020783(NFE2L1);ENSBGRG00000021721…
Biological Process	GO:0048584	positive regulation of response to stimulus	88	1356	0.0897963	0.714184	ENSBGRG00000000117(SOD1);ENSBGRG00000000215(PLCL2);ENSBGRG00000001130(CNOT9);ENSBGRG00000001392(UBE2B);ENSBGRG00000002137(LURAP1);ENSBGRG00000002365(S100B);ENSBGRG00000002412(NCK1);ENSBGRG00000002952(CCL21);ENSBGRG00000003307(TBL1XR1);ENSBGRG00000003545(EIF2B3);ENSBGRG00000003562(MEF2C);ENSBGRG00000003623(NPAS2);ENSBGRG00000004839(RNF220);ENSBGRG00000004979(HIP1R);ENSBGRG00000004994(S100A9);ENSBG…
Biological Process	GO:0032268	regulation of cellular protein metabolic process	103	1607	0.089996	0.714184	ENSBGRG00000000117(SOD1);ENSBGRG00000000215(PLCL2);ENSBGRG00000001130(CNOT9);ENSBGRG00000001134(RNF7);ENSBGRG00000001206(ZC3H10);ENSBGRG00000001392(UBE2B);ENSBGRG00000001494(PPP1R7);ENSBGRG00000001715(CAMLG);ENSBGRG00000001763(DCUN1D1);ENSBGRG00000002412(NCK1);ENSBGRG00000002952(CCL21);ENSBGRG00000003562(MEF2C);ENSBGRG00000004430(PLD1);ENSBGRG00000004487(DAZAP2);ENSBGRG00000004545(VLDLR);ENSBGRG0…
Biological Process	GO:0030518	intracellular steroid hormone receptor signaling pathway	8	82	0.0910347	0.714184	ENSBGRG00000001130(CNOT9);ENSBGRG00000006454(ARNTL);ENSBGRG00000011866(DDRGK1);ENSBGRG00000013214(PARK7);ENSBGRG00000018531(PAK1);ENSBGRG00000023603(CLOCK);ENSBGRG00000024361(BUD31);ENSBGRG00000026080(PAGR1)
Biological Process	GO:0010256	endomembrane system organization	29	396	0.0911124	0.714184	ENSBGRG00000000117(SOD1);ENSBGRG00000001564(KRT18);ENSBGRG00000002297(BAIAP2L2);ENSBGRG00000003817(RILPL1);ENSBGRG00000005918(VTI1B);ENSBGRG00000006013(PREPL);ENSBGRG00000006551(CIB1);ENSBGRG00000008383(NHLRC1);ENSBGRG00000009713(TSPAN33);ENSBGRG00000011268(JAGN1);ENSBGRG00000012965(SCN3B);ENSBGRG00000013440(CHMP7);ENSBGRG00000013776(-);ENSBGRG00000014617(BLZF1);ENSBGRG00000017716(TRARG1);ENSBGRG…
Biological Process	GO:0009967	positive regulation of signal transduction	64	960	0.0913408	0.714184	ENSBGRG00000000117(SOD1);ENSBGRG00000001130(CNOT9);ENSBGRG00000001392(UBE2B);ENSBGRG00000002137(LURAP1);ENSBGRG00000002365(S100B);ENSBGRG00000002412(NCK1);ENSBGRG00000002952(CCL21);ENSBGRG00000003307(TBL1XR1);ENSBGRG00000004839(RNF220);ENSBGRG00000004979(HIP1R);ENSBGRG00000004994(S100A9);ENSBGRG00000005022(FAM162A);ENSBGRG00000005642(CYLD);ENSBGRG00000005655(LRP2);ENSBGRG00000006185(S100A4);ENSBG…
Biological Process	GO:0000209	protein polyubiquitination	11	124	0.0915738	0.714184	ENSBGRG00000000181(UBE2G2);ENSBGRG00000001392(UBE2B);ENSBGRG00000005366(CDC34);ENSBGRG00000005646(CDC26);ENSBGRG00000008383(NHLRC1);ENSBGRG00000008824(RNF8);ENSBGRG00000011276(ANAPC7);ENSBGRG00000013406(RNF115);ENSBGRG00000020783(NFE2L1);ENSBGRG00000021162(GPS2);ENSBGRG00000023826(ARIH2)
Biological Process	GO:2001233	regulation of apoptotic signaling pathway	21	273	0.0931614	0.714184	ENSBGRG00000000117(SOD1);ENSBGRG00000002412(NCK1);ENSBGRG00000004979(HIP1R);ENSBGRG00000004994(S100A9);ENSBGRG00000005022(FAM162A);ENSBGRG00000005642(CYLD);ENSBGRG00000006709(PSME3);ENSBGRG00000010740(SLC35F6);ENSBGRG00000013214(PARK7);ENSBGRG00000013915(ATP5IF1);ENSBGRG00000016073(TFAP4);ENSBGRG00000016579(AATF);ENSBGRG00000018110(PLEKHF1);ENSBGRG00000018357(FGB);ENSBGRG00000018573(FGA);ENSBGRG0…
Biological Process	GO:0032272	negative regulation of protein polymerization	5	43	0.0932464	0.714184	ENSBGRG00000001770(TMOD4);ENSBGRG00000004979(HIP1R);ENSBGRG00000010545(MKKS);ENSBGRG00000015699(PFN2);ENSBGRG00000019310(TMSB4X)
Biological Process	GO:0006865	amino acid transport	7	69	0.0936025	0.714184	ENSBGRG00000005655(LRP2);ENSBGRG00000006627(SLC7A8);ENSBGRG00000007573(SLC25A38);ENSBGRG00000007711(SLC6A18);ENSBGRG00000012301(SLC43A2);ENSBGRG00000020783(NFE2L1);ENSBGRG00000021392(CTNS)
Biological Process	GO:0090263	positive regulation of canonical Wnt signaling pathway	7	69	0.0936025	0.714184	ENSBGRG00000001392(UBE2B);ENSBGRG00000003307(TBL1XR1);ENSBGRG00000004839(RNF220);ENSBGRG00000006454(ARNTL);ENSBGRG00000008044(PPM1A);ENSBGRG00000008504(WLS);ENSBGRG00000009986(AMER1)
Biological Process	GO:0009892	negative regulation of metabolic process	111	1745	0.0937645	0.714184	ENSBGRG00000000061(GABPA);ENSBGRG00000000117(SOD1);ENSBGRG00000000181(UBE2G2);ENSBGRG00000000669(PCBP3);ENSBGRG00000000696(CDK2);ENSBGRG00000000793(TLE5);ENSBGRG00000000867(IKZF4);ENSBGRG00000001206(ZC3H10);ENSBGRG00000001392(UBE2B);ENSBGRG00000001715(CAMLG);ENSBGRG00000002014(PITX1);ENSBGRG00000002412(NCK1);ENSBGRG00000002556(CNPY2);ENSBGRG00000002934(CBX6);ENSBGRG00000003055(CBX7);ENSBGRG000000…
Biological Process	GO:0051865	protein autoubiquitination	6	56	0.0947612	0.714184	ENSBGRG00000001392(UBE2B);ENSBGRG00000001442(KLHL24);ENSBGRG00000004839(RNF220);ENSBGRG00000005520(RNF181);ENSBGRG00000008824(RNF8);ENSBGRG00000013406(RNF115)
Biological Process	GO:0009410	response to xenobiotic stimulus	4	31	0.0949654	0.714184	ENSBGRG00000003789(NCEH1);ENSBGRG00000008703(AS3MT);ENSBGRG00000012710(GSTO1);ENSBGRG00000019883(CYP46A1)
Biological Process	GO:0046466	membrane lipid catabolic process	4	31	0.0949654	0.714184	ENSBGRG00000012399(-);ENSBGRG00000012884(SMPDL3B);ENSBGRG00000018500(GBA);ENSBGRG00000022483(MGST2)
Biological Process	GO:0031347	regulation of defense response	29	398	0.0954707	0.714184	ENSBGRG00000000117(SOD1);ENSBGRG00000003562(MEF2C);ENSBGRG00000004994(S100A9);ENSBGRG00000005642(CYLD);ENSBGRG00000008117(FNDC4);ENSBGRG00000008244(BAP1);ENSBGRG00000009380(CCL24);ENSBGRG00000009942(POLR3D);ENSBGRG00000011114(C1QBP);ENSBGRG00000011707(IL17RC);ENSBGRG00000012884(SMPDL3B);ENSBGRG00000013214(PARK7);ENSBGRG00000013465(POLR3C);ENSBGRG00000013793(F2);ENSBGRG00000015205(HPX);ENSBGRG0000…
Biological Process	GO:0044106	cellular amine metabolic process	9	97	0.0968616	0.714184	ENSBGRG00000000795(CHPT1);ENSBGRG00000008940(SMS);ENSBGRG00000012884(SMPDL3B);ENSBGRG00000013214(PARK7);ENSBGRG00000019123(FABP5);ENSBGRG00000020469(GDE1);MSTRG.10777(--);MSTRG.28465(--);MSTRG.7032(--)
Biological Process	GO:0051222	positive regulation of protein transport	19	244	0.0972336	0.714184	ENSBGRG00000002485(PANX2);ENSBGRG00000003833(ZPR1);ENSBGRG00000005118(GSDMD);ENSBGRG00000006551(CIB1);ENSBGRG00000008044(PPM1A);ENSBGRG00000008504(WLS);ENSBGRG00000009691(VTCN1);ENSBGRG00000011099(SORL1);ENSBGRG00000011707(IL17RC);ENSBGRG00000017210(ABCG1);ENSBGRG00000018357(FGB);ENSBGRG00000018573(FGA);ENSBGRG00000018677(FGG);ENSBGRG00000021608(SELENOK);ENSBGRG00000023732(CHUK);ENSBGRG0000002385…
Biological Process	GO:0019730	antimicrobial humoral response	3	20	0.100102	0.714184	ENSBGRG00000018357(FGB);ENSBGRG00000018573(FGA);MSTRG.18722(DMBT1)
Biological Process	GO:0032633	interleukin-4 production	3	20	0.100102	0.714184	ENSBGRG00000009691(VTCN1);ENSBGRG00000010059(PRKCQ);ENSBGRG00000023856(PRKCZ)
Biological Process	GO:0042168	heme metabolic process	3	20	0.100102	0.714184	ENSBGRG00000013915(ATP5IF1);ENSBGRG00000015205(HPX);ENSBGRG00000020147(BLVRB)
Biological Process	GO:0050654	chondroitin sulfate proteoglycan metabolic process	3	20	0.100102	0.714184	ENSBGRG00000006039(XYLT2);ENSBGRG00000024001(SPOCK2);ENSBGRG00000024520(CSGALNACT2)
Biological Process	GO:1900449	regulation of glutamate receptor signaling pathway	3	20	0.100102	0.714184	ENSBGRG00000001442(KLHL24);ENSBGRG00000003562(MEF2C);ENSBGRG00000021717(CACNG7)
Biological Process	GO:2000516	positive regulation of CD4-positive, alpha-beta T cell activation	3	20	0.100102	0.714184	ENSBGRG00000009590(ZBTB7B);ENSBGRG00000010059(PRKCQ);ENSBGRG00000023856(PRKCZ)
Biological Process	GO:0031647	regulation of protein stability	16	200	0.101231	0.714184	ENSBGRG00000001392(UBE2B);ENSBGRG00000001715(CAMLG);ENSBGRG00000002824(USP33);ENSBGRG00000003846(COA8);ENSBGRG00000004979(HIP1R);ENSBGRG00000006244(SUGT1);ENSBGRG00000010121(MYLIP);ENSBGRG00000012516(SWSAP1);ENSBGRG00000013214(PARK7);ENSBGRG00000014229(RPL23);ENSBGRG00000015699(PFN2);ENSBGRG00000016426(EFNA1);ENSBGRG00000016813(DERL1);ENSBGRG00000017987(USP19);ENSBGRG00000022586(TRIM39);ENSBGRG00…
Biological Process	GO:0015807	L-amino acid transport	4	32	0.103938	0.714184	ENSBGRG00000006627(SLC7A8);ENSBGRG00000007573(SLC25A38);ENSBGRG00000012301(SLC43A2);ENSBGRG00000021392(CTNS)
Biological Process	GO:0019083	viral transcription	4	32	0.103938	0.714184	ENSBGRG00000007476(TRIM8);ENSBGRG00000016073(TFAP4);ENSBGRG00000016821(TRIM62);ENSBGRG00000018993(TAF11)
Biological Process	GO:0050701	interleukin-1 secretion	4	32	0.103938	0.714184	ENSBGRG00000002485(PANX2);ENSBGRG00000005118(GSDMD);ENSBGRG00000006280(S100A13);ENSBGRG00000019844(CD36)
Biological Process	GO:0070972	protein localization to endoplasmic reticulum	4	32	0.103938	0.714184	ENSBGRG00000013394(SRP19);ENSBGRG00000020480(TRAM2);ENSBGRG00000022252(ZFAND2B);ENSBGRG00000023117(UBAC2)
Biological Process	GO:0007067	mitotic nuclear division	14	171	0.104135	0.714184	ENSBGRG00000003057(AAAS);ENSBGRG00000005646(CDC26);ENSBGRG00000006005(CEP85);ENSBGRG00000006896(TRIP13);ENSBGRG00000008827(BCCIP);ENSBGRG00000011719(NSFL1C);ENSBGRG00000013440(CHMP7);ENSBGRG00000015668(SETD2);ENSBGRG00000016373(TPX2);ENSBGRG00000018249(CCDC8);ENSBGRG00000018393(IK);ENSBGRG00000020783(NFE2L1);ENSBGRG00000022043(AKAP8L);ENSBGRG00000025048(SLF2)
Biological Process	GO:0010941	regulation of cell death	66	1002	0.104369	0.714184	ENSBGRG00000000117(SOD1);ENSBGRG00000000772(COMP);ENSBGRG00000000778(-);ENSBGRG00000000793(TLE5);ENSBGRG00000001134(RNF7);ENSBGRG00000001392(UBE2B);ENSBGRG00000001564(KRT18);ENSBGRG00000002412(NCK1);ENSBGRG00000002952(CCL21);ENSBGRG00000003115(EN1);ENSBGRG00000003562(MEF2C);ENSBGRG00000003623(NPAS2);ENSBGRG00000003817(RILPL1);ENSBGRG00000003833(ZPR1);ENSBGRG00000004979(HIP1R);ENSBGRG00000004994(S…
Biological Process	GO:0034504	protein localization to nucleus	16	201	0.10456	0.714184	ENSBGRG00000002846(GBP2);ENSBGRG00000003833(ZPR1);ENSBGRG00000006454(ARNTL);ENSBGRG00000006516(SIX2);ENSBGRG00000007114(SUPT7L);ENSBGRG00000007476(TRIM8);ENSBGRG00000008619(SIX1);ENSBGRG00000008746(ING1);ENSBGRG00000013214(PARK7);ENSBGRG00000013793(F2);ENSBGRG00000019204(TOR1A);ENSBGRG00000019310(TMSB4X);ENSBGRG00000019844(CD36);ENSBGRG00000022918(APOD);ENSBGRG00000023491(SNUPN);ENSBGRG0000002530…
Biological Process	GO:0055114	oxidation-reduction process	43	626	0.104879	0.714184	ENSBGRG00000000117(SOD1);ENSBGRG00000000809(-);ENSBGRG00000000995(-);ENSBGRG00000001402(-);ENSBGRG00000001457(CYP4B1);ENSBGRG00000001695(ADH5);ENSBGRG00000002005(-);ENSBGRG00000002735(HGD);ENSBGRG00000003312(-);ENSBGRG00000005869(FMO3);ENSBGRG00000005916(-);ENSBGRG00000006056(SLC25A17);ENSBGRG00000006129(RETSAT);ENSBGRG00000006702(GPX3);ENSBGRG00000006714(CYP2U1);ENSBGRG00000007032(IYD);ENSBGRG00…
Biological Process	GO:0050817	coagulation	10	113	0.105552	0.714184	ENSBGRG00000000772(COMP);ENSBGRG00000008567(F2RL2);ENSBGRG00000010059(PRKCQ);ENSBGRG00000013793(F2);ENSBGRG00000018034(PLAU);ENSBGRG00000018357(FGB);ENSBGRG00000018573(FGA);ENSBGRG00000018677(FGG);ENSBGRG00000019844(CD36);ENSBGRG00000026028(HPS6)
Biological Process	GO:0000394	RNA splicing, via endonucleolytic cleavage and ligation	2	10	0.106106	0.714184	ENSBGRG00000005973(CLP1);ENSBGRG00000022794(RTRAF)
Biological Process	GO:0001967	suckling behavior	2	10	0.106106	0.714184	ENSBGRG00000008434(UBE2Q1);ENSBGRG00000011317(DERL2)
Biological Process	GO:0003139	secondary heart field specification	2	10	0.106106	0.714184	ENSBGRG00000003562(MEF2C);ENSBGRG00000005655(LRP2)
Biological Process	GO:0006654	phosphatidic acid biosynthetic process	2	10	0.106106	0.714184	ENSBGRG00000004430(PLD1);ENSBGRG00000025781(PLD2)
Biological Process	GO:0010984	regulation of lipoprotein particle clearance	2	10	0.106106	0.714184	ENSBGRG00000002556(CNPY2);ENSBGRG00000010121(MYLIP)
Biological Process	GO:0014841	skeletal muscle satellite cell proliferation	2	10	0.106106	0.714184	ENSBGRG00000008619(SIX1);ENSBGRG00000020815(SIX5)
Biological Process	GO:0014857	regulation of skeletal muscle cell proliferation	2	10	0.106106	0.714184	ENSBGRG00000008619(SIX1);ENSBGRG00000020815(SIX5)
Biological Process	GO:0017014	protein nitrosylation	2	10	0.106106	0.714184	ENSBGRG00000001695(ADH5);ENSBGRG00000004994(S100A9)
Biological Process	GO:0018119	peptidyl-cysteine S-nitrosylation	2	10	0.106106	0.714184	ENSBGRG00000001695(ADH5);ENSBGRG00000004994(S100A9)
Biological Process	GO:0021561	facial nerve development	2	10	0.106106	0.714184	ENSBGRG00000004943(PLXNA4);ENSBGRG00000008619(SIX1)
Biological Process	GO:0021610	facial nerve morphogenesis	2	10	0.106106	0.714184	ENSBGRG00000004943(PLXNA4);ENSBGRG00000008619(SIX1)
Biological Process	GO:0030836	positive regulation of actin filament depolymerization	2	10	0.106106	0.714184	ENSBGRG00000004466(DSTN);ENSBGRG00000009349(CFL2)
Biological Process	GO:0039532	negative regulation of viral-induced cytoplasmic pattern recognition receptor signaling pathway	2	10	0.106106	0.714184	ENSBGRG00000011114(C1QBP);ENSBGRG00000025394(NPLOC4)
Biological Process	GO:0048268	clathrin coat assembly	2	10	0.106106	0.714184	ENSBGRG00000003148(CLTA);ENSBGRG00000004979(HIP1R)
Biological Process	GO:0050832	defense response to fungus	2	10	0.106106	0.714184	ENSBGRG00000011268(JAGN1);ENSBGRG00000011707(IL17RC)
Biological Process	GO:0051923	sulfation	2	10	0.106106	0.714184	ENSBGRG00000011492(SULT1C4);ENSBGRG00000015814(TPST2)
Biological Process	GO:0071218	cellular response to misfolded protein	2	10	0.106106	0.714184	ENSBGRG00000016813(DERL1);ENSBGRG00000019204(TOR1A)
Biological Process	GO:0071548	response to dexamethasone	2	10	0.106106	0.714184	ENSBGRG00000015935(FBXO32);ENSBGRG00000016073(TFAP4)
Biological Process	GO:0097237	cellular response to toxic substance	2	10	0.106106	0.714184	ENSBGRG00000003562(MEF2C);ENSBGRG00000014229(RPL23)
Biological Process	GO:1900016	negative regulation of cytokine production involved in inflammatory response	2	10	0.106106	0.714184	ENSBGRG00000013793(F2);ENSBGRG00000022918(APOD)
Biological Process	GO:1901524	regulation of macromitophagy	2	10	0.106106	0.714184	ENSBGRG00000013915(ATP5IF1);ENSBGRG00000018500(GBA)
Biological Process	GO:1902884	positive regulation of response to oxidative stress	2	10	0.106106	0.714184	ENSBGRG00000000117(SOD1);ENSBGRG00000013214(PARK7)
Biological Process	GO:0023056	positive regulation of signaling	69	1053	0.106409	0.714184	ENSBGRG00000000117(SOD1);ENSBGRG00000001130(CNOT9);ENSBGRG00000001392(UBE2B);ENSBGRG00000002137(LURAP1);ENSBGRG00000002365(S100B);ENSBGRG00000002412(NCK1);ENSBGRG00000002952(CCL21);ENSBGRG00000003307(TBL1XR1);ENSBGRG00000004839(RNF220);ENSBGRG00000004979(HIP1R);ENSBGRG00000004994(S100A9);ENSBGRG00000005022(FAM162A);ENSBGRG00000005642(CYLD);ENSBGRG00000005655(LRP2);ENSBGRG00000006185(S100A4);ENSBG…
Biological Process	GO:0046034	ATP metabolic process	13	157	0.10714	0.714184	ENSBGRG00000000060(-);ENSBGRG00000001402(-);ENSBGRG00000002005(-);ENSBGRG00000004237(AMPD3);ENSBGRG00000005916(-);ENSBGRG00000009891(-);ENSBGRG00000013214(PARK7);ENSBGRG00000013915(ATP5IF1);ENSBGRG00000016084(ATP5PD);ENSBGRG00000019310(TMSB4X);ENSBGRG00000020103(-);ENSBGRG00000021392(CTNS);ENSBGRG00000024870(NDUFV2)
Biological Process	GO:0051495	positive regulation of cytoskeleton organization	13	157	0.10714	0.714184	ENSBGRG00000002412(NCK1);ENSBGRG00000002952(CCL21);ENSBGRG00000004466(DSTN);ENSBGRG00000004979(HIP1R);ENSBGRG00000006902(POC1A);ENSBGRG00000009349(CFL2);ENSBGRG00000009380(CCL24);ENSBGRG00000011719(NSFL1C);ENSBGRG00000015277(WASHC1);ENSBGRG00000015699(PFN2);ENSBGRG00000018531(PAK1);ENSBGRG00000019352(ARPC5L);ENSBGRG00000024499(-)
Biological Process	GO:0051223	regulation of protein transport	30	419	0.107396	0.714184	ENSBGRG00000000181(UBE2G2);ENSBGRG00000002485(PANX2);ENSBGRG00000003833(ZPR1);ENSBGRG00000004306(-);ENSBGRG00000005118(GSDMD);ENSBGRG00000006454(ARNTL);ENSBGRG00000006551(CIB1);ENSBGRG00000008044(PPM1A);ENSBGRG00000008504(WLS);ENSBGRG00000009691(VTCN1);ENSBGRG00000011099(SORL1);ENSBGRG00000011317(DERL2);ENSBGRG00000011707(IL17RC);ENSBGRG00000013214(PARK7);ENSBGRG00000013915(ATP5IF1);ENSBGRG000000…
Biological Process	GO:0030168	platelet activation	6	58	0.107746	0.714184	ENSBGRG00000000772(COMP);ENSBGRG00000010059(PRKCQ);ENSBGRG00000013793(F2);ENSBGRG00000018357(FGB);ENSBGRG00000018573(FGA);ENSBGRG00000018677(FGG)
Biological Process	GO:0070997	neuron death	15	187	0.108067	0.714184	ENSBGRG00000000117(SOD1);ENSBGRG00000003115(EN1);ENSBGRG00000003562(MEF2C);ENSBGRG00000003817(RILPL1);ENSBGRG00000003833(ZPR1);ENSBGRG00000005022(FAM162A);ENSBGRG00000006191(PSMC1);ENSBGRG00000006660(BTBD10);ENSBGRG00000008619(SIX1);ENSBGRG00000011099(SORL1);ENSBGRG00000013214(PARK7);ENSBGRG00000013575(PM20D1);ENSBGRG00000014267(DNAJC5);ENSBGRG00000018500(GBA);ENSBGRG00000026337(EPHA7)
Biological Process	GO:0019080	viral gene expression	5	45	0.1082	0.714184	ENSBGRG00000001799(EIF3L);ENSBGRG00000007476(TRIM8);ENSBGRG00000016073(TFAP4);ENSBGRG00000016821(TRIM62);ENSBGRG00000018993(TAF11)
Biological Process	GO:0000733	DNA strand renaturation	1	2	0.109768	0.714184	ENSBGRG00000003337(RECQL)
Biological Process	GO:0000738	DNA catabolic process, exonucleolytic	1	2	0.109768	0.714184	ENSBGRG00000003644(REXO4)
Biological Process	GO:0000961	negative regulation of mitochondrial RNA catabolic process	1	2	0.109768	0.714184	ENSBGRG00000014098(SLIRP)
Biological Process	GO:0002191	cap-dependent translational initiation	1	2	0.109768	0.714184	ENSBGRG00000002412(NCK1)
Biological Process	GO:0002276	basophil activation involved in immune response	1	2	0.109768	0.714184	ENSBGRG00000025047(KARS1)
Biological Process	GO:0002933	lipid hydroxylation	1	2	0.109768	0.714184	ENSBGRG00000017832(CYP2E1)
Biological Process	GO:0006011	UDP-glucose metabolic process	1	2	0.109768	0.714184	ENSBGRG00000010367(UGP2)
Biological Process	GO:0006226	dUMP biosynthetic process	1	2	0.109768	0.714184	ENSBGRG00000016185(-)
Biological Process	GO:0006478	peptidyl-tyrosine sulfation	1	2	0.109768	0.714184	ENSBGRG00000015814(TPST2)
Biological Process	GO:0006558	L-phenylalanine metabolic process	1	2	0.109768	0.714184	ENSBGRG00000002735(HGD)
Biological Process	GO:0006559	L-phenylalanine catabolic process	1	2	0.109768	0.714184	ENSBGRG00000002735(HGD)
Biological Process	GO:0006597	spermine biosynthetic process	1	2	0.109768	0.714184	ENSBGRG00000008940(SMS)
Biological Process	GO:0006663	platelet activating factor biosynthetic process	1	2	0.109768	0.714184	ENSBGRG00000000795(CHPT1)
Biological Process	GO:0006863	purine nucleobase transport	1	2	0.109768	0.714184	MSTRG.21507(Slc29a2)
Biological Process	GO:0007113	endomitotic cell cycle	1	2	0.109768	0.714184	ENSBGRG00000006551(CIB1)
Biological Process	GO:0007521	muscle cell fate determination	1	2	0.109768	0.714184	ENSBGRG00000003562(MEF2C)
Biological Process	GO:0007538	primary sex determination	1	2	0.109768	0.714184	ENSBGRG00000017036(MAP3K4)
Biological Process	GO:0007542	primary sex determination, germ-line	1	2	0.109768	0.714184	ENSBGRG00000017036(MAP3K4)
Biological Process	GO:0009441	glycolate metabolic process	1	2	0.109768	0.714184	ENSBGRG00000013214(PARK7)
Biological Process	GO:0009826	unidimensional cell growth	1	2	0.109768	0.714184	ENSBGRG00000012804(BIN3)
Biological Process	GO:0010796	regulation of multivesicular body size	1	2	0.109768	0.714184	ENSBGRG00000022296(SNF8)
Biological Process	GO:0015851	nucleobase transport	1	2	0.109768	0.714184	MSTRG.21507(Slc29a2)
Biological Process	GO:0015855	pyrimidine nucleobase transport	1	2	0.109768	0.714184	MSTRG.21507(Slc29a2)
Biological Process	GO:0015860	purine nucleoside transmembrane transport	1	2	0.109768	0.714184	ENSBGRG00000001293(SLC25A42)
Biological Process	GO:0015866	ADP transport	1	2	0.109768	0.714184	ENSBGRG00000001293(SLC25A42)
Biological Process	GO:0015959	diadenosine polyphosphate metabolic process	1	2	0.109768	0.714184	ENSBGRG00000025047(KARS1)
Biological Process	GO:0015960	diadenosine polyphosphate biosynthetic process	1	2	0.109768	0.714184	ENSBGRG00000025047(KARS1)
Biological Process	GO:0015965	diadenosine tetraphosphate metabolic process	1	2	0.109768	0.714184	ENSBGRG00000025047(KARS1)
Biological Process	GO:0015966	diadenosine tetraphosphate biosynthetic process	1	2	0.109768	0.714184	ENSBGRG00000025047(KARS1)
Biological Process	GO:0016098	monoterpenoid metabolic process	1	2	0.109768	0.714184	ENSBGRG00000017832(CYP2E1)
Biological Process	GO:0018117	protein adenylylation	1	2	0.109768	0.714184	ENSBGRG00000011172(FICD)
Biological Process	GO:0018175	protein nucleotidylation	1	2	0.109768	0.714184	ENSBGRG00000011172(FICD)
Biological Process	GO:0018307	enzyme active site formation	1	2	0.109768	0.714184	ENSBGRG00000013214(PARK7)
Biological Process	GO:0018872	arsonoacetate metabolic process	1	2	0.109768	0.714184	ENSBGRG00000008703(AS3MT)
Biological Process	GO:0018992	germ-line sex determination	1	2	0.109768	0.714184	ENSBGRG00000017036(MAP3K4)
Biological Process	GO:0019100	male germ-line sex determination	1	2	0.109768	0.714184	ENSBGRG00000017036(MAP3K4)
Biological Process	GO:0019418	sulfide oxidation	1	2	0.109768	0.714184	ENSBGRG00000000809(-)
Biological Process	GO:0021784	postganglionic parasympathetic fiber development	1	2	0.109768	0.714184	ENSBGRG00000004943(PLXNA4)
Biological Process	GO:0030910	olfactory placode formation	1	2	0.109768	0.714184	ENSBGRG00000008619(SIX1)
Biological Process	GO:0032929	negative regulation of superoxide anion generation	1	2	0.109768	0.714184	ENSBGRG00000016579(AATF)
Biological Process	GO:0033864	positive regulation of NAD(P)H oxidase activity	1	2	0.109768	0.714184	ENSBGRG00000013214(PARK7)
Biological Process	GO:0035609	C-terminal protein deglutamylation	1	2	0.109768	0.714184	ENSBGRG00000004819(AGTPBP1)
Biological Process	GO:0035610	protein side chain deglutamylation	1	2	0.109768	0.714184	ENSBGRG00000004819(AGTPBP1)
Biological Process	GO:0035634	response to stilbenoid	1	2	0.109768	0.714184	ENSBGRG00000019844(CD36)
Biological Process	GO:0035983	response to trichostatin A	1	2	0.109768	0.714184	ENSBGRG00000003562(MEF2C)
Biological Process	GO:0035984	cellular response to trichostatin A	1	2	0.109768	0.714184	ENSBGRG00000003562(MEF2C)
Biological Process	GO:0036090	cleavage furrow ingression	1	2	0.109768	0.714184	ENSBGRG00000003083(ARF1)
Biological Process	GO:0036482	neuron intrinsic apoptotic signaling pathway in response to hydrogen peroxide	1	2	0.109768	0.714184	ENSBGRG00000013214(PARK7)
Biological Process	GO:0040030	regulation of molecular function, epigenetic	1	2	0.109768	0.714184	ENSBGRG00000026349(CTCF)
Biological Process	GO:0042357	thiamine diphosphate metabolic process	1	2	0.109768	0.714184	ENSBGRG00000010786(THTPA)
Biological Process	GO:0042489	negative regulation of odontogenesis of dentin-containing tooth	1	2	0.109768	0.714184	ENSBGRG00000019748(TNFRSF11B)
Biological Process	GO:0042883	cysteine transport	1	2	0.109768	0.714184	ENSBGRG00000020783(NFE2L1)
Biological Process	GO:0043311	positive regulation of eosinophil degranulation	1	2	0.109768	0.714184	ENSBGRG00000024202(STX4)
Biological Process	GO:0043377	negative regulation of CD8-positive, alpha-beta T cell differentiation	1	2	0.109768	0.714184	ENSBGRG00000009590(ZBTB7B)
Biological Process	GO:0043605	cellular amide catabolic process	1	2	0.109768	0.714184	ENSBGRG00000013575(PM20D1)
Biological Process	GO:0044467	glial cell-derived neurotrophic factor secretion	1	2	0.109768	0.714184	ENSBGRG00000011099(SORL1)
Biological Process	GO:0045575	basophil activation	1	2	0.109768	0.714184	ENSBGRG00000025047(KARS1)
Biological Process	GO:0045716	positive regulation of low-density lipoprotein particle receptor biosynthetic process	1	2	0.109768	0.714184	ENSBGRG00000002556(CNPY2)
Biological Process	GO:0045728	respiratory burst after phagocytosis	1	2	0.109768	0.714184	ENSBGRG00000021608(SELENOK)
Biological Process	GO:0045915	positive regulation of catecholamine metabolic process	1	2	0.109768	0.714184	ENSBGRG00000013214(PARK7)
Biological Process	GO:0045964	positive regulation of dopamine metabolic process	1	2	0.109768	0.714184	ENSBGRG00000013214(PARK7)
Biological Process	GO:0046069	cGMP catabolic process	1	2	0.109768	0.714184	ENSBGRG00000019109(PDE9A)
Biological Process	GO:0046080	dUTP metabolic process	1	2	0.109768	0.714184	ENSBGRG00000016185(-)
Biological Process	GO:0046081	dUTP catabolic process	1	2	0.109768	0.714184	ENSBGRG00000016185(-)
Biological Process	GO:0046294	formaldehyde catabolic process	1	2	0.109768	0.714184	ENSBGRG00000001695(ADH5)
Biological Process	GO:0046340	diacylglycerol catabolic process	1	2	0.109768	0.714184	ENSBGRG00000018426(LIPE)
Biological Process	GO:0048073	regulation of eye pigmentation	1	2	0.109768	0.714184	ENSBGRG00000014284(SPNS2)
Biological Process	GO:0050651	dermatan sulfate proteoglycan biosynthetic process	1	2	0.109768	0.714184	ENSBGRG00000024520(CSGALNACT2)
Biological Process	GO:0051182	coenzyme transport	1	2	0.109768	0.714184	ENSBGRG00000001293(SLC25A42)
Biological Process	GO:0051673	membrane disruption in other organism	1	2	0.109768	0.714184	ENSBGRG00000005118(GSDMD)
Biological Process	GO:0055005	ventricular cardiac myofibril assembly	1	2	0.109768	0.714184	ENSBGRG00000005494(MEF2A)
Biological Process	GO:0060137	maternal process involved in parturition	1	2	0.109768	0.714184	ENSBGRG00000006454(ARNTL)
Biological Process	GO:0060434	bronchus morphogenesis	1	2	0.109768	0.714184	ENSBGRG00000013643(TULP3)
Biological Process	GO:0061015	snRNA import into nucleus	1	2	0.109768	0.714184	ENSBGRG00000023491(SNUPN)
Biological Process	GO:0061357	positive regulation of Wnt protein secretion	1	2	0.109768	0.714184	ENSBGRG00000008504(WLS)
Biological Process	GO:0061709	reticulophagy	1	2	0.109768	0.714184	ENSBGRG00000025794(TEX264)
Biological Process	GO:0070221	sulfide oxidation, using sulfide:quinone oxidoreductase	1	2	0.109768	0.714184	ENSBGRG00000000809(-)
Biological Process	GO:0070488	neutrophil aggregation	1	2	0.109768	0.714184	ENSBGRG00000004994(S100A9)
Biological Process	GO:0071698	olfactory placode development	1	2	0.109768	0.714184	ENSBGRG00000008619(SIX1)
Biological Process	GO:0071699	olfactory placode morphogenesis	1	2	0.109768	0.714184	ENSBGRG00000008619(SIX1)
Biological Process	GO:0072564	blood microparticle formation	1	2	0.109768	0.714184	ENSBGRG00000019844(CD36)
Biological Process	GO:0072615	interleukin-17 secretion	1	2	0.109768	0.714184	ENSBGRG00000009590(ZBTB7B)
Biological Process	GO:0090086	negative regulation of protein deubiquitination	1	2	0.109768	0.714184	ENSBGRG00000013214(PARK7)
Biological Process	GO:0097151	positive regulation of inhibitory postsynaptic potential	1	2	0.109768	0.714184	ENSBGRG00000023743(IGSF9B)
Biological Process	GO:0097343	ripoptosome assembly	1	2	0.109768	0.714184	ENSBGRG00000005642(CYLD)
Biological Process	GO:0097676	histone H3-K36 dimethylation	1	2	0.109768	0.714184	ENSBGRG00000015668(SETD2)
Biological Process	GO:0098828	modulation of inhibitory postsynaptic potential	1	2	0.109768	0.714184	ENSBGRG00000023743(IGSF9B)
Biological Process	GO:1900157	regulation of bone mineralization involved in bone maturation	1	2	0.109768	0.714184	ENSBGRG00000013070(RFLNA)
Biological Process	GO:1900158	negative regulation of bone mineralization involved in bone maturation	1	2	0.109768	0.714184	ENSBGRG00000013070(RFLNA)
Biological Process	GO:1900166	regulation of glial cell-derived neurotrophic factor secretion	1	2	0.109768	0.714184	ENSBGRG00000011099(SORL1)
Biological Process	GO:1900168	positive regulation of glial cell-derived neurotrophic factor secretion	1	2	0.109768	0.714184	ENSBGRG00000011099(SORL1)
Biological Process	GO:1900244	positive regulation of synaptic vesicle endocytosis	1	2	0.109768	0.714184	ENSBGRG00000019204(TOR1A)
Biological Process	GO:1900736	regulation of phospholipase C-activating G-protein coupled receptor signaling pathway	1	2	0.109768	0.714184	ENSBGRG00000013793(F2)
Biological Process	GO:1900738	positive regulation of phospholipase C-activating G-protein coupled receptor signaling pathway	1	2	0.109768	0.714184	ENSBGRG00000013793(F2)
Biological Process	GO:1901026	ripoptosome assembly involved in necroptotic process	1	2	0.109768	0.714184	ENSBGRG00000005642(CYLD)
Biological Process	GO:1901671	positive regulation of superoxide dismutase activity	1	2	0.109768	0.714184	ENSBGRG00000013214(PARK7)
Biological Process	GO:1902221	erythrose 4-phosphate/phosphoenolpyruvate family amino acid metabolic process	1	2	0.109768	0.714184	ENSBGRG00000002735(HGD)
Biological Process	GO:1902222	erythrose 4-phosphate/phosphoenolpyruvate family amino acid catabolic process	1	2	0.109768	0.714184	ENSBGRG00000002735(HGD)
Biological Process	GO:1902260	negative regulation of delayed rectifier potassium channel activity	1	2	0.109768	0.714184	ENSBGRG00000017474(KCNRG)
Biological Process	GO:1902568	positive regulation of eosinophil activation	1	2	0.109768	0.714184	ENSBGRG00000024202(STX4)
Biological Process	GO:1902948	negative regulation of tau-protein kinase activity	1	2	0.109768	0.714184	ENSBGRG00000011099(SORL1)
Biological Process	GO:1902954	regulation of early endosome to recycling endosome transport	1	2	0.109768	0.714184	ENSBGRG00000011099(SORL1)
Biological Process	GO:1902958	positive regulation of mitochondrial electron transport, NADH to ubiquinone	1	2	0.109768	0.714184	ENSBGRG00000013214(PARK7)
Biological Process	GO:1902960	negative regulation of aspartic-type endopeptidase activity involved in amyloid precursor protein catabolic process	1	2	0.109768	0.714184	ENSBGRG00000011099(SORL1)
Biological Process	GO:1902962	regulation of metalloendopeptidase activity involved in amyloid precursor protein catabolic process	1	2	0.109768	0.714184	ENSBGRG00000011099(SORL1)
Biological Process	GO:1902963	negative regulation of metalloendopeptidase activity involved in amyloid precursor protein catabolic process	1	2	0.109768	0.714184	ENSBGRG00000011099(SORL1)
Biological Process	GO:1903031	regulation of microtubule plus-end binding	1	2	0.109768	0.714184	ENSBGRG00000012781(MAPRE3)
Biological Process	GO:1903033	positive regulation of microtubule plus-end binding	1	2	0.109768	0.714184	ENSBGRG00000012781(MAPRE3)
Biological Process	GO:1903093	regulation of protein K48-linked deubiquitination	1	2	0.109768	0.714184	ENSBGRG00000013214(PARK7)
Biological Process	GO:1903333	negative regulation of protein folding	1	2	0.109768	0.714184	ENSBGRG00000026849(PDCL3)
Biological Process	GO:1903365	regulation of fear response	1	2	0.109768	0.714184	ENSBGRG00000003562(MEF2C)
Biological Process	GO:1903383	regulation of hydrogen peroxide-induced neuron intrinsic apoptotic signaling pathway	1	2	0.109768	0.714184	ENSBGRG00000013214(PARK7)
Biological Process	GO:1903384	negative regulation of hydrogen peroxide-induced neuron intrinsic apoptotic signaling pathway	1	2	0.109768	0.714184	ENSBGRG00000013214(PARK7)
Biological Process	GO:1903645	negative regulation of chaperone-mediated protein folding	1	2	0.109768	0.714184	ENSBGRG00000026849(PDCL3)
Biological Process	GO:1903677	regulation of cap-independent translational initiation	1	2	0.109768	0.714184	ENSBGRG00000002412(NCK1)
Biological Process	GO:1903679	positive regulation of cap-independent translational initiation	1	2	0.109768	0.714184	ENSBGRG00000002412(NCK1)
Biological Process	GO:1903750	regulation of intrinsic apoptotic signaling pathway in response to hydrogen peroxide	1	2	0.109768	0.714184	ENSBGRG00000013214(PARK7)
Biological Process	GO:1903751	negative regulation of intrinsic apoptotic signaling pathway in response to hydrogen peroxide	1	2	0.109768	0.714184	ENSBGRG00000013214(PARK7)
Biological Process	GO:1903772	regulation of viral budding via host ESCRT complex	1	2	0.109768	0.714184	ENSBGRG00000022296(SNF8)
Biological Process	GO:1903898	negative regulation of PERK-mediated unfolded protein response	1	2	0.109768	0.714184	ENSBGRG00000002412(NCK1)
Biological Process	GO:1904106	protein localization to microvillus	1	2	0.109768	0.714184	ENSBGRG00000025807(ANKS4B)
Biological Process	GO:1904688	regulation of cytoplasmic translational initiation	1	2	0.109768	0.714184	ENSBGRG00000002412(NCK1)
Biological Process	GO:1904690	positive regulation of cytoplasmic translational initiation	1	2	0.109768	0.714184	ENSBGRG00000002412(NCK1)
Biological Process	GO:1904734	positive regulation of electron carrier activity	1	2	0.109768	0.714184	ENSBGRG00000003846(COA8)
Biological Process	GO:1904833	positive regulation of removal of superoxide radicals	1	2	0.109768	0.714184	ENSBGRG00000013214(PARK7)
Biological Process	GO:1904960	positive regulation of cytochrome-c oxidase activity	1	2	0.109768	0.714184	ENSBGRG00000003846(COA8)
Biological Process	GO:2000098	negative regulation of smooth muscle cell-matrix adhesion	1	2	0.109768	0.714184	ENSBGRG00000022918(APOD)
Biological Process	GO:2000111	positive regulation of macrophage apoptotic process	1	2	0.109768	0.714184	ENSBGRG00000003562(MEF2C)
Biological Process	GO:2000158	positive regulation of ubiquitin-specific protease activity	1	2	0.109768	0.714184	ENSBGRG00000015484(TANK)
Biological Process	GO:2000210	positive regulation of anoikis	1	2	0.109768	0.714184	ENSBGRG00000000793(TLE5)
Biological Process	GO:2000332	regulation of blood microparticle formation	1	2	0.109768	0.714184	ENSBGRG00000019844(CD36)
Biological Process	GO:2000334	positive regulation of blood microparticle formation	1	2	0.109768	0.714184	ENSBGRG00000019844(CD36)
Biological Process	GO:2000418	positive regulation of eosinophil migration	1	2	0.109768	0.714184	ENSBGRG00000009380(CCL24)
Biological Process	GO:2000638	regulation of SREBP signaling pathway	1	2	0.109768	0.714184	ENSBGRG00000009590(ZBTB7B)
Biological Process	GO:2000729	positive regulation of mesenchymal cell proliferation involved in ureter development	1	2	0.109768	0.714184	ENSBGRG00000008619(SIX1)
Biological Process	GO:2000822	regulation of behavioral fear response	1	2	0.109768	0.714184	ENSBGRG00000003562(MEF2C)
Biological Process	GO:1902003	regulation of beta-amyloid formation	3	21	0.112118	0.727637	ENSBGRG00000011099(SORL1);ENSBGRG00000016426(EFNA1);ENSBGRG00000017210(ABCG1)
Biological Process	GO:1902186	regulation of viral release from host cell	3	21	0.112118	0.727637	ENSBGRG00000007476(TRIM8);ENSBGRG00000016821(TRIM62);ENSBGRG00000020640(TRIM26)
Biological Process	GO:0033628	regulation of cell adhesion mediated by integrin	4	33	0.113282	0.729695	ENSBGRG00000002952(CCL21);ENSBGRG00000006551(CIB1);ENSBGRG00000016426(EFNA1);ENSBGRG00000018034(PLAU)
Biological Process	GO:0034314	Arp2/3 complex-mediated actin nucleation	4	33	0.113282	0.729695	ENSBGRG00000004979(HIP1R);ENSBGRG00000015277(WASHC1);ENSBGRG00000019352(ARPC5L);ENSBGRG00000024499(-)
Biological Process	GO:0042987	amyloid precursor protein catabolic process	4	33	0.113282	0.729695	ENSBGRG00000005715(PSEN2);ENSBGRG00000011099(SORL1);ENSBGRG00000016426(EFNA1);ENSBGRG00000017210(ABCG1)
Biological Process	GO:0051352	negative regulation of ligase activity	4	33	0.113282	0.729695	ENSBGRG00000006896(TRIP13);ENSBGRG00000013214(PARK7);ENSBGRG00000014229(RPL23);ENSBGRG00000018393(IK)
Biological Process	GO:0051444	negative regulation of ubiquitin-protein transferase activity	4	33	0.113282	0.729695	ENSBGRG00000006896(TRIP13);ENSBGRG00000013214(PARK7);ENSBGRG00000014229(RPL23);ENSBGRG00000018393(IK)
Biological Process	GO:2000351	regulation of endothelial cell apoptotic process	4	33	0.113282	0.729695	ENSBGRG00000018357(FGB);ENSBGRG00000018573(FGA);ENSBGRG00000018677(FGG);ENSBGRG00000025096(ANGPTL4)
Biological Process	GO:0044710	single-organism metabolic process	203	3337	0.113598	0.73082	ENSBGRG00000000060(-);ENSBGRG00000000117(SOD1);ENSBGRG00000000125(SYNJ1);ENSBGRG00000000181(UBE2G2);ENSBGRG00000000215(PLCL2);ENSBGRG00000000253(OMA1);ENSBGRG00000000275(-);ENSBGRG00000000696(CDK2);ENSBGRG00000000795(CHPT1);ENSBGRG00000000809(-);ENSBGRG00000000960(MTERF4);ENSBGRG00000000995(-);ENSBGRG00000001206(ZC3H10);ENSBGRG00000001392(UBE2B);ENSBGRG00000001402(-);ENSBGRG00000001457(CYP4B1);EN…
Biological Process	GO:0043254	regulation of protein complex assembly	22	296	0.114264	0.734187	ENSBGRG00000001770(TMOD4);ENSBGRG00000002412(NCK1);ENSBGRG00000002952(CCL21);ENSBGRG00000004979(HIP1R);ENSBGRG00000008044(PPM1A);ENSBGRG00000008888(CDH17);ENSBGRG00000009380(CCL24);ENSBGRG00000010545(MKKS);ENSBGRG00000011099(SORL1);ENSBGRG00000012781(MAPRE3);ENSBGRG00000013214(PARK7);ENSBGRG00000015277(WASHC1);ENSBGRG00000015699(PFN2);ENSBGRG00000018500(GBA);ENSBGRG00000018531(PAK1);ENSBGRG000000…
Biological Process	GO:0006950	response to stress	137	2205	0.11482	0.736844	ENSBGRG00000000117(SOD1);ENSBGRG00000000181(UBE2G2);ENSBGRG00000000275(-);ENSBGRG00000000772(COMP);ENSBGRG00000001022(TTC4);ENSBGRG00000001134(RNF7);ENSBGRG00000001392(UBE2B);ENSBGRG00000001695(ADH5);ENSBGRG00000002412(NCK1);ENSBGRG00000002422(MLC1);ENSBGRG00000002485(PANX2);ENSBGRG00000002753(FDFT1);ENSBGRG00000002824(USP33);ENSBGRG00000002846(GBP2);ENSBGRG00000002952(CCL21);ENSBGRG00000003360(T…
Biological Process	GO:1902533	positive regulation of intracellular signal transduction	42	615	0.115028	0.737266	ENSBGRG00000000117(SOD1);ENSBGRG00000002137(LURAP1);ENSBGRG00000002365(S100B);ENSBGRG00000002412(NCK1);ENSBGRG00000002952(CCL21);ENSBGRG00000004994(S100A9);ENSBGRG00000005655(LRP2);ENSBGRG00000006185(S100A4);ENSBGRG00000006280(S100A13);ENSBGRG00000006551(CIB1);ENSBGRG00000007029(MIOS);ENSBGRG00000007476(TRIM8);ENSBGRG00000011114(C1QBP);ENSBGRG00000011866(DDRGK1);ENSBGRG00000012710(GSTO1);ENSBGRG0…
Biological Process	GO:0072527	pyrimidine-containing compound metabolic process	5	46	0.116089	0.741306	ENSBGRG00000004265(CPS1);ENSBGRG00000007650(DCTD);ENSBGRG00000010786(THTPA);ENSBGRG00000016185(-);ENSBGRG00000019174(CDADC1)
Biological Process	GO:1904035	regulation of epithelial cell apoptotic process	5	46	0.116089	0.741306	ENSBGRG00000012119(CAST);ENSBGRG00000018357(FGB);ENSBGRG00000018573(FGA);ENSBGRG00000018677(FGG);ENSBGRG00000025096(ANGPTL4)
Biological Process	GO:2000379	positive regulation of reactive oxygen species metabolic process	5	46	0.116089	0.741306	ENSBGRG00000000117(SOD1);ENSBGRG00000013214(PARK7);ENSBGRG00000013793(F2);ENSBGRG00000019844(CD36);ENSBGRG00000023966(ZNF205)
Biological Process	GO:0032984	macromolecular complex disassembly	10	116	0.119861	0.756713	ENSBGRG00000001770(TMOD4);ENSBGRG00000004466(DSTN);ENSBGRG00000005098(MTIF3);ENSBGRG00000006551(CIB1);ENSBGRG00000009349(CFL2);ENSBGRG00000014229(RPL23);ENSBGRG00000015894(MRPL58);ENSBGRG00000016373(TPX2);ENSBGRG00000018500(GBA);MSTRG.21503(MRPL11)
Biological Process	GO:0022613	ribonucleoprotein complex biogenesis	17	221	0.121234	0.756713	ENSBGRG00000000257(FAM207A);ENSBGRG00000000807(DDX47);ENSBGRG00000000960(MTERF4);ENSBGRG00000003644(REXO4);ENSBGRG00000004243(MRTO4);ENSBGRG00000005973(CLP1);ENSBGRG00000007171(-);ENSBGRG00000008051(FASTKD2);ENSBGRG00000011114(C1QBP);ENSBGRG00000014160(-);ENSBGRG00000015906(SDAD1);ENSBGRG00000015913(-);ENSBGRG00000016579(AATF);ENSBGRG00000020027(-);ENSBGRG00000025968(RPL7A);MSTRG.25304(EIF3D);MST…
Biological Process	GO:0061005	cell differentiation involved in kidney development	4	34	0.122981	0.756713	ENSBGRG00000003562(MEF2C);ENSBGRG00000006516(SIX2);ENSBGRG00000009986(AMER1);ENSBGRG00000017216(ACTA2)
Biological Process	GO:0043401	steroid hormone mediated signaling pathway	8	88	0.12341	0.756713	ENSBGRG00000001130(CNOT9);ENSBGRG00000006454(ARNTL);ENSBGRG00000011866(DDRGK1);ENSBGRG00000013214(PARK7);ENSBGRG00000018531(PAK1);ENSBGRG00000023603(CLOCK);ENSBGRG00000024361(BUD31);ENSBGRG00000026080(PAGR1)
Biological Process	GO:0033209	tumor necrosis factor-mediated signaling pathway	5	47	0.124243	0.756713	ENSBGRG00000001564(KRT18);ENSBGRG00000005642(CYLD);ENSBGRG00000019310(TMSB4X);ENSBGRG00000021162(GPS2);ENSBGRG00000025047(KARS1)
Biological Process	GO:0046596	regulation of viral entry into host cell	3	22	0.12465	0.756713	ENSBGRG00000007476(TRIM8);ENSBGRG00000016821(TRIM62);ENSBGRG00000020640(TRIM26)
Biological Process	GO:0002407	dendritic cell chemotaxis	2	11	0.125007	0.756713	ENSBGRG00000002952(CCL21);ENSBGRG00000011114(C1QBP)
Biological Process	GO:0006122	mitochondrial electron transport, ubiquinol to cytochrome c	2	11	0.125007	0.756713	ENSBGRG00000002005(-);ENSBGRG00000005916(-)
Biological Process	GO:0006656	phosphatidylcholine biosynthetic process	2	11	0.125007	0.756713	ENSBGRG00000000795(CHPT1);ENSBGRG00000019123(FABP5)
Biological Process	GO:0014856	skeletal muscle cell proliferation	2	11	0.125007	0.756713	ENSBGRG00000008619(SIX1);ENSBGRG00000020815(SIX5)
Biological Process	GO:0018904	ether metabolic process	2	11	0.125007	0.756713	ENSBGRG00000002894(-);ENSBGRG00000021673(EPHX3)
Biological Process	GO:0021702	cerebellar Purkinje cell differentiation	2	11	0.125007	0.756713	ENSBGRG00000004819(AGTPBP1);ENSBGRG00000013993(TTLL1)
Biological Process	GO:0031958	corticosteroid receptor signaling pathway	2	11	0.125007	0.756713	ENSBGRG00000006454(ARNTL);ENSBGRG00000023603(CLOCK)
Biological Process	GO:0032928	regulation of superoxide anion generation	2	11	0.125007	0.756713	ENSBGRG00000000117(SOD1);ENSBGRG00000016579(AATF)
Biological Process	GO:0034587	piRNA metabolic process	2	11	0.125007	0.756713	ENSBGRG00000000419(HENMT1);ENSBGRG00000010618(FKBP6)
Biological Process	GO:0035358	regulation of peroxisome proliferator activated receptor signaling pathway	2	11	0.125007	0.756713	ENSBGRG00000019123(FABP5);ENSBGRG00000021162(GPS2)
Biological Process	GO:0035458	cellular response to interferon-beta	2	11	0.125007	0.756713	ENSBGRG00000000181(UBE2G2);ENSBGRG00000005366(CDC34)
Biological Process	GO:0035970	peptidyl-threonine dephosphorylation	2	11	0.125007	0.756713	ENSBGRG00000008044(PPM1A);ENSBGRG00000009087(PPM1G)
Biological Process	GO:0042559	pteridine-containing compound biosynthetic process	2	11	0.125007	0.756713	ENSBGRG00000013480(SPR);ENSBGRG00000022799(PCBD1)
Biological Process	GO:0042921	glucocorticoid receptor signaling pathway	2	11	0.125007	0.756713	ENSBGRG00000006454(ARNTL);ENSBGRG00000023603(CLOCK)
Biological Process	GO:0043923	positive regulation by host of viral transcription	2	11	0.125007	0.756713	ENSBGRG00000016073(TFAP4);ENSBGRG00000018993(TAF11)
Biological Process	GO:0046185	aldehyde catabolic process	2	11	0.125007	0.756713	ENSBGRG00000001695(ADH5);ENSBGRG00000013214(PARK7)
Biological Process	GO:0046473	phosphatidic acid metabolic process	2	11	0.125007	0.756713	ENSBGRG00000004430(PLD1);ENSBGRG00000025781(PLD2)
Biological Process	GO:0046479	glycosphingolipid catabolic process	2	11	0.125007	0.756713	ENSBGRG00000012399(-);ENSBGRG00000018500(GBA)
Biological Process	GO:0046688	response to copper ion	2	11	0.125007	0.756713	ENSBGRG00000013214(PARK7);ENSBGRG00000020783(NFE2L1)
Biological Process	GO:0050746	regulation of lipoprotein metabolic process	2	11	0.125007	0.756713	ENSBGRG00000018500(GBA);ENSBGRG00000022918(APOD)
Biological Process	GO:0051788	response to misfolded protein	2	11	0.125007	0.756713	ENSBGRG00000016813(DERL1);ENSBGRG00000019204(TOR1A)
Biological Process	GO:1902369	negative regulation of RNA catabolic process	2	11	0.125007	0.756713	ENSBGRG00000006341(NRDE2);ENSBGRG00000014098(SLIRP)
Biological Process	GO:1990126	retrograde transport, endosome to plasma membrane	2	11	0.125007	0.756713	ENSBGRG00000015277(WASHC1);ENSBGRG00000025355(ENTR1)
Biological Process	GO:2000311	regulation of alpha-amino-3-hydroxy-5-methyl-4-isoxazole propionate selective glutamate receptor activity	2	11	0.125007	0.756713	ENSBGRG00000003562(MEF2C);ENSBGRG00000021717(CACNG7)
Biological Process	GO:2001267	regulation of cysteine-type endopeptidase activity involved in apoptotic signaling pathway	2	11	0.125007	0.756713	ENSBGRG00000013214(PARK7);ENSBGRG00000016073(TFAP4)
Biological Process	GO:0000398	mRNA splicing, via spliceosome	15	192	0.126823	0.756713	ENSBGRG00000008312(-);ENSBGRG00000008375(-);ENSBGRG00000008433(PHF5A);ENSBGRG00000011114(C1QBP);ENSBGRG00000011403(CWC15);ENSBGRG00000015913(-);ENSBGRG00000018393(IK);ENSBGRG00000019432(-);ENSBGRG00000019527(RNF113A);ENSBGRG00000020027(-);ENSBGRG00000020541(-);ENSBGRG00000020925(DHX38);ENSBGRG00000021297(ZMAT2);ENSBGRG00000021918(PRDX6);ENSBGRG00000024361(BUD31)
Biological Process	GO:0006470	protein dephosphorylation	18	238	0.126995	0.756713	ENSBGRG00000001494(PPP1R7);ENSBGRG00000002021(DUSP12);ENSBGRG00000002412(NCK1);ENSBGRG00000003562(MEF2C);ENSBGRG00000003789(NCEH1);ENSBGRG00000005560(-);ENSBGRG00000006507(PPP1R26);ENSBGRG00000008044(PPM1A);ENSBGRG00000009087(PPM1G);ENSBGRG00000009443(RIMBP2);ENSBGRG00000010487(PTP4A2);ENSBGRG00000018249(CCDC8);ENSBGRG00000018500(GBA);ENSBGRG00000019199(SSH2);ENSBGRG00000020263(PPP1R11);ENSBGRG00…
Biological Process	GO:0065003	macromolecular complex assembly	66	1017	0.128409	0.756713	ENSBGRG00000000867(IKZF4);ENSBGRG00000000960(MTERF4);ENSBGRG00000001634(EIF4B);ENSBGRG00000001770(TMOD4);ENSBGRG00000002412(NCK1);ENSBGRG00000002952(CCL21);ENSBGRG00000003057(AAAS);ENSBGRG00000003148(CLTA);ENSBGRG00000003846(COA8);ENSBGRG00000004243(MRTO4);ENSBGRG00000004697(-);ENSBGRG00000004979(HIP1R);ENSBGRG00000005118(GSDMD);ENSBGRG00000005642(CYLD);ENSBGRG00000005973(CLP1);ENSBGRG00000007157…
Biological Process	GO:0042384	cilium assembly	8	89	0.129328	0.756713	ENSBGRG00000000674(ATG3);ENSBGRG00000001392(UBE2B);ENSBGRG00000005642(CYLD);ENSBGRG00000007025(-);ENSBGRG00000013993(TTLL1);ENSBGRG00000016330(ARHGAP35);ENSBGRG00000016699(-);ENSBGRG00000025355(ENTR1)
Biological Process	GO:0006575	cellular modified amino acid metabolic process	10	118	0.129967	0.756713	ENSBGRG00000000117(SOD1);ENSBGRG00000002860(PADI1);ENSBGRG00000004265(CPS1);ENSBGRG00000007032(IYD);ENSBGRG00000013214(PARK7);ENSBGRG00000020783(NFE2L1);ENSBGRG00000021392(CTNS);ENSBGRG00000022483(MGST2);ENSBGRG00000025167(-);ENSBGRG00000026852(DPEP1)
Biological Process	GO:0051234	establishment of localization	187	3077	0.129981	0.756713	ENSBGRG00000000060(-);ENSBGRG00000000117(SOD1);ENSBGRG00000000125(SYNJ1);ENSBGRG00000000181(UBE2G2);ENSBGRG00000000275(-);ENSBGRG00000000383(-);ENSBGRG00000000674(ATG3);ENSBGRG00000000696(CDK2);ENSBGRG00000000714(AP2M1);ENSBGRG00000000730(ATP6V1E1);ENSBGRG00000000772(COMP);ENSBGRG00000000903(PEX26);ENSBGRG00000000960(MTERF4);ENSBGRG00000001153(IMMP2L);ENSBGRG00000001293(SLC25A42);ENSBGRG000000013…
Biological Process	GO:0010970	establishment of localization by movement along microtubule	7	75	0.130047	0.756713	ENSBGRG00000000117(SOD1);ENSBGRG00000006157(AP3S2);ENSBGRG00000008636(DYNC1I1);ENSBGRG00000008906(AP3M2);ENSBGRG00000021052(IFT46);ENSBGRG00000023175(KIF5B);ENSBGRG00000025855(ARL8A)
Biological Process	GO:0006979	response to oxidative stress	18	239	0.130539	0.756713	ENSBGRG00000000117(SOD1);ENSBGRG00000001134(RNF7);ENSBGRG00000003846(COA8);ENSBGRG00000004552(UCP3);ENSBGRG00000006454(ARNTL);ENSBGRG00000006702(GPX3);ENSBGRG00000009148(FANCC);ENSBGRG00000013214(PARK7);ENSBGRG00000019844(CD36);ENSBGRG00000020783(NFE2L1);ENSBGRG00000021608(SELENOK);ENSBGRG00000021721(ANKZF1);ENSBGRG00000021724(AIFM2);ENSBGRG00000021918(PRDX6);ENSBGRG00000022918(APOD);ENSBGRG00000…
Biological Process	GO:0031334	positive regulation of protein complex assembly	13	163	0.132026	0.756713	ENSBGRG00000002412(NCK1);ENSBGRG00000002952(CCL21);ENSBGRG00000004979(HIP1R);ENSBGRG00000008888(CDH17);ENSBGRG00000009380(CCL24);ENSBGRG00000013214(PARK7);ENSBGRG00000015277(WASHC1);ENSBGRG00000015699(PFN2);ENSBGRG00000018531(PAK1);ENSBGRG00000019352(ARPC5L);ENSBGRG00000019844(CD36);ENSBGRG00000024499(-);ENSBGRG00000025048(SLF2)
Biological Process	GO:0002532	production of molecular mediator involved in inflammatory response	5	48	0.132654	0.756713	ENSBGRG00000008244(BAP1);ENSBGRG00000011707(IL17RC);ENSBGRG00000013793(F2);ENSBGRG00000022918(APOD);ENSBGRG00000025047(KARS1)
Biological Process	GO:0051438	regulation of ubiquitin-protein transferase activity	5	48	0.132654	0.756713	ENSBGRG00000006896(TRIP13);ENSBGRG00000013214(PARK7);ENSBGRG00000013240(AXIN1);ENSBGRG00000014229(RPL23);ENSBGRG00000018393(IK)
Biological Process	GO:0009308	amine metabolic process	9	104	0.132995	0.756713	ENSBGRG00000000795(CHPT1);ENSBGRG00000008940(SMS);ENSBGRG00000012884(SMPDL3B);ENSBGRG00000013214(PARK7);ENSBGRG00000019123(FABP5);ENSBGRG00000020469(GDE1);MSTRG.10777(--);MSTRG.28465(--);MSTRG.7032(--)
Biological Process	GO:0043124	negative regulation of I-kappaB kinase/NF-kappaB signaling	4	35	0.13302	0.756713	ENSBGRG00000008044(PPM1A);ENSBGRG00000015484(TANK);ENSBGRG00000019310(TMSB4X);ENSBGRG00000022586(TRIM39)
Biological Process	GO:0048066	developmental pigmentation	4	35	0.13302	0.756713	ENSBGRG00000001819(AP3D1);ENSBGRG00000003562(MEF2C);ENSBGRG00000014284(SPNS2);ENSBGRG00000026028(HPS6)
Biological Process	GO:0048641	regulation of skeletal muscle tissue development	4	35	0.13302	0.756713	ENSBGRG00000003562(MEF2C);ENSBGRG00000006454(ARNTL);ENSBGRG00000008619(SIX1);ENSBGRG00000017987(USP19)
Biological Process	GO:0071277	cellular response to calcium ion	4	35	0.13302	0.756713	ENSBGRG00000003562(MEF2C);ENSBGRG00000005494(MEF2A);ENSBGRG00000016591(RASAL1);ENSBGRG00000019444(CPNE2)
Biological Process	GO:1904019	epithelial cell apoptotic process	6	62	0.136274	0.756713	ENSBGRG00000001564(KRT18);ENSBGRG00000012119(CAST);ENSBGRG00000018357(FGB);ENSBGRG00000018573(FGA);ENSBGRG00000018677(FGG);ENSBGRG00000025096(ANGPTL4)
Biological Process	GO:0070372	regulation of ERK1 and ERK2 cascade	13	164	0.136463	0.756713	ENSBGRG00000002952(CCL21);ENSBGRG00000006551(CIB1);ENSBGRG00000013280(NDRG4);ENSBGRG00000018357(FGB);ENSBGRG00000018573(FGA);ENSBGRG00000018677(FGG);ENSBGRG00000019613(SPRY2);ENSBGRG00000019844(CD36);ENSBGRG00000020311(MAP2K7);ENSBGRG00000023856(PRKCZ);ENSBGRG00000025047(KARS1);ENSBGRG00000026316(CHI3L1);ENSBGRG00000026337(EPHA7)
Biological Process	GO:1903649	regulation of cytoplasmic transport	16	210	0.137498	0.756713	ENSBGRG00000000181(UBE2G2);ENSBGRG00000003833(ZPR1);ENSBGRG00000006341(NRDE2);ENSBGRG00000008044(PPM1A);ENSBGRG00000011099(SORL1);ENSBGRG00000011317(DERL2);ENSBGRG00000012710(GSTO1);ENSBGRG00000013214(PARK7);ENSBGRG00000013793(F2);ENSBGRG00000013915(ATP5IF1);ENSBGRG00000015668(SETD2);ENSBGRG00000019310(TMSB4X);ENSBGRG00000019844(CD36);ENSBGRG00000022043(AKAP8L);ENSBGRG00000022918(APOD);ENSBGRG000…
Biological Process	GO:0019076	viral release from host cell	3	23	0.137658	0.756713	ENSBGRG00000007476(TRIM8);ENSBGRG00000016821(TRIM62);ENSBGRG00000020640(TRIM26)
Biological Process	GO:0042743	hydrogen peroxide metabolic process	3	23	0.137658	0.756713	ENSBGRG00000000117(SOD1);ENSBGRG00000013214(PARK7);ENSBGRG00000023966(ZNF205)
Biological Process	GO:0060914	heart formation	3	23	0.137658	0.756713	ENSBGRG00000003562(MEF2C);ENSBGRG00000005655(LRP2);ENSBGRG00000008619(SIX1)
Biological Process	GO:2000273	positive regulation of receptor activity	3	23	0.137658	0.756713	ENSBGRG00000012710(GSTO1);ENSBGRG00000013214(PARK7);ENSBGRG00000024361(BUD31)
Biological Process	GO:0048523	negative regulation of cellular process	183	3015	0.137701	0.756713	ENSBGRG00000000059(JAM2);ENSBGRG00000000061(GABPA);ENSBGRG00000000117(SOD1);ENSBGRG00000000181(UBE2G2);ENSBGRG00000000215(PLCL2);ENSBGRG00000000253(OMA1);ENSBGRG00000000669(PCBP3);ENSBGRG00000000674(ATG3);ENSBGRG00000000696(CDK2);ENSBGRG00000000772(COMP);ENSBGRG00000000793(TLE5);ENSBGRG00000000867(IKZF4);ENSBGRG00000001130(CNOT9);ENSBGRG00000001134(RNF7);ENSBGRG00000001206(ZC3H10);ENSBGRG00000001…
Biological Process	GO:0030534	adult behavior	9	105	0.138666	0.756713	ENSBGRG00000003115(EN1);ENSBGRG00000004819(AGTPBP1);ENSBGRG00000007496(ABAT);ENSBGRG00000012399(-);ENSBGRG00000013214(PARK7);ENSBGRG00000014750(HOMER2);ENSBGRG00000019755(CHRNA3);ENSBGRG00000021392(CTNS);ENSBGRG00000025914(NTAN1)
Biological Process	GO:1903827	regulation of cellular protein localization	25	352	0.140652	0.756713	ENSBGRG00000000181(UBE2G2);ENSBGRG00000003833(ZPR1);ENSBGRG00000005642(CYLD);ENSBGRG00000005918(VTI1B);ENSBGRG00000006551(CIB1);ENSBGRG00000007476(TRIM8);ENSBGRG00000008044(PPM1A);ENSBGRG00000008383(NHLRC1);ENSBGRG00000011099(SORL1);ENSBGRG00000011317(DERL2);ENSBGRG00000011719(NSFL1C);ENSBGRG00000013214(PARK7);ENSBGRG00000013793(F2);ENSBGRG00000013915(ATP5IF1);ENSBGRG00000019204(TOR1A);ENSBGRG000…
Biological Process	GO:0051340	regulation of ligase activity	5	49	0.141312	0.756713	ENSBGRG00000006896(TRIP13);ENSBGRG00000013214(PARK7);ENSBGRG00000013240(AXIN1);ENSBGRG00000014229(RPL23);ENSBGRG00000018393(IK)
Biological Process	GO:0071346	cellular response to interferon-gamma	5	49	0.141312	0.756713	ENSBGRG00000002846(GBP2);ENSBGRG00000013776(-);ENSBGRG00000015205(HPX);ENSBGRG00000024202(STX4);ENSBGRG00000026647(STX8)
Biological Process	GO:0034250	positive regulation of cellular amide metabolic process	8	91	0.141592	0.756713	ENSBGRG00000001206(ZC3H10);ENSBGRG00000002412(NCK1);ENSBGRG00000004430(PLD1);ENSBGRG00000008051(FASTKD2);ENSBGRG00000016426(EFNA1);ENSBGRG00000016486(LARP6);ENSBGRG00000017210(ABCG1);ENSBGRG00000018816(EEF2)
Biological Process	GO:0001933	negative regulation of protein phosphorylation	19	258	0.142983	0.756713	ENSBGRG00000001392(UBE2B);ENSBGRG00000002412(NCK1);ENSBGRG00000005642(CYLD);ENSBGRG00000006005(CEP85);ENSBGRG00000006551(CIB1);ENSBGRG00000007660(MECOM);ENSBGRG00000011099(SORL1);ENSBGRG00000013214(PARK7);ENSBGRG00000016073(TFAP4);ENSBGRG00000016426(EFNA1);ENSBGRG00000018500(GBA);ENSBGRG00000019613(SPRY2);ENSBGRG00000020066(IGFBP3);ENSBGRG00000020861(DAG1);ENSBGRG00000021162(GPS2);ENSBGRG00000022…
Biological Process	GO:0050708	regulation of protein secretion	19	258	0.142983	0.756713	ENSBGRG00000002485(PANX2);ENSBGRG00000004306(-);ENSBGRG00000005118(GSDMD);ENSBGRG00000006454(ARNTL);ENSBGRG00000008504(WLS);ENSBGRG00000009691(VTCN1);ENSBGRG00000011099(SORL1);ENSBGRG00000011707(IL17RC);ENSBGRG00000017210(ABCG1);ENSBGRG00000018357(FGB);ENSBGRG00000018573(FGA);ENSBGRG00000018677(FGG);ENSBGRG00000019310(TMSB4X);ENSBGRG00000021608(SELENOK);ENSBGRG00000023603(CLOCK);ENSBGRG0000002373…
Biological Process	GO:0007215	glutamate receptor signaling pathway	4	36	0.143381	0.756713	ENSBGRG00000001442(KLHL24);ENSBGRG00000003562(MEF2C);ENSBGRG00000004681(SSTR1);ENSBGRG00000021717(CACNG7)
Biological Process	GO:0030520	intracellular estrogen receptor signaling pathway	4	36	0.143381	0.756713	ENSBGRG00000001130(CNOT9);ENSBGRG00000011866(DDRGK1);ENSBGRG00000018531(PAK1);ENSBGRG00000026080(PAGR1)
Biological Process	GO:0060395	SMAD protein signal transduction	4	36	0.143381	0.756713	ENSBGRG00000003789(NCEH1);ENSBGRG00000008991(SUB1);ENSBGRG00000010067(GDF11);ENSBGRG00000012399(-)
Biological Process	GO:0030705	cytoskeleton-dependent intracellular transport	7	77	0.14357	0.756713	ENSBGRG00000000117(SOD1);ENSBGRG00000006157(AP3S2);ENSBGRG00000008636(DYNC1I1);ENSBGRG00000008906(AP3M2);ENSBGRG00000021052(IFT46);ENSBGRG00000023175(KIF5B);ENSBGRG00000025855(ARL8A)
Biological Process	GO:2001237	negative regulation of extrinsic apoptotic signaling pathway	6	63	0.143911	0.756713	ENSBGRG00000006709(PSME3);ENSBGRG00000013214(PARK7);ENSBGRG00000018357(FGB);ENSBGRG00000018573(FGA);ENSBGRG00000018677(FGG);ENSBGRG00000022891(RAF1)
Biological Process	GO:0080134	regulation of response to stress	60	926	0.144539	0.756713	ENSBGRG00000000117(SOD1);ENSBGRG00000000181(UBE2G2);ENSBGRG00000002412(NCK1);ENSBGRG00000002422(MLC1);ENSBGRG00000002952(CCL21);ENSBGRG00000003562(MEF2C);ENSBGRG00000003623(NPAS2);ENSBGRG00000003897(CYREN);ENSBGRG00000004994(S100A9);ENSBGRG00000005642(CYLD);ENSBGRG00000006221(ARMT1);ENSBGRG00000006454(ARNTL);ENSBGRG00000007660(MECOM);ENSBGRG00000007821(DEK);ENSBGRG00000008117(FNDC4);ENSBGRG000000…
Biological Process	GO:0006691	leukotriene metabolic process	2	12	0.144626	0.756713	ENSBGRG00000022483(MGST2);ENSBGRG00000026852(DPEP1)
Biological Process	GO:0007288	sperm axoneme assembly	2	12	0.144626	0.756713	ENSBGRG00000001392(UBE2B);ENSBGRG00000013993(TTLL1)
Biological Process	GO:0007617	mating behavior	2	12	0.144626	0.756713	ENSBGRG00000008434(UBE2Q1);ENSBGRG00000016015(FUOM)
Biological Process	GO:0017144	drug metabolic process	2	12	0.144626	0.756713	ENSBGRG00000017832(CYP2E1);ENSBGRG00000026852(DPEP1)
Biological Process	GO:0021694	cerebellar Purkinje cell layer formation	2	12	0.144626	0.756713	ENSBGRG00000004819(AGTPBP1);ENSBGRG00000013993(TTLL1)
Biological Process	GO:0046597	negative regulation of viral entry into host cell	2	12	0.144626	0.756713	ENSBGRG00000007476(TRIM8);ENSBGRG00000020640(TRIM26)
Biological Process	GO:0046628	positive regulation of insulin receptor signaling pathway	2	12	0.144626	0.756713	ENSBGRG00000009590(ZBTB7B);ENSBGRG00000011099(SORL1)
Biological Process	GO:0048490	anterograde synaptic vesicle transport	2	12	0.144626	0.756713	ENSBGRG00000006157(AP3S2);ENSBGRG00000008906(AP3M2)
Biological Process	GO:0051349	positive regulation of lyase activity	2	12	0.144626	0.756713	ENSBGRG00000013214(PARK7);ENSBGRG00000022891(RAF1)
Biological Process	GO:0051451	myoblast migration	2	12	0.144626	0.756713	ENSBGRG00000008619(SIX1);ENSBGRG00000012804(BIN3)
Biological Process	GO:0051657	maintenance of organelle location	2	12	0.144626	0.756713	ENSBGRG00000005715(PSEN2);ENSBGRG00000020957(ALB)
Biological Process	GO:0071157	negative regulation of cell cycle arrest	2	12	0.144626	0.756713	ENSBGRG00000014229(RPL23);ENSBGRG00000016073(TFAP4)
Biological Process	GO:0071605	monocyte chemotactic protein-1 production	2	12	0.144626	0.756713	ENSBGRG00000021608(SELENOK);ENSBGRG00000022918(APOD)
Biological Process	GO:0071637	regulation of monocyte chemotactic protein-1 production	2	12	0.144626	0.756713	ENSBGRG00000021608(SELENOK);ENSBGRG00000022918(APOD)
Biological Process	GO:0072176	nephric duct development	2	12	0.144626	0.756713	ENSBGRG00000016253(GREB1L);ENSBGRG00000026337(EPHA7)
Biological Process	GO:0075733	intracellular transport of virus	2	12	0.144626	0.756713	ENSBGRG00000011914(THOC3);ENSBGRG00000024342(THOC6)
Biological Process	GO:0099514	synaptic vesicle cytoskeletal transport	2	12	0.144626	0.756713	ENSBGRG00000006157(AP3S2);ENSBGRG00000008906(AP3M2)
Biological Process	GO:0099517	synaptic vesicle transport along microtubule	2	12	0.144626	0.756713	ENSBGRG00000006157(AP3S2);ENSBGRG00000008906(AP3M2)
Biological Process	GO:1901881	positive regulation of protein depolymerization	2	12	0.144626	0.756713	ENSBGRG00000004466(DSTN);ENSBGRG00000009349(CFL2)
Biological Process	GO:1902004	positive regulation of beta-amyloid formation	2	12	0.144626	0.756713	ENSBGRG00000016426(EFNA1);ENSBGRG00000017210(ABCG1)
Biological Process	GO:1902187	negative regulation of viral release from host cell	2	12	0.144626	0.756713	ENSBGRG00000007476(TRIM8);ENSBGRG00000020640(TRIM26)
Biological Process	GO:1902583	multi-organism intracellular transport	2	12	0.144626	0.756713	ENSBGRG00000011914(THOC3);ENSBGRG00000024342(THOC6)
Biological Process	GO:0033157	regulation of intracellular protein transport	13	166	0.145581	0.756713	ENSBGRG00000000181(UBE2G2);ENSBGRG00000003833(ZPR1);ENSBGRG00000006551(CIB1);ENSBGRG00000008044(PPM1A);ENSBGRG00000011099(SORL1);ENSBGRG00000011317(DERL2);ENSBGRG00000013214(PARK7);ENSBGRG00000013915(ATP5IF1);ENSBGRG00000019310(TMSB4X);ENSBGRG00000019844(CD36);ENSBGRG00000022918(APOD);ENSBGRG00000023117(UBAC2);ENSBGRG00000025599(FIS1)
Biological Process	GO:0007519	skeletal muscle tissue development	10	121	0.145953	0.756713	ENSBGRG00000002014(PITX1);ENSBGRG00000003562(MEF2C);ENSBGRG00000006350(GPCPD1);ENSBGRG00000006454(ARNTL);ENSBGRG00000008619(SIX1);ENSBGRG00000009349(CFL2);ENSBGRG00000012804(BIN3);ENSBGRG00000013413(COPS2);ENSBGRG00000017987(USP19);ENSBGRG00000021064(HMG20B)
Biological Process	GO:0010927	cellular component assembly involved in morphogenesis	12	151	0.146288	0.756713	ENSBGRG00000000674(ATG3);ENSBGRG00000001392(UBE2B);ENSBGRG00000003562(MEF2C);ENSBGRG00000005494(MEF2A);ENSBGRG00000005642(CYLD);ENSBGRG00000007025(-);ENSBGRG00000009349(CFL2);ENSBGRG00000013993(TTLL1);ENSBGRG00000016330(ARHGAP35);ENSBGRG00000016699(-);ENSBGRG00000020861(DAG1);ENSBGRG00000025355(ENTR1)
Biological Process	GO:2000116	regulation of cysteine-type endopeptidase activity	11	136	0.146473	0.756713	ENSBGRG00000001134(RNF7);ENSBGRG00000004979(HIP1R);ENSBGRG00000004994(S100A9);ENSBGRG00000005022(FAM162A);ENSBGRG00000010065(RPS6KA3);ENSBGRG00000012119(CAST);ENSBGRG00000013214(PARK7);ENSBGRG00000016073(TFAP4);ENSBGRG00000025599(FIS1);ENSBGRG00000026337(EPHA7);ENSBGRG00000026852(DPEP1)
Biological Process	GO:0033043	regulation of organelle organization	55	844	0.146739	0.756713	ENSBGRG00000000253(OMA1);ENSBGRG00000000674(ATG3);ENSBGRG00000001392(UBE2B);ENSBGRG00000001714(CEP70);ENSBGRG00000001770(TMOD4);ENSBGRG00000002412(NCK1);ENSBGRG00000002452(NEXN);ENSBGRG00000002952(CCL21);ENSBGRG00000003562(MEF2C);ENSBGRG00000004466(DSTN);ENSBGRG00000004979(HIP1R);ENSBGRG00000005020(WDR5);ENSBGRG00000005022(FAM162A);ENSBGRG00000005642(CYLD);ENSBGRG00000005646(CDC26);ENSBGRG0000000…
Biological Process	GO:0000375	RNA splicing, via transesterification reactions	15	197	0.147336	0.756713	ENSBGRG00000008312(-);ENSBGRG00000008375(-);ENSBGRG00000008433(PHF5A);ENSBGRG00000011114(C1QBP);ENSBGRG00000011403(CWC15);ENSBGRG00000015913(-);ENSBGRG00000018393(IK);ENSBGRG00000019432(-);ENSBGRG00000019527(RNF113A);ENSBGRG00000020027(-);ENSBGRG00000020541(-);ENSBGRG00000020925(DHX38);ENSBGRG00000021297(ZMAT2);ENSBGRG00000021918(PRDX6);ENSBGRG00000024361(BUD31)
Biological Process	GO:0000377	RNA splicing, via transesterification reactions with bulged adenosine as nucleophile	15	197	0.147336	0.756713	ENSBGRG00000008312(-);ENSBGRG00000008375(-);ENSBGRG00000008433(PHF5A);ENSBGRG00000011114(C1QBP);ENSBGRG00000011403(CWC15);ENSBGRG00000015913(-);ENSBGRG00000018393(IK);ENSBGRG00000019432(-);ENSBGRG00000019527(RNF113A);ENSBGRG00000020027(-);ENSBGRG00000020541(-);ENSBGRG00000020925(DHX38);ENSBGRG00000021297(ZMAT2);ENSBGRG00000021918(PRDX6);ENSBGRG00000024361(BUD31)
Biological Process	GO:1901879	regulation of protein depolymerization	5	50	0.15021	0.756713	ENSBGRG00000001770(TMOD4);ENSBGRG00000004466(DSTN);ENSBGRG00000006551(CIB1);ENSBGRG00000009349(CFL2);ENSBGRG00000016373(TPX2)
Biological Process	GO:1904951	positive regulation of establishment of protein localization	19	260	0.15038	0.756713	ENSBGRG00000002485(PANX2);ENSBGRG00000003833(ZPR1);ENSBGRG00000005118(GSDMD);ENSBGRG00000006551(CIB1);ENSBGRG00000008044(PPM1A);ENSBGRG00000008504(WLS);ENSBGRG00000009691(VTCN1);ENSBGRG00000011099(SORL1);ENSBGRG00000011707(IL17RC);ENSBGRG00000017210(ABCG1);ENSBGRG00000018357(FGB);ENSBGRG00000018573(FGA);ENSBGRG00000018677(FGG);ENSBGRG00000021608(SELENOK);ENSBGRG00000023732(CHUK);ENSBGRG0000002385…
Biological Process	GO:0016233	telomere capping	3	24	0.151103	0.756713	ENSBGRG00000010059(PRKCQ);ENSBGRG00000017036(MAP3K4);ENSBGRG00000020311(MAP2K7)
Biological Process	GO:0016572	histone phosphorylation	3	24	0.151103	0.756713	ENSBGRG00000000696(CDK2);ENSBGRG00000001392(UBE2B);ENSBGRG00000022043(AKAP8L)
Biological Process	GO:0070884	regulation of calcineurin-NFAT signaling cascade	3	24	0.151103	0.756713	ENSBGRG00000006551(CIB1);ENSBGRG00000014750(HOMER2);ENSBGRG00000020516(DYRK2)
Biological Process	GO:1902991	regulation of amyloid precursor protein catabolic process	3	24	0.151103	0.756713	ENSBGRG00000011099(SORL1);ENSBGRG00000016426(EFNA1);ENSBGRG00000017210(ABCG1)
Biological Process	GO:1903428	positive regulation of reactive oxygen species biosynthetic process	3	24	0.151103	0.756713	ENSBGRG00000013214(PARK7);ENSBGRG00000019844(CD36);ENSBGRG00000023966(ZNF205)
Biological Process	GO:0044236	multicellular organism metabolic process	6	64	0.15174	0.756713	ENSBGRG00000000253(OMA1);ENSBGRG00000009590(ZBTB7B);ENSBGRG00000011099(SORL1);ENSBGRG00000013575(PM20D1);ENSBGRG00000013793(F2);ENSBGRG00000016486(LARP6)
Biological Process	GO:0051651	maintenance of location in cell	6	64	0.15174	0.756713	ENSBGRG00000005715(PSEN2);ENSBGRG00000007114(SUPT7L);ENSBGRG00000011099(SORL1);ENSBGRG00000019310(TMSB4X);ENSBGRG00000020861(DAG1);ENSBGRG00000020957(ALB)
Biological Process	GO:0019935	cyclic-nucleotide-mediated signaling	4	37	0.154048	0.756713	ENSBGRG00000001392(UBE2B);ENSBGRG00000003241(PDE4A);ENSBGRG00000005366(CDC34);ENSBGRG00000019844(CD36)
Biological Process	GO:0098586	cellular response to virus	4	37	0.154048	0.756713	ENSBGRG00000003083(ARF1);ENSBGRG00000011114(C1QBP);ENSBGRG00000023732(CHUK);ENSBGRG00000025394(NPLOC4)
Biological Process	GO:1990542	mitochondrial transmembrane transport	4	37	0.154048	0.756713	ENSBGRG00000002734(TOMM22);ENSBGRG00000007573(SLC25A38);ENSBGRG00000016084(ATP5PD);ENSBGRG00000024737(TOMM40)
Biological Process	GO:0043069	negative regulation of programmed cell death	37	551	0.155284	0.756713	ENSBGRG00000000117(SOD1);ENSBGRG00000000772(COMP);ENSBGRG00000001134(RNF7);ENSBGRG00000001392(UBE2B);ENSBGRG00000001564(KRT18);ENSBGRG00000002952(CCL21);ENSBGRG00000003115(EN1);ENSBGRG00000003562(MEF2C);ENSBGRG00000003833(ZPR1);ENSBGRG00000004979(HIP1R);ENSBGRG00000005283(NAA35);ENSBGRG00000005655(LRP2);ENSBGRG00000006551(CIB1);ENSBGRG00000006709(PSME3);ENSBGRG00000007660(MECOM);ENSBGRG0000000861…
Biological Process	GO:0051247	positive regulation of protein metabolic process	66	1032	0.155767	0.756713	ENSBGRG00000000117(SOD1);ENSBGRG00000001130(CNOT9);ENSBGRG00000001134(RNF7);ENSBGRG00000001206(ZC3H10);ENSBGRG00000001494(PPP1R7);ENSBGRG00000001763(DCUN1D1);ENSBGRG00000002412(NCK1);ENSBGRG00000002556(CNPY2);ENSBGRG00000002952(CCL21);ENSBGRG00000003562(MEF2C);ENSBGRG00000004430(PLD1);ENSBGRG00000004487(DAZAP2);ENSBGRG00000004545(VLDLR);ENSBGRG00000004819(AGTPBP1);ENSBGRG00000004979(HIP1R);ENSBGR…
Biological Process	GO:0006281	DNA repair	22	309	0.156148	0.756713	ENSBGRG00000000275(-);ENSBGRG00000001392(UBE2B);ENSBGRG00000002753(FDFT1);ENSBGRG00000003623(NPAS2);ENSBGRG00000003644(REXO4);ENSBGRG00000003897(CYREN);ENSBGRG00000006896(TRIP13);ENSBGRG00000007219(RPA3);ENSBGRG00000007821(DEK);ENSBGRG00000008601(FAN1);ENSBGRG00000008824(RNF8);ENSBGRG00000009148(FANCC);ENSBGRG00000009296(GTF2H4);ENSBGRG00000012516(SWSAP1);ENSBGRG00000013214(PARK7);ENSBGRG00000015…
Biological Process	GO:0000302	response to reactive oxygen species	9	108	0.156405	0.756713	ENSBGRG00000000117(SOD1);ENSBGRG00000003846(COA8);ENSBGRG00000004552(UCP3);ENSBGRG00000009148(FANCC);ENSBGRG00000013214(PARK7);ENSBGRG00000019844(CD36);ENSBGRG00000021721(ANKZF1);ENSBGRG00000022918(APOD);ENSBGRG00000023732(CHUK)
Biological Process	GO:0046822	regulation of nucleocytoplasmic transport	9	108	0.156405	0.756713	ENSBGRG00000003833(ZPR1);ENSBGRG00000006341(NRDE2);ENSBGRG00000008044(PPM1A);ENSBGRG00000013214(PARK7);ENSBGRG00000015668(SETD2);ENSBGRG00000019310(TMSB4X);ENSBGRG00000019844(CD36);ENSBGRG00000022043(AKAP8L);ENSBGRG00000022918(APOD)
Biological Process	GO:0043281	regulation of cysteine-type endopeptidase activity involved in apoptotic process	10	123	0.157146	0.756713	ENSBGRG00000001134(RNF7);ENSBGRG00000004979(HIP1R);ENSBGRG00000004994(S100A9);ENSBGRG00000005022(FAM162A);ENSBGRG00000010065(RPS6KA3);ENSBGRG00000013214(PARK7);ENSBGRG00000016073(TFAP4);ENSBGRG00000025599(FIS1);ENSBGRG00000026337(EPHA7);ENSBGRG00000026852(DPEP1)
Biological Process	GO:0060491	regulation of cell projection assembly	10	123	0.157146	0.756713	ENSBGRG00000000674(ATG3);ENSBGRG00000002952(CCL21);ENSBGRG00000004430(PLD1);ENSBGRG00000005642(CYLD);ENSBGRG00000007025(-);ENSBGRG00000012804(BIN3);ENSBGRG00000015277(WASHC1);ENSBGRG00000015699(PFN2);ENSBGRG00000016330(ARHGAP35);ENSBGRG00000025355(ENTR1)
Biological Process	GO:0048704	embryonic skeletal system morphogenesis	7	79	0.157735	0.756713	ENSBGRG00000003562(MEF2C);ENSBGRG00000004042(OSR2);ENSBGRG00000006516(SIX2);ENSBGRG00000008619(SIX1);ENSBGRG00000012008(TBX15);ENSBGRG00000013643(TULP3);ENSBGRG00000015668(SETD2)
Biological Process	GO:0043066	negative regulation of apoptotic process	36	536	0.158867	0.756713	ENSBGRG00000000117(SOD1);ENSBGRG00000000772(COMP);ENSBGRG00000001134(RNF7);ENSBGRG00000001392(UBE2B);ENSBGRG00000001564(KRT18);ENSBGRG00000002952(CCL21);ENSBGRG00000003115(EN1);ENSBGRG00000003562(MEF2C);ENSBGRG00000003833(ZPR1);ENSBGRG00000004979(HIP1R);ENSBGRG00000005283(NAA35);ENSBGRG00000005655(LRP2);ENSBGRG00000006551(CIB1);ENSBGRG00000006709(PSME3);ENSBGRG00000008619(SIX1);ENSBGRG00000008872…
Biological Process	GO:0000041	transition metal ion transport	5	51	0.159336	0.756713	ENSBGRG00000005629(-);ENSBGRG00000007156(-);ENSBGRG00000014111(SLC25A37);ENSBGRG00000017687(CP);ENSBGRG00000022376(-)
Biological Process	GO:1903008	organelle disassembly	5	51	0.159336	0.756713	ENSBGRG00000005098(MTIF3);ENSBGRG00000013915(ATP5IF1);ENSBGRG00000018500(GBA);ENSBGRG00000025599(FIS1);ENSBGRG00000025794(TEX264)
Biological Process	GO:0043244	regulation of protein complex disassembly	6	65	0.159755	0.756713	ENSBGRG00000001770(TMOD4);ENSBGRG00000004466(DSTN);ENSBGRG00000006551(CIB1);ENSBGRG00000009349(CFL2);ENSBGRG00000016373(TPX2);ENSBGRG00000018500(GBA)
Biological Process	GO:1902652	secondary alcohol metabolic process	6	65	0.159755	0.756713	ENSBGRG00000000117(SOD1);ENSBGRG00000002753(FDFT1);ENSBGRG00000017210(ABCG1);ENSBGRG00000018426(LIPE);ENSBGRG00000018500(GBA);ENSBGRG00000019883(CYP46A1)
Biological Process	GO:0052548	regulation of endopeptidase activity	13	169	0.159854	0.756713	ENSBGRG00000001134(RNF7);ENSBGRG00000004979(HIP1R);ENSBGRG00000004994(S100A9);ENSBGRG00000005022(FAM162A);ENSBGRG00000010065(RPS6KA3);ENSBGRG00000011099(SORL1);ENSBGRG00000012119(CAST);ENSBGRG00000013214(PARK7);ENSBGRG00000016073(TFAP4);ENSBGRG00000016426(EFNA1);ENSBGRG00000025599(FIS1);ENSBGRG00000026337(EPHA7);ENSBGRG00000026852(DPEP1)
Biological Process	GO:0001834	trophectodermal cell proliferation	1	3	0.160053	0.756713	ENSBGRG00000003833(ZPR1)
Biological Process	GO:0001923	B-1 B cell differentiation	1	3	0.160053	0.756713	ENSBGRG00000000215(PLCL2)
Biological Process	GO:0002314	germinal center B cell differentiation	1	3	0.160053	0.756713	ENSBGRG00000008888(CDH17)
Biological Process	GO:0002408	myeloid dendritic cell chemotaxis	1	3	0.160053	0.756713	ENSBGRG00000002952(CCL21)
Biological Process	GO:0003138	primary heart field specification	1	3	0.160053	0.756713	ENSBGRG00000003562(MEF2C)
Biological Process	GO:0003199	endocardial cushion to mesenchymal transition involved in heart valve formation	1	3	0.160053	0.756713	ENSBGRG00000016426(EFNA1)
Biological Process	GO:0003431	growth plate cartilage chondrocyte development	1	3	0.160053	0.756713	ENSBGRG00000006902(POC1A)
Biological Process	GO:0006004	fucose metabolic process	1	3	0.160053	0.756713	ENSBGRG00000016015(FUOM)
Biological Process	GO:0006216	cytidine catabolic process	1	3	0.160053	0.756713	ENSBGRG00000019174(CDADC1)
Biological Process	GO:0006404	RNA import into nucleus	1	3	0.160053	0.756713	ENSBGRG00000023491(SNUPN)
Biological Process	GO:0006680	glucosylceramide catabolic process	1	3	0.160053	0.756713	ENSBGRG00000018500(GBA)
Biological Process	GO:0006772	thiamine metabolic process	1	3	0.160053	0.756713	ENSBGRG00000010786(THTPA)
Biological Process	GO:0006930	substrate-dependent cell migration, cell extension	1	3	0.160053	0.756713	ENSBGRG00000002412(NCK1)
Biological Process	GO:0009149	pyrimidine nucleoside triphosphate catabolic process	1	3	0.160053	0.756713	ENSBGRG00000016185(-)
Biological Process	GO:0009213	pyrimidine deoxyribonucleoside triphosphate catabolic process	1	3	0.160053	0.756713	ENSBGRG00000016185(-)
Biological Process	GO:0009214	cyclic nucleotide catabolic process	1	3	0.160053	0.756713	ENSBGRG00000019109(PDE9A)
Biological Process	GO:0009972	cytidine deamination	1	3	0.160053	0.756713	ENSBGRG00000019174(CDADC1)
Biological Process	GO:0010694	positive regulation of alkaline phosphatase activity	1	3	0.160053	0.756713	ENSBGRG00000003562(MEF2C)
Biological Process	GO:0010726	positive regulation of hydrogen peroxide metabolic process	1	3	0.160053	0.756713	ENSBGRG00000023966(ZNF205)
Biological Process	GO:0010728	regulation of hydrogen peroxide biosynthetic process	1	3	0.160053	0.756713	ENSBGRG00000023966(ZNF205)
Biological Process	GO:0010729	positive regulation of hydrogen peroxide biosynthetic process	1	3	0.160053	0.756713	ENSBGRG00000023966(ZNF205)
Biological Process	GO:0010897	negative regulation of triglyceride catabolic process	1	3	0.160053	0.756713	ENSBGRG00000011099(SORL1)
Biological Process	GO:0014707	branchiomeric skeletal muscle development	1	3	0.160053	0.756713	ENSBGRG00000002014(PITX1)
Biological Process	GO:0014839	myoblast migration involved in skeletal muscle regeneration	1	3	0.160053	0.756713	ENSBGRG00000012804(BIN3)
Biological Process	GO:0014854	response to inactivity	1	3	0.160053	0.756713	ENSBGRG00000015935(FBXO32)
Biological Process	GO:0014859	negative regulation of skeletal muscle cell proliferation	1	3	0.160053	0.756713	ENSBGRG00000020815(SIX5)
Biological Process	GO:0014870	response to muscle inactivity	1	3	0.160053	0.756713	ENSBGRG00000015935(FBXO32)
Biological Process	GO:0014877	response to muscle inactivity involved in regulation of muscle adaptation	1	3	0.160053	0.756713	ENSBGRG00000015935(FBXO32)
Biological Process	GO:0014894	response to denervation involved in regulation of muscle adaptation	1	3	0.160053	0.756713	ENSBGRG00000015935(FBXO32)
Biological Process	GO:0015811	L-cystine transport	1	3	0.160053	0.756713	ENSBGRG00000021392(CTNS)
Biological Process	GO:0015864	pyrimidine nucleoside transport	1	3	0.160053	0.756713	MSTRG.21507(Slc29a2)
Biological Process	GO:0017196	N-terminal peptidyl-methionine acetylation	1	3	0.160053	0.756713	ENSBGRG00000005283(NAA35)
Biological Process	GO:0018201	peptidyl-glycine modification	1	3	0.160053	0.756713	ENSBGRG00000019527(RNF113A)
Biological Process	GO:0019509	L-methionine biosynthetic process from methylthioadenosine	1	3	0.160053	0.756713	ENSBGRG00000013932(-)
Biological Process	GO:0023021	termination of signal transduction	1	3	0.160053	0.756713	ENSBGRG00000018500(GBA)
Biological Process	GO:0030043	actin filament fragmentation	1	3	0.160053	0.756713	ENSBGRG00000009349(CFL2)
Biological Process	GO:0030397	membrane disassembly	1	3	0.160053	0.756713	ENSBGRG00000022043(AKAP8L)
Biological Process	GO:0031017	exocrine pancreas development	1	3	0.160053	0.756713	ENSBGRG00000008504(WLS)
Biological Process	GO:0032241	positive regulation of nucleobase-containing compound transport	1	3	0.160053	0.756713	ENSBGRG00000006341(NRDE2)
Biological Process	GO:0032264	IMP salvage	1	3	0.160053	0.756713	ENSBGRG00000004237(AMPD3)
Biological Process	GO:0033034	positive regulation of myeloid cell apoptotic process	1	3	0.160053	0.756713	ENSBGRG00000003562(MEF2C)
Biological Process	GO:0033128	negative regulation of histone phosphorylation	1	3	0.160053	0.756713	ENSBGRG00000001392(UBE2B)
Biological Process	GO:0034442	regulation of lipoprotein oxidation	1	3	0.160053	0.756713	ENSBGRG00000022918(APOD)
Biological Process	GO:0034443	negative regulation of lipoprotein oxidation	1	3	0.160053	0.756713	ENSBGRG00000022918(APOD)
Biological Process	GO:0035511	oxidative DNA demethylation	1	3	0.160053	0.756713	ENSBGRG00000026813(ALKBH2)
Biological Process	GO:0035927	RNA import into mitochondrion	1	3	0.160053	0.756713	ENSBGRG00000026525(MRPL18)
Biological Process	GO:0035928	rRNA import into mitochondrion	1	3	0.160053	0.756713	ENSBGRG00000026525(MRPL18)
Biological Process	GO:0036022	limb joint morphogenesis	1	3	0.160053	0.756713	ENSBGRG00000004042(OSR2)
Biological Process	GO:0036023	embryonic skeletal limb joint morphogenesis	1	3	0.160053	0.756713	ENSBGRG00000004042(OSR2)
Biological Process	GO:0038108	negative regulation of appetite by leptin-mediated signaling pathway	1	3	0.160053	0.756713	ENSBGRG00000010545(MKKS)
Biological Process	GO:0039534	negative regulation of MDA-5 signaling pathway	1	3	0.160053	0.756713	ENSBGRG00000011114(C1QBP)
Biological Process	GO:0042023	DNA endoreduplication	1	3	0.160053	0.756713	ENSBGRG00000003833(ZPR1)
Biological Process	GO:0042167	heme catabolic process	1	3	0.160053	0.756713	ENSBGRG00000020147(BLVRB)
Biological Process	GO:0042178	xenobiotic catabolic process	1	3	0.160053	0.756713	ENSBGRG00000012710(GSTO1)
Biological Process	GO:0042483	negative regulation of odontogenesis	1	3	0.160053	0.756713	ENSBGRG00000019748(TNFRSF11B)
Biological Process	GO:0042723	thiamine-containing compound metabolic process	1	3	0.160053	0.756713	ENSBGRG00000010786(THTPA)
Biological Process	GO:0042756	drinking behavior	1	3	0.160053	0.756713	ENSBGRG00000003115(EN1)
Biological Process	GO:0042779	tRNA 3'-trailer cleavage	1	3	0.160053	0.756713	ENSBGRG00000024517(ELAC1)
Biological Process	GO:0042985	negative regulation of amyloid precursor protein biosynthetic process	1	3	0.160053	0.756713	ENSBGRG00000016579(AATF)
Biological Process	GO:0042989	sequestering of actin monomers	1	3	0.160053	0.756713	ENSBGRG00000019310(TMSB4X)
Biological Process	GO:0043000	Golgi to plasma membrane CFTR protein transport	1	3	0.160053	0.756713	ENSBGRG00000001564(KRT18)
Biological Process	GO:0043309	regulation of eosinophil degranulation	1	3	0.160053	0.756713	ENSBGRG00000024202(STX4)
Biological Process	GO:0043553	negative regulation of phosphatidylinositol 3-kinase activity	1	3	0.160053	0.756713	ENSBGRG00000008520(PIK3IP1)
Biological Process	GO:0044381	glucose import in response to insulin stimulus	1	3	0.160053	0.756713	ENSBGRG00000017716(TRARG1)
Biological Process	GO:0045324	late endosome to vacuole transport	1	3	0.160053	0.756713	ENSBGRG00000013440(CHMP7)
Biological Process	GO:0045541	negative regulation of cholesterol biosynthetic process	1	3	0.160053	0.756713	ENSBGRG00000000117(SOD1)
Biological Process	GO:0045630	positive regulation of T-helper 2 cell differentiation	1	3	0.160053	0.756713	ENSBGRG00000023856(PRKCZ)
Biological Process	GO:0046078	dUMP metabolic process	1	3	0.160053	0.756713	ENSBGRG00000016185(-)
Biological Process	GO:0046087	cytidine metabolic process	1	3	0.160053	0.756713	ENSBGRG00000019174(CDADC1)
Biological Process	GO:0046149	pigment catabolic process	1	3	0.160053	0.756713	ENSBGRG00000020147(BLVRB)
Biological Process	GO:0046292	formaldehyde metabolic process	1	3	0.160053	0.756713	ENSBGRG00000001695(ADH5)
Biological Process	GO:0046469	platelet activating factor metabolic process	1	3	0.160053	0.756713	ENSBGRG00000000795(CHPT1)
Biological Process	GO:0046833	positive regulation of RNA export from nucleus	1	3	0.160053	0.756713	ENSBGRG00000006341(NRDE2)
Biological Process	GO:0046909	intermembrane transport	1	3	0.160053	0.756713	ENSBGRG00000003817(RILPL1)
Biological Process	GO:0048069	eye pigmentation	1	3	0.160053	0.756713	ENSBGRG00000014284(SPNS2)
Biological Process	GO:0048625	myoblast fate commitment	1	3	0.160053	0.756713	ENSBGRG00000002014(PITX1)
Biological Process	GO:0050655	dermatan sulfate proteoglycan metabolic process	1	3	0.160053	0.756713	ENSBGRG00000024520(CSGALNACT2)
Biological Process	GO:0050703	interleukin-1 alpha secretion	1	3	0.160053	0.756713	ENSBGRG00000006280(S100A13)
Biological Process	GO:0051024	positive regulation of immunoglobulin secretion	1	3	0.160053	0.756713	ENSBGRG00000024202(STX4)
Biological Process	GO:0051026	chiasma assembly	1	3	0.160053	0.756713	ENSBGRG00000001392(UBE2B)
Biological Process	GO:0051029	rRNA transport	1	3	0.160053	0.756713	ENSBGRG00000026525(MRPL18)
Biological Process	GO:0051030	snRNA transport	1	3	0.160053	0.756713	ENSBGRG00000023491(SNUPN)
Biological Process	GO:0051081	nuclear envelope disassembly	1	3	0.160053	0.756713	ENSBGRG00000022043(AKAP8L)
Biological Process	GO:0051715	cytolysis in other organism	1	3	0.160053	0.756713	ENSBGRG00000013793(F2)
Biological Process	GO:0051801	cytolysis in other organism involved in symbiotic interaction	1	3	0.160053	0.756713	ENSBGRG00000013793(F2)
Biological Process	GO:0051838	cytolysis by host of symbiont cells	1	3	0.160053	0.756713	ENSBGRG00000013793(F2)
Biological Process	GO:0051964	negative regulation of synapse assembly	1	3	0.160053	0.756713	ENSBGRG00000026337(EPHA7)
Biological Process	GO:0051971	positive regulation of transmission of nerve impulse	1	3	0.160053	0.756713	ENSBGRG00000018500(GBA)
Biological Process	GO:0052055	modulation by symbiont of host molecular function	1	3	0.160053	0.756713	ENSBGRG00000006244(SUGT1)
Biological Process	GO:0052203	modulation of catalytic activity in other organism involved in symbiotic interaction	1	3	0.160053	0.756713	ENSBGRG00000006244(SUGT1)
Biological Process	GO:0052422	modulation by host of symbiont catalytic activity	1	3	0.160053	0.756713	ENSBGRG00000006244(SUGT1)
Biological Process	GO:0055095	lipoprotein particle mediated signaling	1	3	0.160053	0.756713	ENSBGRG00000019844(CD36)
Biological Process	GO:0055096	low-density lipoprotein particle mediated signaling	1	3	0.160053	0.756713	ENSBGRG00000019844(CD36)
Biological Process	GO:0060084	synaptic transmission involved in micturition	1	3	0.160053	0.756713	ENSBGRG00000019755(CHRNA3)
Biological Process	GO:0060244	negative regulation of cell proliferation involved in contact inhibition	1	3	0.160053	0.756713	ENSBGRG00000018531(PAK1)
Biological Process	GO:0060316	positive regulation of ryanodine-sensitive calcium-release channel activity	1	3	0.160053	0.756713	ENSBGRG00000012710(GSTO1)
Biological Process	GO:0060332	positive regulation of response to interferon-gamma	1	3	0.160053	0.756713	ENSBGRG00000015205(HPX)
Biological Process	GO:0060335	positive regulation of interferon-gamma-mediated signaling pathway	1	3	0.160053	0.756713	ENSBGRG00000015205(HPX)
Biological Process	GO:0060671	epithelial cell differentiation involved in embryonic placenta development	1	3	0.160053	0.756713	ENSBGRG00000026667(SPINT2)
Biological Process	GO:0060672	epithelial cell morphogenesis involved in placental branching	1	3	0.160053	0.756713	ENSBGRG00000026667(SPINT2)
Biological Process	GO:0060903	positive regulation of meiosis I	1	3	0.160053	0.756713	ENSBGRG00000001392(UBE2B)
Biological Process	GO:0061002	negative regulation of dendritic spine morphogenesis	1	3	0.160053	0.756713	ENSBGRG00000016426(EFNA1)
Biological Process	GO:0061182	negative regulation of chondrocyte development	1	3	0.160053	0.756713	ENSBGRG00000013070(RFLNA)
Biological Process	GO:0061355	Wnt protein secretion	1	3	0.160053	0.756713	ENSBGRG00000008504(WLS)
Biological Process	GO:0061356	regulation of Wnt protein secretion	1	3	0.160053	0.756713	ENSBGRG00000008504(WLS)
Biological Process	GO:0061502	early endosome to recycling endosome transport	1	3	0.160053	0.756713	ENSBGRG00000011099(SORL1)
Biological Process	GO:0071638	negative regulation of monocyte chemotactic protein-1 production	1	3	0.160053	0.756713	ENSBGRG00000022918(APOD)
Biological Process	GO:0072137	condensed mesenchymal cell proliferation	1	3	0.160053	0.756713	ENSBGRG00000006516(SIX2)
Biological Process	GO:0072198	mesenchymal cell proliferation involved in ureter development	1	3	0.160053	0.756713	ENSBGRG00000008619(SIX1)
Biological Process	GO:0072199	regulation of mesenchymal cell proliferation involved in ureter development	1	3	0.160053	0.756713	ENSBGRG00000008619(SIX1)
Biological Process	GO:0072530	purine-containing compound transmembrane transport	1	3	0.160053	0.756713	ENSBGRG00000001293(SLC25A42)
Biological Process	GO:0072717	cellular response to actinomycin D	1	3	0.160053	0.756713	ENSBGRG00000014229(RPL23)
Biological Process	GO:0080184	response to phenylpropanoid	1	3	0.160053	0.756713	ENSBGRG00000019844(CD36)
Biological Process	GO:0090206	negative regulation of cholesterol metabolic process	1	3	0.160053	0.756713	ENSBGRG00000000117(SOD1)
Biological Process	GO:0090500	endocardial cushion to mesenchymal transition	1	3	0.160053	0.756713	ENSBGRG00000016426(EFNA1)
Biological Process	GO:0097176	epoxide metabolic process	1	3	0.160053	0.756713	ENSBGRG00000021673(EPHX3)
Biological Process	GO:0097241	hematopoietic stem cell migration to bone marrow	1	3	0.160053	0.756713	ENSBGRG00000000059(JAM2)
Biological Process	GO:0098908	regulation of neuronal action potential	1	3	0.160053	0.756713	ENSBGRG00000018500(GBA)
Biological Process	GO:1901668	regulation of superoxide dismutase activity	1	3	0.160053	0.756713	ENSBGRG00000013214(PARK7)
Biological Process	GO:1902566	regulation of eosinophil activation	1	3	0.160053	0.756713	ENSBGRG00000024202(STX4)
Biological Process	GO:1902723	negative regulation of skeletal muscle satellite cell proliferation	1	3	0.160053	0.756713	ENSBGRG00000020815(SIX5)
Biological Process	GO:1902775	mitochondrial large ribosomal subunit assembly	1	3	0.160053	0.756713	ENSBGRG00000008051(FASTKD2)
Biological Process	GO:1902953	positive regulation of ER to Golgi vesicle-mediated transport	1	3	0.160053	0.756713	ENSBGRG00000011099(SORL1)
Biological Process	GO:1902956	regulation of mitochondrial electron transport, NADH to ubiquinone	1	3	0.160053	0.756713	ENSBGRG00000013214(PARK7)
Biological Process	GO:1903121	regulation of TRAIL-activated apoptotic signaling pathway	1	3	0.160053	0.756713	ENSBGRG00000013214(PARK7)
Biological Process	GO:1903237	negative regulation of leukocyte tethering or rolling	1	3	0.160053	0.756713	ENSBGRG00000002952(CCL21)
Biological Process	GO:1903423	positive regulation of synaptic vesicle recycling	1	3	0.160053	0.756713	ENSBGRG00000019204(TOR1A)
Biological Process	GO:1903445	protein transport from ciliary membrane to plasma membrane	1	3	0.160053	0.756713	ENSBGRG00000003817(RILPL1)
Biological Process	GO:1903644	regulation of chaperone-mediated protein folding	1	3	0.160053	0.756713	ENSBGRG00000026849(PDCL3)
Biological Process	GO:1903719	regulation of I-kappaB phosphorylation	1	3	0.160053	0.756713	ENSBGRG00000011866(DDRGK1)
Biological Process	GO:1903721	positive regulation of I-kappaB phosphorylation	1	3	0.160053	0.756713	ENSBGRG00000011866(DDRGK1)
Biological Process	GO:1904179	positive regulation of adipose tissue development	1	3	0.160053	0.756713	ENSBGRG00000011099(SORL1)
Biological Process	GO:1904259	regulation of basement membrane assembly involved in embryonic body morphogenesis	1	3	0.160053	0.756713	ENSBGRG00000020861(DAG1)
Biological Process	GO:1904261	positive regulation of basement membrane assembly involved in embryonic body morphogenesis	1	3	0.160053	0.756713	ENSBGRG00000020861(DAG1)
Biological Process	GO:1904526	regulation of microtubule binding	1	3	0.160053	0.756713	ENSBGRG00000012781(MAPRE3)
Biological Process	GO:1904528	positive regulation of microtubule binding	1	3	0.160053	0.756713	ENSBGRG00000012781(MAPRE3)
Biological Process	GO:1904753	negative regulation of vascular associated smooth muscle cell migration	1	3	0.160053	0.756713	ENSBGRG00000003562(MEF2C)
Biological Process	GO:1990108	protein linear deubiquitination	1	3	0.160053	0.756713	ENSBGRG00000005642(CYLD)
Biological Process	GO:1990166	protein localization to site of double-strand break	1	3	0.160053	0.756713	ENSBGRG00000025048(SLF2)
Biological Process	GO:1990441	negative regulation of transcription from RNA polymerase II promoter in response to endoplasmic reticulum stress	1	3	0.160053	0.756713	ENSBGRG00000002412(NCK1)
Biological Process	GO:1990456	mitochondrion-ER tethering	1	3	0.160053	0.756713	ENSBGRG00000005715(PSEN2)
Biological Process	GO:2000254	regulation of male germ cell proliferation	1	3	0.160053	0.756713	ENSBGRG00000006551(CIB1)
Biological Process	GO:2000282	regulation of cellular amino acid biosynthetic process	1	3	0.160053	0.756713	ENSBGRG00000013214(PARK7)
Biological Process	GO:2000312	regulation of kainate selective glutamate receptor activity	1	3	0.160053	0.756713	ENSBGRG00000001442(KLHL24)
Biological Process	GO:2000325	regulation of ligand-dependent nuclear receptor transcription coactivator activity	1	3	0.160053	0.756713	ENSBGRG00000001130(CNOT9)
Biological Process	GO:2000327	positive regulation of ligand-dependent nuclear receptor transcription coactivator activity	1	3	0.160053	0.756713	ENSBGRG00000001130(CNOT9)
Biological Process	GO:2000370	positive regulation of clathrin-mediated endocytosis	1	3	0.160053	0.756713	ENSBGRG00000019204(TOR1A)
Biological Process	GO:2000416	regulation of eosinophil migration	1	3	0.160053	0.756713	ENSBGRG00000009380(CCL24)
Biological Process	GO:2000427	positive regulation of apoptotic cell clearance	1	3	0.160053	0.756713	ENSBGRG00000019750(C2)
Biological Process	GO:2000553	positive regulation of T-helper 2 cell cytokine production	1	3	0.160053	0.756713	ENSBGRG00000023856(PRKCZ)
Biological Process	GO:2000588	positive regulation of platelet-derived growth factor receptor-beta signaling pathway	1	3	0.160053	0.756713	ENSBGRG00000004979(HIP1R)
Biological Process	GO:2000664	positive regulation of interleukin-5 secretion	1	3	0.160053	0.756713	ENSBGRG00000023856(PRKCZ)
Biological Process	GO:2000667	positive regulation of interleukin-13 secretion	1	3	0.160053	0.756713	ENSBGRG00000023856(PRKCZ)
Biological Process	GO:2001013	epithelial cell proliferation involved in renal tubule morphogenesis	1	3	0.160053	0.756713	ENSBGRG00000003562(MEF2C)
Biological Process	GO:2001137	positive regulation of endocytic recycling	1	3	0.160053	0.756713	ENSBGRG00000011099(SORL1)
Biological Process	GO:2001197	basement membrane assembly involved in embryonic body morphogenesis	1	3	0.160053	0.756713	ENSBGRG00000020861(DAG1)
Biological Process	GO:0030522	intracellular receptor signaling pathway	12	154	0.161347	0.756713	ENSBGRG00000001130(CNOT9);ENSBGRG00000006454(ARNTL);ENSBGRG00000011114(C1QBP);ENSBGRG00000011866(DDRGK1);ENSBGRG00000013214(PARK7);ENSBGRG00000018531(PAK1);ENSBGRG00000019123(FABP5);ENSBGRG00000021162(GPS2);ENSBGRG00000023603(CLOCK);ENSBGRG00000024361(BUD31);ENSBGRG00000025394(NPLOC4);ENSBGRG00000026080(PAGR1)
Biological Process	GO:0009123	nucleoside monophosphate metabolic process	14	185	0.162716	0.756713	ENSBGRG00000000060(-);ENSBGRG00000001402(-);ENSBGRG00000002005(-);ENSBGRG00000004237(AMPD3);ENSBGRG00000005916(-);ENSBGRG00000009891(-);ENSBGRG00000013214(PARK7);ENSBGRG00000013915(ATP5IF1);ENSBGRG00000016084(ATP5PD);ENSBGRG00000016185(-);ENSBGRG00000019310(TMSB4X);ENSBGRG00000020103(-);ENSBGRG00000021392(CTNS);ENSBGRG00000024870(NDUFV2)
Biological Process	GO:0050707	regulation of cytokine secretion	10	124	0.162898	0.756713	ENSBGRG00000002485(PANX2);ENSBGRG00000005118(GSDMD);ENSBGRG00000009691(VTCN1);ENSBGRG00000011099(SORL1);ENSBGRG00000011707(IL17RC);ENSBGRG00000019310(TMSB4X);ENSBGRG00000021608(SELENOK);ENSBGRG00000023732(CHUK);ENSBGRG00000023856(PRKCZ);ENSBGRG00000025047(KARS1)
Biological Process	GO:0010563	negative regulation of phosphorus metabolic process	25	359	0.163145	0.756713	ENSBGRG00000001392(UBE2B);ENSBGRG00000002412(NCK1);ENSBGRG00000005642(CYLD);ENSBGRG00000006005(CEP85);ENSBGRG00000006507(PPP1R26);ENSBGRG00000006551(CIB1);ENSBGRG00000007660(MECOM);ENSBGRG00000008520(PIK3IP1);ENSBGRG00000009443(RIMBP2);ENSBGRG00000011099(SORL1);ENSBGRG00000013214(PARK7);ENSBGRG00000016073(TFAP4);ENSBGRG00000016426(EFNA1);ENSBGRG00000018249(CCDC8);ENSBGRG00000018500(GBA);ENSBGRG00…
Biological Process	GO:0045936	negative regulation of phosphate metabolic process	25	359	0.163145	0.756713	ENSBGRG00000001392(UBE2B);ENSBGRG00000002412(NCK1);ENSBGRG00000005642(CYLD);ENSBGRG00000006005(CEP85);ENSBGRG00000006507(PPP1R26);ENSBGRG00000006551(CIB1);ENSBGRG00000007660(MECOM);ENSBGRG00000008520(PIK3IP1);ENSBGRG00000009443(RIMBP2);ENSBGRG00000011099(SORL1);ENSBGRG00000013214(PARK7);ENSBGRG00000016073(TFAP4);ENSBGRG00000016426(EFNA1);ENSBGRG00000018249(CCDC8);ENSBGRG00000018500(GBA);ENSBGRG00…
Biological Process	GO:0010647	positive regulation of cell communication	68	1070	0.164437	0.756713	ENSBGRG00000000117(SOD1);ENSBGRG00000001130(CNOT9);ENSBGRG00000001392(UBE2B);ENSBGRG00000002137(LURAP1);ENSBGRG00000002365(S100B);ENSBGRG00000002412(NCK1);ENSBGRG00000002952(CCL21);ENSBGRG00000003307(TBL1XR1);ENSBGRG00000004839(RNF220);ENSBGRG00000004979(HIP1R);ENSBGRG00000004994(S100A9);ENSBGRG00000005022(FAM162A);ENSBGRG00000005642(CYLD);ENSBGRG00000005655(LRP2);ENSBGRG00000006185(S100A4);ENSBG…
Biological Process	GO:0010638	positive regulation of organelle organization	29	424	0.164549	0.756713	ENSBGRG00000001392(UBE2B);ENSBGRG00000002412(NCK1);ENSBGRG00000002952(CCL21);ENSBGRG00000004466(DSTN);ENSBGRG00000004979(HIP1R);ENSBGRG00000005020(WDR5);ENSBGRG00000005022(FAM162A);ENSBGRG00000006902(POC1A);ENSBGRG00000008051(FASTKD2);ENSBGRG00000009349(CFL2);ENSBGRG00000009380(CCL24);ENSBGRG00000009590(ZBTB7B);ENSBGRG00000010059(PRKCQ);ENSBGRG00000011719(NSFL1C);ENSBGRG00000013915(ATP5IF1);ENSBG…
Biological Process	GO:0003128	heart field specification	2	13	0.164822	0.756713	ENSBGRG00000003562(MEF2C);ENSBGRG00000005655(LRP2)
Biological Process	GO:0006415	translational termination	2	13	0.164822	0.756713	ENSBGRG00000015894(MRPL58);MSTRG.21503(MRPL11)
Biological Process	GO:0007413	axonal fasciculation	2	13	0.164822	0.756713	ENSBGRG00000001535(AMIGO1);ENSBGRG00000016330(ARHGAP35)
Biological Process	GO:0010613	positive regulation of cardiac muscle hypertrophy	2	13	0.164822	0.756713	ENSBGRG00000005494(MEF2A);ENSBGRG00000019109(PDE9A)
Biological Process	GO:0016180	snRNA processing	2	13	0.164822	0.756713	ENSBGRG00000002959(TOE1);ENSBGRG00000013819(INTS10)
Biological Process	GO:0019377	glycolipid catabolic process	2	13	0.164822	0.756713	ENSBGRG00000012399(-);ENSBGRG00000018500(GBA)
Biological Process	GO:0021783	preganglionic parasympathetic fiber development	2	13	0.164822	0.756713	ENSBGRG00000004943(PLXNA4);ENSBGRG00000008619(SIX1)
Biological Process	GO:0032753	positive regulation of interleukin-4 production	2	13	0.164822	0.756713	ENSBGRG00000010059(PRKCQ);ENSBGRG00000023856(PRKCZ)
Biological Process	GO:0042220	response to cocaine	2	13	0.164822	0.756713	ENSBGRG00000007496(ABAT);ENSBGRG00000014750(HOMER2)
Biological Process	GO:0043628	ncRNA 3'-end processing	2	13	0.164822	0.756713	ENSBGRG00000002959(TOE1);ENSBGRG00000024517(ELAC1)
Biological Process	GO:0050434	positive regulation of viral transcription	2	13	0.164822	0.756713	ENSBGRG00000016073(TFAP4);ENSBGRG00000018993(TAF11)
Biological Process	GO:0050855	regulation of B cell receptor signaling pathway	2	13	0.164822	0.756713	ENSBGRG00000000215(PLCL2);ENSBGRG00000021162(GPS2)
Biological Process	GO:0061548	ganglion development	2	13	0.164822	0.756713	ENSBGRG00000008619(SIX1);ENSBGRG00000013643(TULP3)
Biological Process	GO:0071242	cellular response to ammonium ion	2	13	0.164822	0.756713	ENSBGRG00000000061(GABPA);ENSBGRG00000004265(CPS1)
Biological Process	GO:0071459	protein localization to chromosome, centromeric region	2	13	0.164822	0.756713	ENSBGRG00000018393(IK);ENSBGRG00000026349(CTCF)
Biological Process	GO:0071711	basement membrane organization	2	13	0.164822	0.756713	ENSBGRG00000020861(DAG1);ENSBGRG00000026667(SPINT2)
Biological Process	GO:0098779	mitophagy in response to mitochondrial depolarization	2	13	0.164822	0.756713	ENSBGRG00000013915(ATP5IF1);ENSBGRG00000018500(GBA)
Biological Process	GO:0098810	neurotransmitter reuptake	2	13	0.164822	0.756713	ENSBGRG00000013214(PARK7);ENSBGRG00000019204(TOR1A)
Biological Process	GO:0006778	porphyrin-containing compound metabolic process	3	25	0.164943	0.756713	ENSBGRG00000013915(ATP5IF1);ENSBGRG00000015205(HPX);ENSBGRG00000020147(BLVRB)
Biological Process	GO:0007628	adult walking behavior	3	25	0.164943	0.756713	ENSBGRG00000004819(AGTPBP1);ENSBGRG00000012399(-);ENSBGRG00000021392(CTNS)
Biological Process	GO:0032212	positive regulation of telomere maintenance via telomerase	3	25	0.164943	0.756713	ENSBGRG00000010059(PRKCQ);ENSBGRG00000017036(MAP3K4);ENSBGRG00000020311(MAP2K7)
Biological Process	GO:0033059	cellular pigmentation	3	25	0.164943	0.756713	ENSBGRG00000000563(PMEL);ENSBGRG00000001819(AP3D1);MSTRG.8786(gag)
Biological Process	GO:0035176	social behavior	3	25	0.164943	0.756713	ENSBGRG00000003115(EN1);ENSBGRG00000010545(MKKS);ENSBGRG00000018767(VPS13A)
Biological Process	GO:0002673	regulation of acute inflammatory response	4	38	0.165001	0.756713	ENSBGRG00000011114(C1QBP);ENSBGRG00000013214(PARK7);MSTRG.17500(C4B);MSTRG.17502(C4A)
Biological Process	GO:0030514	negative regulation of BMP signaling pathway	4	38	0.165001	0.756713	ENSBGRG00000005655(LRP2);ENSBGRG00000008044(PPM1A);ENSBGRG00000011099(SORL1);ENSBGRG00000025045(HTRA1)
Biological Process	GO:0072577	endothelial cell apoptotic process	4	38	0.165001	0.756713	ENSBGRG00000018357(FGB);ENSBGRG00000018573(FGA);ENSBGRG00000018677(FGG);ENSBGRG00000025096(ANGPTL4)
Biological Process	GO:0051493	regulation of cytoskeleton organization	25	360	0.166513	0.756713	ENSBGRG00000001714(CEP70);ENSBGRG00000001770(TMOD4);ENSBGRG00000002412(NCK1);ENSBGRG00000002452(NEXN);ENSBGRG00000002952(CCL21);ENSBGRG00000003562(MEF2C);ENSBGRG00000004466(DSTN);ENSBGRG00000004979(HIP1R);ENSBGRG00000005642(CYLD);ENSBGRG00000006005(CEP85);ENSBGRG00000006551(CIB1);ENSBGRG00000006902(POC1A);ENSBGRG00000009349(CFL2);ENSBGRG00000009380(CCL24);ENSBGRG00000010545(MKKS);ENSBGRG000000117…
Biological Process	GO:0023057	negative regulation of signaling	54	837	0.167387	0.756713	ENSBGRG00000000215(PLCL2);ENSBGRG00000000793(TLE5);ENSBGRG00000001130(CNOT9);ENSBGRG00000001392(UBE2B);ENSBGRG00000002412(NCK1);ENSBGRG00000002521(DDIT4L);ENSBGRG00000005366(CDC34);ENSBGRG00000005642(CYLD);ENSBGRG00000005655(LRP2);ENSBGRG00000006454(ARNTL);ENSBGRG00000006551(CIB1);ENSBGRG00000006709(PSME3);ENSBGRG00000007660(MECOM);ENSBGRG00000007720(-);ENSBGRG00000008044(PPM1A);ENSBGRG0000000852…
Biological Process	GO:0032880	regulation of protein localization	42	638	0.167798	0.756713	ENSBGRG00000000181(UBE2G2);ENSBGRG00000002485(PANX2);ENSBGRG00000003833(ZPR1);ENSBGRG00000004306(-);ENSBGRG00000005118(GSDMD);ENSBGRG00000005642(CYLD);ENSBGRG00000005918(VTI1B);ENSBGRG00000006454(ARNTL);ENSBGRG00000006551(CIB1);ENSBGRG00000007476(TRIM8);ENSBGRG00000008044(PPM1A);ENSBGRG00000008383(NHLRC1);ENSBGRG00000008504(WLS);ENSBGRG00000008619(SIX1);ENSBGRG00000009691(VTCN1);ENSBGRG0000001109…
Biological Process	GO:0008344	adult locomotory behavior	6	66	0.167948	0.756713	ENSBGRG00000003115(EN1);ENSBGRG00000004819(AGTPBP1);ENSBGRG00000012399(-);ENSBGRG00000013214(PARK7);ENSBGRG00000021392(CTNS);ENSBGRG00000025914(NTAN1)
Biological Process	GO:0016125	sterol metabolic process	6	66	0.167948	0.756713	ENSBGRG00000000117(SOD1);ENSBGRG00000002753(FDFT1);ENSBGRG00000017210(ABCG1);ENSBGRG00000018426(LIPE);ENSBGRG00000018500(GBA);ENSBGRG00000019883(CYP46A1)
Biological Process	GO:0030203	glycosaminoglycan metabolic process	6	66	0.167948	0.756713	ENSBGRG00000006039(XYLT2);ENSBGRG00000012399(-);ENSBGRG00000016526(ITIH1);ENSBGRG00000017598(ITIH4);ENSBGRG00000024001(SPOCK2);ENSBGRG00000024520(CSGALNACT2)
Biological Process	GO:0035966	response to topologically incorrect protein	6	66	0.167948	0.756713	ENSBGRG00000000772(COMP);ENSBGRG00000002412(NCK1);ENSBGRG00000011172(FICD);ENSBGRG00000011317(DERL2);ENSBGRG00000016813(DERL1);ENSBGRG00000019204(TOR1A)
Biological Process	GO:0050848	regulation of calcium-mediated signaling	5	52	0.168681	0.756713	ENSBGRG00000006551(CIB1);ENSBGRG00000012710(GSTO1);ENSBGRG00000014750(HOMER2);ENSBGRG00000020516(DYRK2);ENSBGRG00000021608(SELENOK)
Biological Process	GO:0022411	cellular component disassembly	15	202	0.169544	0.756713	ENSBGRG00000001770(TMOD4);ENSBGRG00000004466(DSTN);ENSBGRG00000005098(MTIF3);ENSBGRG00000006551(CIB1);ENSBGRG00000009349(CFL2);ENSBGRG00000013915(ATP5IF1);ENSBGRG00000014229(RPL23);ENSBGRG00000015277(WASHC1);ENSBGRG00000015894(MRPL58);ENSBGRG00000016373(TPX2);ENSBGRG00000018500(GBA);ENSBGRG00000022043(AKAP8L);ENSBGRG00000025599(FIS1);ENSBGRG00000025794(TEX264);MSTRG.21503(MRPL11)
Biological Process	GO:0070201	regulation of establishment of protein localization	30	442	0.170002	0.756713	ENSBGRG00000000181(UBE2G2);ENSBGRG00000002485(PANX2);ENSBGRG00000003833(ZPR1);ENSBGRG00000004306(-);ENSBGRG00000005118(GSDMD);ENSBGRG00000006454(ARNTL);ENSBGRG00000006551(CIB1);ENSBGRG00000008044(PPM1A);ENSBGRG00000008504(WLS);ENSBGRG00000009691(VTCN1);ENSBGRG00000011099(SORL1);ENSBGRG00000011317(DERL2);ENSBGRG00000011707(IL17RC);ENSBGRG00000013214(PARK7);ENSBGRG00000013915(ATP5IF1);ENSBGRG000000…
Biological Process	GO:0031399	regulation of protein modification process	76	1208	0.170654	0.756713	ENSBGRG00000000117(SOD1);ENSBGRG00000000215(PLCL2);ENSBGRG00000001130(CNOT9);ENSBGRG00000001392(UBE2B);ENSBGRG00000001494(PPP1R7);ENSBGRG00000001715(CAMLG);ENSBGRG00000001763(DCUN1D1);ENSBGRG00000002412(NCK1);ENSBGRG00000002952(CCL21);ENSBGRG00000003562(MEF2C);ENSBGRG00000004487(DAZAP2);ENSBGRG00000004545(VLDLR);ENSBGRG00000004819(AGTPBP1);ENSBGRG00000005020(WDR5);ENSBGRG00000005642(CYLD);ENSBGRG…
Biological Process	GO:0060828	regulation of canonical Wnt signaling pathway	12	156	0.171807	0.756713	ENSBGRG00000000793(TLE5);ENSBGRG00000001392(UBE2B);ENSBGRG00000003307(TBL1XR1);ENSBGRG00000004839(RNF220);ENSBGRG00000005642(CYLD);ENSBGRG00000006454(ARNTL);ENSBGRG00000008044(PPM1A);ENSBGRG00000008504(WLS);ENSBGRG00000009986(AMER1);ENSBGRG00000013240(AXIN1);ENSBGRG00000023117(UBAC2);ENSBGRG00000025304(LZTS2)
Biological Process	GO:0060341	regulation of cellular localization	54	839	0.171898	0.756713	ENSBGRG00000000181(UBE2G2);ENSBGRG00000002422(MLC1);ENSBGRG00000002485(PANX2);ENSBGRG00000003562(MEF2C);ENSBGRG00000003833(ZPR1);ENSBGRG00000004306(-);ENSBGRG00000004979(HIP1R);ENSBGRG00000005118(GSDMD);ENSBGRG00000005642(CYLD);ENSBGRG00000005918(VTI1B);ENSBGRG00000006013(PREPL);ENSBGRG00000006341(NRDE2);ENSBGRG00000006454(ARNTL);ENSBGRG00000006551(CIB1);ENSBGRG00000007476(TRIM8);ENSBGRG000000080…
Biological Process	GO:0010952	positive regulation of peptidase activity	8	96	0.174629	0.756713	ENSBGRG00000001134(RNF7);ENSBGRG00000004979(HIP1R);ENSBGRG00000004994(S100A9);ENSBGRG00000005022(FAM162A);ENSBGRG00000015484(TANK);ENSBGRG00000016073(TFAP4);ENSBGRG00000016426(EFNA1);ENSBGRG00000025599(FIS1)
Biological Process	GO:0010038	response to metal ion	10	126	0.174703	0.756713	ENSBGRG00000003562(MEF2C);ENSBGRG00000005494(MEF2A);ENSBGRG00000013214(PARK7);ENSBGRG00000016591(RASAL1);ENSBGRG00000018357(FGB);ENSBGRG00000018573(FGA);ENSBGRG00000018677(FGG);ENSBGRG00000019444(CPNE2);ENSBGRG00000020783(NFE2L1);ENSBGRG00000023732(CHUK)
Biological Process	GO:0060538	skeletal muscle organ development	10	126	0.174703	0.756713	ENSBGRG00000002014(PITX1);ENSBGRG00000003562(MEF2C);ENSBGRG00000006350(GPCPD1);ENSBGRG00000006454(ARNTL);ENSBGRG00000008619(SIX1);ENSBGRG00000009349(CFL2);ENSBGRG00000012804(BIN3);ENSBGRG00000013413(COPS2);ENSBGRG00000017987(USP19);ENSBGRG00000021064(HMG20B)
Biological Process	GO:0071383	cellular response to steroid hormone stimulus	10	126	0.174703	0.756713	ENSBGRG00000001130(CNOT9);ENSBGRG00000006454(ARNTL);ENSBGRG00000011866(DDRGK1);ENSBGRG00000013214(PARK7);ENSBGRG00000015935(FBXO32);ENSBGRG00000016073(TFAP4);ENSBGRG00000018531(PAK1);ENSBGRG00000023603(CLOCK);ENSBGRG00000024361(BUD31);ENSBGRG00000026080(PAGR1)
Biological Process	GO:0009167	purine ribonucleoside monophosphate metabolic process	13	172	0.174818	0.756713	ENSBGRG00000000060(-);ENSBGRG00000001402(-);ENSBGRG00000002005(-);ENSBGRG00000004237(AMPD3);ENSBGRG00000005916(-);ENSBGRG00000009891(-);ENSBGRG00000013214(PARK7);ENSBGRG00000013915(ATP5IF1);ENSBGRG00000016084(ATP5PD);ENSBGRG00000019310(TMSB4X);ENSBGRG00000020103(-);ENSBGRG00000021392(CTNS);ENSBGRG00000024870(NDUFV2)
Biological Process	GO:0032388	positive regulation of intracellular transport	13	172	0.174818	0.756713	ENSBGRG00000002422(MLC1);ENSBGRG00000003833(ZPR1);ENSBGRG00000004979(HIP1R);ENSBGRG00000006341(NRDE2);ENSBGRG00000006551(CIB1);ENSBGRG00000008044(PPM1A);ENSBGRG00000011099(SORL1);ENSBGRG00000012710(GSTO1);ENSBGRG00000013793(F2);ENSBGRG00000013915(ATP5IF1);ENSBGRG00000019204(TOR1A);ENSBGRG00000023966(ZNF205);ENSBGRG00000025599(FIS1)
Biological Process	GO:0010821	regulation of mitochondrion organization	9	111	0.175187	0.756713	ENSBGRG00000000253(OMA1);ENSBGRG00000004979(HIP1R);ENSBGRG00000005022(FAM162A);ENSBGRG00000008051(FASTKD2);ENSBGRG00000010740(SLC35F6);ENSBGRG00000013915(ATP5IF1);ENSBGRG00000018500(GBA);ENSBGRG00000023966(ZNF205);ENSBGRG00000025599(FIS1)
Biological Process	GO:0031324	negative regulation of cellular metabolic process	99	1601	0.175438	0.756713	ENSBGRG00000000061(GABPA);ENSBGRG00000000669(PCBP3);ENSBGRG00000000696(CDK2);ENSBGRG00000000793(TLE5);ENSBGRG00000000867(IKZF4);ENSBGRG00000001206(ZC3H10);ENSBGRG00000001392(UBE2B);ENSBGRG00000001715(CAMLG);ENSBGRG00000002014(PITX1);ENSBGRG00000002412(NCK1);ENSBGRG00000002934(CBX6);ENSBGRG00000003055(CBX7);ENSBGRG00000003115(EN1);ENSBGRG00000003307(TBL1XR1);ENSBGRG00000003562(MEF2C);ENSBGRG000000…
Biological Process	GO:0043086	negative regulation of catalytic activity	26	379	0.176242	0.756713	ENSBGRG00000006005(CEP85);ENSBGRG00000006507(PPP1R26);ENSBGRG00000006896(TRIP13);ENSBGRG00000008520(PIK3IP1);ENSBGRG00000009443(RIMBP2);ENSBGRG00000010065(RPS6KA3);ENSBGRG00000010545(MKKS);ENSBGRG00000011099(SORL1);ENSBGRG00000012119(CAST);ENSBGRG00000013214(PARK7);ENSBGRG00000013915(ATP5IF1);ENSBGRG00000014229(RPL23);ENSBGRG00000015224(SERPINA5);ENSBGRG00000016073(TFAP4);ENSBGRG00000018249(CCDC8…
Biological Process	GO:0045454	cell redox homeostasis	6	67	0.176314	0.756713	ENSBGRG00000002894(-);ENSBGRG00000004178(-);ENSBGRG00000011291(-);ENSBGRG00000019367(DNAJC16);ENSBGRG00000021918(PRDX6);ENSBGRG00000025167(-)
Biological Process	GO:0006396	RNA processing	38	576	0.178509	0.756713	ENSBGRG00000000257(FAM207A);ENSBGRG00000000807(DDX47);ENSBGRG00000001206(ZC3H10);ENSBGRG00000001758(SCNM1);ENSBGRG00000002959(TOE1);ENSBGRG00000003644(REXO4);ENSBGRG00000003833(ZPR1);ENSBGRG00000005973(CLP1);ENSBGRG00000006341(NRDE2);ENSBGRG00000007171(-);ENSBGRG00000008312(-);ENSBGRG00000008375(-);ENSBGRG00000008433(PHF5A);ENSBGRG00000009094(METTL1);ENSBGRG00000011114(C1QBP);ENSBGRG00000011403(C…
Biological Process	GO:0000096	sulfur amino acid metabolic process	3	26	0.179139	0.756713	ENSBGRG00000004265(CPS1);ENSBGRG00000013932(-);ENSBGRG00000026852(DPEP1)
Biological Process	GO:0030149	sphingolipid catabolic process	3	26	0.179139	0.756713	ENSBGRG00000012399(-);ENSBGRG00000012884(SMPDL3B);ENSBGRG00000018500(GBA)
Biological Process	GO:0032873	negative regulation of stress-activated MAPK cascade	3	26	0.179139	0.756713	ENSBGRG00000005642(CYLD);ENSBGRG00000007660(MECOM);ENSBGRG00000021162(GPS2)
Biological Process	GO:0048013	ephrin receptor signaling pathway	3	26	0.179139	0.756713	ENSBGRG00000002412(NCK1);ENSBGRG00000016426(EFNA1);ENSBGRG00000026337(EPHA7)
Biological Process	GO:0051703	intraspecies interaction between organisms	3	26	0.179139	0.756713	ENSBGRG00000003115(EN1);ENSBGRG00000010545(MKKS);ENSBGRG00000018767(VPS13A)
Biological Process	GO:0051973	positive regulation of telomerase activity	3	26	0.179139	0.756713	ENSBGRG00000010059(PRKCQ);ENSBGRG00000017036(MAP3K4);ENSBGRG00000020311(MAP2K7)
Biological Process	GO:0070303	negative regulation of stress-activated protein kinase signaling cascade	3	26	0.179139	0.756713	ENSBGRG00000005642(CYLD);ENSBGRG00000007660(MECOM);ENSBGRG00000021162(GPS2)
Biological Process	GO:1900744	regulation of p38MAPK cascade	3	26	0.179139	0.756713	ENSBGRG00000005642(CYLD);ENSBGRG00000017036(MAP3K4);ENSBGRG00000025047(KARS1)
Biological Process	GO:2000403	positive regulation of lymphocyte migration	3	26	0.179139	0.756713	ENSBGRG00000000059(JAM2);ENSBGRG00000002952(CCL21);ENSBGRG00000021608(SELENOK)
Biological Process	GO:0009126	purine nucleoside monophosphate metabolic process	13	173	0.179955	0.756713	ENSBGRG00000000060(-);ENSBGRG00000001402(-);ENSBGRG00000002005(-);ENSBGRG00000004237(AMPD3);ENSBGRG00000005916(-);ENSBGRG00000009891(-);ENSBGRG00000013214(PARK7);ENSBGRG00000013915(ATP5IF1);ENSBGRG00000016084(ATP5PD);ENSBGRG00000019310(TMSB4X);ENSBGRG00000020103(-);ENSBGRG00000021392(CTNS);ENSBGRG00000024870(NDUFV2)
Biological Process	GO:0007098	centrosome cycle	7	82	0.180113	0.756713	ENSBGRG00000000696(CDK2);ENSBGRG00000002824(USP33);ENSBGRG00000006005(CEP85);ENSBGRG00000006902(POC1A);ENSBGRG00000011719(NSFL1C);ENSBGRG00000016901(HAUS8);ENSBGRG00000023119(CETN2)
Biological Process	GO:0010466	negative regulation of peptidase activity	7	82	0.180113	0.756713	ENSBGRG00000010065(RPS6KA3);ENSBGRG00000011099(SORL1);ENSBGRG00000012119(CAST);ENSBGRG00000013214(PARK7);ENSBGRG00000026852(DPEP1);MSTRG.17500(C4B);MSTRG.17502(C4A)
Biological Process	GO:1903532	positive regulation of secretion by cell	16	220	0.180176	0.756713	ENSBGRG00000002485(PANX2);ENSBGRG00000005118(GSDMD);ENSBGRG00000008504(WLS);ENSBGRG00000009691(VTCN1);ENSBGRG00000011099(SORL1);ENSBGRG00000011707(IL17RC);ENSBGRG00000017210(ABCG1);ENSBGRG00000018357(FGB);ENSBGRG00000018573(FGA);ENSBGRG00000018677(FGG);ENSBGRG00000021608(SELENOK);ENSBGRG00000022296(SNF8);ENSBGRG00000023732(CHUK);ENSBGRG00000023856(PRKCZ);ENSBGRG00000024202(STX4);ENSBGRG0000002504…
Biological Process	GO:0044242	cellular lipid catabolic process	10	127	0.180753	0.756713	ENSBGRG00000004265(CPS1);ENSBGRG00000006056(SLC25A17);ENSBGRG00000006350(GPCPD1);ENSBGRG00000011099(SORL1);ENSBGRG00000012399(-);ENSBGRG00000012884(SMPDL3B);ENSBGRG00000018426(LIPE);ENSBGRG00000018500(GBA);ENSBGRG00000021918(PRDX6);ENSBGRG00000022483(MGST2)
Biological Process	GO:0007286	spermatid development	9	112	0.181668	0.756713	ENSBGRG00000000059(JAM2);ENSBGRG00000001392(UBE2B);ENSBGRG00000006551(CIB1);ENSBGRG00000006896(TRIP13);ENSBGRG00000010545(MKKS);ENSBGRG00000013993(TTLL1);ENSBGRG00000014098(SLIRP);ENSBGRG00000020815(SIX5);ENSBGRG00000024781(OSBP2)
Biological Process	GO:0070646	protein modification by small protein removal	9	112	0.181668	0.756713	ENSBGRG00000001019(USP21);ENSBGRG00000002824(USP33);ENSBGRG00000005642(CYLD);ENSBGRG00000008244(BAP1);ENSBGRG00000013214(PARK7);ENSBGRG00000013413(COPS2);ENSBGRG00000015484(TANK);ENSBGRG00000017987(USP19);ENSBGRG00000019204(TOR1A)
Biological Process	GO:0034599	cellular response to oxidative stress	12	158	0.18259	0.756713	ENSBGRG00000000117(SOD1);ENSBGRG00000001134(RNF7);ENSBGRG00000006454(ARNTL);ENSBGRG00000009148(FANCC);ENSBGRG00000013214(PARK7);ENSBGRG00000019844(CD36);ENSBGRG00000020783(NFE2L1);ENSBGRG00000021721(ANKZF1);ENSBGRG00000021724(AIFM2);ENSBGRG00000023732(CHUK);ENSBGRG00000024202(STX4);ENSBGRG00000026173(WNT16)
Biological Process	GO:0006461	protein complex assembly	53	827	0.182853	0.756713	ENSBGRG00000000867(IKZF4);ENSBGRG00000001634(EIF4B);ENSBGRG00000001770(TMOD4);ENSBGRG00000002412(NCK1);ENSBGRG00000002952(CCL21);ENSBGRG00000003057(AAAS);ENSBGRG00000003148(CLTA);ENSBGRG00000003846(COA8);ENSBGRG00000004697(-);ENSBGRG00000004979(HIP1R);ENSBGRG00000005118(GSDMD);ENSBGRG00000005642(CYLD);ENSBGRG00000007157(CCDC69);ENSBGRG00000007996(-);ENSBGRG00000008044(PPM1A);ENSBGRG00000008161(-)…
Biological Process	GO:0070271	protein complex biogenesis	53	827	0.182853	0.756713	ENSBGRG00000000867(IKZF4);ENSBGRG00000001634(EIF4B);ENSBGRG00000001770(TMOD4);ENSBGRG00000002412(NCK1);ENSBGRG00000002952(CCL21);ENSBGRG00000003057(AAAS);ENSBGRG00000003148(CLTA);ENSBGRG00000003846(COA8);ENSBGRG00000004697(-);ENSBGRG00000004979(HIP1R);ENSBGRG00000005118(GSDMD);ENSBGRG00000005642(CYLD);ENSBGRG00000007157(CCDC69);ENSBGRG00000007996(-);ENSBGRG00000008044(PPM1A);ENSBGRG00000008161(-)…
Biological Process	GO:0031349	positive regulation of defense response	16	221	0.184776	0.756713	ENSBGRG00000003562(MEF2C);ENSBGRG00000004994(S100A9);ENSBGRG00000009380(CCL24);ENSBGRG00000009942(POLR3D);ENSBGRG00000011114(C1QBP);ENSBGRG00000011707(IL17RC);ENSBGRG00000012884(SMPDL3B);ENSBGRG00000013214(PARK7);ENSBGRG00000013465(POLR3C);ENSBGRG00000015205(HPX);ENSBGRG00000019844(CD36);ENSBGRG00000021162(GPS2);ENSBGRG00000023603(CLOCK);ENSBGRG00000025047(KARS1);ENSBGRG00000025394(NPLOC4);MSTRG.…
Biological Process	GO:0050729	positive regulation of inflammatory response	6	68	0.184845	0.756713	ENSBGRG00000004994(S100A9);ENSBGRG00000009380(CCL24);ENSBGRG00000011707(IL17RC);ENSBGRG00000013214(PARK7);ENSBGRG00000023603(CLOCK);ENSBGRG00000025047(KARS1)
Biological Process	GO:0009205	purine ribonucleoside triphosphate metabolic process	13	174	0.185165	0.756713	ENSBGRG00000000060(-);ENSBGRG00000001402(-);ENSBGRG00000002005(-);ENSBGRG00000004237(AMPD3);ENSBGRG00000005916(-);ENSBGRG00000009891(-);ENSBGRG00000013214(PARK7);ENSBGRG00000013915(ATP5IF1);ENSBGRG00000016084(ATP5PD);ENSBGRG00000019310(TMSB4X);ENSBGRG00000020103(-);ENSBGRG00000021392(CTNS);ENSBGRG00000024870(NDUFV2)
Biological Process	GO:0070371	ERK1 and ERK2 cascade	13	174	0.185165	0.756713	ENSBGRG00000002952(CCL21);ENSBGRG00000006551(CIB1);ENSBGRG00000013280(NDRG4);ENSBGRG00000018357(FGB);ENSBGRG00000018573(FGA);ENSBGRG00000018677(FGG);ENSBGRG00000019613(SPRY2);ENSBGRG00000019844(CD36);ENSBGRG00000020311(MAP2K7);ENSBGRG00000023856(PRKCZ);ENSBGRG00000025047(KARS1);ENSBGRG00000026316(CHI3L1);ENSBGRG00000026337(EPHA7)
Biological Process	GO:0001502	cartilage condensation	2	14	0.185467	0.756713	ENSBGRG00000012191(FGF6);ENSBGRG00000013726(ACAN)
Biological Process	GO:0003333	amino acid transmembrane transport	2	14	0.185467	0.756713	ENSBGRG00000007573(SLC25A38);ENSBGRG00000007711(SLC6A18)
Biological Process	GO:0003351	epithelial cilium movement	2	14	0.185467	0.756713	ENSBGRG00000013993(TTLL1);ENSBGRG00000025670(DPCD)
Biological Process	GO:0003417	growth plate cartilage development	2	14	0.185467	0.756713	ENSBGRG00000000772(COMP);ENSBGRG00000006902(POC1A)
Biological Process	GO:0010714	positive regulation of collagen metabolic process	2	14	0.185467	0.756713	ENSBGRG00000013793(F2);ENSBGRG00000016486(LARP6)
Biological Process	GO:0014742	positive regulation of muscle hypertrophy	2	14	0.185467	0.756713	ENSBGRG00000005494(MEF2A);ENSBGRG00000019109(PDE9A)
Biological Process	GO:0031065	positive regulation of histone deacetylation	2	14	0.185467	0.756713	ENSBGRG00000009590(ZBTB7B);ENSBGRG00000022043(AKAP8L)
Biological Process	GO:0032366	intracellular sterol transport	2	14	0.185467	0.756713	ENSBGRG00000017210(ABCG1);ENSBGRG00000022810(OSBPL2)
Biological Process	GO:0032367	intracellular cholesterol transport	2	14	0.185467	0.756713	ENSBGRG00000017210(ABCG1);ENSBGRG00000022810(OSBPL2)
Biological Process	GO:0032509	endosome transport via multivesicular body sorting pathway	2	14	0.185467	0.756713	ENSBGRG00000014883(UBXN6);ENSBGRG00000022296(SNF8)
Biological Process	GO:0032967	positive regulation of collagen biosynthetic process	2	14	0.185467	0.756713	ENSBGRG00000013793(F2);ENSBGRG00000016486(LARP6)
Biological Process	GO:0044253	positive regulation of multicellular organismal metabolic process	2	14	0.185467	0.756713	ENSBGRG00000013793(F2);ENSBGRG00000016486(LARP6)
Biological Process	GO:0045663	positive regulation of myoblast differentiation	2	14	0.185467	0.756713	ENSBGRG00000003562(MEF2C);ENSBGRG00000020066(IGFBP3)
Biological Process	GO:0046716	muscle cell cellular homeostasis	2	14	0.185467	0.756713	ENSBGRG00000000117(SOD1);ENSBGRG00000009349(CFL2)
Biological Process	GO:0048670	regulation of collateral sprouting	2	14	0.185467	0.756713	ENSBGRG00000006057(RND2);ENSBGRG00000026337(EPHA7)
Biological Process	GO:0050650	chondroitin sulfate proteoglycan biosynthetic process	2	14	0.185467	0.756713	ENSBGRG00000006039(XYLT2);ENSBGRG00000024520(CSGALNACT2)
Biological Process	GO:0055012	ventricular cardiac muscle cell differentiation	2	14	0.185467	0.756713	ENSBGRG00000003562(MEF2C);ENSBGRG00000005494(MEF2A)
Biological Process	GO:0060669	embryonic placenta morphogenesis	2	14	0.185467	0.756713	ENSBGRG00000015668(SETD2);ENSBGRG00000026667(SPINT2)
Biological Process	GO:0090189	regulation of branching involved in ureteric bud morphogenesis	2	14	0.185467	0.756713	ENSBGRG00000006516(SIX2);ENSBGRG00000008619(SIX1)
Biological Process	GO:0098743	cell aggregation	2	14	0.185467	0.756713	ENSBGRG00000012191(FGF6);ENSBGRG00000013726(ACAN)
Biological Process	GO:1902993	positive regulation of amyloid precursor protein catabolic process	2	14	0.185467	0.756713	ENSBGRG00000016426(EFNA1);ENSBGRG00000017210(ABCG1)
Biological Process	GO:2000316	regulation of T-helper 17 type immune response	2	14	0.185467	0.756713	ENSBGRG00000009590(ZBTB7B);ENSBGRG00000010059(PRKCQ)
Biological Process	GO:2000369	regulation of clathrin-mediated endocytosis	2	14	0.185467	0.756713	ENSBGRG00000004979(HIP1R);ENSBGRG00000019204(TOR1A)
Biological Process	GO:0042326	negative regulation of phosphorylation	20	285	0.1862	0.756713	ENSBGRG00000001392(UBE2B);ENSBGRG00000002412(NCK1);ENSBGRG00000005642(CYLD);ENSBGRG00000006005(CEP85);ENSBGRG00000006551(CIB1);ENSBGRG00000007660(MECOM);ENSBGRG00000008520(PIK3IP1);ENSBGRG00000011099(SORL1);ENSBGRG00000013214(PARK7);ENSBGRG00000016073(TFAP4);ENSBGRG00000016426(EFNA1);ENSBGRG00000018500(GBA);ENSBGRG00000019613(SPRY2);ENSBGRG00000020066(IGFBP3);ENSBGRG00000020861(DAG1);ENSBGRG00000…
Biological Process	GO:1902531	regulation of intracellular signal transduction	66	1047	0.186411	0.756713	ENSBGRG00000000117(SOD1);ENSBGRG00000001392(UBE2B);ENSBGRG00000002137(LURAP1);ENSBGRG00000002365(S100B);ENSBGRG00000002412(NCK1);ENSBGRG00000002952(CCL21);ENSBGRG00000003241(PDE4A);ENSBGRG00000004994(S100A9);ENSBGRG00000005366(CDC34);ENSBGRG00000005642(CYLD);ENSBGRG00000005655(LRP2);ENSBGRG00000006185(S100A4);ENSBGRG00000006280(S100A13);ENSBGRG00000006454(ARNTL);ENSBGRG00000006551(CIB1);ENSBGRG00…
Biological Process	GO:1903035	negative regulation of response to wounding	10	128	0.186898	0.756713	ENSBGRG00000000117(SOD1);ENSBGRG00000008117(FNDC4);ENSBGRG00000012884(SMPDL3B);ENSBGRG00000013793(F2);ENSBGRG00000018034(PLAU);ENSBGRG00000018357(FGB);ENSBGRG00000018573(FGA);ENSBGRG00000018677(FGG);ENSBGRG00000021162(GPS2);ENSBGRG00000022918(APOD)
Biological Process	GO:0000079	regulation of cyclin-dependent protein serine/threonine kinase activity	4	40	0.187696	0.756713	ENSBGRG00000008827(BCCIP);ENSBGRG00000012781(MAPRE3);ENSBGRG00000016073(TFAP4);ENSBGRG00000023973(HEXIM2)
Biological Process	GO:0001841	neural tube formation	7	83	0.187856	0.756713	ENSBGRG00000005655(LRP2);ENSBGRG00000013643(TULP3);ENSBGRG00000014140(SHROOM3);ENSBGRG00000015112(MIB1);ENSBGRG00000015668(SETD2);ENSBGRG00000016330(ARHGAP35);ENSBGRG00000026667(SPINT2)
Biological Process	GO:0048519	negative regulation of biological process	193	3229	0.187943	0.756713	ENSBGRG00000000059(JAM2);ENSBGRG00000000061(GABPA);ENSBGRG00000000117(SOD1);ENSBGRG00000000181(UBE2G2);ENSBGRG00000000215(PLCL2);ENSBGRG00000000253(OMA1);ENSBGRG00000000669(PCBP3);ENSBGRG00000000674(ATG3);ENSBGRG00000000696(CDK2);ENSBGRG00000000772(COMP);ENSBGRG00000000793(TLE5);ENSBGRG00000000867(IKZF4);ENSBGRG00000001130(CNOT9);ENSBGRG00000001134(RNF7);ENSBGRG00000001206(ZC3H10);ENSBGRG00000001…
Biological Process	GO:0015833	peptide transport	12	159	0.188099	0.756713	ENSBGRG00000004306(-);ENSBGRG00000006454(ARNTL);ENSBGRG00000008434(UBE2Q1);ENSBGRG00000008888(CDH17);ENSBGRG00000013214(PARK7);ENSBGRG00000018357(FGB);ENSBGRG00000018573(FGA);ENSBGRG00000018677(FGG);ENSBGRG00000019310(TMSB4X);ENSBGRG00000022891(RAF1);ENSBGRG00000023603(CLOCK);ENSBGRG00000024202(STX4)
Biological Process	GO:0033135	regulation of peptidyl-serine phosphorylation	8	98	0.188729	0.756713	ENSBGRG00000000215(PLCL2);ENSBGRG00000001130(CNOT9);ENSBGRG00000002412(NCK1);ENSBGRG00000013214(PARK7);ENSBGRG00000015699(PFN2);ENSBGRG00000018531(PAK1);ENSBGRG00000019613(SPRY2);ENSBGRG00000022891(RAF1)
Biological Process	GO:0006725	cellular aromatic compound metabolic process	232	3911	0.191714	0.756713	ENSBGRG00000000060(-);ENSBGRG00000000061(GABPA);ENSBGRG00000000257(FAM207A);ENSBGRG00000000275(-);ENSBGRG00000000300(ZNF641);ENSBGRG00000000419(HENMT1);ENSBGRG00000000661(GTF2F1);ENSBGRG00000000669(PCBP3);ENSBGRG00000000696(CDK2);ENSBGRG00000000734(FOXD2);ENSBGRG00000000772(COMP);ENSBGRG00000000793(TLE5);ENSBGRG00000000807(DDX47);ENSBGRG00000000867(IKZF4);ENSBGRG00000000960(MTERF4);ENSBGRG0000000…
Biological Process	GO:0043933	macromolecular complex subunit organization	101	1645	0.192637	0.756713	ENSBGRG00000000696(CDK2);ENSBGRG00000000772(COMP);ENSBGRG00000000867(IKZF4);ENSBGRG00000000960(MTERF4);ENSBGRG00000001392(UBE2B);ENSBGRG00000001442(KLHL24);ENSBGRG00000001634(EIF4B);ENSBGRG00000001770(TMOD4);ENSBGRG00000001785(VPS72);ENSBGRG00000002412(NCK1);ENSBGRG00000002952(CCL21);ENSBGRG00000003057(AAAS);ENSBGRG00000003148(CLTA);ENSBGRG00000003846(COA8);ENSBGRG00000004243(MRTO4);ENSBGRG000000…
Biological Process	GO:1903076	regulation of protein localization to plasma membrane	6	69	0.193535	0.756713	ENSBGRG00000005918(VTI1B);ENSBGRG00000006551(CIB1);ENSBGRG00000008383(NHLRC1);ENSBGRG00000023175(KIF5B);ENSBGRG00000024202(STX4);ENSBGRG00000026647(STX8)
Biological Process	GO:0006284	base-excision repair	3	27	0.193651	0.756713	ENSBGRG00000002753(FDFT1);ENSBGRG00000007219(RPA3);ENSBGRG00000015600(-)
Biological Process	GO:0019229	regulation of vasoconstriction	3	27	0.193651	0.756713	ENSBGRG00000018357(FGB);ENSBGRG00000018573(FGA);ENSBGRG00000018677(FGG)
Biological Process	GO:0031644	regulation of neurological system process	3	27	0.193651	0.756713	ENSBGRG00000000059(JAM2);ENSBGRG00000018500(GBA);ENSBGRG00000019123(FABP5)
Biological Process	GO:0034205	beta-amyloid formation	3	27	0.193651	0.756713	ENSBGRG00000011099(SORL1);ENSBGRG00000016426(EFNA1);ENSBGRG00000017210(ABCG1)
Biological Process	GO:0050931	pigment cell differentiation	3	27	0.193651	0.756713	ENSBGRG00000001819(AP3D1);ENSBGRG00000003562(MEF2C);ENSBGRG00000026028(HPS6)
Biological Process	GO:0090659	walking behavior	3	27	0.193651	0.756713	ENSBGRG00000004819(AGTPBP1);ENSBGRG00000012399(-);ENSBGRG00000021392(CTNS)
Biological Process	GO:1904358	positive regulation of telomere maintenance via telomere lengthening	3	27	0.193651	0.756713	ENSBGRG00000010059(PRKCQ);ENSBGRG00000017036(MAP3K4);ENSBGRG00000020311(MAP2K7)
Biological Process	GO:0043624	cellular protein complex disassembly	7	84	0.195732	0.756713	ENSBGRG00000001770(TMOD4);ENSBGRG00000004466(DSTN);ENSBGRG00000006551(CIB1);ENSBGRG00000009349(CFL2);ENSBGRG00000015894(MRPL58);ENSBGRG00000016373(TPX2);MSTRG.21503(MRPL11)
Biological Process	GO:0009161	ribonucleoside monophosphate metabolic process	13	176	0.195796	0.756713	ENSBGRG00000000060(-);ENSBGRG00000001402(-);ENSBGRG00000002005(-);ENSBGRG00000004237(AMPD3);ENSBGRG00000005916(-);ENSBGRG00000009891(-);ENSBGRG00000013214(PARK7);ENSBGRG00000013915(ATP5IF1);ENSBGRG00000016084(ATP5PD);ENSBGRG00000019310(TMSB4X);ENSBGRG00000020103(-);ENSBGRG00000021392(CTNS);ENSBGRG00000024870(NDUFV2)
Biological Process	GO:0009199	ribonucleoside triphosphate metabolic process	13	176	0.195796	0.756713	ENSBGRG00000000060(-);ENSBGRG00000001402(-);ENSBGRG00000002005(-);ENSBGRG00000004237(AMPD3);ENSBGRG00000005916(-);ENSBGRG00000009891(-);ENSBGRG00000013214(PARK7);ENSBGRG00000013915(ATP5IF1);ENSBGRG00000016084(ATP5PD);ENSBGRG00000019310(TMSB4X);ENSBGRG00000020103(-);ENSBGRG00000021392(CTNS);ENSBGRG00000024870(NDUFV2)
Biological Process	GO:0042886	amide transport	13	176	0.195796	0.756713	ENSBGRG00000004306(-);ENSBGRG00000005655(LRP2);ENSBGRG00000006454(ARNTL);ENSBGRG00000008434(UBE2Q1);ENSBGRG00000008888(CDH17);ENSBGRG00000013214(PARK7);ENSBGRG00000018357(FGB);ENSBGRG00000018573(FGA);ENSBGRG00000018677(FGG);ENSBGRG00000019310(TMSB4X);ENSBGRG00000022891(RAF1);ENSBGRG00000023603(CLOCK);ENSBGRG00000024202(STX4)
Biological Process	GO:0071822	protein complex subunit organization	70	1119	0.195867	0.756713	ENSBGRG00000000772(COMP);ENSBGRG00000000867(IKZF4);ENSBGRG00000001442(KLHL24);ENSBGRG00000001634(EIF4B);ENSBGRG00000001770(TMOD4);ENSBGRG00000001785(VPS72);ENSBGRG00000002412(NCK1);ENSBGRG00000002952(CCL21);ENSBGRG00000003057(AAAS);ENSBGRG00000003148(CLTA);ENSBGRG00000003846(COA8);ENSBGRG00000004466(DSTN);ENSBGRG00000004697(-);ENSBGRG00000004979(HIP1R);ENSBGRG00000005118(GSDMD);ENSBGRG00000005642…
Biological Process	GO:0009141	nucleoside triphosphate metabolic process	14	192	0.197295	0.756713	ENSBGRG00000000060(-);ENSBGRG00000001402(-);ENSBGRG00000002005(-);ENSBGRG00000004237(AMPD3);ENSBGRG00000005916(-);ENSBGRG00000009891(-);ENSBGRG00000013214(PARK7);ENSBGRG00000013915(ATP5IF1);ENSBGRG00000016084(ATP5PD);ENSBGRG00000016185(-);ENSBGRG00000019310(TMSB4X);ENSBGRG00000020103(-);ENSBGRG00000021392(CTNS);ENSBGRG00000024870(NDUFV2)
Biological Process	GO:0002526	acute inflammatory response	5	55	0.197925	0.756713	ENSBGRG00000011114(C1QBP);ENSBGRG00000013214(PARK7);ENSBGRG00000017598(ITIH4);MSTRG.17500(C4B);MSTRG.17502(C4A)
Biological Process	GO:0010923	negative regulation of phosphatase activity	5	55	0.197925	0.756713	ENSBGRG00000006507(PPP1R26);ENSBGRG00000009443(RIMBP2);ENSBGRG00000018249(CCDC8);ENSBGRG00000020263(PPP1R11);ENSBGRG00000025962(CD2BP2)
Biological Process	GO:0051701	interaction with host	5	55	0.197925	0.756713	ENSBGRG00000006244(SUGT1);ENSBGRG00000007476(TRIM8);ENSBGRG00000016821(TRIM62);ENSBGRG00000020640(TRIM26);ENSBGRG00000020861(DAG1)
Biological Process	GO:0006081	cellular aldehyde metabolic process	4	41	0.1994	0.756713	ENSBGRG00000001695(ADH5);ENSBGRG00000011499(-);ENSBGRG00000013214(PARK7);ENSBGRG00000023680(ALDH3A1)
Biological Process	GO:0032481	positive regulation of type I interferon production	4	41	0.1994	0.756713	ENSBGRG00000009942(POLR3D);ENSBGRG00000013465(POLR3C);ENSBGRG00000015668(SETD2);ENSBGRG00000023732(CHUK)
Biological Process	GO:0072384	organelle transport along microtubule	4	41	0.1994	0.756713	ENSBGRG00000006157(AP3S2);ENSBGRG00000008636(DYNC1I1);ENSBGRG00000008906(AP3M2);ENSBGRG00000023175(KIF5B)
Biological Process	GO:0007018	microtubule-based movement	13	177	0.201216	0.756713	ENSBGRG00000000117(SOD1);ENSBGRG00000004134(KTN1);ENSBGRG00000006157(AP3S2);ENSBGRG00000007315(DYNLRB1);ENSBGRG00000008636(DYNC1I1);ENSBGRG00000008906(AP3M2);ENSBGRG00000010545(MKKS);ENSBGRG00000013299(DNAH10);ENSBGRG00000013993(TTLL1);ENSBGRG00000021052(IFT46);ENSBGRG00000023175(KIF5B);ENSBGRG00000025670(DPCD);ENSBGRG00000025855(ARL8A)
Biological Process	GO:0048515	spermatid differentiation	9	115	0.201734	0.756713	ENSBGRG00000000059(JAM2);ENSBGRG00000001392(UBE2B);ENSBGRG00000006551(CIB1);ENSBGRG00000006896(TRIP13);ENSBGRG00000010545(MKKS);ENSBGRG00000013993(TTLL1);ENSBGRG00000014098(SLIRP);ENSBGRG00000020815(SIX5);ENSBGRG00000024781(OSBP2)
Biological Process	GO:0033138	positive regulation of peptidyl-serine phosphorylation	6	70	0.202375	0.756713	ENSBGRG00000001130(CNOT9);ENSBGRG00000013214(PARK7);ENSBGRG00000015699(PFN2);ENSBGRG00000018531(PAK1);ENSBGRG00000019613(SPRY2);ENSBGRG00000022891(RAF1)
Biological Process	GO:0043409	negative regulation of MAPK cascade	8	100	0.203293	0.756713	ENSBGRG00000005642(CYLD);ENSBGRG00000007660(MECOM);ENSBGRG00000011099(SORL1);ENSBGRG00000016426(EFNA1);ENSBGRG00000018500(GBA);ENSBGRG00000019613(SPRY2);ENSBGRG00000020861(DAG1);ENSBGRG00000021162(GPS2)
Biological Process	GO:0006066	alcohol metabolic process	15	209	0.20331	0.756713	ENSBGRG00000000117(SOD1);ENSBGRG00000000795(CHPT1);ENSBGRG00000001695(ADH5);ENSBGRG00000002753(FDFT1);ENSBGRG00000006129(RETSAT);ENSBGRG00000011492(SULT1C4);ENSBGRG00000012884(SMPDL3B);ENSBGRG00000013214(PARK7);ENSBGRG00000013323(INPP5A);ENSBGRG00000017210(ABCG1);ENSBGRG00000018426(LIPE);ENSBGRG00000018500(GBA);ENSBGRG00000019123(FABP5);ENSBGRG00000019883(CYP46A1);ENSBGRG00000020469(GDE1)
Biological Process	GO:0071826	ribonucleoprotein complex subunit organization	10	131	0.205879	0.756713	ENSBGRG00000000960(MTERF4);ENSBGRG00000004243(MRTO4);ENSBGRG00000005098(MTIF3);ENSBGRG00000005973(CLP1);ENSBGRG00000008051(FASTKD2);ENSBGRG00000011114(C1QBP);ENSBGRG00000015913(-);ENSBGRG00000020027(-);MSTRG.25304(EIF3D);MSTRG.27704(pol)
Biological Process	GO:0001832	blastocyst growth	2	15	0.206447	0.756713	ENSBGRG00000003833(ZPR1);ENSBGRG00000013413(COPS2)
Biological Process	GO:0001963	synaptic transmission, dopaminergic	2	15	0.206447	0.756713	ENSBGRG00000013214(PARK7);ENSBGRG00000019204(TOR1A)
Biological Process	GO:0007026	negative regulation of microtubule depolymerization	2	15	0.206447	0.756713	ENSBGRG00000006551(CIB1);ENSBGRG00000016373(TPX2)
Biological Process	GO:0009072	aromatic amino acid family metabolic process	2	15	0.206447	0.756713	ENSBGRG00000002735(HGD);ENSBGRG00000007032(IYD)
Biological Process	GO:0021692	cerebellar Purkinje cell layer morphogenesis	2	15	0.206447	0.756713	ENSBGRG00000004819(AGTPBP1);ENSBGRG00000013993(TTLL1)
Biological Process	GO:0030810	positive regulation of nucleotide biosynthetic process	2	15	0.206447	0.756713	ENSBGRG00000019310(TMSB4X);ENSBGRG00000022891(RAF1)
Biological Process	GO:0031114	regulation of microtubule depolymerization	2	15	0.206447	0.756713	ENSBGRG00000006551(CIB1);ENSBGRG00000016373(TPX2)
Biological Process	GO:0032673	regulation of interleukin-4 production	2	15	0.206447	0.756713	ENSBGRG00000010059(PRKCQ);ENSBGRG00000023856(PRKCZ)
Biological Process	GO:0033630	positive regulation of cell adhesion mediated by integrin	2	15	0.206447	0.756713	ENSBGRG00000002952(CCL21);ENSBGRG00000006551(CIB1)
Biological Process	GO:0035456	response to interferon-beta	2	15	0.206447	0.756713	ENSBGRG00000000181(UBE2G2);ENSBGRG00000005366(CDC34)
Biological Process	GO:0035584	calcium-mediated signaling using intracellular calcium source	2	15	0.206447	0.756713	ENSBGRG00000014750(HOMER2);ENSBGRG00000025599(FIS1)
Biological Process	GO:0036336	dendritic cell migration	2	15	0.206447	0.756713	ENSBGRG00000002952(CCL21);ENSBGRG00000011114(C1QBP)
Biological Process	GO:0039535	regulation of RIG-I signaling pathway	2	15	0.206447	0.756713	ENSBGRG00000011114(C1QBP);ENSBGRG00000025394(NPLOC4)
Biological Process	GO:0044321	response to leptin	2	15	0.206447	0.756713	ENSBGRG00000005655(LRP2);ENSBGRG00000010545(MKKS)
Biological Process	GO:0046475	glycerophospholipid catabolic process	2	15	0.206447	0.756713	ENSBGRG00000006350(GPCPD1);ENSBGRG00000021918(PRDX6)
Biological Process	GO:0048486	parasympathetic nervous system development	2	15	0.206447	0.756713	ENSBGRG00000004943(PLXNA4);ENSBGRG00000008619(SIX1)
Biological Process	GO:0061217	regulation of mesonephros development	2	15	0.206447	0.756713	ENSBGRG00000006516(SIX2);ENSBGRG00000008619(SIX1)
Biological Process	GO:0070233	negative regulation of T cell apoptotic process	2	15	0.206447	0.756713	ENSBGRG00000010059(PRKCQ);ENSBGRG00000016426(EFNA1)
Biological Process	GO:0071384	cellular response to corticosteroid stimulus	2	15	0.206447	0.756713	ENSBGRG00000015935(FBXO32);ENSBGRG00000016073(TFAP4)
Biological Process	GO:0071385	cellular response to glucocorticoid stimulus	2	15	0.206447	0.756713	ENSBGRG00000015935(FBXO32);ENSBGRG00000016073(TFAP4)
Biological Process	GO:0072189	ureter development	2	15	0.206447	0.756713	ENSBGRG00000008619(SIX1);ENSBGRG00000025304(LZTS2)
Biological Process	GO:1900017	positive regulation of cytokine production involved in inflammatory response	2	15	0.206447	0.756713	ENSBGRG00000011707(IL17RC);ENSBGRG00000025047(KARS1)
Biological Process	GO:1900101	regulation of endoplasmic reticulum unfolded protein response	2	15	0.206447	0.756713	ENSBGRG00000002412(NCK1);ENSBGRG00000011172(FICD)
Biological Process	GO:1900373	positive regulation of purine nucleotide biosynthetic process	2	15	0.206447	0.756713	ENSBGRG00000019310(TMSB4X);ENSBGRG00000022891(RAF1)
Biological Process	GO:0009144	purine nucleoside triphosphate metabolic process	13	178	0.206702	0.756713	ENSBGRG00000000060(-);ENSBGRG00000001402(-);ENSBGRG00000002005(-);ENSBGRG00000004237(AMPD3);ENSBGRG00000005916(-);ENSBGRG00000009891(-);ENSBGRG00000013214(PARK7);ENSBGRG00000013915(ATP5IF1);ENSBGRG00000016084(ATP5PD);ENSBGRG00000019310(TMSB4X);ENSBGRG00000020103(-);ENSBGRG00000021392(CTNS);ENSBGRG00000024870(NDUFV2)
Biological Process	GO:0000055	ribosomal large subunit export from nucleus	1	4	0.207501	0.756713	ENSBGRG00000015906(SDAD1)
Biological Process	GO:0002176	male germ cell proliferation	1	4	0.207501	0.756713	ENSBGRG00000006551(CIB1)
Biological Process	GO:0002322	B cell proliferation involved in immune response	1	4	0.207501	0.756713	ENSBGRG00000000215(PLCL2)
Biological Process	GO:0002447	eosinophil mediated immunity	1	4	0.207501	0.756713	ENSBGRG00000024202(STX4)
Biological Process	GO:0002866	positive regulation of acute inflammatory response to antigenic stimulus	1	4	0.207501	0.756713	ENSBGRG00000013214(PARK7)
Biological Process	GO:0003376	sphingosine-1-phosphate signaling pathway	1	4	0.207501	0.756713	ENSBGRG00000014284(SPNS2)
Biological Process	GO:0006069	ethanol oxidation	1	4	0.207501	0.756713	ENSBGRG00000001695(ADH5)
Biological Process	GO:0006344	maintenance of chromatin silencing	1	4	0.207501	0.756713	ENSBGRG00000001392(UBE2B)
Biological Process	GO:0006499	N-terminal protein myristoylation	1	4	0.207501	0.756713	ENSBGRG00000008044(PPM1A)
Biological Process	GO:0006787	porphyrin-containing compound catabolic process	1	4	0.207501	0.756713	ENSBGRG00000020147(BLVRB)
Biological Process	GO:0007016	cytoskeletal anchoring at plasma membrane	1	4	0.207501	0.756713	ENSBGRG00000020861(DAG1)
Biological Process	GO:0007190	activation of adenylate cyclase activity	1	4	0.207501	0.756713	ENSBGRG00000022891(RAF1)
Biological Process	GO:0007253	cytoplasmic sequestering of NF-kappaB	1	4	0.207501	0.756713	ENSBGRG00000019310(TMSB4X)
Biological Process	GO:0007567	parturition	1	4	0.207501	0.756713	ENSBGRG00000006454(ARNTL)
Biological Process	GO:0008215	spermine metabolic process	1	4	0.207501	0.756713	ENSBGRG00000008940(SMS)
Biological Process	GO:0008582	regulation of synaptic growth at neuromuscular junction	1	4	0.207501	0.756713	ENSBGRG00000008619(SIX1)
Biological Process	GO:0009157	deoxyribonucleoside monophosphate biosynthetic process	1	4	0.207501	0.756713	ENSBGRG00000016185(-)
Biological Process	GO:0009177	pyrimidine deoxyribonucleoside monophosphate biosynthetic process	1	4	0.207501	0.756713	ENSBGRG00000016185(-)
Biological Process	GO:0009211	pyrimidine deoxyribonucleoside triphosphate metabolic process	1	4	0.207501	0.756713	ENSBGRG00000016185(-)
Biological Process	GO:0009438	methylglyoxal metabolic process	1	4	0.207501	0.756713	ENSBGRG00000013214(PARK7)
Biological Process	GO:0009448	gamma-aminobutyric acid metabolic process	1	4	0.207501	0.756713	ENSBGRG00000007496(ABAT)
Biological Process	GO:0010430	fatty acid omega-oxidation	1	4	0.207501	0.756713	ENSBGRG00000001695(ADH5)
Biological Process	GO:0010989	negative regulation of low-density lipoprotein particle clearance	1	4	0.207501	0.756713	ENSBGRG00000010121(MYLIP)
Biological Process	GO:0014028	notochord formation	1	4	0.207501	0.756713	ENSBGRG00000016426(EFNA1)
Biological Process	GO:0014874	response to stimulus involved in regulation of muscle adaptation	1	4	0.207501	0.756713	ENSBGRG00000015935(FBXO32)
Biological Process	GO:0015919	peroxisomal membrane transport	1	4	0.207501	0.756713	ENSBGRG00000000903(PEX26)
Biological Process	GO:0018101	protein citrullination	1	4	0.207501	0.756713	ENSBGRG00000002860(PADI1)
Biological Process	GO:0018171	peptidyl-cysteine oxidation	1	4	0.207501	0.756713	ENSBGRG00000013214(PARK7)
Biological Process	GO:0018377	protein myristoylation	1	4	0.207501	0.756713	ENSBGRG00000008044(PPM1A)
Biological Process	GO:0021563	glossopharyngeal nerve development	1	4	0.207501	0.756713	ENSBGRG00000004943(PLXNA4)
Biological Process	GO:0021615	glossopharyngeal nerve morphogenesis	1	4	0.207501	0.756713	ENSBGRG00000004943(PLXNA4)
Biological Process	GO:0021636	trigeminal nerve morphogenesis	1	4	0.207501	0.756713	ENSBGRG00000004943(PLXNA4)
Biological Process	GO:0021637	trigeminal nerve structural organization	1	4	0.207501	0.756713	ENSBGRG00000004943(PLXNA4)
Biological Process	GO:0021785	branchiomotor neuron axon guidance	1	4	0.207501	0.756713	ENSBGRG00000004943(PLXNA4)
Biological Process	GO:0021914	negative regulation of smoothened signaling pathway involved in ventral spinal cord patterning	1	4	0.207501	0.756713	ENSBGRG00000013643(TULP3)
Biological Process	GO:0030210	heparin biosynthetic process	1	4	0.207501	0.756713	ENSBGRG00000006039(XYLT2)
Biological Process	GO:0030382	sperm mitochondrion organization	1	4	0.207501	0.756713	ENSBGRG00000018767(VPS13A)
Biological Process	GO:0030423	targeting of mRNA for destruction involved in RNA interference	1	4	0.207501	0.756713	ENSBGRG00000005973(CLP1)
Biological Process	GO:0030576	Cajal body organization	1	4	0.207501	0.756713	ENSBGRG00000003833(ZPR1)
Biological Process	GO:0030952	establishment or maintenance of cytoskeleton polarity	1	4	0.207501	0.756713	ENSBGRG00000016330(ARHGAP35)
Biological Process	GO:0031468	nuclear envelope reassembly	1	4	0.207501	0.756713	ENSBGRG00000013440(CHMP7)
Biological Process	GO:0032261	purine nucleotide salvage	1	4	0.207501	0.756713	ENSBGRG00000004237(AMPD3)
Biological Process	GO:0032510	endosome to lysosome transport via multivesicular body sorting pathway	1	4	0.207501	0.756713	ENSBGRG00000014883(UBXN6)
Biological Process	GO:0032534	regulation of microvillus assembly	1	4	0.207501	0.756713	ENSBGRG00000004430(PLD1)
Biological Process	GO:0032610	interleukin-1 alpha production	1	4	0.207501	0.756713	ENSBGRG00000006280(S100A13)
Biological Process	GO:0032802	low-density lipoprotein particle receptor catabolic process	1	4	0.207501	0.756713	ENSBGRG00000010121(MYLIP)
Biological Process	GO:0032803	regulation of low-density lipoprotein particle receptor catabolic process	1	4	0.207501	0.756713	ENSBGRG00000010121(MYLIP)
Biological Process	GO:0033015	tetrapyrrole catabolic process	1	4	0.207501	0.756713	ENSBGRG00000020147(BLVRB)
Biological Process	GO:0033860	regulation of NAD(P)H oxidase activity	1	4	0.207501	0.756713	ENSBGRG00000013214(PARK7)
Biological Process	GO:0034093	positive regulation of maintenance of sister chromatid cohesion	1	4	0.207501	0.756713	ENSBGRG00000025048(SLF2)
Biological Process	GO:0034184	positive regulation of maintenance of mitotic sister chromatid cohesion	1	4	0.207501	0.756713	ENSBGRG00000025048(SLF2)
Biological Process	GO:0034472	snRNA 3'-end processing	1	4	0.207501	0.756713	ENSBGRG00000002959(TOE1)
Biological Process	GO:0034552	respiratory chain complex II assembly	1	4	0.207501	0.756713	ENSBGRG00000007996(-)
Biological Process	GO:0034553	mitochondrial respiratory chain complex II assembly	1	4	0.207501	0.756713	ENSBGRG00000007996(-)
Biological Process	GO:0035087	siRNA loading onto RISC involved in RNA interference	1	4	0.207501	0.756713	ENSBGRG00000005973(CLP1)
Biological Process	GO:0035441	cell migration involved in vasculogenesis	1	4	0.207501	0.756713	ENSBGRG00000015668(SETD2)
Biological Process	GO:0035521	monoubiquitinated histone deubiquitination	1	4	0.207501	0.756713	ENSBGRG00000008244(BAP1)
Biological Process	GO:0035522	monoubiquitinated histone H2A deubiquitination	1	4	0.207501	0.756713	ENSBGRG00000008244(BAP1)
Biological Process	GO:0036093	germ cell proliferation	1	4	0.207501	0.756713	ENSBGRG00000006551(CIB1)
Biological Process	GO:0036476	neuron death in response to hydrogen peroxide	1	4	0.207501	0.756713	ENSBGRG00000013214(PARK7)
Biological Process	GO:0036481	intrinsic apoptotic signaling pathway in response to hydrogen peroxide	1	4	0.207501	0.756713	ENSBGRG00000013214(PARK7)
Biological Process	GO:0036493	positive regulation of translation in response to endoplasmic reticulum stress	1	4	0.207501	0.756713	ENSBGRG00000002412(NCK1)
Biological Process	GO:0038163	thrombopoietin-mediated signaling pathway	1	4	0.207501	0.756713	ENSBGRG00000006551(CIB1)
Biological Process	GO:0039533	regulation of MDA-5 signaling pathway	1	4	0.207501	0.756713	ENSBGRG00000011114(C1QBP)
Biological Process	GO:0042160	lipoprotein modification	1	4	0.207501	0.756713	ENSBGRG00000022918(APOD)
Biological Process	GO:0042161	lipoprotein oxidation	1	4	0.207501	0.756713	ENSBGRG00000022918(APOD)
Biological Process	GO:0042345	regulation of NF-kappaB import into nucleus	1	4	0.207501	0.756713	ENSBGRG00000019310(TMSB4X)
Biological Process	GO:0042347	negative regulation of NF-kappaB import into nucleus	1	4	0.207501	0.756713	ENSBGRG00000019310(TMSB4X)
Biological Process	GO:0042348	NF-kappaB import into nucleus	1	4	0.207501	0.756713	ENSBGRG00000019310(TMSB4X)
Biological Process	GO:0042758	long-chain fatty acid catabolic process	1	4	0.207501	0.756713	ENSBGRG00000018426(LIPE)
Biological Process	GO:0043308	eosinophil degranulation	1	4	0.207501	0.756713	ENSBGRG00000024202(STX4)
Biological Process	GO:0043376	regulation of CD8-positive, alpha-beta T cell differentiation	1	4	0.207501	0.756713	ENSBGRG00000009590(ZBTB7B)
Biological Process	GO:0044107	cellular alcohol metabolic process	1	4	0.207501	0.756713	ENSBGRG00000002753(FDFT1)
Biological Process	GO:0044108	cellular alcohol biosynthetic process	1	4	0.207501	0.756713	ENSBGRG00000002753(FDFT1)
Biological Process	GO:0044557	relaxation of smooth muscle	1	4	0.207501	0.756713	ENSBGRG00000000117(SOD1)
Biological Process	GO:0045006	DNA deamination	1	4	0.207501	0.756713	ENSBGRG00000019174(CDADC1)
Biological Process	GO:0045046	protein import into peroxisome membrane	1	4	0.207501	0.756713	ENSBGRG00000000903(PEX26)
Biological Process	GO:0045713	low-density lipoprotein particle receptor biosynthetic process	1	4	0.207501	0.756713	ENSBGRG00000002556(CNPY2)
Biological Process	GO:0045714	regulation of low-density lipoprotein particle receptor biosynthetic process	1	4	0.207501	0.756713	ENSBGRG00000002556(CNPY2)
Biological Process	GO:0045760	positive regulation of action potential	1	4	0.207501	0.756713	ENSBGRG00000018500(GBA)
Biological Process	GO:0046689	response to mercury ion	1	4	0.207501	0.756713	ENSBGRG00000013214(PARK7)
Biological Process	GO:0046826	negative regulation of protein export from nucleus	1	4	0.207501	0.756713	ENSBGRG00000013214(PARK7)
Biological Process	GO:0050747	positive regulation of lipoprotein metabolic process	1	4	0.207501	0.756713	ENSBGRG00000018500(GBA)
Biological Process	GO:0050923	regulation of negative chemotaxis	1	4	0.207501	0.756713	ENSBGRG00000004943(PLXNA4)
Biological Process	GO:0051036	regulation of endosome size	1	4	0.207501	0.756713	ENSBGRG00000022296(SNF8)
Biological Process	GO:0051280	negative regulation of release of sequestered calcium ion into cytosol	1	4	0.207501	0.756713	ENSBGRG00000012710(GSTO1)
Biological Process	GO:0051572	negative regulation of histone H3-K4 methylation	1	4	0.207501	0.756713	ENSBGRG00000005020(WDR5)
Biological Process	GO:0051584	regulation of dopamine uptake involved in synaptic transmission	1	4	0.207501	0.756713	ENSBGRG00000019204(TOR1A)
Biological Process	GO:0051596	methylglyoxal catabolic process	1	4	0.207501	0.756713	ENSBGRG00000013214(PARK7)
Biological Process	GO:0060087	relaxation of vascular smooth muscle	1	4	0.207501	0.756713	ENSBGRG00000000117(SOD1)
Biological Process	GO:0060315	negative regulation of ryanodine-sensitive calcium-release channel activity	1	4	0.207501	0.756713	ENSBGRG00000012710(GSTO1)
Biological Process	GO:0060681	branch elongation involved in ureteric bud branching	1	4	0.207501	0.756713	ENSBGRG00000008619(SIX1)
Biological Process	GO:0061055	myotome development	1	4	0.207501	0.756713	ENSBGRG00000008619(SIX1)
Biological Process	GO:0061088	regulation of sequestering of zinc ion	1	4	0.207501	0.756713	ENSBGRG00000001819(AP3D1)
Biological Process	GO:0061197	fungiform papilla morphogenesis	1	4	0.207501	0.756713	ENSBGRG00000008619(SIX1)
Biological Process	GO:0061205	paramesonephric duct development	1	4	0.207501	0.756713	ENSBGRG00000016253(GREB1L)
Biological Process	GO:0061551	trigeminal ganglion development	1	4	0.207501	0.756713	ENSBGRG00000008619(SIX1)
Biological Process	GO:0061727	methylglyoxal catabolic process to lactate	1	4	0.207501	0.756713	ENSBGRG00000013214(PARK7)
Biological Process	GO:0061743	motor learning	1	4	0.207501	0.756713	ENSBGRG00000003115(EN1)
Biological Process	GO:0070291	N-acylethanolamine metabolic process	1	4	0.207501	0.756713	ENSBGRG00000020469(GDE1)
Biological Process	GO:0070444	oligodendrocyte progenitor proliferation	1	4	0.207501	0.756713	ENSBGRG00000005655(LRP2)
Biological Process	GO:0070445	regulation of oligodendrocyte progenitor proliferation	1	4	0.207501	0.756713	ENSBGRG00000005655(LRP2)
Biological Process	GO:0070535	histone H2A K63-linked ubiquitination	1	4	0.207501	0.756713	ENSBGRG00000008824(RNF8)
Biological Process	GO:0070944	neutrophil mediated killing of bacterium	1	4	0.207501	0.756713	ENSBGRG00000013793(F2)
Biological Process	GO:0070945	neutrophil mediated killing of gram-negative bacterium	1	4	0.207501	0.756713	ENSBGRG00000013793(F2)
Biological Process	GO:0071374	cellular response to parathyroid hormone stimulus	1	4	0.207501	0.756713	ENSBGRG00000003562(MEF2C)
Biological Process	GO:0071724	response to diacyl bacterial lipopeptide	1	4	0.207501	0.756713	ENSBGRG00000019844(CD36)
Biological Process	GO:0071726	cellular response to diacyl bacterial lipopeptide	1	4	0.207501	0.756713	ENSBGRG00000019844(CD36)
Biological Process	GO:0071888	macrophage apoptotic process	1	4	0.207501	0.756713	ENSBGRG00000003562(MEF2C)
Biological Process	GO:0072008	glomerular mesangial cell differentiation	1	4	0.207501	0.756713	ENSBGRG00000017216(ACTA2)
Biological Process	GO:0072038	mesenchymal stem cell maintenance involved in nephron morphogenesis	1	4	0.207501	0.756713	ENSBGRG00000006516(SIX2)
Biological Process	GO:0072095	regulation of branch elongation involved in ureteric bud branching	1	4	0.207501	0.756713	ENSBGRG00000008619(SIX1)
Biological Process	GO:0072106	regulation of ureteric bud formation	1	4	0.207501	0.756713	ENSBGRG00000008619(SIX1)
Biological Process	GO:0072107	positive regulation of ureteric bud formation	1	4	0.207501	0.756713	ENSBGRG00000008619(SIX1)
Biological Process	GO:0072144	glomerular mesangial cell development	1	4	0.207501	0.756713	ENSBGRG00000017216(ACTA2)
Biological Process	GO:0072191	ureter smooth muscle development	1	4	0.207501	0.756713	ENSBGRG00000008619(SIX1)
Biological Process	GO:0072193	ureter smooth muscle cell differentiation	1	4	0.207501	0.756713	ENSBGRG00000008619(SIX1)
Biological Process	GO:0072513	positive regulation of secondary heart field cardioblast proliferation	1	4	0.207501	0.756713	ENSBGRG00000008619(SIX1)
Biological Process	GO:0072602	interleukin-4 secretion	1	4	0.207501	0.756713	ENSBGRG00000009691(VTCN1)
Biological Process	GO:0072603	interleukin-5 secretion	1	4	0.207501	0.756713	ENSBGRG00000023856(PRKCZ)
Biological Process	GO:0072716	response to actinomycin D	1	4	0.207501	0.756713	ENSBGRG00000014229(RPL23)
Biological Process	GO:0090219	negative regulation of lipid kinase activity	1	4	0.207501	0.756713	ENSBGRG00000008520(PIK3IP1)
Biological Process	GO:0097032	mitochondrial respiratory chain complex II biogenesis	1	4	0.207501	0.756713	ENSBGRG00000007996(-)
Biological Process	GO:0097198	histone H3-K36 trimethylation	1	4	0.207501	0.756713	ENSBGRG00000015668(SETD2)
Biological Process	GO:0097340	inhibition of cysteine-type endopeptidase activity	1	4	0.207501	0.756713	ENSBGRG00000012119(CAST)
Biological Process	GO:0097341	zymogen inhibition	1	4	0.207501	0.756713	ENSBGRG00000012119(CAST)
Biological Process	GO:1900028	negative regulation of ruffle assembly	1	4	0.207501	0.756713	ENSBGRG00000015699(PFN2)
Biological Process	GO:1900042	positive regulation of interleukin-2 secretion	1	4	0.207501	0.756713	ENSBGRG00000009691(VTCN1)
Biological Process	GO:1900045	negative regulation of protein K63-linked ubiquitination	1	4	0.207501	0.756713	ENSBGRG00000021162(GPS2)
Biological Process	GO:1901029	negative regulation of mitochondrial outer membrane permeabilization involved in apoptotic signaling pathway	1	4	0.207501	0.756713	ENSBGRG00000010740(SLC35F6)
Biological Process	GO:1901033	positive regulation of response to reactive oxygen species	1	4	0.207501	0.756713	ENSBGRG00000013214(PARK7)
Biological Process	GO:1901299	negative regulation of hydrogen peroxide-mediated programmed cell death	1	4	0.207501	0.756713	ENSBGRG00000013214(PARK7)
Biological Process	GO:1901857	positive regulation of cellular respiration	1	4	0.207501	0.756713	ENSBGRG00000013214(PARK7)
Biological Process	GO:1902287	semaphorin-plexin signaling pathway involved in axon guidance	1	4	0.207501	0.756713	ENSBGRG00000004943(PLXNA4)
Biological Process	GO:1902730	positive regulation of proteoglycan biosynthetic process	1	4	0.207501	0.756713	ENSBGRG00000017887(-)
Biological Process	GO:1902969	mitotic DNA replication	1	4	0.207501	0.756713	ENSBGRG00000010891(RTF2)
Biological Process	GO:1903026	negative regulation of RNA polymerase II regulatory region sequence-specific DNA binding	1	4	0.207501	0.756713	ENSBGRG00000019310(TMSB4X)
Biological Process	GO:1903061	positive regulation of protein lipidation	1	4	0.207501	0.756713	ENSBGRG00000018500(GBA)
Biological Process	GO:1903207	regulation of hydrogen peroxide-induced neuron death	1	4	0.207501	0.756713	ENSBGRG00000013214(PARK7)
Biological Process	GO:1903208	negative regulation of hydrogen peroxide-induced neuron death	1	4	0.207501	0.756713	ENSBGRG00000013214(PARK7)
Biological Process	GO:1903332	regulation of protein folding	1	4	0.207501	0.756713	ENSBGRG00000026849(PDCL3)
Biological Process	GO:1903350	response to dopamine	1	4	0.207501	0.756713	ENSBGRG00000000061(GABPA)
Biological Process	GO:1903351	cellular response to dopamine	1	4	0.207501	0.756713	ENSBGRG00000000061(GABPA)
Biological Process	GO:1903566	positive regulation of protein localization to cilium	1	4	0.207501	0.756713	ENSBGRG00000025355(ENTR1)
Biological Process	GO:1903817	negative regulation of voltage-gated potassium channel activity	1	4	0.207501	0.756713	ENSBGRG00000017474(KCNRG)
Biological Process	GO:1903862	positive regulation of oxidative phosphorylation	1	4	0.207501	0.756713	ENSBGRG00000013214(PARK7)
Biological Process	GO:1903894	regulation of IRE1-mediated unfolded protein response	1	4	0.207501	0.756713	ENSBGRG00000011172(FICD)
Biological Process	GO:1903912	negative regulation of endoplasmic reticulum stress-induced eIF2 alpha phosphorylation	1	4	0.207501	0.756713	ENSBGRG00000002412(NCK1)
Biological Process	GO:1904447	folic acid import into cell	1	4	0.207501	0.756713	ENSBGRG00000005655(LRP2)
Biological Process	GO:1904684	negative regulation of metalloendopeptidase activity	1	4	0.207501	0.756713	ENSBGRG00000011099(SORL1)
Biological Process	GO:1904970	brush border assembly	1	4	0.207501	0.756713	ENSBGRG00000025807(ANKS4B)
Biological Process	GO:1904995	negative regulation of leukocyte adhesion to vascular endothelial cell	1	4	0.207501	0.756713	ENSBGRG00000002952(CCL21)
Biological Process	GO:1990564	protein polyufmylation	1	4	0.207501	0.756713	ENSBGRG00000011866(DDRGK1)
Biological Process	GO:1990592	protein K69-linked ufmylation	1	4	0.207501	0.756713	ENSBGRG00000011866(DDRGK1)
Biological Process	GO:1990743	protein sialylation	1	4	0.207501	0.756713	ENSBGRG00000011048(ST6GALNAC2)
Biological Process	GO:2000109	regulation of macrophage apoptotic process	1	4	0.207501	0.756713	ENSBGRG00000003562(MEF2C)
Biological Process	GO:2000405	negative regulation of T cell migration	1	4	0.207501	0.756713	ENSBGRG00000022918(APOD)
Biological Process	GO:2000425	regulation of apoptotic cell clearance	1	4	0.207501	0.756713	ENSBGRG00000019750(C2)
Biological Process	GO:2000662	regulation of interleukin-5 secretion	1	4	0.207501	0.756713	ENSBGRG00000023856(PRKCZ)
Biological Process	GO:2000671	regulation of motor neuron apoptotic process	1	4	0.207501	0.756713	ENSBGRG00000003833(ZPR1)
Biological Process	GO:2000672	negative regulation of motor neuron apoptotic process	1	4	0.207501	0.756713	ENSBGRG00000003833(ZPR1)
Biological Process	GO:2000675	negative regulation of type B pancreatic cell apoptotic process	1	4	0.207501	0.756713	ENSBGRG00000012119(CAST)
Biological Process	GO:2000767	positive regulation of cytoplasmic translation	1	4	0.207501	0.756713	ENSBGRG00000002412(NCK1)
Biological Process	GO:2001033	negative regulation of double-strand break repair via nonhomologous end joining	1	4	0.207501	0.756713	ENSBGRG00000003897(CYREN)
Biological Process	GO:0051817	modification of morphology or physiology of other organism involved in symbiotic interaction	5	56	0.208039	0.756713	ENSBGRG00000006244(SUGT1);ENSBGRG00000013793(F2);ENSBGRG00000016073(TFAP4);ENSBGRG00000018993(TAF11);ENSBGRG00000020861(DAG1)
Biological Process	GO:0002920	regulation of humoral immune response	3	28	0.20844	0.756713	ENSBGRG00000011114(C1QBP);ENSBGRG00000014284(SPNS2);ENSBGRG00000015205(HPX)
Biological Process	GO:0010092	specification of organ identity	3	28	0.20844	0.756713	ENSBGRG00000003562(MEF2C);ENSBGRG00000005655(LRP2);ENSBGRG00000008619(SIX1)
Biological Process	GO:0018198	peptidyl-cysteine modification	3	28	0.20844	0.756713	ENSBGRG00000001695(ADH5);ENSBGRG00000004994(S100A9);ENSBGRG00000013214(PARK7)
Biological Process	GO:0019933	cAMP-mediated signaling	3	28	0.20844	0.756713	ENSBGRG00000001392(UBE2B);ENSBGRG00000003241(PDE4A);ENSBGRG00000005366(CDC34)
Biological Process	GO:0050829	defense response to Gram-negative bacterium	3	28	0.20844	0.756713	ENSBGRG00000004783(RPL30);ENSBGRG00000005118(GSDMD);ENSBGRG00000013793(F2)
Biological Process	GO:1904667	negative regulation of ubiquitin protein ligase activity	3	28	0.20844	0.756713	ENSBGRG00000006896(TRIP13);ENSBGRG00000014229(RPL23);ENSBGRG00000018393(IK)
Biological Process	GO:1901360	organic cyclic compound metabolic process	238	4029	0.208842	0.757639	ENSBGRG00000000060(-);ENSBGRG00000000061(GABPA);ENSBGRG00000000117(SOD1);ENSBGRG00000000257(FAM207A);ENSBGRG00000000275(-);ENSBGRG00000000300(ZNF641);ENSBGRG00000000419(HENMT1);ENSBGRG00000000661(GTF2F1);ENSBGRG00000000669(PCBP3);ENSBGRG00000000696(CDK2);ENSBGRG00000000734(FOXD2);ENSBGRG00000000772(COMP);ENSBGRG00000000793(TLE5);ENSBGRG00000000807(DDX47);ENSBGRG00000000867(IKZF4);ENSBGRG000000009…
Biological Process	GO:0097190	apoptotic signaling pathway	27	405	0.210625	0.761959	ENSBGRG00000000117(SOD1);ENSBGRG00000000807(DDX47);ENSBGRG00000001134(RNF7);ENSBGRG00000001564(KRT18);ENSBGRG00000002412(NCK1);ENSBGRG00000003846(COA8);ENSBGRG00000004979(HIP1R);ENSBGRG00000004994(S100A9);ENSBGRG00000005022(FAM162A);ENSBGRG00000005642(CYLD);ENSBGRG00000006709(PSME3);ENSBGRG00000010740(SLC35F6);ENSBGRG00000013214(PARK7);ENSBGRG00000013915(ATP5IF1);ENSBGRG00000016073(TFAP4);ENSBGRG…
Biological Process	GO:0001838	embryonic epithelial tube formation	8	101	0.210739	0.761959	ENSBGRG00000005655(LRP2);ENSBGRG00000008619(SIX1);ENSBGRG00000013643(TULP3);ENSBGRG00000014140(SHROOM3);ENSBGRG00000015112(MIB1);ENSBGRG00000015668(SETD2);ENSBGRG00000016330(ARHGAP35);ENSBGRG00000026667(SPINT2)
Biological Process	GO:0006721	terpenoid metabolic process	4	42	0.211317	0.761959	ENSBGRG00000001695(ADH5);ENSBGRG00000006129(RETSAT);ENSBGRG00000011499(-);ENSBGRG00000017832(CYP2E1)
Biological Process	GO:0006919	activation of cysteine-type endopeptidase activity involved in apoptotic process	4	42	0.211317	0.761959	ENSBGRG00000001134(RNF7);ENSBGRG00000004979(HIP1R);ENSBGRG00000004994(S100A9);ENSBGRG00000005022(FAM162A)
Biological Process	GO:0032922	circadian regulation of gene expression	4	42	0.211317	0.761959	ENSBGRG00000006454(ARNTL);ENSBGRG00000007410(NAMPT);ENSBGRG00000023603(CLOCK);ENSBGRG00000026121(BHLHE40)
Biological Process	GO:0097006	regulation of plasma lipoprotein particle levels	4	42	0.211317	0.761959	ENSBGRG00000002556(CNPY2);ENSBGRG00000004545(VLDLR);ENSBGRG00000010121(MYLIP);ENSBGRG00000019844(CD36)
Biological Process	GO:1904029	regulation of cyclin-dependent protein kinase activity	4	42	0.211317	0.761959	ENSBGRG00000008827(BCCIP);ENSBGRG00000012781(MAPRE3);ENSBGRG00000016073(TFAP4);ENSBGRG00000023973(HEXIM2)
Biological Process	GO:2000401	regulation of lymphocyte migration	4	42	0.211317	0.761959	ENSBGRG00000000059(JAM2);ENSBGRG00000002952(CCL21);ENSBGRG00000021608(SELENOK);ENSBGRG00000022918(APOD)
Biological Process	GO:0001843	neural tube closure	6	71	0.21136	0.761959	ENSBGRG00000005655(LRP2);ENSBGRG00000013643(TULP3);ENSBGRG00000014140(SHROOM3);ENSBGRG00000015668(SETD2);ENSBGRG00000016330(ARHGAP35);ENSBGRG00000026667(SPINT2)
Biological Process	GO:0051297	centrosome organization	7	86	0.211864	0.763241	ENSBGRG00000000696(CDK2);ENSBGRG00000002824(USP33);ENSBGRG00000006005(CEP85);ENSBGRG00000006902(POC1A);ENSBGRG00000011719(NSFL1C);ENSBGRG00000016901(HAUS8);ENSBGRG00000023119(CETN2)
Biological Process	GO:0009894	regulation of catabolic process	34	521	0.212164	0.763792	ENSBGRG00000000181(UBE2G2);ENSBGRG00000001715(CAMLG);ENSBGRG00000002824(USP33);ENSBGRG00000004819(AGTPBP1);ENSBGRG00000006341(NRDE2);ENSBGRG00000006454(ARNTL);ENSBGRG00000006709(PSME3);ENSBGRG00000006896(TRIP13);ENSBGRG00000007476(TRIM8);ENSBGRG00000009986(AMER1);ENSBGRG00000010121(MYLIP);ENSBGRG00000011099(SORL1);ENSBGRG00000011317(DERL2);ENSBGRG00000011866(DDRGK1);ENSBGRG00000013214(PARK7);ENSB…
Biological Process	GO:0010648	negative regulation of cell communication	54	856	0.212995	0.766249	ENSBGRG00000000215(PLCL2);ENSBGRG00000000793(TLE5);ENSBGRG00000001130(CNOT9);ENSBGRG00000001392(UBE2B);ENSBGRG00000002412(NCK1);ENSBGRG00000002521(DDIT4L);ENSBGRG00000005366(CDC34);ENSBGRG00000005642(CYLD);ENSBGRG00000005655(LRP2);ENSBGRG00000006454(ARNTL);ENSBGRG00000006551(CIB1);ENSBGRG00000006709(PSME3);ENSBGRG00000007660(MECOM);ENSBGRG00000007720(-);ENSBGRG00000008044(PPM1A);ENSBGRG0000000852…
Biological Process	GO:0006366	transcription from RNA polymerase II promoter	85	1383	0.214477	0.771043	ENSBGRG00000000061(GABPA);ENSBGRG00000000661(GTF2F1);ENSBGRG00000000669(PCBP3);ENSBGRG00000000696(CDK2);ENSBGRG00000000772(COMP);ENSBGRG00000000793(TLE5);ENSBGRG00000000867(IKZF4);ENSBGRG00000001954(ZNF395);ENSBGRG00000002014(PITX1);ENSBGRG00000002068(MED21);ENSBGRG00000002412(NCK1);ENSBGRG00000002934(CBX6);ENSBGRG00000003055(CBX7);ENSBGRG00000003115(EN1);ENSBGRG00000003307(TBL1XR1);ENSBGRG000000…
Biological Process	GO:0005996	monosaccharide metabolic process	11	148	0.214998	0.772378	ENSBGRG00000000253(OMA1);ENSBGRG00000005020(WDR5);ENSBGRG00000012710(GSTO1);ENSBGRG00000016015(FUOM);ENSBGRG00000019123(FABP5);ENSBGRG00000019609(CLK2);ENSBGRG00000020066(IGFBP3);ENSBGRG00000020516(DYRK2);ENSBGRG00000020783(NFE2L1);ENSBGRG00000021259(PFKFB4);ENSBGRG00000022918(APOD)
Biological Process	GO:0042157	lipoprotein metabolic process	8	102	0.218289	0.777124	ENSBGRG00000002196(MTTP);ENSBGRG00000008044(PPM1A);ENSBGRG00000009289(-);ENSBGRG00000009360(-);ENSBGRG00000009484(-);ENSBGRG00000018500(GBA);ENSBGRG00000021608(SELENOK);ENSBGRG00000022918(APOD)
Biological Process	GO:0072175	epithelial tube formation	8	102	0.218289	0.777124	ENSBGRG00000005655(LRP2);ENSBGRG00000008619(SIX1);ENSBGRG00000013643(TULP3);ENSBGRG00000014140(SHROOM3);ENSBGRG00000015112(MIB1);ENSBGRG00000015668(SETD2);ENSBGRG00000016330(ARHGAP35);ENSBGRG00000026667(SPINT2)
Biological Process	GO:1903036	positive regulation of response to wounding	8	102	0.218289	0.777124	ENSBGRG00000004994(S100A9);ENSBGRG00000009380(CCL24);ENSBGRG00000011707(IL17RC);ENSBGRG00000013214(PARK7);ENSBGRG00000013793(F2);ENSBGRG00000019844(CD36);ENSBGRG00000023603(CLOCK);ENSBGRG00000025047(KARS1)
Biological Process	GO:0006986	response to unfolded protein	5	57	0.218317	0.777124	ENSBGRG00000000772(COMP);ENSBGRG00000002412(NCK1);ENSBGRG00000011172(FICD);ENSBGRG00000011317(DERL2);ENSBGRG00000016813(DERL1)
Biological Process	GO:0031047	gene silencing by RNA	5	57	0.218317	0.777124	ENSBGRG00000001206(ZC3H10);ENSBGRG00000005973(CLP1);ENSBGRG00000010618(FKBP6);ENSBGRG00000020240(TNRC6A);ENSBGRG00000026441(ZC3H7A)
Biological Process	GO:0035914	skeletal muscle cell differentiation	5	57	0.218317	0.777124	ENSBGRG00000003562(MEF2C);ENSBGRG00000006454(ARNTL);ENSBGRG00000008619(SIX1);ENSBGRG00000013413(COPS2);ENSBGRG00000021064(HMG20B)
Biological Process	GO:1903409	reactive oxygen species biosynthetic process	5	57	0.218317	0.777124	ENSBGRG00000000117(SOD1);ENSBGRG00000013214(PARK7);ENSBGRG00000013480(SPR);ENSBGRG00000019844(CD36);ENSBGRG00000023966(ZNF205)
Biological Process	GO:1990266	neutrophil migration	5	57	0.218317	0.777124	ENSBGRG00000002952(CCL21);ENSBGRG00000004994(S100A9);ENSBGRG00000011114(C1QBP);ENSBGRG00000011268(JAGN1);ENSBGRG00000026852(DPEP1)
Biological Process	GO:0045732	positive regulation of protein catabolic process	10	133	0.218965	0.777124	ENSBGRG00000004819(AGTPBP1);ENSBGRG00000009986(AMER1);ENSBGRG00000010121(MYLIP);ENSBGRG00000011099(SORL1);ENSBGRG00000011866(DDRGK1);ENSBGRG00000013240(AXIN1);ENSBGRG00000013915(ATP5IF1);ENSBGRG00000018500(GBA);ENSBGRG00000022296(SNF8);ENSBGRG00000023246(FBXL5)
Biological Process	GO:0032940	secretion by cell	38	590	0.219947	0.777124	ENSBGRG00000000772(COMP);ENSBGRG00000002485(PANX2);ENSBGRG00000003562(MEF2C);ENSBGRG00000004306(-);ENSBGRG00000005118(GSDMD);ENSBGRG00000006013(PREPL);ENSBGRG00000006280(S100A13);ENSBGRG00000006454(ARNTL);ENSBGRG00000008434(UBE2Q1);ENSBGRG00000008504(WLS);ENSBGRG00000009590(ZBTB7B);ENSBGRG00000009691(VTCN1);ENSBGRG00000011099(SORL1);ENSBGRG00000011707(IL17RC);ENSBGRG00000011987(SVBP);ENSBGRG00000…
Biological Process	GO:0045333	cellular respiration	7	87	0.220108	0.777124	ENSBGRG00000001402(-);ENSBGRG00000002005(-);ENSBGRG00000005916(-);ENSBGRG00000009891(-);ENSBGRG00000013214(PARK7);ENSBGRG00000020103(-);ENSBGRG00000024870(NDUFV2)
Biological Process	GO:0061041	regulation of wound healing	7	87	0.220108	0.777124	ENSBGRG00000010059(PRKCQ);ENSBGRG00000013793(F2);ENSBGRG00000018034(PLAU);ENSBGRG00000018357(FGB);ENSBGRG00000018573(FGA);ENSBGRG00000018677(FGG);ENSBGRG00000019844(CD36)
Biological Process	GO:0006354	DNA-templated transcription, elongation	4	43	0.223427	0.777124	ENSBGRG00000000661(GTF2F1);ENSBGRG00000008824(RNF8);ENSBGRG00000015668(SETD2);MSTRG.28873(BRD4)
Biological Process	GO:0043966	histone H3 acetylation	4	43	0.223427	0.777124	ENSBGRG00000005020(WDR5);ENSBGRG00000006210(POLE3);ENSBGRG00000007114(SUPT7L);MSTRG.28873(BRD4)
Biological Process	GO:0072583	clathrin-mediated endocytosis	4	43	0.223427	0.777124	ENSBGRG00000000125(SYNJ1);ENSBGRG00000000714(AP2M1);ENSBGRG00000004979(HIP1R);ENSBGRG00000019204(TOR1A)
Biological Process	GO:0000266	mitochondrial fission	3	29	0.22347	0.777124	ENSBGRG00000000674(ATG3);ENSBGRG00000015785(GDAP1);ENSBGRG00000025599(FIS1)
Biological Process	GO:0006368	transcription elongation from RNA polymerase II promoter	3	29	0.22347	0.777124	ENSBGRG00000000661(GTF2F1);ENSBGRG00000008824(RNF8);ENSBGRG00000015668(SETD2)
Biological Process	GO:0044743	intracellular protein transmembrane import	3	29	0.22347	0.777124	ENSBGRG00000000903(PEX26);ENSBGRG00000002734(TOMM22);ENSBGRG00000024737(TOMM40)
Biological Process	GO:1903524	positive regulation of blood circulation	3	29	0.22347	0.777124	ENSBGRG00000018357(FGB);ENSBGRG00000018573(FGA);ENSBGRG00000018677(FGG)
Biological Process	GO:0051961	negative regulation of nervous system development	13	181	0.223548	0.777124	ENSBGRG00000000059(JAM2);ENSBGRG00000006551(CIB1);ENSBGRG00000008759(SEMA3G);ENSBGRG00000008974(EIF4ENIF1);ENSBGRG00000010121(MYLIP);ENSBGRG00000011099(SORL1);ENSBGRG00000013643(TULP3);ENSBGRG00000013793(F2);ENSBGRG00000015112(MIB1);ENSBGRG00000016015(FUOM);ENSBGRG00000016426(EFNA1);ENSBGRG00000017979(LSM1);ENSBGRG00000026337(EPHA7)
Biological Process	GO:0051047	positive regulation of secretion	16	229	0.223574	0.777124	ENSBGRG00000002485(PANX2);ENSBGRG00000005118(GSDMD);ENSBGRG00000008504(WLS);ENSBGRG00000009691(VTCN1);ENSBGRG00000011099(SORL1);ENSBGRG00000011707(IL17RC);ENSBGRG00000017210(ABCG1);ENSBGRG00000018357(FGB);ENSBGRG00000018573(FGA);ENSBGRG00000018677(FGG);ENSBGRG00000021608(SELENOK);ENSBGRG00000022296(SNF8);ENSBGRG00000023732(CHUK);ENSBGRG00000023856(PRKCZ);ENSBGRG00000024202(STX4);ENSBGRG0000002504…
Biological Process	GO:0051253	negative regulation of RNA metabolic process	55	877	0.223618	0.777124	ENSBGRG00000000061(GABPA);ENSBGRG00000000669(PCBP3);ENSBGRG00000000696(CDK2);ENSBGRG00000000793(TLE5);ENSBGRG00000000867(IKZF4);ENSBGRG00000001206(ZC3H10);ENSBGRG00000001392(UBE2B);ENSBGRG00000002014(PITX1);ENSBGRG00000002412(NCK1);ENSBGRG00000002934(CBX6);ENSBGRG00000003055(CBX7);ENSBGRG00000003115(EN1);ENSBGRG00000003307(TBL1XR1);ENSBGRG00000003562(MEF2C);ENSBGRG00000004042(OSR2);ENSBGRG0000000…
Biological Process	GO:0019318	hexose metabolic process	10	134	0.22563	0.777124	ENSBGRG00000000253(OMA1);ENSBGRG00000005020(WDR5);ENSBGRG00000016015(FUOM);ENSBGRG00000019123(FABP5);ENSBGRG00000019609(CLK2);ENSBGRG00000020066(IGFBP3);ENSBGRG00000020516(DYRK2);ENSBGRG00000020783(NFE2L1);ENSBGRG00000021259(PFKFB4);ENSBGRG00000022918(APOD)
Biological Process	GO:0043241	protein complex disassembly	8	103	0.225938	0.777124	ENSBGRG00000001770(TMOD4);ENSBGRG00000004466(DSTN);ENSBGRG00000006551(CIB1);ENSBGRG00000009349(CFL2);ENSBGRG00000015894(MRPL58);ENSBGRG00000016373(TPX2);ENSBGRG00000018500(GBA);MSTRG.21503(MRPL11)
Biological Process	GO:0002455	humoral immune response mediated by circulating immunoglobulin	2	16	0.227658	0.777124	ENSBGRG00000015205(HPX);ENSBGRG00000019750(C2)
Biological Process	GO:0003323	type B pancreatic cell development	2	16	0.227658	0.777124	ENSBGRG00000006454(ARNTL);ENSBGRG00000023603(CLOCK)
Biological Process	GO:0018200	peptidyl-glutamic acid modification	2	16	0.227658	0.777124	ENSBGRG00000004819(AGTPBP1);ENSBGRG00000013993(TTLL1)
Biological Process	GO:0030220	platelet formation	2	16	0.227658	0.777124	ENSBGRG00000003562(MEF2C);ENSBGRG00000006551(CIB1)
Biological Process	GO:0032965	regulation of collagen biosynthetic process	2	16	0.227658	0.777124	ENSBGRG00000013793(F2);ENSBGRG00000016486(LARP6)
Biological Process	GO:0033233	regulation of protein sumoylation	2	16	0.227658	0.777124	ENSBGRG00000013214(PARK7);ENSBGRG00000021064(HMG20B)
Biological Process	GO:0035357	peroxisome proliferator activated receptor signaling pathway	2	16	0.227658	0.777124	ENSBGRG00000019123(FABP5);ENSBGRG00000021162(GPS2)
Biological Process	GO:0036344	platelet morphogenesis	2	16	0.227658	0.777124	ENSBGRG00000003562(MEF2C);ENSBGRG00000006551(CIB1)
Biological Process	GO:0043921	modulation by host of viral transcription	2	16	0.227658	0.777124	ENSBGRG00000016073(TFAP4);ENSBGRG00000018993(TAF11)
Biological Process	GO:0044003	modification by symbiont of host morphology or physiology	2	16	0.227658	0.777124	ENSBGRG00000006244(SUGT1);ENSBGRG00000020861(DAG1)
Biological Process	GO:0050858	negative regulation of antigen receptor-mediated signaling pathway	2	16	0.227658	0.777124	ENSBGRG00000000215(PLCL2);ENSBGRG00000021162(GPS2)
Biological Process	GO:0052312	modulation of transcription in other organism involved in symbiotic interaction	2	16	0.227658	0.777124	ENSBGRG00000016073(TFAP4);ENSBGRG00000018993(TAF11)
Biological Process	GO:0052472	modulation by host of symbiont transcription	2	16	0.227658	0.777124	ENSBGRG00000016073(TFAP4);ENSBGRG00000018993(TAF11)
Biological Process	GO:0090312	positive regulation of protein deacetylation	2	16	0.227658	0.777124	ENSBGRG00000009590(ZBTB7B);ENSBGRG00000022043(AKAP8L)
Biological Process	GO:1900745	positive regulation of p38MAPK cascade	2	16	0.227658	0.777124	ENSBGRG00000017036(MAP3K4);ENSBGRG00000025047(KARS1)
Biological Process	GO:0009124	nucleoside monophosphate biosynthetic process	5	58	0.228749	0.777124	ENSBGRG00000000060(-);ENSBGRG00000004237(AMPD3);ENSBGRG00000016084(ATP5PD);ENSBGRG00000016185(-);ENSBGRG00000019310(TMSB4X)
Biological Process	GO:0006022	aminoglycan metabolic process	6	73	0.229731	0.777124	ENSBGRG00000006039(XYLT2);ENSBGRG00000012399(-);ENSBGRG00000016526(ITIH1);ENSBGRG00000017598(ITIH4);ENSBGRG00000024001(SPOCK2);ENSBGRG00000024520(CSGALNACT2)
Biological Process	GO:0006464	cellular protein modification process	155	2600	0.23356	0.777124	ENSBGRG00000000117(SOD1);ENSBGRG00000000181(UBE2G2);ENSBGRG00000000215(PLCL2);ENSBGRG00000000674(ATG3);ENSBGRG00000000696(CDK2);ENSBGRG00000001019(USP21);ENSBGRG00000001130(CNOT9);ENSBGRG00000001134(RNF7);ENSBGRG00000001365(CDKL3);ENSBGRG00000001392(UBE2B);ENSBGRG00000001442(KLHL24);ENSBGRG00000001494(PPP1R7);ENSBGRG00000001695(ADH5);ENSBGRG00000001715(CAMLG);ENSBGRG00000001763(DCUN1D1);ENSBGRG00…
Biological Process	GO:0007088	regulation of mitotic nuclear division	8	104	0.233684	0.777124	ENSBGRG00000005646(CDC26);ENSBGRG00000006005(CEP85);ENSBGRG00000006896(TRIP13);ENSBGRG00000011719(NSFL1C);ENSBGRG00000018249(CCDC8);ENSBGRG00000018393(IK);ENSBGRG00000020783(NFE2L1);ENSBGRG00000025048(SLF2)
Biological Process	GO:0000165	MAPK cascade	30	461	0.234178	0.777124	ENSBGRG00000000117(SOD1);ENSBGRG00000002952(CCL21);ENSBGRG00000003562(MEF2C);ENSBGRG00000005494(MEF2A);ENSBGRG00000005642(CYLD);ENSBGRG00000006551(CIB1);ENSBGRG00000007660(MECOM);ENSBGRG00000011099(SORL1);ENSBGRG00000013240(AXIN1);ENSBGRG00000013280(NDRG4);ENSBGRG00000016426(EFNA1);ENSBGRG00000017036(MAP3K4);ENSBGRG00000018357(FGB);ENSBGRG00000018500(GBA);ENSBGRG00000018531(PAK1);ENSBGRG000000185…
Biological Process	GO:0051302	regulation of cell division	14	199	0.234963	0.777124	ENSBGRG00000001392(UBE2B);ENSBGRG00000005646(CDC26);ENSBGRG00000006005(CEP85);ENSBGRG00000006551(CIB1);ENSBGRG00000006896(TRIP13);ENSBGRG00000007005(PRC1);ENSBGRG00000011719(NSFL1C);ENSBGRG00000015668(SETD2);ENSBGRG00000018249(CCDC8);ENSBGRG00000018393(IK);ENSBGRG00000020783(NFE2L1);ENSBGRG00000023119(CETN2);ENSBGRG00000025048(SLF2);ENSBGRG00000025355(ENTR1)
Biological Process	GO:0036211	protein modification process	155	2601	0.235208	0.777124	ENSBGRG00000000117(SOD1);ENSBGRG00000000181(UBE2G2);ENSBGRG00000000215(PLCL2);ENSBGRG00000000674(ATG3);ENSBGRG00000000696(CDK2);ENSBGRG00000001019(USP21);ENSBGRG00000001130(CNOT9);ENSBGRG00000001134(RNF7);ENSBGRG00000001365(CDKL3);ENSBGRG00000001392(UBE2B);ENSBGRG00000001442(KLHL24);ENSBGRG00000001494(PPP1R7);ENSBGRG00000001695(ADH5);ENSBGRG00000001715(CAMLG);ENSBGRG00000001763(DCUN1D1);ENSBGRG00…
Biological Process	GO:0030968	endoplasmic reticulum unfolded protein response	4	44	0.235711	0.777124	ENSBGRG00000002412(NCK1);ENSBGRG00000011172(FICD);ENSBGRG00000011317(DERL2);ENSBGRG00000016813(DERL1)
Biological Process	GO:0032543	mitochondrial translation	4	44	0.235711	0.777124	ENSBGRG00000003895(MRPL52);ENSBGRG00000005098(MTIF3);ENSBGRG00000008051(FASTKD2);ENSBGRG00000015894(MRPL58)
Biological Process	GO:0033627	cell adhesion mediated by integrin	4	44	0.235711	0.777124	ENSBGRG00000002952(CCL21);ENSBGRG00000006551(CIB1);ENSBGRG00000016426(EFNA1);ENSBGRG00000018034(PLAU)
Biological Process	GO:0050807	regulation of synapse organization	7	89	0.236928	0.777124	ENSBGRG00000001535(AMIGO1);ENSBGRG00000003562(MEF2C);ENSBGRG00000008619(SIX1);ENSBGRG00000012800(SLITRK4);ENSBGRG00000018193(SRPX2);ENSBGRG00000020861(DAG1);ENSBGRG00000026337(EPHA7)
Biological Process	GO:0005978	glycogen biosynthetic process	3	30	0.238702	0.777124	ENSBGRG00000008383(NHLRC1);ENSBGRG00000019043(GYG1);ENSBGRG00000020516(DYRK2)
Biological Process	GO:0006984	ER-nucleus signaling pathway	3	30	0.238702	0.777124	ENSBGRG00000002412(NCK1);ENSBGRG00000003360(TMCO1);ENSBGRG00000009590(ZBTB7B)
Biological Process	GO:0009250	glucan biosynthetic process	3	30	0.238702	0.777124	ENSBGRG00000008383(NHLRC1);ENSBGRG00000019043(GYG1);ENSBGRG00000020516(DYRK2)
Biological Process	GO:0009395	phospholipid catabolic process	3	30	0.238702	0.777124	ENSBGRG00000006350(GPCPD1);ENSBGRG00000012884(SMPDL3B);ENSBGRG00000021918(PRDX6)
Biological Process	GO:0033013	tetrapyrrole metabolic process	3	30	0.238702	0.777124	ENSBGRG00000013915(ATP5IF1);ENSBGRG00000015205(HPX);ENSBGRG00000020147(BLVRB)
Biological Process	GO:0045981	positive regulation of nucleotide metabolic process	3	30	0.238702	0.777124	ENSBGRG00000013214(PARK7);ENSBGRG00000019310(TMSB4X);ENSBGRG00000022891(RAF1)
Biological Process	GO:0051646	mitochondrion localization	3	30	0.238702	0.777124	ENSBGRG00000005494(MEF2A);ENSBGRG00000005715(PSEN2);ENSBGRG00000020957(ALB)
Biological Process	GO:1900544	positive regulation of purine nucleotide metabolic process	3	30	0.238702	0.777124	ENSBGRG00000013214(PARK7);ENSBGRG00000019310(TMSB4X);ENSBGRG00000022891(RAF1)
Biological Process	GO:2000404	regulation of T cell migration	3	30	0.238702	0.777124	ENSBGRG00000002952(CCL21);ENSBGRG00000021608(SELENOK);ENSBGRG00000022918(APOD)
Biological Process	GO:0043280	positive regulation of cysteine-type endopeptidase activity involved in apoptotic process	6	74	0.239101	0.777124	ENSBGRG00000001134(RNF7);ENSBGRG00000004979(HIP1R);ENSBGRG00000004994(S100A9);ENSBGRG00000005022(FAM162A);ENSBGRG00000016073(TFAP4);ENSBGRG00000025599(FIS1)
Biological Process	GO:0060606	tube closure	6	74	0.239101	0.777124	ENSBGRG00000005655(LRP2);ENSBGRG00000013643(TULP3);ENSBGRG00000014140(SHROOM3);ENSBGRG00000015668(SETD2);ENSBGRG00000016330(ARHGAP35);ENSBGRG00000026667(SPINT2)
Biological Process	GO:0061136	regulation of proteasomal protein catabolic process	10	136	0.23919	0.777124	ENSBGRG00000001715(CAMLG);ENSBGRG00000006709(PSME3);ENSBGRG00000006896(TRIP13);ENSBGRG00000011866(DDRGK1);ENSBGRG00000013214(PARK7);ENSBGRG00000017987(USP19);ENSBGRG00000018393(IK);ENSBGRG00000018500(GBA);ENSBGRG00000020783(NFE2L1);ENSBGRG00000022586(TRIM39)
Biological Process	GO:0032479	regulation of type I interferon production	5	59	0.239321	0.777124	ENSBGRG00000009942(POLR3D);ENSBGRG00000013465(POLR3C);ENSBGRG00000015668(SETD2);ENSBGRG00000023732(CHUK);ENSBGRG00000025394(NPLOC4)
Biological Process	GO:0035308	negative regulation of protein dephosphorylation	5	59	0.239321	0.777124	ENSBGRG00000006507(PPP1R26);ENSBGRG00000009443(RIMBP2);ENSBGRG00000018249(CCDC8);ENSBGRG00000020263(PPP1R11);ENSBGRG00000025962(CD2BP2)
Biological Process	GO:0035967	cellular response to topologically incorrect protein	5	59	0.239321	0.777124	ENSBGRG00000002412(NCK1);ENSBGRG00000011172(FICD);ENSBGRG00000011317(DERL2);ENSBGRG00000016813(DERL1);ENSBGRG00000019204(TOR1A)
Biological Process	GO:0045921	positive regulation of exocytosis	5	59	0.239321	0.777124	ENSBGRG00000018357(FGB);ENSBGRG00000018573(FGA);ENSBGRG00000018677(FGG);ENSBGRG00000022296(SNF8);ENSBGRG00000024202(STX4)
Biological Process	GO:0051963	regulation of synapse assembly	5	59	0.239321	0.777124	ENSBGRG00000001535(AMIGO1);ENSBGRG00000003562(MEF2C);ENSBGRG00000008619(SIX1);ENSBGRG00000018193(SRPX2);ENSBGRG00000026337(EPHA7)
Biological Process	GO:0061333	renal tubule morphogenesis	5	59	0.239321	0.777124	ENSBGRG00000003562(MEF2C);ENSBGRG00000006516(SIX2);ENSBGRG00000008619(SIX1);ENSBGRG00000016253(GREB1L);ENSBGRG00000025304(LZTS2)
Biological Process	GO:0017038	protein import	11	152	0.240394	0.777124	ENSBGRG00000000903(PEX26);ENSBGRG00000002734(TOMM22);ENSBGRG00000003833(ZPR1);ENSBGRG00000006454(ARNTL);ENSBGRG00000006516(SIX2);ENSBGRG00000008746(ING1);ENSBGRG00000019310(TMSB4X);ENSBGRG00000019844(CD36);ENSBGRG00000022918(APOD);ENSBGRG00000023491(SNUPN);ENSBGRG00000024737(TOMM40)
Biological Process	GO:0019932	second-messenger-mediated signaling	11	152	0.240394	0.777124	ENSBGRG00000001392(UBE2B);ENSBGRG00000003241(PDE4A);ENSBGRG00000005366(CDC34);ENSBGRG00000006481(-);ENSBGRG00000006551(CIB1);ENSBGRG00000012710(GSTO1);ENSBGRG00000014750(HOMER2);ENSBGRG00000019844(CD36);ENSBGRG00000020516(DYRK2);ENSBGRG00000021608(SELENOK);ENSBGRG00000025599(FIS1)
Biological Process	GO:0006357	regulation of transcription from RNA polymerase II promoter	81	1327	0.241066	0.777124	ENSBGRG00000000061(GABPA);ENSBGRG00000000661(GTF2F1);ENSBGRG00000000669(PCBP3);ENSBGRG00000000696(CDK2);ENSBGRG00000000772(COMP);ENSBGRG00000000793(TLE5);ENSBGRG00000000867(IKZF4);ENSBGRG00000001954(ZNF395);ENSBGRG00000002014(PITX1);ENSBGRG00000002068(MED21);ENSBGRG00000002412(NCK1);ENSBGRG00000002934(CBX6);ENSBGRG00000003055(CBX7);ENSBGRG00000003115(EN1);ENSBGRG00000003307(TBL1XR1);ENSBGRG000000…
Biological Process	GO:0046483	heterocycle metabolic process	229	3896	0.242789	0.777124	ENSBGRG00000000060(-);ENSBGRG00000000061(GABPA);ENSBGRG00000000257(FAM207A);ENSBGRG00000000275(-);ENSBGRG00000000300(ZNF641);ENSBGRG00000000419(HENMT1);ENSBGRG00000000661(GTF2F1);ENSBGRG00000000669(PCBP3);ENSBGRG00000000696(CDK2);ENSBGRG00000000734(FOXD2);ENSBGRG00000000772(COMP);ENSBGRG00000000793(TLE5);ENSBGRG00000000807(DDX47);ENSBGRG00000000867(IKZF4);ENSBGRG00000000960(MTERF4);ENSBGRG0000000…
Biological Process	GO:0032956	regulation of actin cytoskeleton organization	16	233	0.244202	0.777124	ENSBGRG00000001770(TMOD4);ENSBGRG00000002412(NCK1);ENSBGRG00000002952(CCL21);ENSBGRG00000003562(MEF2C);ENSBGRG00000004466(DSTN);ENSBGRG00000004979(HIP1R);ENSBGRG00000009349(CFL2);ENSBGRG00000009380(CCL24);ENSBGRG00000010545(MKKS);ENSBGRG00000015277(WASHC1);ENSBGRG00000015699(PFN2);ENSBGRG00000016330(ARHGAP35);ENSBGRG00000018531(PAK1);ENSBGRG00000019310(TMSB4X);ENSBGRG00000019352(ARPC5L);ENSBGRG00…
Biological Process	GO:0023014	signal transduction by protein phosphorylation	30	464	0.245228	0.777124	ENSBGRG00000000117(SOD1);ENSBGRG00000002952(CCL21);ENSBGRG00000003562(MEF2C);ENSBGRG00000005494(MEF2A);ENSBGRG00000005642(CYLD);ENSBGRG00000006551(CIB1);ENSBGRG00000007660(MECOM);ENSBGRG00000011099(SORL1);ENSBGRG00000013240(AXIN1);ENSBGRG00000013280(NDRG4);ENSBGRG00000016426(EFNA1);ENSBGRG00000017036(MAP3K4);ENSBGRG00000018357(FGB);ENSBGRG00000018500(GBA);ENSBGRG00000018531(PAK1);ENSBGRG000000185…
Biological Process	GO:0006869	lipid transport	14	201	0.246231	0.777124	ENSBGRG00000001854(PLIN2);ENSBGRG00000002196(MTTP);ENSBGRG00000006056(SLC25A17);ENSBGRG00000006456(SLC27A6);ENSBGRG00000009289(-);ENSBGRG00000009360(-);ENSBGRG00000009484(-);ENSBGRG00000012484(-);ENSBGRG00000014284(SPNS2);ENSBGRG00000017210(ABCG1);ENSBGRG00000019844(CD36);ENSBGRG00000021162(GPS2);ENSBGRG00000022810(OSBPL2);ENSBGRG00000022918(APOD)
Biological Process	GO:0015849	organic acid transport	11	153	0.246913	0.777124	ENSBGRG00000001854(PLIN2);ENSBGRG00000005655(LRP2);ENSBGRG00000006056(SLC25A17);ENSBGRG00000006456(SLC27A6);ENSBGRG00000006627(SLC7A8);ENSBGRG00000007573(SLC25A38);ENSBGRG00000007711(SLC6A18);ENSBGRG00000012301(SLC43A2);ENSBGRG00000019844(CD36);ENSBGRG00000020783(NFE2L1);ENSBGRG00000021392(CTNS)
Biological Process	GO:0046942	carboxylic acid transport	11	153	0.246913	0.777124	ENSBGRG00000001854(PLIN2);ENSBGRG00000005655(LRP2);ENSBGRG00000006056(SLC25A17);ENSBGRG00000006456(SLC27A6);ENSBGRG00000006627(SLC7A8);ENSBGRG00000007573(SLC25A38);ENSBGRG00000007711(SLC6A18);ENSBGRG00000012301(SLC43A2);ENSBGRG00000019844(CD36);ENSBGRG00000020783(NFE2L1);ENSBGRG00000021392(CTNS)
Biological Process	GO:0030593	neutrophil chemotaxis	4	45	0.248151	0.777124	ENSBGRG00000002952(CCL21);ENSBGRG00000004994(S100A9);ENSBGRG00000011114(C1QBP);ENSBGRG00000026852(DPEP1)
Biological Process	GO:0046164	alcohol catabolic process	4	45	0.248151	0.777124	ENSBGRG00000011492(SULT1C4);ENSBGRG00000012884(SMPDL3B);ENSBGRG00000013323(INPP5A);ENSBGRG00000019883(CYP46A1)
Biological Process	GO:0002335	mature B cell differentiation	2	17	0.249007	0.777124	ENSBGRG00000000215(PLCL2);ENSBGRG00000008888(CDH17)
Biological Process	GO:0010742	macrophage derived foam cell differentiation	2	17	0.249007	0.777124	ENSBGRG00000019844(CD36);ENSBGRG00000021608(SELENOK)
Biological Process	GO:0015872	dopamine transport	2	17	0.249007	0.777124	ENSBGRG00000013214(PARK7);ENSBGRG00000019204(TOR1A)
Biological Process	GO:0032365	intracellular lipid transport	2	17	0.249007	0.777124	ENSBGRG00000017210(ABCG1);ENSBGRG00000022810(OSBPL2)
Biological Process	GO:0032727	positive regulation of interferon-alpha production	2	17	0.249007	0.777124	ENSBGRG00000015668(SETD2);ENSBGRG00000023732(CHUK)
Biological Process	GO:0039531	regulation of viral-induced cytoplasmic pattern recognition receptor signaling pathway	2	17	0.249007	0.777124	ENSBGRG00000011114(C1QBP);ENSBGRG00000025394(NPLOC4)
Biological Process	GO:0045742	positive regulation of epidermal growth factor receptor signaling pathway	2	17	0.249007	0.777124	ENSBGRG00000001130(CNOT9);ENSBGRG00000004979(HIP1R)
Biological Process	GO:0046514	ceramide catabolic process	2	17	0.249007	0.777124	ENSBGRG00000012399(-);ENSBGRG00000018500(GBA)
Biological Process	GO:0046794	transport of virus	2	17	0.249007	0.777124	ENSBGRG00000011914(THOC3);ENSBGRG00000024342(THOC6)
Biological Process	GO:0046931	pore complex assembly	2	17	0.249007	0.777124	ENSBGRG00000005118(GSDMD);ENSBGRG00000009713(TSPAN33)
Biological Process	GO:0048643	positive regulation of skeletal muscle tissue development	2	17	0.249007	0.777124	ENSBGRG00000003562(MEF2C);ENSBGRG00000006454(ARNTL)
Biological Process	GO:0050687	negative regulation of defense response to virus	2	17	0.249007	0.777124	ENSBGRG00000011114(C1QBP);ENSBGRG00000025394(NPLOC4)
Biological Process	GO:0050716	positive regulation of interleukin-1 secretion	2	17	0.249007	0.777124	ENSBGRG00000002485(PANX2);ENSBGRG00000005118(GSDMD)
Biological Process	GO:0070193	synaptonemal complex organization	2	17	0.249007	0.777124	ENSBGRG00000001392(UBE2B);ENSBGRG00000006896(TRIP13)
Biological Process	GO:0070584	mitochondrion morphogenesis	2	17	0.249007	0.777124	ENSBGRG00000014098(SLIRP);ENSBGRG00000025599(FIS1)
Biological Process	GO:0072529	pyrimidine-containing compound catabolic process	2	17	0.249007	0.777124	ENSBGRG00000016185(-);ENSBGRG00000019174(CDADC1)
Biological Process	GO:0090077	foam cell differentiation	2	17	0.249007	0.777124	ENSBGRG00000019844(CD36);ENSBGRG00000021608(SELENOK)
Biological Process	GO:0090314	positive regulation of protein targeting to membrane	2	17	0.249007	0.777124	ENSBGRG00000006551(CIB1);ENSBGRG00000025599(FIS1)
Biological Process	GO:1901186	positive regulation of ERBB signaling pathway	2	17	0.249007	0.777124	ENSBGRG00000001130(CNOT9);ENSBGRG00000004979(HIP1R)
Biological Process	GO:1903861	positive regulation of dendrite extension	2	17	0.249007	0.777124	ENSBGRG00000016591(RASAL1);ENSBGRG00000017308(SYT3)
Biological Process	GO:2001258	negative regulation of cation channel activity	2	17	0.249007	0.777124	ENSBGRG00000012710(GSTO1);ENSBGRG00000017474(KCNRG)
Biological Process	GO:0032869	cellular response to insulin stimulus	8	106	0.249443	0.777124	ENSBGRG00000002412(NCK1);ENSBGRG00000009590(ZBTB7B);ENSBGRG00000010059(PRKCQ);ENSBGRG00000011099(SORL1);ENSBGRG00000015156(-);ENSBGRG00000017716(TRARG1);ENSBGRG00000023856(PRKCZ);ENSBGRG00000025923(RAB31)
Biological Process	GO:0035304	regulation of protein dephosphorylation	8	106	0.249443	0.777124	ENSBGRG00000001494(PPP1R7);ENSBGRG00000003562(MEF2C);ENSBGRG00000006507(PPP1R26);ENSBGRG00000009443(RIMBP2);ENSBGRG00000018249(CCDC8);ENSBGRG00000018500(GBA);ENSBGRG00000020263(PPP1R11);ENSBGRG00000025962(CD2BP2)
Biological Process	GO:0042102	positive regulation of T cell proliferation	5	60	0.250024	0.777124	ENSBGRG00000002242(IGFBP2);ENSBGRG00000002412(NCK1);ENSBGRG00000009691(VTCN1);ENSBGRG00000010059(PRKCQ);ENSBGRG00000021608(SELENOK)
Biological Process	GO:0022898	regulation of transmembrane transporter activity	9	122	0.251793	0.777124	ENSBGRG00000001442(KLHL24);ENSBGRG00000003562(MEF2C);ENSBGRG00000003846(COA8);ENSBGRG00000012710(GSTO1);ENSBGRG00000012965(SCN3B);ENSBGRG00000013214(PARK7);ENSBGRG00000013575(PM20D1);ENSBGRG00000017474(KCNRG);ENSBGRG00000021717(CACNG7)
Biological Process	GO:0001501	skeletal system development	24	366	0.252041	0.777124	ENSBGRG00000000772(COMP);ENSBGRG00000000793(TLE5);ENSBGRG00000002014(PITX1);ENSBGRG00000003562(MEF2C);ENSBGRG00000003972(HOXC4);ENSBGRG00000004042(OSR2);ENSBGRG00000005020(WDR5);ENSBGRG00000006516(SIX2);ENSBGRG00000006902(POC1A);ENSBGRG00000008619(SIX1);ENSBGRG00000009986(AMER1);ENSBGRG00000010067(GDF11);ENSBGRG00000010545(MKKS);ENSBGRG00000011866(DDRGK1);ENSBGRG00000012008(TBX15);ENSBGRG00000012…
Biological Process	GO:0032870	cellular response to hormone stimulus	20	300	0.252212	0.777124	ENSBGRG00000001130(CNOT9);ENSBGRG00000002412(NCK1);ENSBGRG00000003562(MEF2C);ENSBGRG00000006454(ARNTL);ENSBGRG00000009590(ZBTB7B);ENSBGRG00000010059(PRKCQ);ENSBGRG00000010545(MKKS);ENSBGRG00000011099(SORL1);ENSBGRG00000011866(DDRGK1);ENSBGRG00000013214(PARK7);ENSBGRG00000015156(-);ENSBGRG00000015935(FBXO32);ENSBGRG00000016073(TFAP4);ENSBGRG00000017716(TRARG1);ENSBGRG00000018531(PAK1);ENSBGRG00000…
Biological Process	GO:0000054	ribosomal subunit export from nucleus	1	5	0.252272	0.777124	ENSBGRG00000015906(SDAD1)
Biological Process	GO:0000960	regulation of mitochondrial RNA catabolic process	1	5	0.252272	0.777124	ENSBGRG00000014098(SLIRP)
Biological Process	GO:0001696	gastric acid secretion	1	5	0.252272	0.777124	ENSBGRG00000004979(HIP1R)
Biological Process	GO:0002278	eosinophil activation involved in immune response	1	5	0.252272	0.777124	ENSBGRG00000024202(STX4)
Biological Process	GO:0002925	positive regulation of humoral immune response mediated by circulating immunoglobulin	1	5	0.252272	0.777124	ENSBGRG00000015205(HPX)
Biological Process	GO:0003418	growth plate cartilage chondrocyte differentiation	1	5	0.252272	0.777124	ENSBGRG00000006902(POC1A)
Biological Process	GO:0006002	fructose 6-phosphate metabolic process	1	5	0.252272	0.777124	ENSBGRG00000020783(NFE2L1)
Biological Process	GO:0006003	fructose 2,6-bisphosphate metabolic process	1	5	0.252272	0.777124	ENSBGRG00000021259(PFKFB4)
Biological Process	GO:0006068	ethanol catabolic process	1	5	0.252272	0.777124	ENSBGRG00000011492(SULT1C4)
Biological Process	GO:0006307	DNA dealkylation involved in DNA repair	1	5	0.252272	0.777124	ENSBGRG00000026813(ALKBH2)
Biological Process	GO:0006370	7-methylguanosine mRNA capping	1	5	0.252272	0.777124	ENSBGRG00000017004(RNMT)
Biological Process	GO:0006477	protein sulfation	1	5	0.252272	0.777124	ENSBGRG00000015814(TPST2)
Biological Process	GO:0006751	glutathione catabolic process	1	5	0.252272	0.777124	ENSBGRG00000026852(DPEP1)
Biological Process	GO:0007008	outer mitochondrial membrane organization	1	5	0.252272	0.777124	ENSBGRG00000002734(TOMM22)
Biological Process	GO:0008090	retrograde axonal transport	1	5	0.252272	0.777124	ENSBGRG00000000117(SOD1)
Biological Process	GO:0009130	pyrimidine nucleoside monophosphate biosynthetic process	1	5	0.252272	0.777124	ENSBGRG00000016185(-)
Biological Process	GO:0009176	pyrimidine deoxyribonucleoside monophosphate metabolic process	1	5	0.252272	0.777124	ENSBGRG00000016185(-)
Biological Process	GO:0009223	pyrimidine deoxyribonucleotide catabolic process	1	5	0.252272	0.777124	ENSBGRG00000016185(-)
Biological Process	GO:0010637	negative regulation of mitochondrial fusion	1	5	0.252272	0.777124	ENSBGRG00000000253(OMA1)
Biological Process	GO:0010641	positive regulation of platelet-derived growth factor receptor signaling pathway	1	5	0.252272	0.777124	ENSBGRG00000004979(HIP1R)
Biological Process	GO:0010886	positive regulation of cholesterol storage	1	5	0.252272	0.777124	ENSBGRG00000019844(CD36)
Biological Process	GO:0010990	regulation of SMAD protein complex assembly	1	5	0.252272	0.777124	ENSBGRG00000008044(PPM1A)
Biological Process	GO:0010991	negative regulation of SMAD protein complex assembly	1	5	0.252272	0.777124	ENSBGRG00000008044(PPM1A)
Biological Process	GO:0015695	organic cation transport	1	5	0.252272	0.777124	ENSBGRG00000001293(SLC25A42)
Biological Process	GO:0015884	folic acid transport	1	5	0.252272	0.777124	ENSBGRG00000005655(LRP2)
Biological Process	GO:0016584	nucleosome positioning	1	5	0.252272	0.777124	ENSBGRG00000026349(CTCF)
Biological Process	GO:0019800	peptide cross-linking via chondroitin 4-sulfate glycosaminoglycan	1	5	0.252272	0.777124	ENSBGRG00000024001(SPOCK2)
Biological Process	GO:0019852	L-ascorbic acid metabolic process	1	5	0.252272	0.777124	ENSBGRG00000012710(GSTO1)
Biological Process	GO:0021678	third ventricle development	1	5	0.252272	0.777124	ENSBGRG00000025670(DPCD)
Biological Process	GO:0021942	radial glia guided migration of Purkinje cell	1	5	0.252272	0.777124	ENSBGRG00000001134(RNF7)
Biological Process	GO:0021960	anterior commissure morphogenesis	1	5	0.252272	0.777124	ENSBGRG00000004943(PLXNA4)
Biological Process	GO:0030174	regulation of DNA-dependent DNA replication initiation	1	5	0.252272	0.777124	ENSBGRG00000000696(CDK2)
Biological Process	GO:0032056	positive regulation of translation in response to stress	1	5	0.252272	0.777124	ENSBGRG00000002412(NCK1)
Biological Process	GO:0032754	positive regulation of interleukin-5 production	1	5	0.252272	0.777124	ENSBGRG00000023856(PRKCZ)
Biological Process	GO:0032790	ribosome disassembly	1	5	0.252272	0.777124	ENSBGRG00000005098(MTIF3)
Biological Process	GO:0033625	positive regulation of integrin activation	1	5	0.252272	0.777124	ENSBGRG00000008888(CDH17)
Biological Process	GO:0033750	ribosome localization	1	5	0.252272	0.777124	ENSBGRG00000015906(SDAD1)
Biological Process	GO:0033753	establishment of ribosome localization	1	5	0.252272	0.777124	ENSBGRG00000015906(SDAD1)
Biological Process	GO:0034316	negative regulation of Arp2/3 complex-mediated actin nucleation	1	5	0.252272	0.777124	ENSBGRG00000004979(HIP1R)
Biological Process	GO:0034447	very-low-density lipoprotein particle clearance	1	5	0.252272	0.777124	ENSBGRG00000004545(VLDLR)
Biological Process	GO:0035608	protein deglutamylation	1	5	0.252272	0.777124	ENSBGRG00000004819(AGTPBP1)
Biological Process	GO:0036462	TRAIL-activated apoptotic signaling pathway	1	5	0.252272	0.777124	ENSBGRG00000013214(PARK7)
Biological Process	GO:0036491	regulation of translation initiation in response to endoplasmic reticulum stress	1	5	0.252272	0.777124	ENSBGRG00000002412(NCK1)
Biological Process	GO:0036492	eiF2alpha phosphorylation in response to endoplasmic reticulum stress	1	5	0.252272	0.777124	ENSBGRG00000002412(NCK1)
Biological Process	GO:0038026	reelin-mediated signaling pathway	1	5	0.252272	0.777124	ENSBGRG00000004545(VLDLR)
Biological Process	GO:0039530	MDA-5 signaling pathway	1	5	0.252272	0.777124	ENSBGRG00000011114(C1QBP)
Biological Process	GO:0042182	ketone catabolic process	1	5	0.252272	0.777124	ENSBGRG00000013214(PARK7)
Biological Process	GO:0042776	mitochondrial ATP synthesis coupled proton transport	1	5	0.252272	0.777124	ENSBGRG00000016084(ATP5PD)
Biological Process	GO:0043102	amino acid salvage	1	5	0.252272	0.777124	ENSBGRG00000013932(-)
Biological Process	GO:0043173	nucleotide salvage	1	5	0.252272	0.777124	ENSBGRG00000004237(AMPD3)
Biological Process	GO:0043307	eosinophil activation	1	5	0.252272	0.777124	ENSBGRG00000024202(STX4)
Biological Process	GO:0044359	modulation of molecular function in other organism	1	5	0.252272	0.777124	ENSBGRG00000006244(SUGT1)
Biological Process	GO:0044362	negative regulation of molecular function in other organism	1	5	0.252272	0.777124	ENSBGRG00000006244(SUGT1)
Biological Process	GO:0045040	protein import into mitochondrial outer membrane	1	5	0.252272	0.777124	ENSBGRG00000002734(TOMM22)
Biological Process	GO:0045540	regulation of cholesterol biosynthetic process	1	5	0.252272	0.777124	ENSBGRG00000000117(SOD1)
Biological Process	GO:0045764	positive regulation of cellular amino acid metabolic process	1	5	0.252272	0.777124	ENSBGRG00000013214(PARK7)
Biological Process	GO:0046133	pyrimidine ribonucleoside catabolic process	1	5	0.252272	0.777124	ENSBGRG00000019174(CDADC1)
Biological Process	GO:0046477	glycosylceramide catabolic process	1	5	0.252272	0.777124	ENSBGRG00000018500(GBA)
Biological Process	GO:0046642	negative regulation of alpha-beta T cell proliferation	1	5	0.252272	0.777124	ENSBGRG00000009590(ZBTB7B)
Biological Process	GO:0048245	eosinophil chemotaxis	1	5	0.252272	0.777124	ENSBGRG00000009380(CCL24)
Biological Process	GO:0048671	negative regulation of collateral sprouting	1	5	0.252272	0.777124	ENSBGRG00000026337(EPHA7)
Biological Process	GO:0050748	negative regulation of lipoprotein metabolic process	1	5	0.252272	0.777124	ENSBGRG00000022918(APOD)
Biological Process	GO:0051005	negative regulation of lipoprotein lipase activity	1	5	0.252272	0.777124	ENSBGRG00000025096(ANGPTL4)
Biological Process	GO:0051140	regulation of NK T cell proliferation	1	5	0.252272	0.777124	ENSBGRG00000009590(ZBTB7B)
Biological Process	GO:0051725	protein de-ADP-ribosylation	1	5	0.252272	0.777124	ENSBGRG00000023215(OARD1)
Biological Process	GO:0051770	positive regulation of nitric-oxide synthase biosynthetic process	1	5	0.252272	0.777124	ENSBGRG00000007410(NAMPT)
Biological Process	GO:0051940	regulation of catecholamine uptake involved in synaptic transmission	1	5	0.252272	0.777124	ENSBGRG00000019204(TOR1A)
Biological Process	GO:0052204	negative regulation of molecular function in other organism involved in symbiotic interaction	1	5	0.252272	0.777124	ENSBGRG00000006244(SUGT1)
Biological Process	GO:0052205	modulation of molecular function in other organism involved in symbiotic interaction	1	5	0.252272	0.777124	ENSBGRG00000006244(SUGT1)
Biological Process	GO:0052405	negative regulation by host of symbiont molecular function	1	5	0.252272	0.777124	ENSBGRG00000006244(SUGT1)
Biological Process	GO:0052428	modification by host of symbiont molecular function	1	5	0.252272	0.777124	ENSBGRG00000006244(SUGT1)
Biological Process	GO:0060180	female mating behavior	1	5	0.252272	0.777124	ENSBGRG00000016015(FUOM)
Biological Process	GO:0060295	regulation of cilium movement involved in cell motility	1	5	0.252272	0.777124	ENSBGRG00000010545(MKKS)
Biological Process	GO:0060296	regulation of cilium beat frequency involved in ciliary motility	1	5	0.252272	0.777124	ENSBGRG00000010545(MKKS)
Biological Process	GO:0060907	positive regulation of macrophage cytokine production	1	5	0.252272	0.777124	ENSBGRG00000019844(CD36)
Biological Process	GO:0060982	coronary artery morphogenesis	1	5	0.252272	0.777124	ENSBGRG00000005655(LRP2)
Biological Process	GO:0061000	negative regulation of dendritic spine development	1	5	0.252272	0.777124	ENSBGRG00000016426(EFNA1)
Biological Process	GO:0061181	regulation of chondrocyte development	1	5	0.252272	0.777124	ENSBGRG00000013070(RFLNA)
Biological Process	GO:0061196	fungiform papilla development	1	5	0.252272	0.777124	ENSBGRG00000008619(SIX1)
Biological Process	GO:0061643	chemorepulsion of axon	1	5	0.252272	0.777124	ENSBGRG00000004943(PLXNA4)
Biological Process	GO:0061668	mitochondrial ribosome assembly	1	5	0.252272	0.777124	ENSBGRG00000008051(FASTKD2)
Biological Process	GO:0070070	proton-transporting V-type ATPase complex assembly	1	5	0.252272	0.777124	ENSBGRG00000004697(-)
Biological Process	GO:0070072	vacuolar proton-transporting V-type ATPase complex assembly	1	5	0.252272	0.777124	ENSBGRG00000004697(-)
Biological Process	GO:0070269	pyroptosis	1	5	0.252272	0.777124	ENSBGRG00000005118(GSDMD)
Biological Process	GO:0070339	response to bacterial lipopeptide	1	5	0.252272	0.777124	ENSBGRG00000019844(CD36)
Biological Process	GO:0070831	basement membrane assembly	1	5	0.252272	0.777124	ENSBGRG00000020861(DAG1)
Biological Process	GO:0070943	neutrophil mediated killing of symbiont cell	1	5	0.252272	0.777124	ENSBGRG00000013793(F2)
Biological Process	GO:0071107	response to parathyroid hormone	1	5	0.252272	0.777124	ENSBGRG00000003562(MEF2C)
Biological Process	GO:0071220	cellular response to bacterial lipoprotein	1	5	0.252272	0.777124	ENSBGRG00000019844(CD36)
Biological Process	GO:0071221	cellular response to bacterial lipopeptide	1	5	0.252272	0.777124	ENSBGRG00000019844(CD36)
Biological Process	GO:0071265	L-methionine biosynthetic process	1	5	0.252272	0.777124	ENSBGRG00000013932(-)
Biological Process	GO:0071267	L-methionine salvage	1	5	0.252272	0.777124	ENSBGRG00000013932(-)
Biological Process	GO:0071428	rRNA-containing ribonucleoprotein complex export from nucleus	1	5	0.252272	0.777124	ENSBGRG00000015906(SDAD1)
Biological Process	GO:0071679	commissural neuron axon guidance	1	5	0.252272	0.777124	ENSBGRG00000020861(DAG1)
Biological Process	GO:0071863	regulation of cell proliferation in bone marrow	1	5	0.252272	0.777124	ENSBGRG00000003562(MEF2C)
Biological Process	GO:0071864	positive regulation of cell proliferation in bone marrow	1	5	0.252272	0.777124	ENSBGRG00000003562(MEF2C)
Biological Process	GO:0072007	mesangial cell differentiation	1	5	0.252272	0.777124	ENSBGRG00000017216(ACTA2)
Biological Process	GO:0072143	mesangial cell development	1	5	0.252272	0.777124	ENSBGRG00000017216(ACTA2)
Biological Process	GO:0075525	viral translational termination-reinitiation	1	5	0.252272	0.777124	ENSBGRG00000001799(EIF3L)
Biological Process	GO:0090084	negative regulation of inclusion body assembly	1	5	0.252272	0.777124	ENSBGRG00000011099(SORL1)
Biological Process	GO:0097384	cellular lipid biosynthetic process	1	5	0.252272	0.777124	ENSBGRG00000002753(FDFT1)
Biological Process	GO:0097503	sialylation	1	5	0.252272	0.777124	ENSBGRG00000011048(ST6GALNAC2)
Biological Process	GO:1900102	negative regulation of endoplasmic reticulum unfolded protein response	1	5	0.252272	0.777124	ENSBGRG00000002412(NCK1)
Biological Process	GO:1900227	positive regulation of NLRP3 inflammasome complex assembly	1	5	0.252272	0.777124	ENSBGRG00000019844(CD36)
Biological Process	GO:1901165	positive regulation of trophoblast cell migration	1	5	0.252272	0.777124	ENSBGRG00000011114(C1QBP)
Biological Process	GO:1902019	regulation of cilium-dependent cell motility	1	5	0.252272	0.777124	ENSBGRG00000010545(MKKS)
Biological Process	GO:1902237	positive regulation of endoplasmic reticulum stress-induced intrinsic apoptotic signaling pathway	1	5	0.252272	0.777124	ENSBGRG00000002412(NCK1)
Biological Process	GO:1902410	mitotic cytokinetic process	1	5	0.252272	0.777124	ENSBGRG00000003083(ARF1)
Biological Process	GO:1902415	regulation of mRNA binding	1	5	0.252272	0.777124	ENSBGRG00000016486(LARP6)
Biological Process	GO:1902416	positive regulation of mRNA binding	1	5	0.252272	0.777124	ENSBGRG00000016486(LARP6)
Biological Process	GO:1902455	negative regulation of stem cell population maintenance	1	5	0.252272	0.777124	ENSBGRG00000009675(ZNF706)
Biological Process	GO:1902915	negative regulation of protein polyubiquitination	1	5	0.252272	0.777124	ENSBGRG00000021162(GPS2)
Biological Process	GO:1902946	protein localization to early endosome	1	5	0.252272	0.777124	ENSBGRG00000011099(SORL1)
Biological Process	GO:1902947	regulation of tau-protein kinase activity	1	5	0.252272	0.777124	ENSBGRG00000011099(SORL1)
Biological Process	GO:1902961	positive regulation of aspartic-type endopeptidase activity involved in amyloid precursor protein catabolic process	1	5	0.252272	0.777124	ENSBGRG00000016426(EFNA1)
Biological Process	GO:1902965	regulation of protein localization to early endosome	1	5	0.252272	0.777124	ENSBGRG00000011099(SORL1)
Biological Process	GO:1902966	positive regulation of protein localization to early endosome	1	5	0.252272	0.777124	ENSBGRG00000011099(SORL1)
Biological Process	GO:1903059	regulation of protein lipidation	1	5	0.252272	0.777124	ENSBGRG00000018500(GBA)
Biological Process	GO:1903377	negative regulation of oxidative stress-induced neuron intrinsic apoptotic signaling pathway	1	5	0.252272	0.777124	ENSBGRG00000013214(PARK7)
Biological Process	GO:1904177	regulation of adipose tissue development	1	5	0.252272	0.777124	ENSBGRG00000011099(SORL1)
Biological Process	GO:1904683	regulation of metalloendopeptidase activity	1	5	0.252272	0.777124	ENSBGRG00000011099(SORL1)
Biological Process	GO:1904959	regulation of cytochrome-c oxidase activity	1	5	0.252272	0.777124	ENSBGRG00000003846(COA8)
Biological Process	GO:2000318	positive regulation of T-helper 17 type immune response	1	5	0.252272	0.777124	ENSBGRG00000010059(PRKCQ)
Biological Process	GO:2000483	negative regulation of interleukin-8 secretion	1	5	0.252272	0.777124	ENSBGRG00000019310(TMSB4X)
Biological Process	GO:2000551	regulation of T-helper 2 cell cytokine production	1	5	0.252272	0.777124	ENSBGRG00000023856(PRKCZ)
Biological Process	GO:2000644	regulation of receptor catabolic process	1	5	0.252272	0.777124	ENSBGRG00000010121(MYLIP)
Biological Process	GO:2000665	regulation of interleukin-13 secretion	1	5	0.252272	0.777124	ENSBGRG00000023856(PRKCZ)
Biological Process	GO:2000669	negative regulation of dendritic cell apoptotic process	1	5	0.252272	0.777124	ENSBGRG00000002952(CCL21)
Biological Process	GO:2000674	regulation of type B pancreatic cell apoptotic process	1	5	0.252272	0.777124	ENSBGRG00000012119(CAST)
Biological Process	GO:2001171	positive regulation of ATP biosynthetic process	1	5	0.252272	0.777124	ENSBGRG00000019310(TMSB4X)
Biological Process	GO:2001181	positive regulation of interleukin-10 secretion	1	5	0.252272	0.777124	ENSBGRG00000023856(PRKCZ)
Biological Process	GO:2001186	negative regulation of CD8-positive, alpha-beta T cell activation	1	5	0.252272	0.777124	ENSBGRG00000009590(ZBTB7B)
Biological Process	GO:2001268	negative regulation of cysteine-type endopeptidase activity involved in apoptotic signaling pathway	1	5	0.252272	0.777124	ENSBGRG00000013214(PARK7)
Biological Process	GO:0032270	positive regulation of cellular protein metabolic process	59	956	0.252885	0.778549	ENSBGRG00000000117(SOD1);ENSBGRG00000001130(CNOT9);ENSBGRG00000001134(RNF7);ENSBGRG00000001206(ZC3H10);ENSBGRG00000001494(PPP1R7);ENSBGRG00000001763(DCUN1D1);ENSBGRG00000002412(NCK1);ENSBGRG00000002952(CCL21);ENSBGRG00000003562(MEF2C);ENSBGRG00000004430(PLD1);ENSBGRG00000004487(DAZAP2);ENSBGRG00000004545(VLDLR);ENSBGRG00000004819(AGTPBP1);ENSBGRG00000004979(HIP1R);ENSBGRG00000004994(S100A9);ENSBG…
Biological Process	GO:0002720	positive regulation of cytokine production involved in immune response	3	31	0.254102	0.779655	ENSBGRG00000019844(CD36);ENSBGRG00000023856(PRKCZ);ENSBGRG00000025047(KARS1)
Biological Process	GO:0008631	intrinsic apoptotic signaling pathway in response to oxidative stress	3	31	0.254102	0.779655	ENSBGRG00000000117(SOD1);ENSBGRG00000001134(RNF7);ENSBGRG00000013214(PARK7)
Biological Process	GO:0033144	negative regulation of intracellular steroid hormone receptor signaling pathway	3	31	0.254102	0.779655	ENSBGRG00000001130(CNOT9);ENSBGRG00000006454(ARNTL);ENSBGRG00000023603(CLOCK)
Biological Process	GO:0043550	regulation of lipid kinase activity	3	31	0.254102	0.779655	ENSBGRG00000002952(CCL21);ENSBGRG00000008520(PIK3IP1);ENSBGRG00000013793(F2)
Biological Process	GO:0045022	early endosome to late endosome transport	3	31	0.254102	0.779655	ENSBGRG00000014883(UBXN6);ENSBGRG00000022296(SNF8);ENSBGRG00000026647(STX8)
Biological Process	GO:0031023	microtubule organizing center organization	7	91	0.25415	0.779655	ENSBGRG00000000696(CDK2);ENSBGRG00000002824(USP33);ENSBGRG00000006005(CEP85);ENSBGRG00000006902(POC1A);ENSBGRG00000011719(NSFL1C);ENSBGRG00000016901(HAUS8);ENSBGRG00000023119(CETN2)
Biological Process	GO:0044764	multi-organism cellular process	16	235	0.254792	0.781161	ENSBGRG00000001799(EIF3L);ENSBGRG00000005118(GSDMD);ENSBGRG00000007476(TRIM8);ENSBGRG00000010618(FKBP6);ENSBGRG00000011114(C1QBP);ENSBGRG00000011914(THOC3);ENSBGRG00000013793(F2);ENSBGRG00000015958(-);ENSBGRG00000016073(TFAP4);ENSBGRG00000016821(TRIM62);ENSBGRG00000018993(TAF11);ENSBGRG00000020640(TRIM26);ENSBGRG00000020861(DAG1);ENSBGRG00000022296(SNF8);ENSBGRG00000024342(THOC6);ENSBGRG000000253…
Biological Process	GO:0048585	negative regulation of response to stimulus	64	1043	0.257366	0.787564	ENSBGRG00000000117(SOD1);ENSBGRG00000000181(UBE2G2);ENSBGRG00000000215(PLCL2);ENSBGRG00000000793(TLE5);ENSBGRG00000001130(CNOT9);ENSBGRG00000001206(ZC3H10);ENSBGRG00000001392(UBE2B);ENSBGRG00000002412(NCK1);ENSBGRG00000002521(DDIT4L);ENSBGRG00000003897(CYREN);ENSBGRG00000005366(CDC34);ENSBGRG00000005642(CYLD);ENSBGRG00000005655(LRP2);ENSBGRG00000006454(ARNTL);ENSBGRG00000006551(CIB1);ENSBGRG00000…
Biological Process	GO:0048706	embryonic skeletal system development	8	107	0.257449	0.787564	ENSBGRG00000003562(MEF2C);ENSBGRG00000004042(OSR2);ENSBGRG00000006516(SIX2);ENSBGRG00000008619(SIX1);ENSBGRG00000012008(TBX15);ENSBGRG00000013643(TULP3);ENSBGRG00000015668(SETD2);ENSBGRG00000017303(HOXD1)
Biological Process	GO:0090087	regulation of peptide transport	8	107	0.257449	0.787564	ENSBGRG00000004306(-);ENSBGRG00000006454(ARNTL);ENSBGRG00000018357(FGB);ENSBGRG00000018573(FGA);ENSBGRG00000018677(FGG);ENSBGRG00000019310(TMSB4X);ENSBGRG00000023603(CLOCK);ENSBGRG00000024202(STX4)
Biological Process	GO:0014020	primary neural tube formation	6	76	0.258171	0.787564	ENSBGRG00000005655(LRP2);ENSBGRG00000013643(TULP3);ENSBGRG00000014140(SHROOM3);ENSBGRG00000015668(SETD2);ENSBGRG00000016330(ARHGAP35);ENSBGRG00000026667(SPINT2)
Biological Process	GO:0045727	positive regulation of translation	6	76	0.258171	0.787564	ENSBGRG00000001206(ZC3H10);ENSBGRG00000002412(NCK1);ENSBGRG00000004430(PLD1);ENSBGRG00000008051(FASTKD2);ENSBGRG00000016486(LARP6);ENSBGRG00000018816(EEF2)
Biological Process	GO:1903729	regulation of plasma membrane organization	6	76	0.258171	0.787564	ENSBGRG00000005918(VTI1B);ENSBGRG00000006551(CIB1);ENSBGRG00000008383(NHLRC1);ENSBGRG00000023175(KIF5B);ENSBGRG00000024202(STX4);ENSBGRG00000026647(STX8)
Biological Process	GO:1902679	negative regulation of RNA biosynthetic process	52	839	0.258732	0.787564	ENSBGRG00000000061(GABPA);ENSBGRG00000000669(PCBP3);ENSBGRG00000000696(CDK2);ENSBGRG00000000793(TLE5);ENSBGRG00000000867(IKZF4);ENSBGRG00000001392(UBE2B);ENSBGRG00000002014(PITX1);ENSBGRG00000002412(NCK1);ENSBGRG00000002934(CBX6);ENSBGRG00000003055(CBX7);ENSBGRG00000003115(EN1);ENSBGRG00000003307(TBL1XR1);ENSBGRG00000003562(MEF2C);ENSBGRG00000004042(OSR2);ENSBGRG00000005494(MEF2A);ENSBGRG00000005…
Biological Process	GO:0034470	ncRNA processing	13	187	0.258842	0.787564	ENSBGRG00000000257(FAM207A);ENSBGRG00000000807(DDX47);ENSBGRG00000002959(TOE1);ENSBGRG00000003644(REXO4);ENSBGRG00000005973(CLP1);ENSBGRG00000007171(-);ENSBGRG00000009094(METTL1);ENSBGRG00000013819(INTS10);ENSBGRG00000014160(-);ENSBGRG00000016689(ALKBH8);ENSBGRG00000018144(POP4);ENSBGRG00000022794(RTRAF);ENSBGRG00000024517(ELAC1)
Biological Process	GO:0006397	mRNA processing	19	285	0.259156	0.787564	ENSBGRG00000005973(CLP1);ENSBGRG00000008312(-);ENSBGRG00000008375(-);ENSBGRG00000008433(PHF5A);ENSBGRG00000011114(C1QBP);ENSBGRG00000011403(CWC15);ENSBGRG00000015913(-);ENSBGRG00000017004(RNMT);ENSBGRG00000017265(-);ENSBGRG00000018393(IK);ENSBGRG00000019432(-);ENSBGRG00000019527(RNF113A);ENSBGRG00000020027(-);ENSBGRG00000020541(-);ENSBGRG00000020925(DHX38);ENSBGRG00000021297(ZMAT2);ENSBGRG0000002…
Biological Process	GO:0022618	ribonucleoprotein complex assembly	9	123	0.259265	0.787564	ENSBGRG00000000960(MTERF4);ENSBGRG00000004243(MRTO4);ENSBGRG00000005973(CLP1);ENSBGRG00000008051(FASTKD2);ENSBGRG00000011114(C1QBP);ENSBGRG00000015913(-);ENSBGRG00000020027(-);MSTRG.25304(EIF3D);MSTRG.27704(pol)
Biological Process	GO:0044782	cilium organization	9	123	0.259265	0.787564	ENSBGRG00000000674(ATG3);ENSBGRG00000001392(UBE2B);ENSBGRG00000005642(CYLD);ENSBGRG00000007025(-);ENSBGRG00000013993(TTLL1);ENSBGRG00000016330(ARHGAP35);ENSBGRG00000016699(-);ENSBGRG00000021052(IFT46);ENSBGRG00000025355(ENTR1)
Biological Process	GO:0051783	regulation of nuclear division	9	123	0.259265	0.787564	ENSBGRG00000001392(UBE2B);ENSBGRG00000005646(CDC26);ENSBGRG00000006005(CEP85);ENSBGRG00000006896(TRIP13);ENSBGRG00000011719(NSFL1C);ENSBGRG00000018249(CCDC8);ENSBGRG00000018393(IK);ENSBGRG00000020783(NFE2L1);ENSBGRG00000025048(SLF2)
Biological Process	GO:0008219	cell death	73	1198	0.259865	0.787564	ENSBGRG00000000117(SOD1);ENSBGRG00000000674(ATG3);ENSBGRG00000000772(COMP);ENSBGRG00000000778(-);ENSBGRG00000000793(TLE5);ENSBGRG00000000807(DDX47);ENSBGRG00000001134(RNF7);ENSBGRG00000001392(UBE2B);ENSBGRG00000001564(KRT18);ENSBGRG00000002412(NCK1);ENSBGRG00000002939(THEM4);ENSBGRG00000002952(CCL21);ENSBGRG00000003115(EN1);ENSBGRG00000003562(MEF2C);ENSBGRG00000003623(NPAS2);ENSBGRG00000003817(RI…
Biological Process	GO:0016265	death	73	1198	0.259865	0.787564	ENSBGRG00000000117(SOD1);ENSBGRG00000000674(ATG3);ENSBGRG00000000772(COMP);ENSBGRG00000000778(-);ENSBGRG00000000793(TLE5);ENSBGRG00000000807(DDX47);ENSBGRG00000001134(RNF7);ENSBGRG00000001392(UBE2B);ENSBGRG00000001564(KRT18);ENSBGRG00000002412(NCK1);ENSBGRG00000002939(THEM4);ENSBGRG00000002952(CCL21);ENSBGRG00000003115(EN1);ENSBGRG00000003562(MEF2C);ENSBGRG00000003623(NPAS2);ENSBGRG00000003817(RI…
Biological Process	GO:0043412	macromolecule modification	161	2720	0.259942	0.787564	ENSBGRG00000000117(SOD1);ENSBGRG00000000181(UBE2G2);ENSBGRG00000000215(PLCL2);ENSBGRG00000000419(HENMT1);ENSBGRG00000000674(ATG3);ENSBGRG00000000696(CDK2);ENSBGRG00000001019(USP21);ENSBGRG00000001130(CNOT9);ENSBGRG00000001134(RNF7);ENSBGRG00000001365(CDKL3);ENSBGRG00000001392(UBE2B);ENSBGRG00000001442(KLHL24);ENSBGRG00000001494(PPP1R7);ENSBGRG00000001695(ADH5);ENSBGRG00000001715(CAMLG);ENSBGRG000…
Biological Process	GO:0042060	wound healing	16	236	0.260152	0.787564	ENSBGRG00000000772(COMP);ENSBGRG00000008567(F2RL2);ENSBGRG00000010059(PRKCQ);ENSBGRG00000012804(BIN3);ENSBGRG00000013793(F2);ENSBGRG00000014944(NINJ1);ENSBGRG00000016330(ARHGAP35);ENSBGRG00000017887(-);ENSBGRG00000018034(PLAU);ENSBGRG00000018357(FGB);ENSBGRG00000018531(PAK1);ENSBGRG00000018573(FGA);ENSBGRG00000018677(FGG);ENSBGRG00000019204(TOR1A);ENSBGRG00000019844(CD36);ENSBGRG00000026028(HPS6)
Biological Process	GO:0006690	icosanoid metabolic process	4	46	0.260728	0.787564	ENSBGRG00000006714(CYP2U1);ENSBGRG00000019123(FABP5);ENSBGRG00000022483(MGST2);ENSBGRG00000026852(DPEP1)
Biological Process	GO:0033047	regulation of mitotic sister chromatid segregation	4	46	0.260728	0.787564	ENSBGRG00000005646(CDC26);ENSBGRG00000006896(TRIP13);ENSBGRG00000018393(IK);ENSBGRG00000025048(SLF2)
Biological Process	GO:0051298	centrosome duplication	4	46	0.260728	0.787564	ENSBGRG00000000696(CDK2);ENSBGRG00000002824(USP33);ENSBGRG00000006902(POC1A);ENSBGRG00000023119(CETN2)
Biological Process	GO:0051851	modification by host of symbiont morphology or physiology	4	46	0.260728	0.787564	ENSBGRG00000006244(SUGT1);ENSBGRG00000013793(F2);ENSBGRG00000016073(TFAP4);ENSBGRG00000018993(TAF11)
Biological Process	GO:1901568	fatty acid derivative metabolic process	4	46	0.260728	0.787564	ENSBGRG00000006714(CYP2U1);ENSBGRG00000019123(FABP5);ENSBGRG00000022483(MGST2);ENSBGRG00000026852(DPEP1)
Biological Process	GO:1903510	mucopolysaccharide metabolic process	4	46	0.260728	0.787564	ENSBGRG00000006039(XYLT2);ENSBGRG00000016526(ITIH1);ENSBGRG00000017598(ITIH4);ENSBGRG00000024001(SPOCK2)
Biological Process	GO:0007270	neuron-neuron synaptic transmission	5	61	0.260844	0.787564	ENSBGRG00000000215(PLCL2);ENSBGRG00000003562(MEF2C);ENSBGRG00000007025(-);ENSBGRG00000013214(PARK7);ENSBGRG00000019204(TOR1A)
Biological Process	GO:0008203	cholesterol metabolic process	5	61	0.260844	0.787564	ENSBGRG00000000117(SOD1);ENSBGRG00000017210(ABCG1);ENSBGRG00000018426(LIPE);ENSBGRG00000018500(GBA);ENSBGRG00000019883(CYP46A1)
Biological Process	GO:0035305	negative regulation of dephosphorylation	5	61	0.260844	0.787564	ENSBGRG00000006507(PPP1R26);ENSBGRG00000009443(RIMBP2);ENSBGRG00000018249(CCDC8);ENSBGRG00000020263(PPP1R11);ENSBGRG00000025962(CD2BP2)
Biological Process	GO:0048659	smooth muscle cell proliferation	5	61	0.260844	0.787564	ENSBGRG00000003562(MEF2C);ENSBGRG00000005283(NAA35);ENSBGRG00000013280(NDRG4);ENSBGRG00000020066(IGFBP3);ENSBGRG00000022918(APOD)
Biological Process	GO:0001819	positive regulation of cytokine production	19	286	0.264055	0.793675	ENSBGRG00000000117(SOD1);ENSBGRG00000002137(LURAP1);ENSBGRG00000002485(PANX2);ENSBGRG00000005118(GSDMD);ENSBGRG00000009691(VTCN1);ENSBGRG00000009942(POLR3D);ENSBGRG00000010059(PRKCQ);ENSBGRG00000011099(SORL1);ENSBGRG00000011114(C1QBP);ENSBGRG00000011707(IL17RC);ENSBGRG00000013214(PARK7);ENSBGRG00000013465(POLR3C);ENSBGRG00000015668(SETD2);ENSBGRG00000019844(CD36);ENSBGRG00000021608(SELENOK);ENSBG…
Biological Process	GO:0006006	glucose metabolic process	8	108	0.265533	0.793675	ENSBGRG00000000253(OMA1);ENSBGRG00000005020(WDR5);ENSBGRG00000019123(FABP5);ENSBGRG00000019609(CLK2);ENSBGRG00000020066(IGFBP3);ENSBGRG00000020516(DYRK2);ENSBGRG00000020783(NFE2L1);ENSBGRG00000022918(APOD)
Biological Process	GO:0046328	regulation of JNK cascade	8	108	0.265533	0.793675	ENSBGRG00000002952(CCL21);ENSBGRG00000005642(CYLD);ENSBGRG00000007660(MECOM);ENSBGRG00000013240(AXIN1);ENSBGRG00000017036(MAP3K4);ENSBGRG00000018531(PAK1);ENSBGRG00000021162(GPS2);ENSBGRG00000026173(WNT16)
Biological Process	GO:2001236	regulation of extrinsic apoptotic signaling pathway	8	108	0.265533	0.793675	ENSBGRG00000005642(CYLD);ENSBGRG00000006709(PSME3);ENSBGRG00000013214(PARK7);ENSBGRG00000018357(FGB);ENSBGRG00000018573(FGA);ENSBGRG00000018677(FGG);ENSBGRG00000022891(RAF1);ENSBGRG00000024202(STX4)
Biological Process	GO:0007015	actin filament organization	18	270	0.266414	0.793675	ENSBGRG00000001770(TMOD4);ENSBGRG00000002412(NCK1);ENSBGRG00000002952(CCL21);ENSBGRG00000004466(DSTN);ENSBGRG00000004979(HIP1R);ENSBGRG00000009349(CFL2);ENSBGRG00000009380(CCL24);ENSBGRG00000010545(MKKS);ENSBGRG00000013070(RFLNA);ENSBGRG00000015277(WASHC1);ENSBGRG00000015699(PFN2);ENSBGRG00000016330(ARHGAP35);ENSBGRG00000016942(SORBS2);ENSBGRG00000018531(PAK1);ENSBGRG00000019310(TMSB4X);ENSBGRG00…
Biological Process	GO:1904375	regulation of protein localization to cell periphery	6	77	0.267856	0.793675	ENSBGRG00000005918(VTI1B);ENSBGRG00000006551(CIB1);ENSBGRG00000008383(NHLRC1);ENSBGRG00000023175(KIF5B);ENSBGRG00000024202(STX4);ENSBGRG00000026647(STX8)
Biological Process	GO:0033173	calcineurin-NFAT signaling cascade	3	32	0.269637	0.793675	ENSBGRG00000006551(CIB1);ENSBGRG00000014750(HOMER2);ENSBGRG00000020516(DYRK2)
Biological Process	GO:0038066	p38MAPK cascade	3	32	0.269637	0.793675	ENSBGRG00000005642(CYLD);ENSBGRG00000017036(MAP3K4);ENSBGRG00000025047(KARS1)
Biological Process	GO:0046580	negative regulation of Ras protein signal transduction	3	32	0.269637	0.793675	ENSBGRG00000016330(ARHGAP35);ENSBGRG00000016591(RASAL1);ENSBGRG00000019613(SPRY2)
Biological Process	GO:0048806	genitalia development	3	32	0.269637	0.793675	ENSBGRG00000001844(DNAJC19);ENSBGRG00000005655(LRP2);ENSBGRG00000016253(GREB1L)
Biological Process	GO:0051972	regulation of telomerase activity	3	32	0.269637	0.793675	ENSBGRG00000010059(PRKCQ);ENSBGRG00000017036(MAP3K4);ENSBGRG00000020311(MAP2K7)
Biological Process	GO:2000107	negative regulation of leukocyte apoptotic process	3	32	0.269637	0.793675	ENSBGRG00000002952(CCL21);ENSBGRG00000010059(PRKCQ);ENSBGRG00000016426(EFNA1)
Biological Process	GO:0006767	water-soluble vitamin metabolic process	2	18	0.27041	0.793675	ENSBGRG00000010786(THTPA);ENSBGRG00000012710(GSTO1)
Biological Process	GO:0019098	reproductive behavior	2	18	0.27041	0.793675	ENSBGRG00000008434(UBE2Q1);ENSBGRG00000016015(FUOM)
Biological Process	GO:0021533	cell differentiation in hindbrain	2	18	0.27041	0.793675	ENSBGRG00000004819(AGTPBP1);ENSBGRG00000013993(TTLL1)
Biological Process	GO:0030194	positive regulation of blood coagulation	2	18	0.27041	0.793675	ENSBGRG00000013793(F2);ENSBGRG00000019844(CD36)
Biological Process	GO:0031063	regulation of histone deacetylation	2	18	0.27041	0.793675	ENSBGRG00000009590(ZBTB7B);ENSBGRG00000022043(AKAP8L)
Biological Process	GO:0032781	positive regulation of ATPase activity	2	18	0.27041	0.793675	ENSBGRG00000012396(DNAJC24);ENSBGRG00000015699(PFN2)
Biological Process	GO:0034453	microtubule anchoring	2	18	0.27041	0.793675	ENSBGRG00000008827(BCCIP);ENSBGRG00000020861(DAG1)
Biological Process	GO:0039529	RIG-I signaling pathway	2	18	0.27041	0.793675	ENSBGRG00000011114(C1QBP);ENSBGRG00000025394(NPLOC4)
Biological Process	GO:0043094	cellular metabolic compound salvage	2	18	0.27041	0.793675	ENSBGRG00000004237(AMPD3);ENSBGRG00000013932(-)
Biological Process	GO:0043372	positive regulation of CD4-positive, alpha-beta T cell differentiation	2	18	0.27041	0.793675	ENSBGRG00000009590(ZBTB7B);ENSBGRG00000023856(PRKCZ)
Biological Process	GO:0043567	regulation of insulin-like growth factor receptor signaling pathway	2	18	0.27041	0.793675	ENSBGRG00000020066(IGFBP3);ENSBGRG00000022252(ZFAND2B)
Biological Process	GO:0044705	multi-organism reproductive behavior	2	18	0.27041	0.793675	ENSBGRG00000008434(UBE2Q1);ENSBGRG00000016015(FUOM)
Biological Process	GO:0044766	multi-organism transport	2	18	0.27041	0.793675	ENSBGRG00000011914(THOC3);ENSBGRG00000024342(THOC6)
Biological Process	GO:0045109	intermediate filament organization	2	18	0.27041	0.793675	ENSBGRG00000001442(KLHL24);ENSBGRG00000020017(DES)
Biological Process	GO:0045736	negative regulation of cyclin-dependent protein serine/threonine kinase activity	2	18	0.27041	0.793675	ENSBGRG00000016073(TFAP4);ENSBGRG00000023973(HEXIM2)
Biological Process	GO:0046677	response to antibiotic	2	18	0.27041	0.793675	ENSBGRG00000003562(MEF2C);ENSBGRG00000014229(RPL23)
Biological Process	GO:0050901	leukocyte tethering or rolling	2	18	0.27041	0.793675	ENSBGRG00000000059(JAM2);ENSBGRG00000002952(CCL21)
Biological Process	GO:0072337	modified amino acid transport	2	18	0.27041	0.793675	ENSBGRG00000005655(LRP2);ENSBGRG00000021392(CTNS)
Biological Process	GO:0090023	positive regulation of neutrophil chemotaxis	2	18	0.27041	0.793675	ENSBGRG00000002952(CCL21);ENSBGRG00000011114(C1QBP)
Biological Process	GO:1900048	positive regulation of hemostasis	2	18	0.27041	0.793675	ENSBGRG00000013793(F2);ENSBGRG00000019844(CD36)
Biological Process	GO:1902175	regulation of oxidative stress-induced intrinsic apoptotic signaling pathway	2	18	0.27041	0.793675	ENSBGRG00000000117(SOD1);ENSBGRG00000013214(PARK7)
Biological Process	GO:1902579	multi-organism localization	2	18	0.27041	0.793675	ENSBGRG00000011914(THOC3);ENSBGRG00000024342(THOC6)
Biological Process	GO:1903859	regulation of dendrite extension	2	18	0.27041	0.793675	ENSBGRG00000016591(RASAL1);ENSBGRG00000017308(SYT3)
Biological Process	GO:1904030	negative regulation of cyclin-dependent protein kinase activity	2	18	0.27041	0.793675	ENSBGRG00000016073(TFAP4);ENSBGRG00000023973(HEXIM2)
Biological Process	GO:2000778	positive regulation of interleukin-6 secretion	2	18	0.27041	0.793675	ENSBGRG00000011707(IL17RC);ENSBGRG00000021608(SELENOK)
Biological Process	GO:2001032	regulation of double-strand break repair via nonhomologous end joining	2	18	0.27041	0.793675	ENSBGRG00000003897(CYREN);ENSBGRG00000007821(DEK)
Biological Process	GO:0006139	nucleobase-containing compound metabolic process	222	3792	0.270716	0.793675	ENSBGRG00000000060(-);ENSBGRG00000000061(GABPA);ENSBGRG00000000257(FAM207A);ENSBGRG00000000275(-);ENSBGRG00000000300(ZNF641);ENSBGRG00000000419(HENMT1);ENSBGRG00000000661(GTF2F1);ENSBGRG00000000669(PCBP3);ENSBGRG00000000696(CDK2);ENSBGRG00000000734(FOXD2);ENSBGRG00000000772(COMP);ENSBGRG00000000793(TLE5);ENSBGRG00000000807(DDX47);ENSBGRG00000000867(IKZF4);ENSBGRG00000000960(MTERF4);ENSBGRG0000000…
Biological Process	GO:0043410	positive regulation of MAPK cascade	20	304	0.271263	0.793675	ENSBGRG00000000117(SOD1);ENSBGRG00000002952(CCL21);ENSBGRG00000006551(CIB1);ENSBGRG00000013240(AXIN1);ENSBGRG00000013280(NDRG4);ENSBGRG00000016426(EFNA1);ENSBGRG00000017036(MAP3K4);ENSBGRG00000018357(FGB);ENSBGRG00000018531(PAK1);ENSBGRG00000018573(FGA);ENSBGRG00000018677(FGG);ENSBGRG00000019613(SPRY2);ENSBGRG00000019844(CD36);ENSBGRG00000020066(IGFBP3);ENSBGRG00000020311(MAP2K7);ENSBGRG000000228…
Biological Process	GO:0007283	spermatogenesis	18	271	0.271515	0.793675	ENSBGRG00000000059(JAM2);ENSBGRG00000000117(SOD1);ENSBGRG00000001392(UBE2B);ENSBGRG00000006454(ARNTL);ENSBGRG00000006551(CIB1);ENSBGRG00000006896(TRIP13);ENSBGRG00000006902(POC1A);ENSBGRG00000008657(PATZ1);ENSBGRG00000010545(MKKS);ENSBGRG00000010618(FKBP6);ENSBGRG00000013993(TTLL1);ENSBGRG00000014098(SLIRP);ENSBGRG00000015224(SERPINA5);ENSBGRG00000020815(SIX5);ENSBGRG00000023119(CETN2);ENSBGRG000…
Biological Process	GO:0010950	positive regulation of endopeptidase activity	7	93	0.271727	0.793675	ENSBGRG00000001134(RNF7);ENSBGRG00000004979(HIP1R);ENSBGRG00000004994(S100A9);ENSBGRG00000005022(FAM162A);ENSBGRG00000016073(TFAP4);ENSBGRG00000016426(EFNA1);ENSBGRG00000025599(FIS1)
Biological Process	GO:0030177	positive regulation of Wnt signaling pathway	7	93	0.271727	0.793675	ENSBGRG00000001392(UBE2B);ENSBGRG00000003307(TBL1XR1);ENSBGRG00000004839(RNF220);ENSBGRG00000006454(ARNTL);ENSBGRG00000008044(PPM1A);ENSBGRG00000008504(WLS);ENSBGRG00000009986(AMER1)
Biological Process	GO:0032092	positive regulation of protein binding	5	62	0.271772	0.793675	ENSBGRG00000000215(PLCL2);ENSBGRG00000002824(USP33);ENSBGRG00000004979(HIP1R);ENSBGRG00000012781(MAPRE3);ENSBGRG00000016813(DERL1)
Biological Process	GO:0048705	skeletal system morphogenesis	12	173	0.272468	0.793675	ENSBGRG00000000772(COMP);ENSBGRG00000003562(MEF2C);ENSBGRG00000004042(OSR2);ENSBGRG00000006516(SIX2);ENSBGRG00000006902(POC1A);ENSBGRG00000008619(SIX1);ENSBGRG00000012008(TBX15);ENSBGRG00000012191(FGF6);ENSBGRG00000013070(RFLNA);ENSBGRG00000013643(TULP3);ENSBGRG00000013726(ACAN);ENSBGRG00000015668(SETD2)
Biological Process	GO:0007004	telomere maintenance via telomerase	4	47	0.273425	0.793675	ENSBGRG00000010059(PRKCQ);ENSBGRG00000010996(NHP2);ENSBGRG00000017036(MAP3K4);ENSBGRG00000020311(MAP2K7)
Biological Process	GO:0043266	regulation of potassium ion transport	4	47	0.273425	0.793675	ENSBGRG00000001535(AMIGO1);ENSBGRG00000008941(DPP6);ENSBGRG00000017474(KCNRG);ENSBGRG00000023175(KIF5B)
Biological Process	GO:0045010	actin nucleation	4	47	0.273425	0.793675	ENSBGRG00000004979(HIP1R);ENSBGRG00000015277(WASHC1);ENSBGRG00000019352(ARPC5L);ENSBGRG00000024499(-)
Biological Process	GO:0009755	hormone-mediated signaling pathway	8	109	0.27369	0.793675	ENSBGRG00000001130(CNOT9);ENSBGRG00000006454(ARNTL);ENSBGRG00000011866(DDRGK1);ENSBGRG00000013214(PARK7);ENSBGRG00000018531(PAK1);ENSBGRG00000023603(CLOCK);ENSBGRG00000024361(BUD31);ENSBGRG00000026080(PAGR1)
Biological Process	GO:0044712	single-organism catabolic process	33	523	0.27763	0.793675	ENSBGRG00000000181(UBE2G2);ENSBGRG00000001695(ADH5);ENSBGRG00000002735(HGD);ENSBGRG00000004265(CPS1);ENSBGRG00000005613(PLIN1);ENSBGRG00000006056(SLC25A17);ENSBGRG00000006350(GPCPD1);ENSBGRG00000011099(SORL1);ENSBGRG00000011317(DERL2);ENSBGRG00000011492(SULT1C4);ENSBGRG00000012399(-);ENSBGRG00000012884(SMPDL3B);ENSBGRG00000013214(PARK7);ENSBGRG00000013323(INPP5A);ENSBGRG00000013915(ATP5IF1);ENSBG…
Biological Process	GO:0042552	myelination	6	78	0.27763	0.793675	ENSBGRG00000000059(JAM2);ENSBGRG00000000117(SOD1);ENSBGRG00000001535(AMIGO1);ENSBGRG00000003833(ZPR1);ENSBGRG00000012399(-);ENSBGRG00000020861(DAG1)
Biological Process	GO:0071248	cellular response to metal ion	6	78	0.27763	0.793675	ENSBGRG00000003562(MEF2C);ENSBGRG00000005494(MEF2A);ENSBGRG00000016591(RASAL1);ENSBGRG00000019444(CPNE2);ENSBGRG00000020783(NFE2L1);ENSBGRG00000023732(CHUK)
Biological Process	GO:0043543	protein acylation	12	174	0.278935	0.793675	ENSBGRG00000005020(WDR5);ENSBGRG00000005283(NAA35);ENSBGRG00000006210(POLE3);ENSBGRG00000006454(ARNTL);ENSBGRG00000006635(-);ENSBGRG00000007114(SUPT7L);ENSBGRG00000008044(PPM1A);ENSBGRG00000013214(PARK7);ENSBGRG00000021608(SELENOK);ENSBGRG00000023603(CLOCK);ENSBGRG00000026349(CTCF);MSTRG.28873(BRD4)
Biological Process	GO:0048583	regulation of response to stimulus	144	2435	0.279288	0.793675	ENSBGRG00000000117(SOD1);ENSBGRG00000000181(UBE2G2);ENSBGRG00000000215(PLCL2);ENSBGRG00000000793(TLE5);ENSBGRG00000001130(CNOT9);ENSBGRG00000001206(ZC3H10);ENSBGRG00000001392(UBE2B);ENSBGRG00000001442(KLHL24);ENSBGRG00000002137(LURAP1);ENSBGRG00000002365(S100B);ENSBGRG00000002412(NCK1);ENSBGRG00000002422(MLC1);ENSBGRG00000002521(DDIT4L);ENSBGRG00000002824(USP33);ENSBGRG00000002952(CCL21);ENSBGRG0…
Biological Process	GO:0034728	nucleosome organization	7	94	0.280635	0.793675	ENSBGRG00000001785(VPS72);ENSBGRG00000010174(-);ENSBGRG00000012919(UBN1);ENSBGRG00000015141(CHAF1A);ENSBGRG00000015668(SETD2);ENSBGRG00000026349(CTCF);MSTRG.21230(NAP1L4)
Biological Process	GO:0006473	protein acetylation	10	142	0.281505	0.793675	ENSBGRG00000005020(WDR5);ENSBGRG00000005283(NAA35);ENSBGRG00000006210(POLE3);ENSBGRG00000006454(ARNTL);ENSBGRG00000006635(-);ENSBGRG00000007114(SUPT7L);ENSBGRG00000013214(PARK7);ENSBGRG00000023603(CLOCK);ENSBGRG00000026349(CTCF);MSTRG.28873(BRD4)
Biological Process	GO:0030072	peptide hormone secretion	10	142	0.281505	0.793675	ENSBGRG00000004306(-);ENSBGRG00000006454(ARNTL);ENSBGRG00000008434(UBE2Q1);ENSBGRG00000013214(PARK7);ENSBGRG00000018357(FGB);ENSBGRG00000018573(FGA);ENSBGRG00000018677(FGG);ENSBGRG00000022891(RAF1);ENSBGRG00000023603(CLOCK);ENSBGRG00000024202(STX4)
Biological Process	GO:0051099	positive regulation of binding	8	110	0.281915	0.793675	ENSBGRG00000000215(PLCL2);ENSBGRG00000002824(USP33);ENSBGRG00000004979(HIP1R);ENSBGRG00000012781(MAPRE3);ENSBGRG00000013214(PARK7);ENSBGRG00000016486(LARP6);ENSBGRG00000016813(DERL1);MSTRG.28873(BRD4)
Biological Process	GO:0097529	myeloid leukocyte migration	8	110	0.281915	0.793675	ENSBGRG00000002952(CCL21);ENSBGRG00000004994(S100A9);ENSBGRG00000009380(CCL24);ENSBGRG00000011114(C1QBP);ENSBGRG00000011268(JAGN1);ENSBGRG00000011707(IL17RC);ENSBGRG00000025047(KARS1);ENSBGRG00000026852(DPEP1)
Biological Process	GO:0002702	positive regulation of production of molecular mediator of immune response	5	63	0.282794	0.793675	ENSBGRG00000015205(HPX);ENSBGRG00000019844(CD36);ENSBGRG00000023856(PRKCZ);ENSBGRG00000024202(STX4);ENSBGRG00000025047(KARS1)
Biological Process	GO:0032606	type I interferon production	5	63	0.282794	0.793675	ENSBGRG00000009942(POLR3D);ENSBGRG00000013465(POLR3C);ENSBGRG00000015668(SETD2);ENSBGRG00000023732(CHUK);ENSBGRG00000025394(NPLOC4)
Biological Process	GO:0034341	response to interferon-gamma	5	63	0.282794	0.793675	ENSBGRG00000002846(GBP2);ENSBGRG00000013776(-);ENSBGRG00000015205(HPX);ENSBGRG00000024202(STX4);ENSBGRG00000026647(STX8)
Biological Process	GO:0072676	lymphocyte migration	5	63	0.282794	0.793675	ENSBGRG00000000059(JAM2);ENSBGRG00000002952(CCL21);ENSBGRG00000014284(SPNS2);ENSBGRG00000021608(SELENOK);ENSBGRG00000022918(APOD)
Biological Process	GO:0018209	peptidyl-serine modification	13	191	0.283407	0.793675	ENSBGRG00000000215(PLCL2);ENSBGRG00000000696(CDK2);ENSBGRG00000001130(CNOT9);ENSBGRG00000002412(NCK1);ENSBGRG00000009467(CSNK1G3);ENSBGRG00000013214(PARK7);ENSBGRG00000014395(CSNK2A2);ENSBGRG00000015699(PFN2);ENSBGRG00000018531(PAK1);ENSBGRG00000019613(SPRY2);ENSBGRG00000022891(RAF1);ENSBGRG00000023856(PRKCZ);ENSBGRG00000024001(SPOCK2)
Biological Process	GO:0042278	purine nucleoside metabolic process	15	224	0.284621	0.793675	ENSBGRG00000000060(-);ENSBGRG00000001402(-);ENSBGRG00000002005(-);ENSBGRG00000004237(AMPD3);ENSBGRG00000005916(-);ENSBGRG00000009891(-);ENSBGRG00000011492(SULT1C4);ENSBGRG00000013214(PARK7);ENSBGRG00000013915(ATP5IF1);ENSBGRG00000016084(ATP5PD);ENSBGRG00000019310(TMSB4X);ENSBGRG00000020103(-);ENSBGRG00000021392(CTNS);ENSBGRG00000023215(OARD1);ENSBGRG00000024870(NDUFV2)
Biological Process	GO:0007218	neuropeptide signaling pathway	3	33	0.285272	0.793675	ENSBGRG00000004681(SSTR1);ENSBGRG00000009343(MCHR1);ENSBGRG00000011099(SORL1)
Biological Process	GO:0032456	endocytic recycling	3	33	0.285272	0.793675	ENSBGRG00000011099(SORL1);ENSBGRG00000013280(NDRG4);ENSBGRG00000022296(SNF8)
Biological Process	GO:0032784	regulation of DNA-templated transcription, elongation	3	33	0.285272	0.793675	ENSBGRG00000000661(GTF2F1);ENSBGRG00000008824(RNF8);MSTRG.28873(BRD4)
Biological Process	GO:0035019	somatic stem cell population maintenance	3	33	0.285272	0.793675	ENSBGRG00000001785(VPS72);ENSBGRG00000006516(SIX2);ENSBGRG00000022891(RAF1)
Biological Process	GO:0050435	beta-amyloid metabolic process	3	33	0.285272	0.793675	ENSBGRG00000011099(SORL1);ENSBGRG00000016426(EFNA1);ENSBGRG00000017210(ABCG1)
Biological Process	GO:1904666	regulation of ubiquitin protein ligase activity	3	33	0.285272	0.793675	ENSBGRG00000006896(TRIP13);ENSBGRG00000014229(RPL23);ENSBGRG00000018393(IK)
Biological Process	GO:0018105	peptidyl-serine phosphorylation	12	175	0.28545	0.793675	ENSBGRG00000000215(PLCL2);ENSBGRG00000000696(CDK2);ENSBGRG00000001130(CNOT9);ENSBGRG00000002412(NCK1);ENSBGRG00000009467(CSNK1G3);ENSBGRG00000013214(PARK7);ENSBGRG00000014395(CSNK2A2);ENSBGRG00000015699(PFN2);ENSBGRG00000018531(PAK1);ENSBGRG00000019613(SPRY2);ENSBGRG00000022891(RAF1);ENSBGRG00000023856(PRKCZ)
Biological Process	GO:0051348	negative regulation of transferase activity	12	175	0.28545	0.793675	ENSBGRG00000006005(CEP85);ENSBGRG00000006896(TRIP13);ENSBGRG00000008520(PIK3IP1);ENSBGRG00000011099(SORL1);ENSBGRG00000013214(PARK7);ENSBGRG00000014229(RPL23);ENSBGRG00000016073(TFAP4);ENSBGRG00000018393(IK);ENSBGRG00000018500(GBA);ENSBGRG00000022794(RTRAF);ENSBGRG00000023547(PRKAR2A);ENSBGRG00000023973(HEXIM2)
Biological Process	GO:0006278	RNA-dependent DNA replication	4	48	0.286222	0.793675	ENSBGRG00000010059(PRKCQ);ENSBGRG00000010996(NHP2);ENSBGRG00000017036(MAP3K4);ENSBGRG00000020311(MAP2K7)
Biological Process	GO:0033559	unsaturated fatty acid metabolic process	4	48	0.286222	0.793675	ENSBGRG00000006714(CYP2U1);ENSBGRG00000019123(FABP5);ENSBGRG00000022483(MGST2);ENSBGRG00000026852(DPEP1)
Biological Process	GO:0042439	ethanolamine-containing compound metabolic process	4	48	0.286222	0.793675	ENSBGRG00000000795(CHPT1);ENSBGRG00000012884(SMPDL3B);ENSBGRG00000019123(FABP5);ENSBGRG00000020469(GDE1)
Biological Process	GO:0048232	male gamete generation	18	274	0.287026	0.793675	ENSBGRG00000000059(JAM2);ENSBGRG00000000117(SOD1);ENSBGRG00000001392(UBE2B);ENSBGRG00000006454(ARNTL);ENSBGRG00000006551(CIB1);ENSBGRG00000006896(TRIP13);ENSBGRG00000006902(POC1A);ENSBGRG00000008657(PATZ1);ENSBGRG00000010545(MKKS);ENSBGRG00000010618(FKBP6);ENSBGRG00000013993(TTLL1);ENSBGRG00000014098(SLIRP);ENSBGRG00000015224(SERPINA5);ENSBGRG00000020815(SIX5);ENSBGRG00000023119(CETN2);ENSBGRG000…
Biological Process	GO:1903364	positive regulation of cellular protein catabolic process	6	79	0.287484	0.793675	ENSBGRG00000004819(AGTPBP1);ENSBGRG00000009986(AMER1);ENSBGRG00000011866(DDRGK1);ENSBGRG00000013915(ATP5IF1);ENSBGRG00000018500(GBA);ENSBGRG00000023246(FBXL5)
Biological Process	GO:0045665	negative regulation of neuron differentiation	9	127	0.289813	0.793675	ENSBGRG00000006551(CIB1);ENSBGRG00000008759(SEMA3G);ENSBGRG00000008974(EIF4ENIF1);ENSBGRG00000010121(MYLIP);ENSBGRG00000015112(MIB1);ENSBGRG00000016015(FUOM);ENSBGRG00000016426(EFNA1);ENSBGRG00000017979(LSM1);ENSBGRG00000026337(EPHA7)
Biological Process	GO:1900180	regulation of protein localization to nucleus	8	111	0.290205	0.793675	ENSBGRG00000003833(ZPR1);ENSBGRG00000007476(TRIM8);ENSBGRG00000013214(PARK7);ENSBGRG00000013793(F2);ENSBGRG00000019310(TMSB4X);ENSBGRG00000019844(CD36);ENSBGRG00000022918(APOD);ENSBGRG00000025304(LZTS2)
Biological Process	GO:0003416	endochondral bone growth	2	19	0.291795	0.793675	ENSBGRG00000000772(COMP);ENSBGRG00000006902(POC1A)
Biological Process	GO:0007131	reciprocal meiotic recombination	2	19	0.291795	0.793675	ENSBGRG00000001392(UBE2B);ENSBGRG00000006896(TRIP13)
Biological Process	GO:0007608	sensory perception of smell	2	19	0.291795	0.793675	ENSBGRG00000003241(PDE4A);ENSBGRG00000010545(MKKS)
Biological Process	GO:0010712	regulation of collagen metabolic process	2	19	0.291795	0.793675	ENSBGRG00000013793(F2);ENSBGRG00000016486(LARP6)
Biological Process	GO:0010719	negative regulation of epithelial to mesenchymal transition	2	19	0.291795	0.793675	ENSBGRG00000016426(EFNA1);ENSBGRG00000016821(TRIM62)
Biological Process	GO:0032647	regulation of interferon-alpha production	2	19	0.291795	0.793675	ENSBGRG00000015668(SETD2);ENSBGRG00000023732(CHUK)
Biological Process	GO:0032786	positive regulation of DNA-templated transcription, elongation	2	19	0.291795	0.793675	ENSBGRG00000000661(GTF2F1);MSTRG.28873(BRD4)
Biological Process	GO:0034243	regulation of transcription elongation from RNA polymerase II promoter	2	19	0.291795	0.793675	ENSBGRG00000000661(GTF2F1);ENSBGRG00000008824(RNF8)
Biological Process	GO:0044246	regulation of multicellular organismal metabolic process	2	19	0.291795	0.793675	ENSBGRG00000013793(F2);ENSBGRG00000016486(LARP6)
Biological Process	GO:0050820	positive regulation of coagulation	2	19	0.291795	0.793675	ENSBGRG00000013793(F2);ENSBGRG00000019844(CD36)
Biological Process	GO:0071624	positive regulation of granulocyte chemotaxis	2	19	0.291795	0.793675	ENSBGRG00000002952(CCL21);ENSBGRG00000011114(C1QBP)
Biological Process	GO:1903825	organic acid transmembrane transport	2	19	0.291795	0.793675	ENSBGRG00000007573(SLC25A38);ENSBGRG00000007711(SLC6A18)
Biological Process	GO:0016042	lipid catabolic process	12	176	0.29201	0.793675	ENSBGRG00000004265(CPS1);ENSBGRG00000005613(PLIN1);ENSBGRG00000006056(SLC25A17);ENSBGRG00000006350(GPCPD1);ENSBGRG00000011099(SORL1);ENSBGRG00000012399(-);ENSBGRG00000012884(SMPDL3B);ENSBGRG00000018426(LIPE);ENSBGRG00000018500(GBA);ENSBGRG00000019883(CYP46A1);ENSBGRG00000021918(PRDX6);ENSBGRG00000022483(MGST2)
Biological Process	GO:0016197	endosomal transport	12	176	0.29201	0.793675	ENSBGRG00000001819(AP3D1);ENSBGRG00000006013(PREPL);ENSBGRG00000011099(SORL1);ENSBGRG00000011839(RAB5C);ENSBGRG00000012169(YKT6);ENSBGRG00000013280(NDRG4);ENSBGRG00000013440(CHMP7);ENSBGRG00000014883(UBXN6);ENSBGRG00000015277(WASHC1);ENSBGRG00000022296(SNF8);ENSBGRG00000025355(ENTR1);ENSBGRG00000026647(STX8)
Biological Process	GO:0065009	regulation of molecular function	92	1539	0.29234	0.793675	ENSBGRG00000000117(SOD1);ENSBGRG00000000215(PLCL2);ENSBGRG00000000661(GTF2F1);ENSBGRG00000000793(TLE5);ENSBGRG00000001130(CNOT9);ENSBGRG00000001134(RNF7);ENSBGRG00000001442(KLHL24);ENSBGRG00000002824(USP33);ENSBGRG00000002952(CCL21);ENSBGRG00000003562(MEF2C);ENSBGRG00000003846(COA8);ENSBGRG00000004079(TPM2);ENSBGRG00000004487(DAZAP2);ENSBGRG00000004545(VLDLR);ENSBGRG00000004979(HIP1R);ENSBGRG0000…
Biological Process	GO:0044033	multi-organism metabolic process	5	64	0.2939	0.793675	ENSBGRG00000001799(EIF3L);ENSBGRG00000007476(TRIM8);ENSBGRG00000016073(TFAP4);ENSBGRG00000016821(TRIM62);ENSBGRG00000018993(TAF11)
Biological Process	GO:0043408	regulation of MAPK cascade	27	426	0.293942	0.793675	ENSBGRG00000000117(SOD1);ENSBGRG00000002952(CCL21);ENSBGRG00000005642(CYLD);ENSBGRG00000006551(CIB1);ENSBGRG00000007660(MECOM);ENSBGRG00000011099(SORL1);ENSBGRG00000013240(AXIN1);ENSBGRG00000013280(NDRG4);ENSBGRG00000016426(EFNA1);ENSBGRG00000017036(MAP3K4);ENSBGRG00000018357(FGB);ENSBGRG00000018500(GBA);ENSBGRG00000018531(PAK1);ENSBGRG00000018573(FGA);ENSBGRG00000018677(FGG);ENSBGRG00000019613(S…
Biological Process	GO:0022409	positive regulation of cell-cell adhesion	11	160	0.294175	0.793675	ENSBGRG00000002242(IGFBP2);ENSBGRG00000002412(NCK1);ENSBGRG00000005642(CYLD);ENSBGRG00000009590(ZBTB7B);ENSBGRG00000009691(VTCN1);ENSBGRG00000010059(PRKCQ);ENSBGRG00000018357(FGB);ENSBGRG00000018573(FGA);ENSBGRG00000018677(FGG);ENSBGRG00000021608(SELENOK);ENSBGRG00000023856(PRKCZ)
Biological Process	GO:0000462	maturation of SSU-rRNA from tricistronic rRNA transcript (SSU-rRNA, 5.8S rRNA, LSU-rRNA)	1	6	0.294517	0.793675	ENSBGRG00000000257(FAM207A)
Biological Process	GO:0000957	mitochondrial RNA catabolic process	1	6	0.294517	0.793675	ENSBGRG00000014098(SLIRP)
Biological Process	GO:0001672	regulation of chromatin assembly or disassembly	1	6	0.294517	0.793675	ENSBGRG00000008463(TLK1)
Biological Process	GO:0002634	regulation of germinal center formation	1	6	0.294517	0.793675	ENSBGRG00000003562(MEF2C)
Biological Process	GO:0002741	positive regulation of cytokine secretion involved in immune response	1	6	0.294517	0.793675	ENSBGRG00000025047(KARS1)
Biological Process	GO:0003211	cardiac ventricle formation	1	6	0.294517	0.793675	ENSBGRG00000003562(MEF2C)
Biological Process	GO:0003223	ventricular compact myocardium morphogenesis	1	6	0.294517	0.793675	ENSBGRG00000005655(LRP2)
Biological Process	GO:0006000	fructose metabolic process	1	6	0.294517	0.793675	ENSBGRG00000021259(PFKFB4)
Biological Process	GO:0006207	'de novo' pyrimidine nucleobase biosynthetic process	1	6	0.294517	0.793675	ENSBGRG00000004265(CPS1)
Biological Process	GO:0006244	pyrimidine nucleotide catabolic process	1	6	0.294517	0.793675	ENSBGRG00000016185(-)
Biological Process	GO:0006498	N-terminal protein lipidation	1	6	0.294517	0.793675	ENSBGRG00000008044(PPM1A)
Biological Process	GO:0006678	glucosylceramide metabolic process	1	6	0.294517	0.793675	ENSBGRG00000018500(GBA)
Biological Process	GO:0006689	ganglioside catabolic process	1	6	0.294517	0.793675	ENSBGRG00000012399(-)
Biological Process	GO:0006958	complement activation, classical pathway	1	6	0.294517	0.793675	ENSBGRG00000019750(C2)
Biological Process	GO:0007620	copulation	1	6	0.294517	0.793675	ENSBGRG00000010790(-)
Biological Process	GO:0009129	pyrimidine nucleoside monophosphate metabolic process	1	6	0.294517	0.793675	ENSBGRG00000016185(-)
Biological Process	GO:0009204	deoxyribonucleoside triphosphate catabolic process	1	6	0.294517	0.793675	ENSBGRG00000016185(-)
Biological Process	GO:0009221	pyrimidine deoxyribonucleotide biosynthetic process	1	6	0.294517	0.793675	ENSBGRG00000016185(-)
Biological Process	GO:0009298	GDP-mannose biosynthetic process	1	6	0.294517	0.793675	ENSBGRG00000007132(-)
Biological Process	GO:0010216	maintenance of DNA methylation	1	6	0.294517	0.793675	ENSBGRG00000026349(CTCF)
Biological Process	GO:0010692	regulation of alkaline phosphatase activity	1	6	0.294517	0.793675	ENSBGRG00000003562(MEF2C)
Biological Process	GO:0010985	negative regulation of lipoprotein particle clearance	1	6	0.294517	0.793675	ENSBGRG00000010121(MYLIP)
Biological Process	GO:0014067	negative regulation of phosphatidylinositol 3-kinase signaling	1	6	0.294517	0.793675	ENSBGRG00000008520(PIK3IP1)
Biological Process	GO:0014820	tonic smooth muscle contraction	1	6	0.294517	0.793675	ENSBGRG00000010545(MKKS)
Biological Process	GO:0014824	artery smooth muscle contraction	1	6	0.294517	0.793675	ENSBGRG00000010545(MKKS)
Biological Process	GO:0015816	glycine transport	1	6	0.294517	0.793675	ENSBGRG00000007573(SLC25A38)
Biological Process	GO:0018026	peptidyl-lysine monomethylation	1	6	0.294517	0.793675	ENSBGRG00000015668(SETD2)
Biological Process	GO:0019856	pyrimidine nucleobase biosynthetic process	1	6	0.294517	0.793675	ENSBGRG00000004265(CPS1)
Biological Process	GO:0030202	heparin metabolic process	1	6	0.294517	0.793675	ENSBGRG00000006039(XYLT2)
Biological Process	GO:0031392	regulation of prostaglandin biosynthetic process	1	6	0.294517	0.793675	ENSBGRG00000019123(FABP5)
Biological Process	GO:0031642	negative regulation of myelination	1	6	0.294517	0.793675	ENSBGRG00000000059(JAM2)
Biological Process	GO:0032119	sequestering of zinc ion	1	6	0.294517	0.793675	ENSBGRG00000001819(AP3D1)
Biological Process	GO:0032287	peripheral nervous system myelin maintenance	1	6	0.294517	0.793675	ENSBGRG00000000117(SOD1)
Biological Process	GO:0032493	response to bacterial lipoprotein	1	6	0.294517	0.793675	ENSBGRG00000019844(CD36)
Biological Process	GO:0032736	positive regulation of interleukin-13 production	1	6	0.294517	0.793675	ENSBGRG00000023856(PRKCZ)
Biological Process	GO:0032780	negative regulation of ATPase activity	1	6	0.294517	0.793675	ENSBGRG00000013915(ATP5IF1)
Biological Process	GO:0034035	purine ribonucleoside bisphosphate metabolic process	1	6	0.294517	0.793675	ENSBGRG00000011492(SULT1C4)
Biological Process	GO:0034310	primary alcohol catabolic process	1	6	0.294517	0.793675	ENSBGRG00000011492(SULT1C4)
Biological Process	GO:0035095	behavioral response to nicotine	1	6	0.294517	0.793675	ENSBGRG00000019755(CHRNA3)
Biological Process	GO:0035646	endosome to melanosome transport	1	6	0.294517	0.793675	ENSBGRG00000001819(AP3D1)
Biological Process	GO:0035989	tendon development	1	6	0.294517	0.793675	ENSBGRG00000000772(COMP)
Biological Process	GO:0036353	histone H2A-K119 monoubiquitination	1	6	0.294517	0.793675	ENSBGRG00000006913(PCGF1)
Biological Process	GO:0042416	dopamine biosynthetic process	1	6	0.294517	0.793675	ENSBGRG00000013214(PARK7)
Biological Process	GO:0042990	regulation of transcription factor import into nucleus	1	6	0.294517	0.793675	ENSBGRG00000019310(TMSB4X)
Biological Process	GO:0042991	transcription factor import into nucleus	1	6	0.294517	0.793675	ENSBGRG00000019310(TMSB4X)
Biological Process	GO:0042992	negative regulation of transcription factor import into nucleus	1	6	0.294517	0.793675	ENSBGRG00000019310(TMSB4X)
Biological Process	GO:0042994	cytoplasmic sequestering of transcription factor	1	6	0.294517	0.793675	ENSBGRG00000019310(TMSB4X)
Biological Process	GO:0043201	response to leucine	1	6	0.294517	0.793675	ENSBGRG00000023738(RRAGD)
Biological Process	GO:0043476	pigment accumulation	1	6	0.294517	0.793675	ENSBGRG00000001819(AP3D1)
Biological Process	GO:0043482	cellular pigment accumulation	1	6	0.294517	0.793675	ENSBGRG00000001819(AP3D1)
Biological Process	GO:0043485	endosome to pigment granule transport	1	6	0.294517	0.793675	ENSBGRG00000001819(AP3D1)
Biological Process	GO:0043922	negative regulation by host of viral transcription	1	6	0.294517	0.793675	ENSBGRG00000016073(TFAP4)
Biological Process	GO:0044539	long-chain fatty acid import	1	6	0.294517	0.793675	ENSBGRG00000019844(CD36)
Biological Process	GO:0045628	regulation of T-helper 2 cell differentiation	1	6	0.294517	0.793675	ENSBGRG00000023856(PRKCZ)
Biological Process	GO:0045654	positive regulation of megakaryocyte differentiation	1	6	0.294517	0.793675	ENSBGRG00000004830(PITHD1)
Biological Process	GO:0048702	embryonic neurocranium morphogenesis	1	6	0.294517	0.793675	ENSBGRG00000013643(TULP3)
Biological Process	GO:0048712	negative regulation of astrocyte differentiation	1	6	0.294517	0.793675	ENSBGRG00000013793(F2)
Biological Process	GO:0048757	pigment granule maturation	1	6	0.294517	0.793675	ENSBGRG00000001819(AP3D1)
Biological Process	GO:0050427	3'-phosphoadenosine 5'-phosphosulfate metabolic process	1	6	0.294517	0.793675	ENSBGRG00000011492(SULT1C4)
Biological Process	GO:0050765	negative regulation of phagocytosis	1	6	0.294517	0.793675	ENSBGRG00000000674(ATG3)
Biological Process	GO:0051124	synaptic growth at neuromuscular junction	1	6	0.294517	0.793675	ENSBGRG00000008619(SIX1)
Biological Process	GO:0051284	positive regulation of sequestering of calcium ion	1	6	0.294517	0.793675	ENSBGRG00000012710(GSTO1)
Biological Process	GO:0051409	response to nitrosative stress	1	6	0.294517	0.793675	ENSBGRG00000001695(ADH5)
Biological Process	GO:0051969	regulation of transmission of nerve impulse	1	6	0.294517	0.793675	ENSBGRG00000018500(GBA)
Biological Process	GO:0060056	mammary gland involution	1	6	0.294517	0.793675	ENSBGRG00000025881(ELF3)
Biological Process	GO:0060073	micturition	1	6	0.294517	0.793675	ENSBGRG00000019755(CHRNA3)
Biological Process	GO:0060242	contact inhibition	1	6	0.294517	0.793675	ENSBGRG00000018531(PAK1)
Biological Process	GO:0060297	regulation of sarcomere organization	1	6	0.294517	0.793675	ENSBGRG00000003562(MEF2C)
Biological Process	GO:0060373	regulation of ventricular cardiac muscle cell membrane depolarization	1	6	0.294517	0.793675	ENSBGRG00000012965(SCN3B)
Biological Process	GO:0060631	regulation of meiosis I	1	6	0.294517	0.793675	ENSBGRG00000001392(UBE2B)
Biological Process	GO:0060670	branching involved in labyrinthine layer morphogenesis	1	6	0.294517	0.793675	ENSBGRG00000026667(SPINT2)
Biological Process	GO:0060676	ureteric bud formation	1	6	0.294517	0.793675	ENSBGRG00000008619(SIX1)
Biological Process	GO:0061635	regulation of protein complex stability	1	6	0.294517	0.793675	ENSBGRG00000022296(SNF8)
Biological Process	GO:0070100	negative regulation of chemokine-mediated signaling pathway	1	6	0.294517	0.793675	ENSBGRG00000019527(RNF113A)
Biological Process	GO:0070244	negative regulation of thymocyte apoptotic process	1	6	0.294517	0.793675	ENSBGRG00000016426(EFNA1)
Biological Process	GO:0070417	cellular response to cold	1	6	0.294517	0.793675	ENSBGRG00000020783(NFE2L1)
Biological Process	GO:0071233	cellular response to leucine	1	6	0.294517	0.793675	ENSBGRG00000023738(RRAGD)
Biological Process	GO:0071447	cellular response to hydroperoxide	1	6	0.294517	0.793675	ENSBGRG00000019844(CD36)
Biological Process	GO:0071569	protein ufmylation	1	6	0.294517	0.793675	ENSBGRG00000011866(DDRGK1)
Biological Process	GO:0071838	cell proliferation in bone marrow	1	6	0.294517	0.793675	ENSBGRG00000003562(MEF2C)
Biological Process	GO:0072071	kidney interstitial fibroblast differentiation	1	6	0.294517	0.793675	ENSBGRG00000017216(ACTA2)
Biological Process	GO:0072141	renal interstitial fibroblast development	1	6	0.294517	0.793675	ENSBGRG00000017216(ACTA2)
Biological Process	GO:0072611	interleukin-13 secretion	1	6	0.294517	0.793675	ENSBGRG00000023856(PRKCZ)
Biological Process	GO:0090209	negative regulation of triglyceride metabolic process	1	6	0.294517	0.793675	ENSBGRG00000011099(SORL1)
Biological Process	GO:0097048	dendritic cell apoptotic process	1	6	0.294517	0.793675	ENSBGRG00000002952(CCL21)
Biological Process	GO:0097049	motor neuron apoptotic process	1	6	0.294517	0.793675	ENSBGRG00000003833(ZPR1)
Biological Process	GO:0097050	type B pancreatic cell apoptotic process	1	6	0.294517	0.793675	ENSBGRG00000012119(CAST)
Biological Process	GO:0097168	mesenchymal stem cell proliferation	1	6	0.294517	0.793675	ENSBGRG00000006516(SIX2)
Biological Process	GO:0097284	hepatocyte apoptotic process	1	6	0.294517	0.793675	ENSBGRG00000001564(KRT18)
Biological Process	GO:1900040	regulation of interleukin-2 secretion	1	6	0.294517	0.793675	ENSBGRG00000009691(VTCN1)
Biological Process	GO:1900122	positive regulation of receptor binding	1	6	0.294517	0.793675	ENSBGRG00000000215(PLCL2)
Biological Process	GO:1901298	regulation of hydrogen peroxide-mediated programmed cell death	1	6	0.294517	0.793675	ENSBGRG00000013214(PARK7)
Biological Process	GO:1901621	negative regulation of smoothened signaling pathway involved in dorsal/ventral neural tube patterning	1	6	0.294517	0.793675	ENSBGRG00000013643(TULP3)
Biological Process	GO:1902805	positive regulation of synaptic vesicle transport	1	6	0.294517	0.793675	ENSBGRG00000019204(TOR1A)
Biological Process	GO:1903003	positive regulation of protein deubiquitination	1	6	0.294517	0.793675	ENSBGRG00000015484(TANK)
Biological Process	GO:1903011	negative regulation of bone development	1	6	0.294517	0.793675	ENSBGRG00000013070(RFLNA)
Biological Process	GO:1903564	regulation of protein localization to cilium	1	6	0.294517	0.793675	ENSBGRG00000025355(ENTR1)
Biological Process	GO:1903575	cornified envelope assembly	1	6	0.294517	0.793675	ENSBGRG00000024202(STX4)
Biological Process	GO:1903726	negative regulation of phospholipid metabolic process	1	6	0.294517	0.793675	ENSBGRG00000008520(PIK3IP1)
Biological Process	GO:1903753	negative regulation of p38MAPK cascade	1	6	0.294517	0.793675	ENSBGRG00000005642(CYLD)
Biological Process	GO:1903897	regulation of PERK-mediated unfolded protein response	1	6	0.294517	0.793675	ENSBGRG00000002412(NCK1)
Biological Process	GO:1904238	pericyte cell differentiation	1	6	0.294517	0.793675	ENSBGRG00000017216(ACTA2)
Biological Process	GO:1904732	regulation of electron carrier activity	1	6	0.294517	0.793675	ENSBGRG00000003846(COA8)
Biological Process	GO:2000480	negative regulation of cAMP-dependent protein kinase activity	1	6	0.294517	0.793675	ENSBGRG00000023547(PRKAR2A)
Biological Process	GO:2000586	regulation of platelet-derived growth factor receptor-beta signaling pathway	1	6	0.294517	0.793675	ENSBGRG00000004979(HIP1R)
Biological Process	GO:2000668	regulation of dendritic cell apoptotic process	1	6	0.294517	0.793675	ENSBGRG00000002952(CCL21)
Biological Process	GO:2001179	regulation of interleukin-10 secretion	1	6	0.294517	0.793675	ENSBGRG00000023856(PRKCZ)
Biological Process	GO:2001269	positive regulation of cysteine-type endopeptidase activity involved in apoptotic signaling pathway	1	6	0.294517	0.793675	ENSBGRG00000016073(TFAP4)
Biological Process	GO:0002790	peptide secretion	10	144	0.296077	0.797462	ENSBGRG00000004306(-);ENSBGRG00000006454(ARNTL);ENSBGRG00000008434(UBE2Q1);ENSBGRG00000013214(PARK7);ENSBGRG00000018357(FGB);ENSBGRG00000018573(FGA);ENSBGRG00000018677(FGG);ENSBGRG00000022891(RAF1);ENSBGRG00000023603(CLOCK);ENSBGRG00000024202(STX4)
Biological Process	GO:0006997	nucleus organization	6	80	0.297411	0.798948	ENSBGRG00000003833(ZPR1);ENSBGRG00000013440(CHMP7);ENSBGRG00000019140(TOR1B);ENSBGRG00000019204(TOR1A);ENSBGRG00000020783(NFE2L1);ENSBGRG00000022043(AKAP8L)
Biological Process	GO:0034614	cellular response to reactive oxygen species	6	80	0.297411	0.798948	ENSBGRG00000000117(SOD1);ENSBGRG00000009148(FANCC);ENSBGRG00000013214(PARK7);ENSBGRG00000019844(CD36);ENSBGRG00000021721(ANKZF1);ENSBGRG00000023732(CHUK)
[truncated: 3,246 more rows]

## Sheet: M vs P Class-down.MF
class	GO ID	Description	MPXT (818)	All (14338)	pvalue	p.adjust	Genes
[truncated: 1,064 more rows]

## Sheet: M vs P Class-down.CC
class	GO ID	Description	MPXT (732)	All (12542)	pvalue	p.adjust	Genes
[truncated: 684 more rows]
