# Supplementary material for: Transcriptome Analysis of mRNA and lncRNA Related to Muscle Growth and Development in Gannan Yak and Jeryak
Source: Int J Mol Sci. 2023 Nov 30;24(23):16991. doi: 10.3390/ijms242316991 (PMC10707067; doi:10.3390/ijms242316991)
Supplement: Supplementary file 1 [file ijms-24-16991-s001.zip › Table S5 Details of KEGG pathway analysis of DEMs in class-up.xlsx]

## Sheet: M vs P Class-up .path
KEGG_A_class	KEGG_B_class	Pathway	MPST (365)	All (8776)	Pvalue	Qvalue	Pathway ID	Genes	K_IDs
Human Diseases	Substance dependence	Alcoholism	27	199	4.81975e-08	1.43147e-05	ko05034	ENSBGRG00000009802(GRIN1);ENSBGRG00000014482(GRIN2C);ENSBGRG00000015308(H3C1);ENSBGRG00000015354(-);ENSBGRG00000015411(-);ENSBGRG00000015501(-);ENSBGRG00000015895(-);ENSBGRG00000016104(-);ENSBGRG00000016223(-);ENSBGRG00000016242(-);ENSBGRG00000016266(-);ENSBGRG00000016304(-);ENSBGRG00000016344(-);ENSBGRG00000016349(H2AC21);ENSBGRG00000016419(-);ENSBGRG00000016458(-);ENSBGRG00000016473(-);ENSBGRG0…	K05208+K05211+K11253+K11254+K11253+K11253+K11254+K11252+K11251+K11253+K11253+K11254+K11253+K11251+K11253+K11252+K11253+K11251+K11251+K11252+K11254+K11253+K11251+K11252+K05212+K09029+K04267
Human Diseases	Immune disease	Systemic lupus erythematosus	26	231	3.36397e-06	0.00049955	ko05322	ENSBGRG00000002311(CD80);ENSBGRG00000002922(-);ENSBGRG00000015308(H3C1);ENSBGRG00000015354(-);ENSBGRG00000015411(-);ENSBGRG00000015501(-);ENSBGRG00000015895(-);ENSBGRG00000016104(-);ENSBGRG00000016223(-);ENSBGRG00000016242(-);ENSBGRG00000016266(-);ENSBGRG00000016304(-);ENSBGRG00000016344(-);ENSBGRG00000016349(H2AC21);ENSBGRG00000016419(-);ENSBGRG00000016458(-);ENSBGRG00000016473(-);ENSBGRG0000001…	K05412+K10785+K11253+K11254+K11253+K11253+K11254+K11252+K11251+K11253+K11253+K11254+K11253+K11251+K11253+K11252+K11253+K11251+K11251+K11252+K11254+K11253+K11251+K11252+K06752+K03160
Human Diseases	Cancer: overview	Transcriptional misregulation in cancer	28	268	6.05762e-06	0.000599704	ko05202	ENSBGRG00000000461(NR4A3);ENSBGRG00000002072(hoxA10);ENSBGRG00000002637(ITGB7);ENSBGRG00000002922(-);ENSBGRG00000004091(CEBPB);ENSBGRG00000004789(PML);ENSBGRG00000008639(PLAT);ENSBGRG00000008972(GADD45A);ENSBGRG00000010476(GRIA3);ENSBGRG00000010653(KDM6A);ENSBGRG00000011030(HPGD);ENSBGRG00000012579(FOXO1);ENSBGRG00000012849(SLC45A3);ENSBGRG00000015308(H3C1);ENSBGRG00000015411(-);ENSBGRG0000001550…	K08559+K17443+K06590+K10785+K10048+K10054+K01343+K04402+K05199+K11447+K00069+K07201+K15379+K11253+K11253+K11253+K11253+K11253+K11253+K11253+K11253+K04402+K11253+K04377+K03160+K02633+K06532+K11449
Environmental Information Processing	Signaling molecules and interaction	ECM-receptor interaction	12	92	0.000401438	0.0298068	ko04512	ENSBGRG00000001314(ITGA4);ENSBGRG00000002637(ITGB7);ENSBGRG00000003893(COL6A6);ENSBGRG00000003956(COL6A5);ENSBGRG00000005082(NPNT);ENSBGRG00000005411(TNR);ENSBGRG00000005548(-);ENSBGRG00000010780(FREM2);ENSBGRG00000012460(COL4A4);ENSBGRG00000012696(LAMA4);ENSBGRG00000020622(SDC1);ENSBGRG00000024422(COL2A1)	K06483+K06590+K06238+K06238+K06824+K06252+K06236+K23380+K06237+K06241+K06257+K19719
Human Diseases	Substance dependence	Amphetamine addiction	9	67	0.00170497	0.101276	ko05031	ENSBGRG00000009096(FOS);ENSBGRG00000009802(GRIN1);ENSBGRG00000010476(GRIA3);ENSBGRG00000014482(GRIN2C);ENSBGRG00000021624(GRIN2D);ENSBGRG00000021867(PRKCB);ENSBGRG00000022164(FOSB);ENSBGRG00000024565(JUN);MSTRG.9831(Arc)	K04379+K05208+K05199+K05211+K05212+K19662+K09029+K04448+K15867
Environmental Information Processing	Signaling molecules and interaction	Neuroactive ligand-receptor interaction	26	349	0.00278519	0.137867	ko04080	ENSBGRG00000000438(GPR35);ENSBGRG00000000735(S1PR4);ENSBGRG00000002227(LPAR2);ENSBGRG00000002275(P2RY11);ENSBGRG00000003550(CRHR2);ENSBGRG00000005034(P2RX3);ENSBGRG00000005303(NPY1R);ENSBGRG00000005634(P2RY6);ENSBGRG00000005652(P2RY2);ENSBGRG00000006150(PTH2R);ENSBGRG00000007898(APLN);ENSBGRG00000009802(GRIN1);ENSBGRG00000010476(GRIA3);ENSBGRG00000011598(HRH2);ENSBGRG00000012264(OXT);ENSBGRG00000…	K04276+K04293+K04291+K08387+K04579+K05217+K04204+K04272+K04269+K04586+K05225+K05208+K05199+K04150+K05243+K05211+K04010+K05228+K04816+K04142+K08386+K04198+K05222+K05212+K04267+K04261
Human Diseases	Cancer: overview	Pathways in cancer	37	586	0.00685969	0.257381	ko05200	ENSBGRG00000000802(HEYL);ENSBGRG00000001126(TCF7);ENSBGRG00000001762(STAT4);ENSBGRG00000002079(-);ENSBGRG00000002227(LPAR2);ENSBGRG00000003093(PDGFB);ENSBGRG00000004789(PML);ENSBGRG00000006260(-);ENSBGRG00000006441(RAC2);ENSBGRG00000007486(BMP2);ENSBGRG00000007848(CSF2RB);ENSBGRG00000008113(PGF);ENSBGRG00000008972(GADD45A);ENSBGRG00000009029(EGLN3);ENSBGRG00000009096(FOS);ENSBGRG00000009388(HIF1A…	K09091+K02620+K11222+K00799+K04291+K17386+K10054+K05119+K07860+K21283+K04738+K16859+K04402+K09592+K04379+K08268+K05065+K03175+K06237+K07201+K06241+K05095+K02091+K09091+K04402+K04377+K13375+K04198+K19662+K04346+K05126+K04261+K06054+K04448+K02678+K05070+K11221
Environmental Information Processing	Signal transduction	cAMP signaling pathway	18	235	0.00908732	0.257381	ko04024	ENSBGRG00000005303(NPY1R);ENSBGRG00000006441(RAC2);ENSBGRG00000007548(PDE3B);ENSBGRG00000009096(FOS);ENSBGRG00000009802(GRIN1);ENSBGRG00000010476(GRIA3);ENSBGRG00000012264(OXT);ENSBGRG00000013608(SUCNR1);ENSBGRG00000014482(GRIN2C);ENSBGRG00000015740(-);ENSBGRG00000018281(ADRB2);ENSBGRG00000021624(GRIN2D);ENSBGRG00000023632(-);ENSBGRG00000024565(JUN);MSTRG.6869(ABCC4);MSTRG.6877(ABCC4);MSTRG.6881(…	K04204+K07860+K13296+K04379+K05208+K05199+K05243+K10042+K05211+K05228+K04142+K05212+K05673+K04448+K05673+K05673+K05673+K05673
Organismal Systems	Immune system	Th17 cell differentiation	14	166	0.00921799	0.257381	ko04659	ENSBGRG00000000298(CD4);ENSBGRG00000002922(-);ENSBGRG00000009096(FOS);ENSBGRG00000009388(HIF1A);ENSBGRG00000009440(-);ENSBGRG00000012943(IL17D);ENSBGRG00000018543(IL21R);ENSBGRG00000019169(-);ENSBGRG00000019171(TBX21);ENSBGRG00000019398(TGFB1);ENSBGRG00000022359(CD3G);ENSBGRG00000022607(CD3e);ENSBGRG00000024565(JUN);ENSBGRG00000026076(-)	K06454+K10785+K04379+K08268+K05065+K05492+K05075+K06752+K10166+K13375+K06452+K06451+K04448+K05070
Environmental Information Processing	Signaling molecules and interaction	Cell adhesion molecules	17	219	0.00976464	0.257381	ko04514	ENSBGRG00000000298(CD4);ENSBGRG00000001314(ITGA4);ENSBGRG00000002311(CD80);ENSBGRG00000002637(ITGB7);ENSBGRG00000002922(-);ENSBGRG00000003978(SELP);ENSBGRG00000008962(PTPRF);ENSBGRG00000009107(SIGLEC1);ENSBGRG00000010358(-);ENSBGRG00000012071(-);ENSBGRG00000012266(-);ENSBGRG00000019169(-);ENSBGRG00000020622(SDC1);ENSBGRG00000021013(CD40);ENSBGRG00000022358(-);ENSBGRG00000025785(ITGAL);ENSBGRG0000…	K06454+K06483+K05412+K06590+K10785+K06496+K05695+K06548+K06757+K06751+K06523+K06752+K06257+K03160+K06710+K05718+K06477
Metabolism	Biosynthesis of other secondary metabolites	Neomycin, kanamycin and gentamicin biosynthesis	2	4	0.00978928	0.257381	ko00524	ENSBGRG00000006169(HK2);ENSBGRG00000015651(HK3)	K00844+K00844
Organismal Systems	Immune system	IL-17 signaling pathway	9	88	0.0106369	0.257381	ko04657	ENSBGRG00000004091(CEBPB);ENSBGRG00000009096(FOS);ENSBGRG00000010037(-);ENSBGRG00000012943(IL17D);ENSBGRG00000019854(-);ENSBGRG00000022164(FOSB);ENSBGRG00000024208(MAPK4);ENSBGRG00000024565(JUN);ENSBGRG00000026238(JUND)	K10048+K04379+K03175+K05492+K05505+K09029+K06855+K04448+K04449
Organismal Systems	Environmental adaptation	Circadian entrainment	10	105	0.0117909	0.257381	ko04713	ENSBGRG00000009096(FOS);ENSBGRG00000009802(GRIN1);ENSBGRG00000010476(GRIA3);ENSBGRG00000013242(RASD1);ENSBGRG00000013647(-);ENSBGRG00000014482(GRIN2C);ENSBGRG00000021624(GRIN2D);ENSBGRG00000021867(PRKCB);ENSBGRG00000022027(PER2);ENSBGRG00000026736(PER1)	K04379+K05208+K05199+K07843+K21945+K05211+K05212+K19662+K02633+K21944
Environmental Information Processing	Signaling molecules and interaction	Cytokine-cytokine receptor interaction	21	298	0.0125521	0.257381	ko04060	ENSBGRG00000000298(CD4);ENSBGRG00000005024(IL1RL1);ENSBGRG00000005485(RELT);ENSBGRG00000007486(BMP2);ENSBGRG00000007848(CSF2RB);ENSBGRG00000008246(TNFRSF8);ENSBGRG00000009440(-);ENSBGRG00000012482(CCR6);ENSBGRG00000012943(IL17D);ENSBGRG00000018527(INHA);ENSBGRG00000018543(IL21R);ENSBGRG00000019398(TGFB1);ENSBGRG00000019854(-);ENSBGRG00000020420(-);ENSBGRG00000021013(CD40);ENSBGRG00000022769(CCR4)…	K06454+K05171+K05156+K21283+K04738+K05145+K05065+K04181+K05492+K05500+K05075+K13375+K05505+K05514+K03160+K04179+K05134+K12499+K22632+K04188+K05070
Environmental Information Processing	Signal transduction	MAPK signaling pathway	21	299	0.012999	0.257381	ko04010	ENSBGRG00000000523(NR4A1);ENSBGRG00000003093(PDGFB);ENSBGRG00000006441(RAC2);ENSBGRG00000008113(PGF);ENSBGRG00000008972(GADD45A);ENSBGRG00000009096(FOS);ENSBGRG00000009642(CACNA1A);ENSBGRG00000009722(MAPK8IP1);ENSBGRG00000010037(-);ENSBGRG00000016457(FGFR4);ENSBGRG00000017142(DUSP5);ENSBGRG00000018056(CACNG4);ENSBGRG00000018117(GADD45G);ENSBGRG00000018699(MYC);ENSBGRG00000019398(TGFB1);ENSBGRG000…	K04465+K17386+K07860+K16859+K04402+K04379+K04344+K04434+K03175+K05095+K04459+K04869+K04402+K04377+K13375+K19662+K04346+K04448+K18019+K04408+K04449
Human Diseases	Substance dependence	Cocaine addiction	6	49	0.0153432	0.284809	ko05030	ENSBGRG00000009802(GRIN1);ENSBGRG00000014482(GRIN2C);ENSBGRG00000021624(GRIN2D);ENSBGRG00000022164(FOSB);ENSBGRG00000024565(JUN);ENSBGRG00000024972(GPSM1)	K05208+K05211+K05212+K09029+K04448+K15839
Organismal Systems	Environmental adaptation	Circadian rhythm	5	38	0.0196562	0.29745	ko04710	ENSBGRG00000007895(PRKAG2);ENSBGRG00000009273(CRY2);ENSBGRG00000013647(-);ENSBGRG00000022027(PER2);ENSBGRG00000026736(PER1)	K07200+K02295+K21945+K02633+K21944
Human Diseases	Infectious disease: viral	Human papillomavirus infection	23	350	0.0198374	0.29745	ko05165	ENSBGRG00000000802(HEYL);ENSBGRG00000001126(TCF7);ENSBGRG00000001314(ITGA4);ENSBGRG00000002637(ITGB7);ENSBGRG00000003893(COL6A6);ENSBGRG00000003956(COL6A5);ENSBGRG00000005411(TNR);ENSBGRG00000005548(-);ENSBGRG00000012071(-);ENSBGRG00000012460(COL4A4);ENSBGRG00000012579(FOXO1);ENSBGRG00000012696(LAMA4);ENSBGRG00000014066(MX1);ENSBGRG00000016212(ISG15);ENSBGRG00000016693(HES2);ENSBGRG00000016959(CD…	K09091+K02620+K06483+K06590+K06238+K06238+K06252+K06236+K06751+K06237+K07201+K06241+K14754+K12159+K09087+K02091+K09091+K09087+K04261+K06054+K19719+K09087+K11221
Human Diseases	Infectious disease: bacterial	Shigellosis	19	274	0.0199062	0.29745	ko05131	ENSBGRG00000006169(HK2);ENSBGRG00000009758(GJA1);ENSBGRG00000010037(-);ENSBGRG00000012579(FOXO1);ENSBGRG00000012856(UBE2D1);ENSBGRG00000014468(FOXO6);ENSBGRG00000014502(NLRP3);ENSBGRG00000015308(H3C1);ENSBGRG00000015411(-);ENSBGRG00000015501(-);ENSBGRG00000015651(HK3);ENSBGRG00000016242(-);ENSBGRG00000016266(-);ENSBGRG00000016344(-);ENSBGRG00000016419(-);ENSBGRG00000016473(-);ENSBGRG00000018360(-…	K00844+K07372+K03175+K07201+K06689+K17847+K12800+K11253+K11253+K11253+K00844+K11253+K11253+K11253+K11253+K11253+K11253+K12499+K04448
Human Diseases	Cancer: specific types	Colorectal cancer	8	83	0.0216508	0.29745	ko05210	ENSBGRG00000001126(TCF7);ENSBGRG00000006441(RAC2);ENSBGRG00000008972(GADD45A);ENSBGRG00000009096(FOS);ENSBGRG00000018117(GADD45G);ENSBGRG00000018699(MYC);ENSBGRG00000019398(TGFB1);ENSBGRG00000024565(JUN)	K02620+K07860+K04402+K04379+K04402+K04377+K13375+K04448
Human Diseases	Substance dependence	Nicotine addiction	5	39	0.0218022	0.29745	ko05033	ENSBGRG00000009642(CACNA1A);ENSBGRG00000009802(GRIN1);ENSBGRG00000010476(GRIA3);ENSBGRG00000014482(GRIN2C);ENSBGRG00000021624(GRIN2D)	K04344+K05208+K05199+K05211+K05212
Human Diseases	Infectious disease: viral	Measles	15	203	0.0220334	0.29745	ko05162	ENSBGRG00000000274(SLAMF1);ENSBGRG00000002922(-);ENSBGRG00000009096(FOS);ENSBGRG00000010037(-);ENSBGRG00000010723(-);ENSBGRG00000014066(MX1);ENSBGRG00000016959(CDK6);ENSBGRG00000017350(IFIH1);ENSBGRG00000018939(OAS1);ENSBGRG00000019181(TLR7);ENSBGRG00000022359(CD3G);ENSBGRG00000022607(CD3e);ENSBGRG00000024565(JUN);ENSBGRG00000026076(-);MSTRG.25549(STAT2)	K06536+K10785+K04379+K03175+K04007+K14754+K02091+K12647+K14216+K05404+K06452+K06451+K04448+K05070+K11221
Human Diseases	Cancer: specific types	Thyroid cancer	5	41	0.0265374	0.335778	ko05216	ENSBGRG00000001126(TCF7);ENSBGRG00000008972(GADD45A);ENSBGRG00000018117(GADD45G);ENSBGRG00000018699(MYC);ENSBGRG00000024201(RET)	K02620+K04402+K04402+K04377+K05126
Human Diseases	Endocrine and metabolic disease	AGE-RAGE signaling pathway in diabetic complications	9	103	0.0272606	0.335778	ko04933	ENSBGRG00000004094(EGR1);ENSBGRG00000004423(NOS3);ENSBGRG00000005548(-);ENSBGRG00000012460(COL4A4);ENSBGRG00000012579(FOXO1);ENSBGRG00000019398(TGFB1);ENSBGRG00000021867(PRKCB);ENSBGRG00000024565(JUN);ENSBGRG00000025440(SERPINE1)	K09203+K13242+K06236+K06237+K07201+K13375+K19662+K04448+K03982
Human Diseases	Cardiovascular disease	Fluid shear stress and atherosclerosis	11	138	0.0286284	0.335778	ko05418	ENSBGRG00000002079(-);ENSBGRG00000003093(PDGFB);ENSBGRG00000004423(NOS3);ENSBGRG00000006441(RAC2);ENSBGRG00000006446(CTSL);ENSBGRG00000008639(PLAT);ENSBGRG00000009096(FOS);ENSBGRG00000012120(KLF2);ENSBGRG00000020622(SDC1);ENSBGRG00000020756(NPPC);ENSBGRG00000024565(JUN)	K00799+K17386+K13242+K07860+K01365+K01343+K04379+K17845+K06257+K12336+K04448
Environmental Information Processing	Signaling molecules and interaction	Viral protein interaction with cytokine and cytokine receptor	8	88	0.0295581	0.335778	ko04061	ENSBGRG00000012482(CCR6);ENSBGRG00000019854(-);ENSBGRG00000020420(-);ENSBGRG00000022769(CCR4);ENSBGRG00000023432(IL10RA);ENSBGRG00000023713(CCL5);ENSBGRG00000025320(CXCR3);ENSBGRG00000026076(-)	K04181+K05505+K05514+K04179+K05134+K12499+K04188+K05070
Human Diseases	Infectious disease: viral	Influenza A	13	175	0.0305253	0.335778	ko05164	ENSBGRG00000004789(PML);ENSBGRG00000014066(MX1);ENSBGRG00000014502(NLRP3);ENSBGRG00000015611(RSAD2);ENSBGRG00000016959(CDK6);ENSBGRG00000017350(IFIH1);ENSBGRG00000018939(OAS1);ENSBGRG00000019169(-);ENSBGRG00000019181(TLR7);ENSBGRG00000021867(PRKCB);ENSBGRG00000023713(CCL5);ENSBGRG00000026570(-);MSTRG.25549(STAT2)	K10054+K14754+K12800+K15045+K02091+K12647+K14216+K06752+K05404+K19662+K12499+K01340+K11221
Organismal Systems	Endocrine system	Parathyroid hormone synthesis, secretion and action	9	111	0.0412596	0.384089	ko04928	ENSBGRG00000004094(EGR1);ENSBGRG00000007951(NR4A2);ENSBGRG00000008006(MMP17);ENSBGRG00000009096(FOS);ENSBGRG00000012532(MMP16);ENSBGRG00000021867(PRKCB);ENSBGRG00000022907(GNA12);ENSBGRG00000024172(MMP25);ENSBGRG00000026238(JUND)	K09203+K08558+K07997+K04379+K07996+K19662+K04346+K08003+K04449
Organismal Systems	Digestive system	Protein digestion and absorption	9	111	0.0412596	0.384089	ko04974	ENSBGRG00000003893(COL6A6);ENSBGRG00000003956(COL6A5);ENSBGRG00000005548(-);ENSBGRG00000012460(COL4A4);ENSBGRG00000019137(COL11A2);ENSBGRG00000020183(COL15A1);ENSBGRG00000022600(SLC38A2);ENSBGRG00000024422(COL2A1);ENSBGRG00000024606(COL21A1)	K06238+K06238+K06236+K06237+K19721+K08135+K14207+K19719+K16629
Cellular Processes	Cellular community - eukaryotes	Focal adhesion	14	202	0.042081	0.384089	ko04510	ENSBGRG00000001314(ITGA4);ENSBGRG00000002637(ITGB7);ENSBGRG00000003093(PDGFB);ENSBGRG00000003893(COL6A6);ENSBGRG00000003956(COL6A5);ENSBGRG00000005411(TNR);ENSBGRG00000005548(-);ENSBGRG00000006441(RAC2);ENSBGRG00000008113(PGF);ENSBGRG00000012460(COL4A4);ENSBGRG00000012696(LAMA4);ENSBGRG00000021867(PRKCB);ENSBGRG00000024422(COL2A1);ENSBGRG00000024565(JUN)	K06483+K06590+K17386+K06238+K06238+K06252+K06236+K07860+K16859+K06237+K06241+K19662+K19719+K04448
Human Diseases	Cancer: overview	Central carbon metabolism in cancer	6	62	0.0431935	0.384089	ko05230	ENSBGRG00000006169(HK2);ENSBGRG00000009388(HIF1A);ENSBGRG00000012015(SLC7A5);ENSBGRG00000015651(HK3);ENSBGRG00000018699(MYC);ENSBGRG00000024201(RET)	K00844+K08268+K13780+K00844+K04377+K05126
Human Diseases	Infectious disease: viral	Epstein-Barr virus infection	18	280	0.0439563	0.384089	ko05169	ENSBGRG00000002922(-);ENSBGRG00000007394(RUNX3);ENSBGRG00000008972(GADD45A);ENSBGRG00000010037(-);ENSBGRG00000012071(-);ENSBGRG00000016212(ISG15);ENSBGRG00000016959(CDK6);ENSBGRG00000018117(GADD45G);ENSBGRG00000018699(MYC);ENSBGRG00000018939(OAS1);ENSBGRG00000019169(-);ENSBGRG00000021013(CD40);ENSBGRG00000022359(CD3G);ENSBGRG00000022607(CD3e);ENSBGRG00000024386(HES1);ENSBGRG00000024565(JUN);ENSBG…	K10785+K09279+K04402+K03175+K06751+K12159+K02091+K04402+K04377+K14216+K06752+K03160+K06452+K06451+K06054+K04448+K05718+K11221
Organismal Systems	Immune system	Hematopoietic cell lineage	9	113	0.045401	0.384089	ko04640	ENSBGRG00000000298(CD4);ENSBGRG00000001314(ITGA4);ENSBGRG00000006001(ANPEP);ENSBGRG00000014366(MS4A1);ENSBGRG00000019169(-);ENSBGRG00000020168(CD5);ENSBGRG00000022359(CD3G);ENSBGRG00000022607(CD3e);ENSBGRG00000022998(-)	K06454+K06483+K11140+K06466+K06752+K06455+K06452+K06451+K01242
Organismal Systems	Immune system	Complement and coagulation cascades	8	96	0.0459982	0.384089	ko04610	ENSBGRG00000008639(PLAT);ENSBGRG00000010723(-);ENSBGRG00000011058(-);ENSBGRG00000014737(C5AR1);ENSBGRG00000015612(F10);ENSBGRG00000018529(C4BPA);ENSBGRG00000021915(-);ENSBGRG00000025440(SERPINE1)	K01343+K04007+K03985+K04010+K01314+K04002+K06462+K03982
Organismal Systems	Immune system	Th1 and Th2 cell differentiation	11	149	0.046082	0.384089	ko04658	ENSBGRG00000000298(CD4);ENSBGRG00000001762(STAT4);ENSBGRG00000002922(-);ENSBGRG00000007394(RUNX3);ENSBGRG00000009096(FOS);ENSBGRG00000019169(-);ENSBGRG00000019171(TBX21);ENSBGRG00000022359(CD3G);ENSBGRG00000022607(CD3e);ENSBGRG00000024565(JUN);ENSBGRG00000026076(-)	K06454+K11222+K10785+K09279+K04379+K06752+K10166+K06452+K06451+K04448+K05070
Metabolism	Carbohydrate metabolism	Fructose and mannose metabolism	4	33	0.0465562	0.384089	ko00051	ENSBGRG00000006169(HK2);ENSBGRG00000010811(PFKFB3);ENSBGRG00000015651(HK3);ENSBGRG00000021950(GMPPB)	K00844+K01103+K00844+K00966
Environmental Information Processing	Signal transduction	TGF-beta signaling pathway	8	99	0.0534542	0.42041	ko04350	ENSBGRG00000007486(BMP2);ENSBGRG00000007672(ID4);ENSBGRG00000015359(THSD4);ENSBGRG00000016147(ID1);ENSBGRG00000018699(MYC);ENSBGRG00000019398(TGFB1);ENSBGRG00000020668(FST);ENSBGRG00000022643(SMAD7)	K21283+K17695+K23377+K04680+K04377+K13375+K04661+K19631
Cellular Processes	Cell growth and death	p53 signaling pathway	7	82	0.0537898	0.42041	ko04115	ENSBGRG00000008972(GADD45A);ENSBGRG00000010707(-);ENSBGRG00000016959(CDK6);ENSBGRG00000018117(GADD45G);ENSBGRG00000018484(PPM1D);ENSBGRG00000025440(SERPINE1);MSTRG.20070(CCNG1)	K04402+K10134+K02091+K04402+K10147+K03982+K10145
Human Diseases	Drug resistance: antineoplastic	Antifolate resistance	5	50	0.0556092	0.423486	ko01523	ENSBGRG00000023632(-);MSTRG.6869(ABCC4);MSTRG.6877(ABCC4);MSTRG.6881(ABCC4);MSTRG.6886(ABCC4)	K05673+K05673+K05673+K05673+K05673
Organismal Systems	Digestive system	Cholesterol metabolism	5	51	0.0596489	0.442893	ko04979	ENSBGRG00000005861(LDLR);ENSBGRG00000005883(LPL);ENSBGRG00000017545(LIPA);ENSBGRG00000019666(PLTP);ENSBGRG00000023098(LIPG)	K12473+K01059+K01052+K08761+K22284
Organismal Systems	Digestive system	Bile secretion	7	86	0.0662275	0.469921	ko04976	ENSBGRG00000005861(LDLR);ENSBGRG00000023632(-);ENSBGRG00000024349(AQP4);MSTRG.6869(ABCC4);MSTRG.6877(ABCC4);MSTRG.6881(ABCC4);MSTRG.6886(ABCC4)	K12473+K05673+K09866+K05673+K05673+K05673+K05673
Human Diseases	Cancer: overview	MicroRNAs in cancer	11	159	0.0672846	0.469921	ko05206	ENSBGRG00000003093(PDGFB);ENSBGRG00000005411(TNR);ENSBGRG00000006751(SLC7A1);ENSBGRG00000012532(MMP16);ENSBGRG00000012849(SLC45A3);ENSBGRG00000014254(CYP1B1);ENSBGRG00000016959(CDK6);ENSBGRG00000018699(MYC);ENSBGRG00000021867(PRKCB);ENSBGRG00000024200(DDIT4);MSTRG.20070(CCNG1)	K17386+K06252+K13863+K07996+K15379+K07410+K02091+K04377+K19662+K08270+K10145
Metabolism	Lipid metabolism	Biosynthesis of unsaturated fatty acids	3	23	0.0682884	0.469921	ko01040	ENSBGRG00000002007(ELOVL6);ENSBGRG00000019509(ELOVL5);ENSBGRG00000023293(SCD5)	K10203+K10244+K00507
Human Diseases	Infectious disease: viral	Human T-cell leukemia virus 1 infection	18	297	0.0696988	0.469921	ko05166	ENSBGRG00000000298(CD4);ENSBGRG00000002871(ESPL1);ENSBGRG00000002922(-);ENSBGRG00000003739(ETS2);ENSBGRG00000004094(EGR1);ENSBGRG00000009096(FOS);ENSBGRG00000012071(-);ENSBGRG00000018699(MYC);ENSBGRG00000019169(-);ENSBGRG00000019398(TGFB1);ENSBGRG00000021013(CD40);ENSBGRG00000022359(CD3G);ENSBGRG00000022607(CD3e);ENSBGRG00000024292(ZFP36);ENSBGRG00000024565(JUN);ENSBGRG00000024615(ETS1);ENSBGRG00…	K06454+K02365+K10785+K21932+K09203+K04379+K06751+K04377+K06752+K13375+K03160+K06452+K06451+K15308+K04448+K02678+K05718+K05070
Environmental Information Processing	Signal transduction	Apelin signaling pathway	10	143	0.0743527	0.469921	ko04371	ENSBGRG00000004094(EGR1);ENSBGRG00000004423(NOS3);ENSBGRG00000007548(PDE3B);ENSBGRG00000007895(PRKAG2);ENSBGRG00000007898(APLN);ENSBGRG00000008639(PLAT);ENSBGRG00000012120(KLF2);ENSBGRG00000013193(MYL3);ENSBGRG00000025440(SERPINE1);ENSBGRG00000026658(PIK3R5)	K09203+K13242+K13296+K07200+K05225+K01343+K17845+K12749+K03982+K21290
Environmental Information Processing	Signal transduction	FoxO signaling pathway	9	125	0.0760457	0.469921	ko04068	ENSBGRG00000000735(S1PR4);ENSBGRG00000003825(PLK3);ENSBGRG00000007895(PRKAG2);ENSBGRG00000008972(GADD45A);ENSBGRG00000012120(KLF2);ENSBGRG00000012579(FOXO1);ENSBGRG00000014468(FOXO6);ENSBGRG00000018117(GADD45G);ENSBGRG00000019398(TGFB1)	K04293+K08862+K07200+K04402+K17845+K07201+K17847+K04402+K13375
Human Diseases	Infectious disease: viral	Kaposi sarcoma-associated herpesvirus infection	12	182	0.0768337	0.469921	ko05167	ENSBGRG00000003093(PDGFB);ENSBGRG00000009096(FOS);ENSBGRG00000009388(HIF1A);ENSBGRG00000012071(-);ENSBGRG00000016959(CDK6);ENSBGRG00000018699(MYC);ENSBGRG00000019854(-);ENSBGRG00000022769(CCR4);ENSBGRG00000024292(ZFP36);ENSBGRG00000024565(JUN);ENSBGRG00000026658(PIK3R5);MSTRG.25549(STAT2)	K17386+K04379+K08268+K06751+K02091+K04377+K05505+K04179+K15308+K04448+K21290+K11221
Human Diseases	Immune disease	Inflammatory bowel disease	9	126	0.0790607	0.469921	ko05321	ENSBGRG00000001762(STAT4);ENSBGRG00000002922(-);ENSBGRG00000009440(-);ENSBGRG00000018543(IL21R);ENSBGRG00000019169(-);ENSBGRG00000019171(TBX21);ENSBGRG00000019398(TGFB1);ENSBGRG00000024565(JUN);ENSBGRG00000026076(-)	K11222+K10785+K05065+K05075+K06752+K10166+K13375+K04448+K05070
Environmental Information Processing	Signal transduction	JAK-STAT signaling pathway	12	183	0.0793102	0.469921	ko04630	ENSBGRG00000001762(STAT4);ENSBGRG00000003093(PDGFB);ENSBGRG00000007848(CSF2RB);ENSBGRG00000009440(-);ENSBGRG00000012943(IL17D);ENSBGRG00000018543(IL21R);ENSBGRG00000018699(MYC);ENSBGRG00000023432(IL10RA);ENSBGRG00000025465(CISH);ENSBGRG00000026076(-);ENSBGRG00000026674(AOX1);MSTRG.25549(STAT2)	K11222+K17386+K04738+K05065+K05492+K05075+K04377+K05134+K04701+K05070+K00157+K11221
Human Diseases	Cancer: specific types	Breast cancer	10	145	0.0799269	0.469921	ko05224	ENSBGRG00000000802(HEYL);ENSBGRG00000001126(TCF7);ENSBGRG00000008972(GADD45A);ENSBGRG00000009096(FOS);ENSBGRG00000016959(CDK6);ENSBGRG00000017930(HEY1);ENSBGRG00000018117(GADD45G);ENSBGRG00000018699(MYC);ENSBGRG00000024386(HES1);ENSBGRG00000024565(JUN)	K09091+K02620+K04402+K04379+K02091+K09091+K04402+K04377+K06054+K04448
Human Diseases	Infectious disease: parasitic	Amoebiasis	9	127	0.0821477	0.469921	ko05146	ENSBGRG00000000748(GNA15);ENSBGRG00000005548(-);ENSBGRG00000005898(ARG2);ENSBGRG00000010171(SERPINB9);ENSBGRG00000012460(COL4A4);ENSBGRG00000012696(LAMA4);ENSBGRG00000019398(TGFB1);ENSBGRG00000019854(-);ENSBGRG00000021867(PRKCB)	K04637+K06236+K01476+K13963+K06237+K06241+K13375+K05505+K19662
Human Diseases	Immune disease	Primary immunodeficiency	5	56	0.0822758	0.469921	ko05340	ENSBGRG00000000298(CD4);ENSBGRG00000014607(CD79A);ENSBGRG00000021013(CD40);ENSBGRG00000022607(CD3e);ENSBGRG00000026076(-)	K06454+K06506+K03160+K06451+K05070
Human Diseases	Cancer: overview	Choline metabolism in cancer	7	91	0.0840238	0.47085	ko05231	ENSBGRG00000001497(SLC44A1);ENSBGRG00000003093(PDGFB);ENSBGRG00000006441(RAC2);ENSBGRG00000009096(FOS);ENSBGRG00000009388(HIF1A);ENSBGRG00000021867(PRKCB);ENSBGRG00000024565(JUN)	K06515+K17386+K07860+K04379+K08268+K19662+K04448
Human Diseases	Endocrine and metabolic disease	Insulin resistance	8	112	0.0943591	0.518975	ko04931	ENSBGRG00000004423(NOS3);ENSBGRG00000005066(TBC1D4);ENSBGRG00000007895(PRKAG2);ENSBGRG00000008962(PTPRF);ENSBGRG00000012579(FOXO1);ENSBGRG00000014770(TRIB3);ENSBGRG00000019847(PPP1R3C);ENSBGRG00000021867(PRKCB)	K13242+K17902+K07200+K05695+K07201+K19518+K07189+K19662
Organismal Systems	Nervous system	Glutamatergic synapse	8	113	0.0980892	0.529682	ko04724	ENSBGRG00000009642(CACNA1A);ENSBGRG00000009802(GRIN1);ENSBGRG00000010476(GRIA3);ENSBGRG00000014482(GRIN2C);ENSBGRG00000021624(GRIN2D);ENSBGRG00000021867(PRKCB);ENSBGRG00000022600(SLC38A2);ENSBGRG00000023741(SLC38A3)	K04344+K05208+K05199+K05211+K05212+K19662+K14207+K13576
Organismal Systems	Endocrine system	Oxytocin signaling pathway	10	153	0.10474	0.548009	ko04921	ENSBGRG00000004414(RGS2);ENSBGRG00000004423(NOS3);ENSBGRG00000007895(PRKAG2);ENSBGRG00000009096(FOS);ENSBGRG00000012264(OXT);ENSBGRG00000018056(CACNG4);ENSBGRG00000021867(PRKCB);ENSBGRG00000022998(-);ENSBGRG00000024565(JUN);ENSBGRG00000026658(PIK3R5)	K18154+K13242+K07200+K04379+K05243+K04869+K19662+K01242+K04448+K21290
Human Diseases	Cancer: specific types	Renal cell carcinoma	6	78	0.105173	0.548009	ko05211	ENSBGRG00000003093(PDGFB);ENSBGRG00000009029(EGLN3);ENSBGRG00000009388(HIF1A);ENSBGRG00000019398(TGFB1);ENSBGRG00000024565(JUN);ENSBGRG00000024615(ETS1)	K17386+K09592+K08268+K13375+K04448+K02678
Organismal Systems	Endocrine system	Aldosterone synthesis and secretion	7	98	0.113093	0.579112	ko04925	ENSBGRG00000000523(NR4A1);ENSBGRG00000005861(LDLR);ENSBGRG00000007951(NR4A2);ENSBGRG00000010821(KCNK3);ENSBGRG00000015740(-);ENSBGRG00000017664(PRKD2);ENSBGRG00000021867(PRKCB)	K04465+K12473+K08558+K04914+K05228+K06070+K19662
Human Diseases	Infectious disease: parasitic	Leishmaniasis	7	99	0.11763	0.579541	ko05140	ENSBGRG00000001314(ITGA4);ENSBGRG00000009096(FOS);ENSBGRG00000010037(-);ENSBGRG00000019169(-);ENSBGRG00000019398(TGFB1);ENSBGRG00000021867(PRKCB);ENSBGRG00000024565(JUN)	K06483+K04379+K03175+K06752+K13375+K19662+K04448
Human Diseases	Cancer: specific types	Non-small cell lung cancer	5	63	0.12048	0.579541	ko05223	ENSBGRG00000006260(-);ENSBGRG00000008972(GADD45A);ENSBGRG00000016959(CDK6);ENSBGRG00000018117(GADD45G);ENSBGRG00000021867(PRKCB)	K05119+K04402+K02091+K04402+K19662
Environmental Information Processing	Signal transduction	HIF-1 signaling pathway	8	119	0.122184	0.579541	ko04066	ENSBGRG00000004423(NOS3);ENSBGRG00000006169(HK2);ENSBGRG00000009029(EGLN3);ENSBGRG00000009388(HIF1A);ENSBGRG00000010811(PFKFB3);ENSBGRG00000015651(HK3);ENSBGRG00000021867(PRKCB);ENSBGRG00000025440(SERPINE1)	K13242+K00844+K09592+K08268+K01103+K00844+K19662+K03982
Organismal Systems	Immune system	Toll-like receptor signaling pathway	7	100	0.122261	0.579541	ko04620	ENSBGRG00000002311(CD80);ENSBGRG00000009096(FOS);ENSBGRG00000010037(-);ENSBGRG00000019181(TLR7);ENSBGRG00000021013(CD40);ENSBGRG00000023713(CCL5);ENSBGRG00000024565(JUN)	K05412+K04379+K03175+K05404+K03160+K12499+K04448
Human Diseases	Infectious disease: parasitic	Toxoplasmosis	8	120	0.126479	0.579541	ko05145	ENSBGRG00000005861(LDLR);ENSBGRG00000010037(-);ENSBGRG00000012696(LAMA4);ENSBGRG00000019169(-);ENSBGRG00000019398(TGFB1);ENSBGRG00000021013(CD40);ENSBGRG00000023432(IL10RA);ENSBGRG00000026658(PIK3R5)	K12473+K03175+K06241+K06752+K13375+K03160+K05134+K21290
Human Diseases	Cancer: specific types	Small cell lung cancer	7	101	0.126985	0.579541	ko05222	ENSBGRG00000008972(GADD45A);ENSBGRG00000010037(-);ENSBGRG00000012460(COL4A4);ENSBGRG00000012696(LAMA4);ENSBGRG00000016959(CDK6);ENSBGRG00000018117(GADD45G);ENSBGRG00000018699(MYC)	K04402+K03175+K06237+K06241+K02091+K04402+K04377
Cellular Processes	Cell growth and death	Cellular senescence	10	160	0.129717	0.579541	ko04218	ENSBGRG00000008972(GADD45A);ENSBGRG00000012071(-);ENSBGRG00000012579(FOXO1);ENSBGRG00000013846(FOXM1);ENSBGRG00000016959(CDK6);ENSBGRG00000018117(GADD45G);ENSBGRG00000018699(MYC);ENSBGRG00000019398(TGFB1);ENSBGRG00000024615(ETS1);ENSBGRG00000025440(SERPINE1)	K04402+K06751+K07201+K09406+K02091+K04402+K04377+K13375+K02678+K03982
Organismal Systems	Development and regeneration	Osteoclast differentiation	8	121	0.130853	0.579541	ko04380	ENSBGRG00000006787(FOSL2);ENSBGRG00000009096(FOS);ENSBGRG00000010037(-);ENSBGRG00000019398(TGFB1);ENSBGRG00000022164(FOSB);ENSBGRG00000024565(JUN);ENSBGRG00000026238(JUND);MSTRG.25549(STAT2)	K09030+K04379+K03175+K13375+K09029+K04448+K04449+K11221
Organismal Systems	Immune system	Intestinal immune network for IgA production	8	122	0.135303	0.579541	ko04672	ENSBGRG00000001314(ITGA4);ENSBGRG00000002311(CD80);ENSBGRG00000002637(ITGB7);ENSBGRG00000002922(-);ENSBGRG00000019169(-);ENSBGRG00000019398(TGFB1);ENSBGRG00000021013(CD40);ENSBGRG00000022358(-)	K06483+K05412+K06590+K10785+K06752+K13375+K03160+K06710
Metabolism	Carbohydrate metabolism	Galactose metabolism	3	31	0.136589	0.579541	ko00052	ENSBGRG00000004476(PGM2);ENSBGRG00000006169(HK2);ENSBGRG00000015651(HK3)	K15779+K00844+K00844
Environmental Information Processing	Signal transduction	VEGF signaling pathway	4	48	0.137795	0.579541	ko04370	ENSBGRG00000004423(NOS3);ENSBGRG00000006441(RAC2);ENSBGRG00000006740(SH2D2A);ENSBGRG00000021867(PRKCB)	K13242+K07860+K08273+K19662
Human Diseases	Cancer: overview	PD-L1 expression and PD-1 checkpoint pathway in cancer	9	143	0.141178	0.579541	ko05235	ENSBGRG00000000298(CD4);ENSBGRG00000002922(-);ENSBGRG00000006260(-);ENSBGRG00000009096(FOS);ENSBGRG00000009388(HIF1A);ENSBGRG00000010037(-);ENSBGRG00000022359(CD3G);ENSBGRG00000022607(CD3e);ENSBGRG00000024565(JUN)	K06454+K10785+K05119+K04379+K08268+K03175+K06452+K06451+K04448
Metabolism	Glycan biosynthesis and metabolism	Glycosphingolipid biosynthesis - ganglio series	2	16	0.141236	0.579541	ko00604	ENSBGRG00000011824(B4GALNT1);ENSBGRG00000021274(ST8SIA5)	K00725+K03369
Human Diseases	Infectious disease: parasitic	Malaria	7	104	0.141697	0.579541	ko05144	ENSBGRG00000002922(-);ENSBGRG00000003978(SELP);ENSBGRG00000014632(-);ENSBGRG00000019398(TGFB1);ENSBGRG00000020622(SDC1);ENSBGRG00000021013(CD40);ENSBGRG00000025785(ITGAL)	K10785+K06496+K13822+K13375+K06257+K03160+K05718
Environmental Information Processing	Membrane transport	ABC transporters	5	67	0.145443	0.579541	ko02010	ENSBGRG00000023632(-);MSTRG.6869(ABCC4);MSTRG.6877(ABCC4);MSTRG.6881(ABCC4);MSTRG.6886(ABCC4)	K05673+K05673+K05673+K05673+K05673
Organismal Systems	Endocrine system	Ovarian steroidogenesis	4	49	0.145445	0.579541	ko04913	ENSBGRG00000005861(LDLR);ENSBGRG00000014254(CYP1B1);ENSBGRG00000023881(CYP2J2);ENSBGRG00000025506(CYP1A1)	K12473+K07410+K07418+K07408
Metabolism	Carbohydrate metabolism	Starch and sucrose metabolism	3	32	0.146349	0.579541	ko00500	ENSBGRG00000004476(PGM2);ENSBGRG00000006169(HK2);ENSBGRG00000015651(HK3)	K15779+K00844+K00844
Metabolism	Amino acid metabolism	Glycine, serine and threonine metabolism	4	51	0.161223	0.616204	ko00260	ENSBGRG00000007653(ALAS2);ENSBGRG00000007824(GLYCTK);ENSBGRG00000012503(PHGDH);ENSBGRG00000020259(-)	K00643+K11529+K00058+K01697
Metabolism	Carbohydrate metabolism	Amino sugar and nucleotide sugar metabolism	4	51	0.161223	0.616204	ko00520	ENSBGRG00000004476(PGM2);ENSBGRG00000006169(HK2);ENSBGRG00000015651(HK3);ENSBGRG00000021950(GMPPB)	K15779+K00844+K00844+K00966
Cellular Processes	Cell growth and death	Necroptosis	10	168	0.161831	0.616204	ko04217	ENSBGRG00000001762(STAT4);ENSBGRG00000009247(ZBP1);ENSBGRG00000014502(NLRP3);ENSBGRG00000016223(-);ENSBGRG00000016349(H2AC21);ENSBGRG00000017434(H2AX);ENSBGRG00000017645(-);ENSBGRG00000018420(-);ENSBGRG00000024162(-);MSTRG.25549(STAT2)	K11222+K12965+K12800+K11251+K11251+K11251+K11251+K11251+K12194+K11221
Human Diseases	Cancer: specific types	Glioma	5	70	0.165497	0.620529	ko05214	ENSBGRG00000003093(PDGFB);ENSBGRG00000008972(GADD45A);ENSBGRG00000016959(CDK6);ENSBGRG00000018117(GADD45G);ENSBGRG00000021867(PRKCB)	K17386+K04402+K02091+K04402+K19662
Human Diseases	Infectious disease: parasitic	African trypanosomiasis	4	52	0.169338	0.620529	ko05143	ENSBGRG00000012224(IDO1);ENSBGRG00000012696(LAMA4);ENSBGRG00000014632(-);ENSBGRG00000021867(PRKCB)	K00463+K06241+K13822+K19662
Metabolism	Glycan biosynthesis and metabolism	Glycosaminoglycan biosynthesis - chondroitin sulfate / dermatan sulfate	2	18	0.170783	0.620529	ko00532	ENSBGRG00000005532(-);ENSBGRG00000023934(CHST3)	K01794+K01020
Metabolism	Lipid metabolism	Glycerolipid metabolism	5	71	0.172415	0.620529	ko00561	ENSBGRG00000005883(LPL);ENSBGRG00000007824(GLYCTK);ENSBGRG00000016878(MOGAT1);ENSBGRG00000018364(GPAM);ENSBGRG00000023098(LIPG)	K01059+K11529+K14458+K00629+K22284
Organismal Systems	Immune system	Chemokine signaling pathway	11	192	0.176122	0.620529	ko04062	ENSBGRG00000006441(RAC2);ENSBGRG00000012482(CCR6);ENSBGRG00000013958(ITK);ENSBGRG00000019854(-);ENSBGRG00000020420(-);ENSBGRG00000021867(PRKCB);ENSBGRG00000022769(CCR4);ENSBGRG00000023713(CCL5);ENSBGRG00000025320(CXCR3);ENSBGRG00000026658(PIK3R5);MSTRG.25549(STAT2)	K07860+K04181+K07363+K05505+K05514+K19662+K04179+K12499+K04188+K21290+K11221
Human Diseases	Neurodegenerative disease	Prion disease	3	35	0.176883	0.620529	ko05020	ENSBGRG00000004094(EGR1);ENSBGRG00000020026(HSPA5);ENSBGRG00000023713(CCL5)	K09203+K09490+K12499
Metabolism	Amino acid metabolism	Tryptophan metabolism	4	53	0.177592	0.620529	ko00380	ENSBGRG00000012224(IDO1);ENSBGRG00000014254(CYP1B1);ENSBGRG00000025506(CYP1A1);ENSBGRG00000026674(AOX1)	K00463+K07410+K07408+K00157
Environmental Information Processing	Signal transduction	PI3K-Akt signaling pathway	20	387	0.185275	0.630843	ko04151	ENSBGRG00000000523(NR4A1);ENSBGRG00000001314(ITGA4);ENSBGRG00000002227(LPAR2);ENSBGRG00000002637(ITGB7);ENSBGRG00000003093(PDGFB);ENSBGRG00000003893(COL6A6);ENSBGRG00000003956(COL6A5);ENSBGRG00000004423(NOS3);ENSBGRG00000005411(TNR);ENSBGRG00000005548(-);ENSBGRG00000008113(PGF);ENSBGRG00000012460(COL4A4);ENSBGRG00000012696(LAMA4);ENSBGRG00000016457(FGFR4);ENSBGRG00000016959(CDK6);ENSBGRG000000186…	K04465+K06483+K04291+K06590+K17386+K06238+K06238+K13242+K06252+K06236+K16859+K06237+K06241+K05095+K02091+K04377+K08270+K19719+K05070+K21290
Environmental Information Processing	Signal transduction	Notch signaling pathway	4	54	0.18598	0.630843	ko04330	ENSBGRG00000000802(HEYL);ENSBGRG00000009544(DTX3);ENSBGRG00000017930(HEY1);ENSBGRG00000024386(HES1)	K09091+K06058+K09091+K06054
Human Diseases	Infectious disease: parasitic	Chagas disease	10	174	0.188238	0.630843	ko05142	ENSBGRG00000000748(GNA15);ENSBGRG00000002922(-);ENSBGRG00000009096(FOS);ENSBGRG00000010037(-);ENSBGRG00000019398(TGFB1);ENSBGRG00000022359(CD3G);ENSBGRG00000022607(CD3e);ENSBGRG00000023713(CCL5);ENSBGRG00000024565(JUN);ENSBGRG00000025440(SERPINE1)	K04637+K10785+K04379+K03175+K13375+K06452+K06451+K12499+K04448+K03982
Organismal Systems	Endocrine system	Relaxin signaling pathway	8	133	0.18904	0.630843	ko04926	ENSBGRG00000000748(GNA15);ENSBGRG00000004423(NOS3);ENSBGRG00000005548(-);ENSBGRG00000009096(FOS);ENSBGRG00000012460(COL4A4);ENSBGRG00000019398(TGFB1);ENSBGRG00000020314(EDNRB);ENSBGRG00000024565(JUN)	K04637+K13242+K06236+K04379+K06237+K13375+K04198+K04448
Human Diseases	Neurodegenerative disease	Spinocerebellar ataxia	7	115	0.201989	0.65969	ko05017	ENSBGRG00000009642(CACNA1A);ENSBGRG00000009802(GRIN1);ENSBGRG00000010476(GRIA3);ENSBGRG00000014482(GRIN2C);ENSBGRG00000021624(GRIN2D);ENSBGRG00000021867(PRKCB);ENSBGRG00000023764(-)	K04344+K05208+K05199+K05211+K05212+K19662+K17079
Human Diseases	Immune disease	Rheumatoid arthritis	10	177	0.202127	0.65969	ko05323	ENSBGRG00000002311(CD80);ENSBGRG00000002922(-);ENSBGRG00000006446(CTSL);ENSBGRG00000009096(FOS);ENSBGRG00000019169(-);ENSBGRG00000019398(TGFB1);ENSBGRG00000019854(-);ENSBGRG00000023713(CCL5);ENSBGRG00000024565(JUN);ENSBGRG00000025785(ITGAL)	K05412+K10785+K01365+K04379+K06752+K13375+K05505+K12499+K04448+K05718
Human Diseases	Cancer: specific types	Pancreatic cancer	5	76	0.208568	0.66941	ko05212	ENSBGRG00000006441(RAC2);ENSBGRG00000008972(GADD45A);ENSBGRG00000016959(CDK6);ENSBGRG00000018117(GADD45G);ENSBGRG00000019398(TGFB1)	K07860+K04402+K02091+K04402+K13375
Human Diseases	Cancer: overview	Viral carcinogenesis	12	221	0.209613	0.66941	ko05203	ENSBGRG00000012071(-);ENSBGRG00000015354(-);ENSBGRG00000015895(-);ENSBGRG00000016104(-);ENSBGRG00000016304(-);ENSBGRG00000016458(-);ENSBGRG00000016959(CDK6);ENSBGRG00000018262(-);ENSBGRG00000018283(-);ENSBGRG00000018464(-);ENSBGRG00000022769(CCR4);ENSBGRG00000024565(JUN)	K06751+K11254+K11254+K11252+K11254+K11252+K02091+K11252+K11254+K11252+K04179+K04448
Metabolism	Amino acid metabolism	Arginine biosynthesis	2	21	0.216673	0.684593	ko00220	ENSBGRG00000004423(NOS3);ENSBGRG00000005898(ARG2)	K13242+K01476
Metabolism	Metabolism of cofactors and vitamins	Nicotinate and nicotinamide metabolism	3	39	0.219949	0.687629	ko00760	ENSBGRG00000022998(-);ENSBGRG00000023091(BST1);ENSBGRG00000026674(AOX1)	K01242+K18152+K00157
Human Diseases	Cardiovascular disease	Viral myocarditis	8	141	0.232958	0.720715	ko05416	ENSBGRG00000002311(CD80);ENSBGRG00000002922(-);ENSBGRG00000006441(RAC2);ENSBGRG00000012071(-);ENSBGRG00000019169(-);ENSBGRG00000021013(CD40);ENSBGRG00000022450(PRF1);ENSBGRG00000025785(ITGAL)	K05412+K10785+K07860+K06751+K06752+K03160+K07818+K05718
Environmental Information Processing	Signal transduction	Calcium signaling pathway	14	271	0.238052	0.72155	ko04020	ENSBGRG00000000748(GNA15);ENSBGRG00000002922(-);ENSBGRG00000004423(NOS3);ENSBGRG00000005034(P2RX3);ENSBGRG00000009642(CACNA1A);ENSBGRG00000009802(GRIN1);ENSBGRG00000011598(HRH2);ENSBGRG00000014482(GRIN2C);ENSBGRG00000018281(ADRB2);ENSBGRG00000020314(EDNRB);ENSBGRG00000021624(GRIN2D);ENSBGRG00000021867(PRKCB);ENSBGRG00000022998(-);ENSBGRG00000024242(ADORA2B)	K04637+K10785+K13242+K05217+K04344+K05208+K04150+K05211+K04142+K04198+K05212+K19662+K01242+K04267
Human Diseases	Infectious disease: viral	Hepatitis B	9	164	0.243158	0.72155	ko05161	ENSBGRG00000001762(STAT4);ENSBGRG00000009096(FOS);ENSBGRG00000010037(-);ENSBGRG00000017350(IFIH1);ENSBGRG00000018699(MYC);ENSBGRG00000019398(TGFB1);ENSBGRG00000021867(PRKCB);ENSBGRG00000024565(JUN);MSTRG.25549(STAT2)	K11222+K04379+K03175+K12647+K04377+K13375+K19662+K04448+K11221
Organismal Systems	Endocrine system	PPAR signaling pathway	5	81	0.246923	0.72155	ko03320	ENSBGRG00000005883(LPL);ENSBGRG00000007849(H-FABP);ENSBGRG00000017924(ACSBG1);ENSBGRG00000019666(PLTP);ENSBGRG00000023293(SCD5)	K01059+K08752+K15013+K08761+K00507
Metabolism	Global and overview maps	Fatty acid metabolism	4	61	0.247805	0.72155	ko01212	ENSBGRG00000002007(ELOVL6);ENSBGRG00000017924(ACSBG1);ENSBGRG00000019509(ELOVL5);ENSBGRG00000023293(SCD5)	K10203+K15013+K10244+K00507
Organismal Systems	Nervous system	Long-term depression	4	61	0.247805	0.72155	ko04730	ENSBGRG00000009642(CACNA1A);ENSBGRG00000010476(GRIA3);ENSBGRG00000021867(PRKCB);ENSBGRG00000022907(GNA12)	K04344+K05199+K19662+K04346
Human Diseases	Cancer: specific types	Basal cell carcinoma	4	61	0.247805	0.72155	ko05217	ENSBGRG00000001126(TCF7);ENSBGRG00000007486(BMP2);ENSBGRG00000008972(GADD45A);ENSBGRG00000018117(GADD45G)	K02620+K21283+K04402+K04402
Human Diseases	Infectious disease: bacterial	Pertussis	5	83	0.262756	0.747879	ko05133	ENSBGRG00000009096(FOS);ENSBGRG00000010037(-);ENSBGRG00000014502(NLRP3);ENSBGRG00000018529(C4BPA);ENSBGRG00000024565(JUN)	K04379+K03175+K12800+K04002+K04448
Organismal Systems	Immune system	Natural killer cell mediated cytotoxicity	7	125	0.263866	0.747879	ko04650	ENSBGRG00000000502(CD244);ENSBGRG00000006441(RAC2);ENSBGRG00000012266(-);ENSBGRG00000017267(-);ENSBGRG00000021867(PRKCB);ENSBGRG00000022450(PRF1);ENSBGRG00000025785(ITGAL)	K06582+K07860+K06523+K07982+K19662+K07818+K05718
Human Diseases	Cardiovascular disease	Hypertrophic cardiomyopathy	6	104	0.264402	0.747879	ko05410	ENSBGRG00000001314(ITGA4);ENSBGRG00000002637(ITGB7);ENSBGRG00000007895(PRKAG2);ENSBGRG00000013193(MYL3);ENSBGRG00000018056(CACNG4);ENSBGRG00000019398(TGFB1)	K06483+K06590+K07200+K12749+K04869+K13375
Human Diseases	Cancer: specific types	Chronic myeloid leukemia	5	84	0.27076	0.758639	ko05220	ENSBGRG00000008972(GADD45A);ENSBGRG00000016959(CDK6);ENSBGRG00000018117(GADD45G);ENSBGRG00000018699(MYC);ENSBGRG00000019398(TGFB1)	K04402+K02091+K04402+K04377+K13375
Human Diseases	Cancer: specific types	Acute myeloid leukemia	4	64	0.275563	0.76134	ko05221	ENSBGRG00000001126(TCF7);ENSBGRG00000004789(PML);ENSBGRG00000018699(MYC);ENSBGRG00000022027(PER2)	K02620+K10054+K04377+K02633
Human Diseases	Immune disease	Autoimmune thyroid disease	7	127	0.276851	0.76134	ko05320	ENSBGRG00000002311(CD80);ENSBGRG00000002922(-);ENSBGRG00000012071(-);ENSBGRG00000018043(TPO);ENSBGRG00000019169(-);ENSBGRG00000021013(CD40);ENSBGRG00000022450(PRF1)	K05412+K10785+K06751+K00431+K06752+K03160+K07818
Metabolism	Metabolism of cofactors and vitamins	Vitamin B6 metabolism	1	8	0.288216	0.772709	ko00750	ENSBGRG00000026674(AOX1)	K00157
Organismal Systems	Environmental adaptation	Circadian rhythm - fly	1	8	0.288216	0.772709	ko04711	ENSBGRG00000022027(PER2)	K02633
Metabolism	Carbohydrate metabolism	Pentose phosphate pathway	2	26	0.294751	0.772709	ko00030	ENSBGRG00000004476(PGM2);ENSBGRG00000007824(GLYCTK)	K15779+K11529
Organismal Systems	Immune system	B cell receptor signaling pathway	5	87	0.295067	0.772709	ko04662	ENSBGRG00000006441(RAC2);ENSBGRG00000009096(FOS);ENSBGRG00000014607(CD79A);ENSBGRG00000021867(PRKCB);ENSBGRG00000024565(JUN)	K07860+K04379+K06506+K19662+K04448
Metabolism	Xenobiotics biodegradation and metabolism	Metabolism of xenobiotics by cytochrome P450	3	46	0.299197	0.772709	ko00980	ENSBGRG00000002079(-);ENSBGRG00000014254(CYP1B1);ENSBGRG00000025506(CYP1A1)	K00799+K07410+K07408
Human Diseases	Endocrine and metabolic disease	Type II diabetes mellitus	3	46	0.299197	0.772709	ko04930	ENSBGRG00000006169(HK2);ENSBGRG00000009642(CACNA1A);ENSBGRG00000015651(HK3)	K00844+K04344+K00844
Organismal Systems	Digestive system	Carbohydrate digestion and absorption	3	46	0.299197	0.772709	ko04973	ENSBGRG00000006169(HK2);ENSBGRG00000015651(HK3);ENSBGRG00000021867(PRKCB)	K00844+K00844+K19662
Metabolism	Lipid metabolism	Fatty acid elongation	2	27	0.310326	0.794541	ko00062	ENSBGRG00000002007(ELOVL6);ENSBGRG00000019509(ELOVL5)	K10203+K10244
Human Diseases	Cancer: specific types	Melanoma	4	68	0.313287	0.795268	ko05218	ENSBGRG00000003093(PDGFB);ENSBGRG00000008972(GADD45A);ENSBGRG00000016959(CDK6);ENSBGRG00000018117(GADD45G)	K17386+K04402+K02091+K04402
Organismal Systems	Endocrine system	Cortisol synthesis and secretion	4	69	0.322801	0.805087	ko04927	ENSBGRG00000000523(NR4A1);ENSBGRG00000005861(LDLR);ENSBGRG00000010821(KCNK3);ENSBGRG00000015740(-)	K04465+K12473+K04914+K05228
Human Diseases	Infectious disease: viral	Hepatitis C	8	156	0.323135	0.805087	ko05160	ENSBGRG00000005861(LDLR);ENSBGRG00000010037(-);ENSBGRG00000014066(MX1);ENSBGRG00000015611(RSAD2);ENSBGRG00000016959(CDK6);ENSBGRG00000018699(MYC);ENSBGRG00000018939(OAS1);MSTRG.25549(STAT2)	K12473+K03175+K14754+K15045+K02091+K04377+K14216+K11221
Metabolism	Glycan biosynthesis and metabolism	Glycosylphosphatidylinositol (GPI)-anchor biosynthesis	2	28	0.325829	0.805087	ko00563	ENSBGRG00000016535(PIGB);ENSBGRG00000019688(-)	K05286+K08098
Organismal Systems	Digestive system	Salivary secretion	5	91	0.327999	0.805087	ko04970	ENSBGRG00000007726(SLC12A2);ENSBGRG00000018281(ADRB2);ENSBGRG00000021867(PRKCB);ENSBGRG00000022998(-);ENSBGRG00000023091(BST1)	K10951+K04142+K19662+K01242+K18152
Cellular Processes	Cell growth and death	Cell cycle	7	136	0.336991	0.818862	ko04110	ENSBGRG00000002871(ESPL1);ENSBGRG00000003666(WEE1);ENSBGRG00000008972(GADD45A);ENSBGRG00000016959(CDK6);ENSBGRG00000018117(GADD45G);ENSBGRG00000018699(MYC);ENSBGRG00000019398(TGFB1)	K02365+K06632+K04402+K02091+K04402+K04377+K13375
Organismal Systems	Digestive system	Vitamin digestion and absorption	2	29	0.341239	0.818862	ko04977	ENSBGRG00000003770(SLC19A2);ENSBGRG00000010183(-)	K14610+K14610
Organismal Systems	Nervous system	Long-term potentiation	4	71	0.341882	0.818862	ko04720	ENSBGRG00000009802(GRIN1);ENSBGRG00000014482(GRIN2C);ENSBGRG00000021624(GRIN2D);ENSBGRG00000021867(PRKCB)	K05208+K05211+K05212+K19662
Metabolism	Lipid metabolism	Steroid hormone biosynthesis	3	50	0.345292	0.820414	ko00140	ENSBGRG00000010949(-);ENSBGRG00000014254(CYP1B1);ENSBGRG00000025506(CYP1A1)	K07414+K07410+K07408
Human Diseases	Infectious disease: bacterial	Pathogenic Escherichia coli infection	11	229	0.355513	0.833792	ko05130	ENSBGRG00000002227(LPAR2);ENSBGRG00000009096(FOS);ENSBGRG00000010037(-);ENSBGRG00000014502(NLRP3);ENSBGRG00000019568(MYO1D);ENSBGRG00000020599(MYH3);ENSBGRG00000021031(MYH1);ENSBGRG00000021917(MYH4);ENSBGRG00000022907(GNA12);ENSBGRG00000024565(JUN);ENSBGRG00000026142(-)	K04291+K04379+K03175+K12800+K10356+K10352+K10352+K10352+K04346+K04448+K07375
Metabolism	Carbohydrate metabolism	Butanoate metabolism	2	30	0.356537	0.833792	ko00650	ENSBGRG00000022869(BDH1);MSTRG.5364(--)	K00019+K00109
Organismal Systems	Nervous system	GABAergic synapse	5	95	0.361279	0.83828	ko04727	ENSBGRG00000009642(CACNA1A);ENSBGRG00000021867(PRKCB);ENSBGRG00000022600(SLC38A2);ENSBGRG00000023741(SLC38A3);ENSBGRG00000025174(SLC6A1)	K04344+K19662+K14207+K13576+K05034
Human Diseases	Immune disease	Allograft rejection	6	118	0.367309	0.842723	ko05330	ENSBGRG00000002311(CD80);ENSBGRG00000002922(-);ENSBGRG00000012071(-);ENSBGRG00000019169(-);ENSBGRG00000021013(CD40);ENSBGRG00000022450(PRF1)	K05412+K10785+K06751+K06752+K03160+K07818
Organismal Systems	Development and regeneration	Axon regeneration	5	96	0.369623	0.842723	ko04361	ENSBGRG00000003150(EPHB1);ENSBGRG00000009388(HIF1A);ENSBGRG00000015366(PSD4);ENSBGRG00000017142(DUSP5);ENSBGRG00000022907(GNA12)	K05110+K08268+K12494+K04459+K04346
Metabolism	Glycan biosynthesis and metabolism	Mucin type O-glycan biosynthesis	2	31	0.371706	0.842723	ko00512	ENSBGRG00000005186(GALNT6);ENSBGRG00000022266(GALNT17)	K00710+K00710
Human Diseases	Endocrine and metabolic disease	Cushing syndrome	8	165	0.380077	0.852748	ko04934	ENSBGRG00000000523(NR4A1);ENSBGRG00000001126(TCF7);ENSBGRG00000003550(CRHR2);ENSBGRG00000005861(LDLR);ENSBGRG00000010821(KCNK3);ENSBGRG00000013242(RASD1);ENSBGRG00000015740(-);ENSBGRG00000016959(CDK6)	K04465+K02620+K04579+K12473+K04914+K07843+K05228+K02091
Organismal Systems	Endocrine system	Insulin signaling pathway	7	143	0.384924	0.852748	ko04910	ENSBGRG00000006169(HK2);ENSBGRG00000007548(PDE3B);ENSBGRG00000007895(PRKAG2);ENSBGRG00000008962(PTPRF);ENSBGRG00000012579(FOXO1);ENSBGRG00000015651(HK3);ENSBGRG00000019847(PPP1R3C)	K00844+K13296+K07200+K05695+K07201+K00844+K07189
Human Diseases	Immune disease	Graft-versus-host disease	5	98	0.386312	0.852748	ko05332	ENSBGRG00000002311(CD80);ENSBGRG00000002922(-);ENSBGRG00000012071(-);ENSBGRG00000019169(-);ENSBGRG00000022450(PRF1)	K05412+K10785+K06751+K06752+K07818
Cellular Processes	Cell motility	Regulation of actin cytoskeleton	10	212	0.387613	0.852748	ko04810	ENSBGRG00000001314(ITGA4);ENSBGRG00000002227(LPAR2);ENSBGRG00000002637(ITGB7);ENSBGRG00000003093(PDGFB);ENSBGRG00000006441(RAC2);ENSBGRG00000016457(FGFR4);ENSBGRG00000021915(-);ENSBGRG00000022907(GNA12);ENSBGRG00000024475(IQGAP3);ENSBGRG00000025785(ITGAL)	K06483+K04291+K06590+K17386+K07860+K05095+K06462+K04346+K05767+K05718
Metabolism	Lipid metabolism	Synthesis and degradation of ketone bodies	1	12	0.399559	0.871487	ko00072	ENSBGRG00000022869(BDH1)	K00019
Metabolism	Amino acid metabolism	Arginine and proline metabolism	3	55	0.402453	0.871487	ko00330	ENSBGRG00000004423(NOS3);ENSBGRG00000005898(ARG2);ENSBGRG00000025665(OAT)	K13242+K01476+K00819
Organismal Systems	Immune system	C-type lectin receptor signaling pathway	5	101	0.411293	0.871487	ko04625	ENSBGRG00000003825(PLK3);ENSBGRG00000012943(IL17D);ENSBGRG00000014502(NLRP3);ENSBGRG00000024565(JUN);MSTRG.25549(STAT2)	K08862+K05492+K12800+K04448+K11221
Organismal Systems	Sensory system	Inflammatory mediator regulation of TRP channels	5	101	0.411293	0.871487	ko04750	ENSBGRG00000005652(P2RY2);ENSBGRG00000021585(TRPV1);ENSBGRG00000021867(PRKCB);ENSBGRG00000023881(CYP2J2);ENSBGRG00000024291(PTGER4)	K04269+K05222+K19662+K07418+K04261
Human Diseases	Cancer: specific types	Hepatocellular carcinoma	8	170	0.412019	0.871487	ko05225	ENSBGRG00000001126(TCF7);ENSBGRG00000002079(-);ENSBGRG00000008972(GADD45A);ENSBGRG00000016959(CDK6);ENSBGRG00000018117(GADD45G);ENSBGRG00000018699(MYC);ENSBGRG00000019398(TGFB1);ENSBGRG00000021867(PRKCB)	K02620+K00799+K04402+K02091+K04402+K04377+K13375+K19662
Organismal Systems	Endocrine system	Regulation of lipolysis in adipocytes	3	56	0.413736	0.871487	ko04923	ENSBGRG00000005303(NPY1R);ENSBGRG00000007548(PDE3B);ENSBGRG00000018281(ADRB2)	K04204+K13296+K04142
Environmental Information Processing	Signal transduction	cGMP-PKG signaling pathway	8	172	0.424794	0.888477	ko04022	ENSBGRG00000004414(RGS2);ENSBGRG00000004423(NOS3);ENSBGRG00000007548(PDE3B);ENSBGRG00000018281(ADRB2);ENSBGRG00000020314(EDNRB);ENSBGRG00000020756(NPPC);ENSBGRG00000022907(GNA12);ENSBGRG00000026658(PIK3R5)	K18154+K13242+K13296+K04142+K04198+K12336+K04346+K21290
Organismal Systems	Immune system	RIG-I-like receptor signaling pathway	4	81	0.436866	0.907338	ko04622	ENSBGRG00000010037(-);ENSBGRG00000016212(ISG15);ENSBGRG00000017350(IFIH1);ENSBGRG00000022232(RNF125)	K03175+K12159+K12647+K12170
Human Diseases	Neurodegenerative disease	Amyotrophic lateral sclerosis	3	59	0.44715	0.915886	ko05014	ENSBGRG00000009802(GRIN1);ENSBGRG00000014482(GRIN2C);ENSBGRG00000021624(GRIN2D)	K05208+K05211+K05212
Human Diseases	Cancer: overview	Chemical carcinogenesis - DNA adducts	3	59	0.44715	0.915886	ko05204	ENSBGRG00000002079(-);ENSBGRG00000014254(CYP1B1);ENSBGRG00000025506(CYP1A1)	K00799+K07410+K07408
Cellular Processes	Cell growth and death	Apoptosis	7	154	0.460334	0.935329	ko04210	ENSBGRG00000006446(CTSL);ENSBGRG00000007848(CSF2RB);ENSBGRG00000008972(GADD45A);ENSBGRG00000009096(FOS);ENSBGRG00000018117(GADD45G);ENSBGRG00000022450(PRF1);ENSBGRG00000024565(JUN)	K01365+K04738+K04402+K04379+K04402+K07818+K04448
Organismal Systems	Immune system	NOD-like receptor signaling pathway	8	178	0.46294	0.935329	ko04621	ENSBGRG00000002936(-);ENSBGRG00000010037(-);ENSBGRG00000014502(NLRP3);ENSBGRG00000018939(OAS1);ENSBGRG00000019854(-);ENSBGRG00000023713(CCL5);ENSBGRG00000024565(JUN);MSTRG.25549(STAT2)	K20899+K03175+K12800+K14216+K05505+K12499+K04448+K11221
Metabolism	Amino acid metabolism	Tyrosine metabolism	2	38	0.473129	0.945336	ko00350	ENSBGRG00000018043(TPO);ENSBGRG00000026674(AOX1)	K00431+K00157
Human Diseases	Endocrine and metabolic disease	Type I diabetes mellitus	5	109	0.476953	0.945336	ko04940	ENSBGRG00000002311(CD80);ENSBGRG00000002922(-);ENSBGRG00000012071(-);ENSBGRG00000019169(-);ENSBGRG00000022450(PRF1)	K05412+K10785+K06751+K06752+K07818
Organismal Systems	Immune system	Antigen processing and presentation	6	133	0.479062	0.945336	ko04612	ENSBGRG00000000298(CD4);ENSBGRG00000002922(-);ENSBGRG00000006446(CTSL);ENSBGRG00000012071(-);ENSBGRG00000017267(-);ENSBGRG00000019169(-)	K06454+K10785+K01365+K06751+K07982+K06752
Organismal Systems	Immune system	T cell receptor signaling pathway	7	157	0.480625	0.945336	ko04660	ENSBGRG00000000298(CD4);ENSBGRG00000002922(-);ENSBGRG00000009096(FOS);ENSBGRG00000013958(ITK);ENSBGRG00000022359(CD3G);ENSBGRG00000022607(CD3e);ENSBGRG00000024565(JUN)	K06454+K10785+K04379+K07363+K06452+K06451+K04448
Environmental Information Processing	Signal transduction	Rap1 signaling pathway	12	278	0.489947	0.945396	ko04015	ENSBGRG00000002227(LPAR2);ENSBGRG00000002922(-);ENSBGRG00000003093(PDGFB);ENSBGRG00000006441(RAC2);ENSBGRG00000008113(PGF);ENSBGRG00000009802(GRIN1);ENSBGRG00000016147(ID1);ENSBGRG00000016457(FGFR4);ENSBGRG00000017664(PRKD2);ENSBGRG00000021867(PRKCB);ENSBGRG00000024242(ADORA2B);ENSBGRG00000025785(ITGAL)	K04291+K10785+K17386+K07860+K16859+K05208+K04680+K05095+K06070+K19662+K04267+K05718
Metabolism	Metabolism of cofactors and vitamins	Thiamine metabolism	1	16	0.493525	0.945396	ko00730	ENSBGRG00000015381(AK8)	K00939
Metabolism	Energy metabolism	Nitrogen metabolism	1	16	0.493525	0.945396	ko00910	ENSBGRG00000026023(CA12)	K01672
Human Diseases	Cancer: overview	Proteoglycans in cancer	9	207	0.49458	0.945396	ko05205	ENSBGRG00000002309(LUM);ENSBGRG00000005548(-);ENSBGRG00000006446(CTSL);ENSBGRG00000009388(HIF1A);ENSBGRG00000011058(-);ENSBGRG00000018699(MYC);ENSBGRG00000019398(TGFB1);ENSBGRG00000020622(SDC1);ENSBGRG00000021867(PRKCB)	K08122+K06236+K01365+K08268+K03985+K04377+K13375+K06257+K19662
Genetic Information Processing	Replication and repair	Nucleotide excision repair	2	40	0.500276	0.945396	ko03420	ENSBGRG00000003799(-);ENSBGRG00000006115(POLE)	K10846+K02324
Human Diseases	Cancer: specific types	Endometrial cancer	4	88	0.501081	0.945396	ko05213	ENSBGRG00000001126(TCF7);ENSBGRG00000008972(GADD45A);ENSBGRG00000018117(GADD45G);ENSBGRG00000018699(MYC)	K02620+K04402+K04402+K04377
Cellular Processes	Cellular community - eukaryotes	Gap junction	4	89	0.510003	0.945396	ko04540	ENSBGRG00000003093(PDGFB);ENSBGRG00000009758(GJA1);ENSBGRG00000021867(PRKCB);ENSBGRG00000026142(-)	K17386+K07372+K19662+K07375
Human Diseases	Infectious disease: bacterial	Salmonella infection	10	234	0.51137	0.945396	ko05132	ENSBGRG00000001126(TCF7);ENSBGRG00000009096(FOS);ENSBGRG00000010037(-);ENSBGRG00000014502(NLRP3);ENSBGRG00000018699(MYC);ENSBGRG00000020410(RHOB);ENSBGRG00000020599(MYH3);ENSBGRG00000021031(MYH1);ENSBGRG00000021917(MYH4);ENSBGRG00000024565(JUN)	K02620+K04379+K03175+K12800+K04377+K07856+K10352+K10352+K10352+K04448
Metabolism	Carbohydrate metabolism	Glycolysis / Gluconeogenesis	3	65	0.511481	0.945396	ko00010	ENSBGRG00000004476(PGM2);ENSBGRG00000006169(HK2);ENSBGRG00000015651(HK3)	K15779+K00844+K00844
Metabolism	Glycan biosynthesis and metabolism	Various types of N-glycan biosynthesis	2	41	0.513509	0.945396	ko00513	ENSBGRG00000008990(TUSC3);ENSBGRG00000009709(-)	K12669+K23741
Environmental Information Processing	Signal transduction	TNF signaling pathway	5	114	0.516768	0.945396	ko04668	ENSBGRG00000004091(CEBPB);ENSBGRG00000009096(FOS);ENSBGRG00000019854(-);ENSBGRG00000023713(CCL5);ENSBGRG00000024565(JUN)	K10048+K04379+K05505+K12499+K04448
Environmental Information Processing	Signal transduction	MAPK signaling pathway - fly	4	90	0.518854	0.945396	ko04013	ENSBGRG00000010037(-);ENSBGRG00000012856(UBE2D1);ENSBGRG00000024565(JUN);ENSBGRG00000024615(ETS1)	K03175+K06689+K04448+K02678
Organismal Systems	Endocrine system	Thyroid hormone signaling pathway	5	115	0.524582	0.949203	ko04919	ENSBGRG00000005066(TBC1D4);ENSBGRG00000009388(HIF1A);ENSBGRG00000012579(FOXO1);ENSBGRG00000018699(MYC);ENSBGRG00000021867(PRKCB)	K17902+K08268+K07201+K04377+K19662
Cellular Processes	Cellular community - eukaryotes	Signaling pathways regulating pluripotency of stem cells	6	140	0.529387	0.949203	ko04550	ENSBGRG00000001126(TCF7);ENSBGRG00000002035(KLF4);ENSBGRG00000007672(ID4);ENSBGRG00000016147(ID1);ENSBGRG00000016457(FGFR4);ENSBGRG00000018699(MYC)	K02620+K17846+K17695+K04680+K05095+K04377
Metabolism	Lipid metabolism	Fatty acid biosynthesis	1	18	0.534854	0.949203	ko00061	ENSBGRG00000017924(ACSBG1)	K15013
Environmental Information Processing	Signal transduction	Sphingolipid signaling pathway	5	117	0.540043	0.949203	ko04071	ENSBGRG00000000735(S1PR4);ENSBGRG00000004423(NOS3);ENSBGRG00000006441(RAC2);ENSBGRG00000021867(PRKCB);ENSBGRG00000022907(GNA12)	K04293+K13242+K07860+K19662+K04346
Environmental Information Processing	Signal transduction	Wnt signaling pathway	7	166	0.540074	0.949203	ko04310	ENSBGRG00000001126(TCF7);ENSBGRG00000006441(RAC2);ENSBGRG00000006499(DKK2);ENSBGRG00000017698(DKK1);ENSBGRG00000018699(MYC);ENSBGRG00000021867(PRKCB);ENSBGRG00000024565(JUN)	K02620+K07860+K02165+K02165+K04377+K19662+K04448
Human Diseases	Infectious disease: viral	Human immunodeficiency virus 1 infection	12	288	0.540119	0.949203	ko05170	ENSBGRG00000000298(CD4);ENSBGRG00000002922(-);ENSBGRG00000003666(WEE1);ENSBGRG00000006441(RAC2);ENSBGRG00000009096(FOS);ENSBGRG00000010037(-);ENSBGRG00000012071(-);ENSBGRG00000021867(PRKCB);ENSBGRG00000022359(CD3G);ENSBGRG00000022607(CD3e);ENSBGRG00000024565(JUN);ENSBGRG00000025144(-)	K06454+K10785+K06632+K07860+K04379+K03175+K06751+K19662+K06452+K06451+K04448+K06731
Human Diseases	Cardiovascular disease	Arrhythmogenic right ventricular cardiomyopathy	5	119	0.555268	0.964561	ko05412	ENSBGRG00000001126(TCF7);ENSBGRG00000001314(ITGA4);ENSBGRG00000002637(ITGB7);ENSBGRG00000009758(GJA1);ENSBGRG00000018056(CACNG4)	K02620+K06483+K06590+K07372+K04869
Human Diseases	Cancer: specific types	Prostate cancer	4	96	0.570284	0.964561	ko05215	ENSBGRG00000001126(TCF7);ENSBGRG00000003093(PDGFB);ENSBGRG00000008639(PLAT);ENSBGRG00000012579(FOXO1)	K02620+K17386+K01343+K07201
Organismal Systems	Endocrine system	Renin secretion	3	71	0.571656	0.964561	ko04924	ENSBGRG00000007548(PDE3B);ENSBGRG00000018281(ADRB2);ENSBGRG00000024291(PTGER4)	K13296+K04142+K04261
Metabolism	Glycan biosynthesis and metabolism	Other types of O-glycan biosynthesis	2	46	0.576123	0.964561	ko00514	ENSBGRG00000005186(GALNT6);ENSBGRG00000022266(GALNT17)	K00710+K00710
Metabolism	Xenobiotics biodegradation and metabolism	Drug metabolism - cytochrome P450	2	46	0.576123	0.964561	ko00982	ENSBGRG00000002079(-);ENSBGRG00000026674(AOX1)	K00799+K00157
Organismal Systems	Immune system	Toll and Imd signaling pathway	2	46	0.576123	0.964561	ko04624	ENSBGRG00000012856(UBE2D1);ENSBGRG00000024565(JUN)	K06689+K04448
Human Diseases	Infectious disease: bacterial	Tuberculosis	8	197	0.578966	0.964561	ko05152	ENSBGRG00000003825(PLK3);ENSBGRG00000004091(CEBPB);ENSBGRG00000010037(-);ENSBGRG00000019169(-);ENSBGRG00000019398(TGFB1);ENSBGRG00000021915(-);ENSBGRG00000023432(IL10RA);MSTRG.3691(MRC1)	K08862+K10048+K03175+K06752+K13375+K06462+K05134+K06560
Organismal Systems	Endocrine system	Adipocytokine signaling pathway	3	72	0.581231	0.964561	ko04920	ENSBGRG00000007895(PRKAG2);ENSBGRG00000015740(-);ENSBGRG00000017924(ACSBG1)	K07200+K05228+K15013
Metabolism	Glycan biosynthesis and metabolism	Glycosaminoglycan degradation	1	21	0.590627	0.964561	ko00531	ENSBGRG00000024189(HYAL2)	K01197
Human Diseases	Cardiovascular disease	Dilated cardiomyopathy	5	124	0.592209	0.964561	ko05414	ENSBGRG00000001314(ITGA4);ENSBGRG00000002637(ITGB7);ENSBGRG00000013193(MYL3);ENSBGRG00000018056(CACNG4);ENSBGRG00000019398(TGFB1)	K06483+K06590+K12749+K04869+K13375
Organismal Systems	Sensory system	Taste transduction	3	74	0.59997	0.964561	ko04742	ENSBGRG00000005034(P2RX3);ENSBGRG00000009642(CACNA1A);MSTRG.31464(--)	K05217+K04344+K08474
Metabolism	Lipid metabolism	Steroid biosynthesis	1	22	0.607693	0.964561	ko00100	ENSBGRG00000017545(LIPA)	K01052
Metabolism	Glycan biosynthesis and metabolism	Glycosaminoglycan biosynthesis - heparan sulfate / heparin	1	22	0.607693	0.964561	ko00534	ENSBGRG00000008937(EXTL1)	K02368
Organismal Systems	Excretory system	Proximal tubule bicarbonate reclamation	1	22	0.607693	0.964561	ko04964	ENSBGRG00000023741(SLC38A3)	K13576
Human Diseases	Infectious disease: bacterial	Epithelial cell signaling in Helicobacter pylori infection	3	76	0.618153	0.964561	ko05120	ENSBGRG00000019854(-);ENSBGRG00000023713(CCL5);ENSBGRG00000024565(JUN)	K05505+K12499+K04448
Environmental Information Processing	Signal transduction	NF-kappa B signaling pathway	7	179	0.620543	0.964561	ko04064	ENSBGRG00000002922(-);ENSBGRG00000008972(GADD45A);ENSBGRG00000010037(-);ENSBGRG00000018117(GADD45G);ENSBGRG00000019854(-);ENSBGRG00000021013(CD40);ENSBGRG00000021867(PRKCB)	K10785+K04402+K03175+K04402+K05505+K03160+K19662
Cellular Processes	Cell growth and death	Apoptosis - fly	2	50	0.621838	0.964561	ko04214	ENSBGRG00000010037(-);ENSBGRG00000024565(JUN)	K03175+K04448
Organismal Systems	Endocrine system	Thyroid hormone synthesis	3	77	0.627032	0.964561	ko04918	ENSBGRG00000018043(TPO);ENSBGRG00000020026(HSPA5);ENSBGRG00000021867(PRKCB)	K00431+K09490+K19662
Metabolism	Glycan biosynthesis and metabolism	N-Glycan biosynthesis	2	51	0.632656	0.964561	ko00510	ENSBGRG00000008990(TUSC3);ENSBGRG00000009709(-)	K12669+K23741
Human Diseases	Infectious disease: viral	Human cytomegalovirus infection	9	232	0.63318	0.964561	ko05163	ENSBGRG00000006441(RAC2);ENSBGRG00000012071(-);ENSBGRG00000016959(CDK6);ENSBGRG00000018699(MYC);ENSBGRG00000021867(PRKCB);ENSBGRG00000022907(GNA12);ENSBGRG00000023432(IL10RA);ENSBGRG00000023713(CCL5);ENSBGRG00000024291(PTGER4)	K07860+K06751+K02091+K04377+K19662+K04346+K05134+K12499+K04261
Organismal Systems	Endocrine system	Melanogenesis	4	104	0.633824	0.964561	ko04916	ENSBGRG00000001126(TCF7);ENSBGRG00000015740(-);ENSBGRG00000020314(EDNRB);ENSBGRG00000021867(PRKCB)	K02620+K05228+K04198+K19662
Organismal Systems	Endocrine system	Glucagon signaling pathway	4	104	0.633824	0.964561	ko04922	ENSBGRG00000007548(PDE3B);ENSBGRG00000007895(PRKAG2);ENSBGRG00000012579(FOXO1);ENSBGRG00000020700(-)	K13296+K07200+K07201+K19008
Cellular Processes	Transport and catabolism	Endocytosis	10	258	0.636648	0.964561	ko04144	ENSBGRG00000004789(PML);ENSBGRG00000004941(ARAP2);ENSBGRG00000005861(LDLR);ENSBGRG00000007825(AMPH);ENSBGRG00000010037(-);ENSBGRG00000012071(-);ENSBGRG00000015366(PSD4);ENSBGRG00000016457(FGFR4);ENSBGRG00000024162(-);ENSBGRG00000026076(-)	K10054+K18440+K12473+K12562+K03175+K06751+K12494+K05095+K12194+K05070
Human Diseases	Infectious disease: bacterial	Yersinia infection	7	182	0.63799	0.964561	ko05135	ENSBGRG00000001314(ITGA4);ENSBGRG00000002922(-);ENSBGRG00000006441(RAC2);ENSBGRG00000009096(FOS);ENSBGRG00000010037(-);ENSBGRG00000014502(NLRP3);ENSBGRG00000024565(JUN)	K06483+K10785+K07860+K04379+K03175+K12800+K04448
Metabolism	Metabolism of terpenoids and polyketides	Terpenoid backbone biosynthesis	1	24	0.639728	0.964561	ko00900	ENSBGRG00000026564(MVK)	K00869
Metabolism	Global and overview maps	Biosynthesis of amino acids	3	79	0.644362	0.964561	ko01230	ENSBGRG00000005898(ARG2);ENSBGRG00000012503(PHGDH);ENSBGRG00000020259(-)	K01476+K00058+K01697
Organismal Systems	Digestive system	Pancreatic secretion	4	106	0.64873	0.964561	ko04972	ENSBGRG00000007726(SLC12A2);ENSBGRG00000021867(PRKCB);ENSBGRG00000022998(-);ENSBGRG00000023091(BST1)	K10951+K19662+K01242+K18152
Organismal Systems	Development and regeneration	Axon guidance	7	184	0.649364	0.964561	ko04360	ENSBGRG00000000197(EPHA3);ENSBGRG00000003150(EPHB1);ENSBGRG00000006441(RAC2);ENSBGRG00000007052(NTN4);ENSBGRG00000007491(EPHB6);ENSBGRG00000022068(-);ENSBGRG00000022844(UNC5B)	K05104+K05110+K07860+K06845+K05114+K06755+K07521
Metabolism	Amino acid metabolism	Cysteine and methionine metabolism	2	53	0.653566	0.964561	ko00270	ENSBGRG00000012503(PHGDH);ENSBGRG00000020259(-)	K00058+K01697
Genetic Information Processing	Folding, sorting and degradation	Protein export	1	25	0.654753	0.964561	ko03060	ENSBGRG00000020026(HSPA5)	K09490
Organismal Systems	Development and regeneration	Dorso-ventral axis formation	1	25	0.654753	0.964561	ko04320	ENSBGRG00000024615(ETS1)	K02678
Organismal Systems	Endocrine system	Renin-angiotensin system	1	25	0.654753	0.964561	ko04614	ENSBGRG00000006001(ANPEP)	K11140
Cellular Processes	Cellular community - eukaryotes	Adherens junction	4	107	0.656031	0.964561	ko04520	ENSBGRG00000001126(TCF7);ENSBGRG00000003859(SNAI1);ENSBGRG00000006441(RAC2);ENSBGRG00000008962(PTPRF)	K02620+K05707+K07860+K05695
Metabolism	Metabolism of other amino acids	Glutathione metabolism	2	54	0.66366	0.970971	ko00480	ENSBGRG00000002079(-);ENSBGRG00000006001(ANPEP)	K00799+K11140
Environmental Information Processing	Signal transduction	Hippo signaling pathway - multiple species	1	26	0.669153	0.974208	ko04392	ENSBGRG00000006081(RASSF2)	K09851
Environmental Information Processing	Signal transduction	ErbB signaling pathway	3	83	0.677296	0.981253	ko04012	ENSBGRG00000018699(MYC);ENSBGRG00000021867(PRKCB);ENSBGRG00000024565(JUN)	K04377+K19662+K04448
Human Diseases	Endocrine and metabolic disease	Maturity onset diabetes of the young	1	27	0.682954	0.983069	ko04950	ENSBGRG00000024386(HES1)	K06054
Organismal Systems	Nervous system	Synaptic vesicle cycle	3	84	0.685169	0.983069	ko04721	ENSBGRG00000009642(CACNA1A);ENSBGRG00000012924(STX3);ENSBGRG00000025174(SLC6A1)	K04344+K08486+K05034
Metabolism	Metabolism of cofactors and vitamins	Retinol metabolism	2	57	0.692527	0.988849	ko00830	ENSBGRG00000025506(CYP1A1);ENSBGRG00000026674(AOX1)	K07408+K00157
Metabolism	Glycan biosynthesis and metabolism	Glycosphingolipid biosynthesis - lacto and neolacto series	1	28	0.696181	0.989077	ko00601	ENSBGRG00000008735(FUT7)	K07635
Organismal Systems	Nervous system	Serotonergic synapse	4	114	0.704257	0.989077	ko04726	ENSBGRG00000009642(CACNA1A);ENSBGRG00000010949(-);ENSBGRG00000021867(PRKCB);ENSBGRG00000023881(CYP2J2)	K04344+K07414+K19662+K07418
Organismal Systems	Aging	Longevity regulating pathway - worm	3	87	0.707926	0.989077	ko04212	ENSBGRG00000002079(-);ENSBGRG00000009388(HIF1A);ENSBGRG00000023293(SCD5)	K00799+K08268+K00507
Environmental Information Processing	Signal transduction	Hippo signaling pathway	7	196	0.713028	0.989077	ko04390	ENSBGRG00000001126(TCF7);ENSBGRG00000007486(BMP2);ENSBGRG00000016147(ID1);ENSBGRG00000018699(MYC);ENSBGRG00000019398(TGFB1);ENSBGRG00000022643(SMAD7);ENSBGRG00000025440(SERPINE1)	K02620+K21283+K04680+K04377+K13375+K19631+K03982
Organismal Systems	Nervous system	Cholinergic synapse	4	116	0.717103	0.989077	ko04725	ENSBGRG00000009096(FOS);ENSBGRG00000009642(CACNA1A);ENSBGRG00000021867(PRKCB);ENSBGRG00000026658(PIK3R5)	K04379+K04344+K19662+K21290
Organismal Systems	Aging	Longevity regulating pathway - multiple species	2	60	0.719324	0.989077	ko04213	ENSBGRG00000007895(PRKAG2);ENSBGRG00000012579(FOXO1)	K07200+K07201
Metabolism	Metabolism of cofactors and vitamins	Porphyrin metabolism	1	30	0.721006	0.989077	ko00860	ENSBGRG00000007653(ALAS2)	K00643
Genetic Information Processing	Transcription	RNA polymerase	1	30	0.721006	0.989077	ko03020	ENSBGRG00000016762(-)	K03006
Metabolism	Xenobiotics biodegradation and metabolism	Drug metabolism - other enzymes	2	61	0.727809	0.989077	ko00983	ENSBGRG00000002079(-);ENSBGRG00000022766(-)	K00799+K01044
Organismal Systems	Immune system	Cytosolic DNA-sensing pathway	2	61	0.727809	0.989077	ko04623	ENSBGRG00000009247(ZBP1);ENSBGRG00000023713(CCL5)	K12965+K12499
Cellular Processes	Transport and catabolism	Peroxisome	3	90	0.729404	0.989077	ko04146	ENSBGRG00000002736(PECR);ENSBGRG00000009839(MPV17);ENSBGRG00000026564(MVK)	K07753+K13348+K00869
Genetic Information Processing	Folding, sorting and degradation	SNARE interactions in vesicular transport	1	31	0.73265	0.989077	ko04130	ENSBGRG00000012924(STX3)	K08486
Organismal Systems	Endocrine system	GnRH signaling pathway	3	92	0.743023	0.993923	ko04912	ENSBGRG00000004094(EGR1);ENSBGRG00000021867(PRKCB);ENSBGRG00000024565(JUN)	K09203+K19662+K04448
Environmental Information Processing	Signal transduction	AMPK signaling pathway	4	121	0.747412	0.993923	ko04152	ENSBGRG00000007895(PRKAG2);ENSBGRG00000010811(PFKFB3);ENSBGRG00000012579(FOXO1);ENSBGRG00000023293(SCD5)	K07200+K01103+K07201+K00507
Organismal Systems	Immune system	Leukocyte transendothelial migration	5	149	0.748615	0.993923	ko04670	ENSBGRG00000001314(ITGA4);ENSBGRG00000006441(RAC2);ENSBGRG00000013958(ITK);ENSBGRG00000021867(PRKCB);ENSBGRG00000025785(ITGAL)	K06483+K07860+K07363+K19662+K05718
Human Diseases	Substance dependence	Morphine addiction	3	93	0.749625	0.993923	ko05032	ENSBGRG00000007548(PDE3B);ENSBGRG00000009642(CACNA1A);ENSBGRG00000021867(PRKCB)	K13296+K04344+K19662
Metabolism	Global and overview maps	Carbon metabolism	4	122	0.753167	0.994181	ko01200	ENSBGRG00000006169(HK2);ENSBGRG00000007824(GLYCTK);ENSBGRG00000012503(PHGDH);ENSBGRG00000015651(HK3)	K00844+K11529+K00058+K00844
Environmental Information Processing	Signal transduction	Hippo signaling pathway - fly	2	65	0.759607	0.998022	ko04391	ENSBGRG00000006081(RASSF2);ENSBGRG00000018699(MYC)	K09851+K04377
Metabolism	Metabolism of cofactors and vitamins	Folate biosynthesis	1	34	0.764752	0.998022	ko00790	ENSBGRG00000023979(-)	K01495
Metabolism	Lipid metabolism	Linoleic acid metabolism	1	35	0.774574	0.998022	ko00591	ENSBGRG00000023881(CYP2J2)	K07418
Genetic Information Processing	Replication and repair	DNA replication	1	35	0.774574	0.998022	ko03030	ENSBGRG00000006115(POLE)	K02324
Organismal Systems	Circulatory system	Adrenergic signaling in cardiomyocytes	5	155	0.778673	0.998022	ko04261	ENSBGRG00000013193(MYL3);ENSBGRG00000014601(CREM);ENSBGRG00000018056(CACNG4);ENSBGRG00000018281(ADRB2);ENSBGRG00000026658(PIK3R5)	K12749+K09052+K04869+K04142+K21290
Organismal Systems	Excretory system	Aldosterone-regulated sodium reabsorption	1	36	0.783987	0.998022	ko04960	ENSBGRG00000021867(PRKCB)	K19662
Genetic Information Processing	Folding, sorting and degradation	Protein processing in endoplasmic reticulum	6	185	0.787884	0.998022	ko04141	ENSBGRG00000007830(HSPH1);ENSBGRG00000008990(TUSC3);ENSBGRG00000009709(-);ENSBGRG00000012856(UBE2D1);ENSBGRG00000013178(-);ENSBGRG00000020026(HSPA5)	K09485+K12669+K23741+K06689+K09502+K09490
Human Diseases	Immune disease	Asthma	3	101	0.79766	0.998022	ko05310	ENSBGRG00000002922(-);ENSBGRG00000019169(-);ENSBGRG00000021013(CD40)	K10785+K06752+K03160
Environmental Information Processing	Signal transduction	Ras signaling pathway	10	298	0.800598	0.998022	ko04014	ENSBGRG00000002922(-);ENSBGRG00000003093(PDGFB);ENSBGRG00000003739(ETS2);ENSBGRG00000006441(RAC2);ENSBGRG00000008113(PGF);ENSBGRG00000009802(GRIN1);ENSBGRG00000016457(FGFR4);ENSBGRG00000021867(PRKCB);ENSBGRG00000022665(RASAL3);ENSBGRG00000024615(ETS1)	K10785+K17386+K21932+K07860+K16859+K05208+K05095+K19662+K17634+K02678
Metabolism	Amino acid metabolism	Lysine degradation	2	71	0.801265	0.998022	ko00310	ENSBGRG00000020444(PLOD2);MSTRG.5784(SETMAR)	K13645+K11433
Metabolism	Carbohydrate metabolism	Glyoxylate and dicarboxylate metabolism	1	39	0.809939	0.998022	ko00630	ENSBGRG00000007824(GLYCTK)	K11529
Metabolism	Lipid metabolism	Glycerophospholipid metabolism	3	104	0.813581	0.998022	ko00564	ENSBGRG00000000417(ETNK1);ENSBGRG00000005552(PLD4);ENSBGRG00000018364(GPAM)	K00894+K16860+K00629
Organismal Systems	Nervous system	Dopaminergic synapse	4	134	0.814554	0.998022	ko04728	ENSBGRG00000009096(FOS);ENSBGRG00000009642(CACNA1A);ENSBGRG00000010476(GRIA3);ENSBGRG00000021867(PRKCB)	K04379+K04344+K05199+K19662
Human Diseases	Cancer: specific types	Bladder cancer	1	40	0.817879	0.998022	ko05219	ENSBGRG00000018699(MYC)	K04377
Genetic Information Processing	Folding, sorting and degradation	Ubiquitin mediated proteolysis	5	164	0.818484	0.998022	ko04120	ENSBGRG00000004789(PML);ENSBGRG00000008397(MID1);ENSBGRG00000010037(-);ENSBGRG00000012856(UBE2D1);ENSBGRG00000022264(UBA7)	K10054+K08285+K03175+K06689+K10698
Cellular Processes	Transport and catabolism	Mitophagy - animal	2	74	0.819597	0.998022	ko04137	ENSBGRG00000009388(HIF1A);ENSBGRG00000024565(JUN)	K08268+K04448
Organismal Systems	Immune system	Fc gamma R-mediated phagocytosis	3	106	0.823596	0.998022	ko04666	ENSBGRG00000006441(RAC2);ENSBGRG00000007825(AMPH);ENSBGRG00000021867(PRKCB)	K07860+K12562+K19662
Metabolism	Lipid metabolism	Arachidonic acid metabolism	2	75	0.825363	0.998022	ko00590	ENSBGRG00000008193(-);ENSBGRG00000023881(CYP2J2)	K01830+K07418
Metabolism	Nucleotide metabolism	Purine metabolism	4	137	0.827789	0.998022	ko00230	ENSBGRG00000004476(PGM2);ENSBGRG00000007548(PDE3B);ENSBGRG00000015381(AK8);ENSBGRG00000026717(PFAS)	K15779+K13296+K00939+K01952
Organismal Systems	Circulatory system	Vascular smooth muscle contraction	4	137	0.827789	0.998022	ko04270	ENSBGRG00000020756(NPPC);ENSBGRG00000021867(PRKCB);ENSBGRG00000022907(GNA12);ENSBGRG00000024242(ADORA2B)	K12336+K19662+K04346+K04267
Organismal Systems	Endocrine system	Estrogen signaling pathway	4	139	0.836171	0.998022	ko04915	ENSBGRG00000004423(NOS3);ENSBGRG00000009096(FOS);ENSBGRG00000015740(-);ENSBGRG00000024565(JUN)	K13242+K04379+K05228+K04448
Organismal Systems	Endocrine system	Prolactin signaling pathway	2	77	0.836401	0.998022	ko04917	ENSBGRG00000009096(FOS);ENSBGRG00000025465(CISH)	K04379+K04701
Metabolism	Carbohydrate metabolism	Pyruvate metabolism	1	43	0.839768	0.998022	ko00620	ENSBGRG00000012571(-)	K01759
Human Diseases	Infectious disease: bacterial	Staphylococcus aureus infection	5	170	0.841688	0.998022	ko05150	ENSBGRG00000002922(-);ENSBGRG00000003978(SELP);ENSBGRG00000014737(C5AR1);ENSBGRG00000019169(-);ENSBGRG00000025785(ITGAL)	K10785+K06496+K04010+K06752+K05718
Genetic Information Processing	Replication and repair	Base excision repair	1	44	0.846465	0.998022	ko03410	ENSBGRG00000006115(POLE)	K02324
Organismal Systems	Circulatory system	Cardiac muscle contraction	3	111	0.846646	0.998022	ko04260	ENSBGRG00000013193(MYL3);ENSBGRG00000018056(CACNG4);MSTRG.1906(UQCRC2)	K12749+K04869+K00415
Organismal Systems	Digestive system	Gastric acid secretion	2	79	0.846806	0.998022	ko04971	ENSBGRG00000011598(HRH2);ENSBGRG00000021867(PRKCB)	K04150+K19662
Cellular Processes	Cellular community - eukaryotes	Tight junction	5	175	0.859118	0.998963	ko04530	ENSBGRG00000007895(PRKAG2);ENSBGRG00000020599(MYH3);ENSBGRG00000021031(MYH1);ENSBGRG00000021917(MYH4);ENSBGRG00000024565(JUN)	K07200+K10352+K10352+K10352+K04448
Metabolism	Lipid metabolism	Fatty acid degradation	1	47	0.864927	0.998963	ko00071	ENSBGRG00000017924(ACSBG1)	K15013
Cellular Processes	Transport and catabolism	Phagosome	5	178	0.868787	0.998963	ko04145	ENSBGRG00000006446(CTSL);ENSBGRG00000012071(-);ENSBGRG00000019169(-);ENSBGRG00000026142(-);MSTRG.3691(MRC1)	K01365+K06751+K06752+K07375+K06560
Organismal Systems	Excretory system	Vasopressin-regulated water reabsorption	1	48	0.870575	0.998963	ko04962	ENSBGRG00000024349(AQP4)	K09866
Human Diseases	Cancer: specific types	Gastric cancer	5	179	0.871883	0.998963	ko05226	ENSBGRG00000001126(TCF7);ENSBGRG00000008972(GADD45A);ENSBGRG00000018117(GADD45G);ENSBGRG00000018699(MYC);ENSBGRG00000019398(TGFB1)	K02620+K04402+K04402+K04377+K13375
Cellular Processes	Transport and catabolism	Autophagy - animal	4	149	0.873123	0.998963	ko04140	ENSBGRG00000006446(CTSL);ENSBGRG00000009388(HIF1A);ENSBGRG00000010037(-);ENSBGRG00000024200(DDIT4)	K01365+K08268+K03175+K08270
Organismal Systems	Immune system	Platelet activation	3	118	0.874507	0.998963	ko04611	ENSBGRG00000004423(NOS3);ENSBGRG00000005548(-);ENSBGRG00000026658(PIK3R5)	K13242+K06236+K21290
Human Diseases	Drug resistance: antineoplastic	EGFR tyrosine kinase inhibitor resistance	2	85	0.874513	0.998963	ko01521	ENSBGRG00000003093(PDGFB);ENSBGRG00000021867(PRKCB)	K17386+K19662
Metabolism	Lipid metabolism	Ether lipid metabolism	1	50	0.881174	1	ko00565	ENSBGRG00000005552(PLD4)	K16860
Human Diseases	Drug resistance: antineoplastic	Endocrine resistance	2	87	0.882674	1	ko01522	ENSBGRG00000009096(FOS);ENSBGRG00000024565(JUN)	K04379+K04448
Organismal Systems	Aging	Longevity regulating pathway	2	88	0.886568	1	ko04211	ENSBGRG00000007895(PRKAG2);ENSBGRG00000012579(FOXO1)	K07200+K07201
Genetic Information Processing	Replication and repair	Fanconi anemia pathway	1	52	0.890908	1	ko03460	ENSBGRG00000024386(HES1)	K06054
Environmental Information Processing	Signal transduction	Hedgehog signaling pathway	1	54	0.899846	1	ko04340	ENSBGRG00000010733(EVC2)	K19608
Organismal Systems	Endocrine system	Insulin secretion	2	92	0.900978	1	ko04911	ENSBGRG00000006606(RIMS2);ENSBGRG00000021867(PRKCB)	K15297+K19662
Metabolism	Amino acid metabolism	Valine, leucine and isoleucine degradation	1	55	0.904037	1	ko00280	ENSBGRG00000026674(AOX1)	K00157
Cellular Processes	Cell growth and death	Ferroptosis	1	55	0.904037	1	ko04216	ENSBGRG00000004375(SLC7A11)	K13869
Organismal Systems	Excretory system	Endocrine and other factor-regulated calcium reabsorption	1	56	0.908053	1	ko04961	ENSBGRG00000021867(PRKCB)	K19662
Metabolism	Nucleotide metabolism	Pyrimidine metabolism	1	57	0.911902	1	ko00240	ENSBGRG00000015652(CMPK2)	K13809
Environmental Information Processing	Signal transduction	Phospholipase D signaling pathway	4	164	0.915034	1	ko04072	ENSBGRG00000002227(LPAR2);ENSBGRG00000003093(PDGFB);ENSBGRG00000022907(GNA12);ENSBGRG00000026658(PIK3R5)	K04291+K17386+K04346+K21290
Human Diseases	Infectious disease: bacterial	Vibrio cholerae infection	1	59	0.919124	1	ko05110	ENSBGRG00000007726(SLC12A2)	K10951
Environmental Information Processing	Signal transduction	Phosphatidylinositol signaling system	2	99	0.92217	1	ko04070	ENSBGRG00000021534(IP6K3);ENSBGRG00000021867(PRKCB)	K07756+K19662
Environmental Information Processing	Signal transduction	mTOR signaling pathway	4	169	0.92598	1	ko04150	ENSBGRG00000012015(SLC7A5);ENSBGRG00000017731(PRR5);ENSBGRG00000021867(PRKCB);ENSBGRG00000024200(DDIT4)	K13780+K20411+K19662+K08270
Human Diseases	Infectious disease: bacterial	Legionellosis	1	64	0.9347	1	ko05134	ENSBGRG00000019854(-)	K05505
Organismal Systems	Endocrine system	GnRH secretion	1	67	0.942569	1	ko04929	ENSBGRG00000021867(PRKCB)	K19662
Cellular Processes	Transport and catabolism	Lysosome	3	144	0.942696	1	ko04142	ENSBGRG00000006446(CTSL);ENSBGRG00000017545(LIPA);ENSBGRG00000024189(HYAL2)	K01365+K01052+K01197
Metabolism	Global and overview maps	Metabolic pathways	54	1571	0.953277	1	ko01100	ENSBGRG00000000417(ETNK1);ENSBGRG00000002007(ELOVL6);ENSBGRG00000002079(-);ENSBGRG00000004423(NOS3);ENSBGRG00000004476(PGM2);ENSBGRG00000005186(GALNT6);ENSBGRG00000005532(-);ENSBGRG00000005552(PLD4);ENSBGRG00000005898(ARG2);ENSBGRG00000006001(ANPEP);ENSBGRG00000006169(HK2);ENSBGRG00000007548(PDE3B);ENSBGRG00000007653(ALAS2);ENSBGRG00000007824(GLYCTK);ENSBGRG00000008193(-);ENSBGRG00000008735(FUT7)…	K00894+K10203+K00799+K13242+K15779+K00710+K01794+K16860+K01476+K11140+K00844+K13296+K00643+K11529+K01830+K07635+K02368+K12669+K23741+K01103+K00725+K00463+K00058+K01759+K00939+K00844+K13809+K05286+K15013+K00431+K00629+K10244+K01697+K13645+K03369+K00966+K00710+K00019+K01242+K18152+K22284+K00507+K07418+K01495+K01197+K07408+K00819+K01672+K00869+K00157+K01952+K00415+K00109+K11433
Organismal Systems	Immune system	Fc epsilon RI signaling pathway	1	72	0.953639	1	ko04664	ENSBGRG00000006441(RAC2)	K07860
Human Diseases	Endocrine and metabolic disease	Non-alcoholic fatty liver disease	4	186	0.954345	1	ko04932	ENSBGRG00000007895(PRKAG2);ENSBGRG00000019398(TGFB1);ENSBGRG00000024565(JUN);MSTRG.1906(UQCRC2)	K07200+K13375+K04448+K00415
Human Diseases	Drug resistance: antineoplastic	Platinum drug resistance	1	74	0.957446	1	ko01524	ENSBGRG00000002079(-)	K00799
Organismal Systems	Endocrine system	Growth hormone synthesis, secretion and action	2	119	0.961597	1	ko04935	ENSBGRG00000009096(FOS);ENSBGRG00000021867(PRKCB)	K04379+K19662
Organismal Systems	Nervous system	Neurotrophin signaling pathway	2	122	0.965528	1	ko04722	ENSBGRG00000010037(-);ENSBGRG00000024565(JUN)	K03175+K04448
Organismal Systems	Nervous system	Retrograde endocannabinoid signaling	3	161	0.966614	1	ko04723	ENSBGRG00000009642(CACNA1A);ENSBGRG00000010476(GRIA3);ENSBGRG00000021867(PRKCB)	K04344+K05199+K19662
Genetic Information Processing	Folding, sorting and degradation	RNA degradation	1	86	0.974562	1	ko03018	ENSBGRG00000026320(BTG2)	K14443
Organismal Systems	Endocrine system	Progesterone-mediated oocyte maturation	1	87	0.97563	1	ko04914	ENSBGRG00000007548(PDE3B)	K13296
Human Diseases	Neurodegenerative disease	Huntington disease	7	317	0.980455	1	ko05016	ENSBGRG00000008005(DNAH1);ENSBGRG00000009802(GRIN1);ENSBGRG00000010476(GRIA3);ENSBGRG00000011513(DNAH2);ENSBGRG00000016762(-);ENSBGRG00000026142(-);MSTRG.1906(UQCRC2)	K10408+K05208+K05199+K10408+K03006+K07375+K00415
Human Diseases	Infectious disease: viral	Herpes simplex virus 1 infection	16	605	0.984163	1	ko05168	ENSBGRG00000004789(PML);ENSBGRG00000010037(-);ENSBGRG00000012071(-);ENSBGRG00000014594(ZNF783);ENSBGRG00000016899(ZNF606);ENSBGRG00000017350(IFIH1);ENSBGRG00000018441(-);ENSBGRG00000018939(OAS1);ENSBGRG00000019169(-);ENSBGRG00000019924(-);ENSBGRG00000023713(CCL5);ENSBGRG00000023751(-);ENSBGRG00000025144(-);MSTRG.14602(ZNF671);MSTRG.15288(ZFP30);MSTRG.25549(STAT2)	K10054+K03175+K06751+K09228+K09228+K12647+K09228+K14216+K06752+K09228+K12499+K09228+K06731+K09228+K09228+K11221
Human Diseases	Neurodegenerative disease	Alzheimer disease	8	374	0.989581	1	ko05010	ENSBGRG00000005883(LPL);ENSBGRG00000006499(DKK2);ENSBGRG00000009802(GRIN1);ENSBGRG00000014482(GRIN2C);ENSBGRG00000017698(DKK1);ENSBGRG00000021624(GRIN2D);ENSBGRG00000026142(-);MSTRG.1906(UQCRC2)	K01059+K02165+K05208+K05211+K02165+K05212+K07375+K00415
Genetic Information Processing	Transcription	Spliceosome	2	169	0.993977	1	ko03040	ENSBGRG00000001907(-);ENSBGRG00000007540(-)	K12840+K12868
Human Diseases	Neurodegenerative disease	Parkinson disease	2	177	0.995561	1	ko05012	ENSBGRG00000022264(UBA7);MSTRG.1906(UQCRC2)	K10698+K00415
Cellular Processes	Cell growth and death	Oocyte meiosis	1	131	0.99633	1	ko04114	ENSBGRG00000002871(ESPL1)	K02365
Genetic Information Processing	Translation	Ribosome	3	278	0.999444	1	ko03010	ENSBGRG00000013984(-);ENSBGRG00000015623(-);ENSBGRG00000024807(-)	K02942+K02934+K02942
Metabolism	Energy metabolism	Oxidative phosphorylation	1	180	0.999559	1	ko00190	MSTRG.1906(UQCRC2)	K00415
Genetic Information Processing	Translation	Nucleocytoplasmic transport	1	191	0.999727	1	ko03013	ENSBGRG00000017804(-)	K14283
Organismal Systems	Environmental adaptation	Thermogenesis	2	274	0.999903	1	ko04714	ENSBGRG00000007895(PRKAG2);MSTRG.1906(UQCRC2)	K07200+K00415
Organismal Systems	Sensory system	Olfactory transduction	1	656	1	1	ko04740	ENSBGRG00000004414(RGS2)	K18154
