# Supplementary material for: Transcriptome Analysis of mRNA and lncRNA Related to Muscle Growth and Development in Gannan Yak and Jeryak
Source: Int J Mol Sci. 2023 Nov 30;24(23):16991. doi: 10.3390/ijms242316991 (PMC10707067; doi:10.3390/ijms242316991)
Supplement: Supplementary file 1 [file ijms-24-16991-s001.zip › Table S6 Details of KEGG pathway analysis of DEMs in class-down..xlsx]

## Sheet: M vs P Class-down.path
KEGG_A_class	KEGG_B_class	Pathway	MPXT (476)	All (8776)	Pvalue	Qvalue	Pathway ID	Genes	K_IDs
Genetic Information Processing	Translation	Ribosome	55	278	1.33711e-17	4.05145e-15	ko03010	ENSBGRG00000000322(MRPS21);ENSBGRG00000000373(RPL34);ENSBGRG00000001942(-);ENSBGRG00000002552(-);ENSBGRG00000002566(-);ENSBGRG00000002612(-);ENSBGRG00000003539(-);ENSBGRG00000003772(-);ENSBGRG00000003803(RPL24);ENSBGRG00000003896(RPS8);ENSBGRG00000003902(RPL31);ENSBGRG00000004758(-);ENSBGRG00000004783(RPL30);ENSBGRG00000004793(RPL12);ENSBGRG00000004884(-);ENSBGRG00000004927(-);ENSBGRG00000006198(…	K02970+K02915+K02991+K02973+K02991+K02939+K02940+K02978+K02896+K02995+K02910+K02880+K02908+K02870+K02889+K02879+K02901+K02900+K02880+K02978+K02874+K02987+K02887+K02984+K02885+K02957+K02937+K02894+K02898+K02865+K02871+K02977+K02992+K02891+K02918+K02960+K02929+K02975+K02924+K02934+K02942+K02875+K02880+K02893+K02912+K02930+K02922+K02987+K02974+K02936+K02881+K02898+K02988+K02907+K02867
Human Diseases	Neurodegenerative disease	Parkinson disease	21	177	0.00057654	0.0873458	ko05012	ENSBGRG00000000060(-);ENSBGRG00000000181(UBE2G2);ENSBGRG00000001191(NDUFA12);ENSBGRG00000001402(-);ENSBGRG00000002005(-);ENSBGRG00000002707(-);ENSBGRG00000002891(-);ENSBGRG00000003713(-);ENSBGRG00000003880(-);ENSBGRG00000005916(-);ENSBGRG00000007025(-);ENSBGRG00000009891(-);ENSBGRG00000010730(NDUFA6);ENSBGRG00000013214(PARK7);ENSBGRG00000014168(UBE2J2);ENSBGRG00000016084(ATP5PD);ENSBGRG0000001829…	K02131+K04555+K11352+K03962+K00416+K03960+K02272+K03967+K03948+K00417+K15041+K03964+K03950+K05687+K04554+K02138+K03946+K03968+K03943+K04552+K03884
Metabolism	Xenobiotics biodegradation and metabolism	Drug metabolism - cytochrome P450	8	46	0.00297496	0.300471	ko00982	ENSBGRG00000001695(ADH5);ENSBGRG00000005869(FMO3);ENSBGRG00000012710(GSTO1);ENSBGRG00000017832(CYP2E1);ENSBGRG00000020093(-);ENSBGRG00000021955(-);ENSBGRG00000022483(MGST2);ENSBGRG00000023680(ALDH3A1)	K00121+K00485+K00799+K07415+K00799+K00799+K00799+K00129
Organismal Systems	Immune system	Complement and coagulation cascades	12	96	0.0055319	0.346122	ko04610	ENSBGRG00000008567(F2RL2);ENSBGRG00000013793(F2);ENSBGRG00000015224(SERPINA5);ENSBGRG00000018034(PLAU);ENSBGRG00000018357(FGB);ENSBGRG00000018573(FGA);ENSBGRG00000018677(FGG);ENSBGRG00000019750(C2);ENSBGRG00000020465(-);ENSBGRG00000021276(-);MSTRG.17500(C4B);MSTRG.17502(C4A)	K04235+K01313+K03913+K01348+K03904+K03903+K03905+K01332+K01335+K03989+K03989+K03989
Human Diseases	Neurodegenerative disease	Huntington disease	28	317	0.00725045	0.346122	ko05016	ENSBGRG00000000060(-);ENSBGRG00000000117(SOD1);ENSBGRG00000000714(AP2M1);ENSBGRG00000001191(NDUFA12);ENSBGRG00000001402(-);ENSBGRG00000002005(-);ENSBGRG00000002013(-);ENSBGRG00000002707(-);ENSBGRG00000002891(-);ENSBGRG00000003148(CLTA);ENSBGRG00000003713(-);ENSBGRG00000003880(-);ENSBGRG00000005916(-);ENSBGRG00000006702(GPX3);ENSBGRG00000007025(-);ENSBGRG00000009891(-);ENSBGRG00000010730(NDUFA6);E…	K02131+K04565+K11826+K11352+K03962+K00416+K03014+K03960+K02272+K04644+K03967+K03948+K00417+K00432+K15041+K03964+K03950+K07374+K10408+K02138+K03946+K03968+K04431+K10396+K03943+K03884+K04564+K16575
Human Diseases	Cardiovascular disease	Fluid shear stress and atherosclerosis	15	138	0.00769852	0.346122	ko05418	ENSBGRG00000000186(-);ENSBGRG00000002894(-);ENSBGRG00000003562(MEF2C);ENSBGRG00000005494(MEF2A);ENSBGRG00000006481(-);ENSBGRG00000012710(GSTO1);ENSBGRG00000020093(-);ENSBGRG00000020311(MAP2K7);ENSBGRG00000021955(-);ENSBGRG00000022483(MGST2);ENSBGRG00000023013(MAP2K5);ENSBGRG00000023732(CHUK);ENSBGRG00000023856(PRKCZ);ENSBGRG00000025212(ITGA2B);ENSBGRG00000025342(-)	K12160+K03671+K04454+K09260+K02183+K00799+K00799+K04431+K00799+K00799+K04463+K04467+K18952+K06476+K04359
Metabolism	Energy metabolism	Oxidative phosphorylation	18	180	0.00875878	0.346122	ko00190	ENSBGRG00000000060(-);ENSBGRG00000000730(ATP6V1E1);ENSBGRG00000001191(NDUFA12);ENSBGRG00000001402(-);ENSBGRG00000002005(-);ENSBGRG00000002707(-);ENSBGRG00000002891(-);ENSBGRG00000003713(-);ENSBGRG00000003880(-);ENSBGRG00000004326(PPA2);ENSBGRG00000005916(-);ENSBGRG00000009891(-);ENSBGRG00000010730(NDUFA6);ENSBGRG00000016084(ATP5PD);ENSBGRG00000018292(-);ENSBGRG00000020103(-);ENSBGRG00000024870(ND…	K02131+K02150+K11352+K03962+K00416+K03960+K02272+K03967+K03948+K01507+K00417+K03964+K03950+K02138+K03946+K03968+K03943+K03884
Environmental Information Processing	Signal transduction	MAPK signaling pathway - fly	11	90	0.00913854	0.346122	ko04013	ENSBGRG00000003307(TBL1XR1);ENSBGRG00000005494(MEF2A);ENSBGRG00000005560(-);ENSBGRG00000005642(CYLD);ENSBGRG00000007105(STRN3);ENSBGRG00000012335(-);ENSBGRG00000015699(PFN2);ENSBGRG00000017036(MAP3K4);ENSBGRG00000019613(SPRY2);ENSBGRG00000020311(MAP2K7);ENSBGRG00000026571(-)	K04508+K09260+K04461+K08601+K17608+K06689+K05759+K04428+K17383+K04431+K04564
Metabolism	Xenobiotics biodegradation and metabolism	Metabolism of xenobiotics by cytochrome P450	7	46	0.0112435	0.35811	ko00980	ENSBGRG00000001695(ADH5);ENSBGRG00000012710(GSTO1);ENSBGRG00000017832(CYP2E1);ENSBGRG00000020093(-);ENSBGRG00000021955(-);ENSBGRG00000022483(MGST2);ENSBGRG00000023680(ALDH3A1)	K00121+K00799+K07415+K00799+K00799+K00799+K00129
Organismal Systems	Endocrine system	PPAR signaling pathway	10	81	0.0118188	0.35811	ko03320	ENSBGRG00000000995(-);ENSBGRG00000001854(PLIN2);ENSBGRG00000005613(PLIN1);ENSBGRG00000006456(SLC27A6);ENSBGRG00000019123(FABP5);ENSBGRG00000019316(-);ENSBGRG00000019844(CD36);ENSBGRG00000023169(CPT1C);ENSBGRG00000025096(ANGPTL4);ENSBGRG00000025498(SORBS1)	K07425+K17284+K08768+K08749+K08754+K08753+K06259+K19524+K08767+K06086
Organismal Systems	Environmental adaptation	Thermogenesis	24	274	0.0136343	0.375564	ko04714	ENSBGRG00000000060(-);ENSBGRG00000001191(NDUFA12);ENSBGRG00000001402(-);ENSBGRG00000001942(-);ENSBGRG00000002005(-);ENSBGRG00000002566(-);ENSBGRG00000002707(-);ENSBGRG00000002891(-);ENSBGRG00000003348(COA7);ENSBGRG00000003713(-);ENSBGRG00000003880(-);ENSBGRG00000005613(PLIN1);ENSBGRG00000005916(-);ENSBGRG00000009891(-);ENSBGRG00000010065(RPS6KA3);ENSBGRG00000010730(NDUFA6);ENSBGRG00000016084(ATP5…	K02131+K11352+K03962+K02991+K00416+K02991+K03960+K02272+K18180+K03967+K03948+K08768+K00417+K03964+K04373+K03950+K02138+K03946+K07188+K03968+K19524+K03943+K03884+K18161
Genetic Information Processing	Folding, sorting and degradation	Ubiquitin mediated proteolysis	16	164	0.0161844	0.408656	ko04120	ENSBGRG00000000181(UBE2G2);ENSBGRG00000001134(RNF7);ENSBGRG00000001392(UBE2B);ENSBGRG00000005366(CDC34);ENSBGRG00000005646(CDC26);ENSBGRG00000006304(-);ENSBGRG00000008383(NHLRC1);ENSBGRG00000008434(UBE2Q1);ENSBGRG00000009437(-);ENSBGRG00000009503(-);ENSBGRG00000011276(ANAPC7);ENSBGRG00000012335(-);ENSBGRG00000012708(-);ENSBGRG00000014168(UBE2J2);ENSBGRG00000014403(UBE2M);ENSBGRG00000025125(-)	K04555+K10611+K10574+K02207+K03359+K03868+K10602+K10582+K20217+K20217+K03354+K06689+K10571+K04554+K10579+K04552
Genetic Information Processing	Transcription	RNA polymerase	5	30	0.0212749	0.495869	ko03020	ENSBGRG00000002013(-);ENSBGRG00000005177(-);ENSBGRG00000009942(POLR3D);ENSBGRG00000013465(POLR3C);ENSBGRG00000020207(ZNRD1)	K03014+K03020+K03026+K03023+K03000
Genetic Information Processing	Folding, sorting and degradation	SNARE interactions in vesicular transport	5	31	0.024271	0.519389	ko04130	ENSBGRG00000005918(VTI1B);ENSBGRG00000012169(YKT6);ENSBGRG00000013776(-);ENSBGRG00000024202(STX4);ENSBGRG00000026647(STX8)	K08493+K08516+K13505+K13502+K08501
Metabolism	Metabolism of other amino acids	Glutathione metabolism	7	54	0.0257123	0.519389	ko00480	ENSBGRG00000006702(GPX3);ENSBGRG00000008940(SMS);ENSBGRG00000012710(GSTO1);ENSBGRG00000020093(-);ENSBGRG00000021955(-);ENSBGRG00000022483(MGST2);ENSBGRG00000025167(-)	K00432+K00802+K00799+K00799+K00799+K00799+K00383
Human Diseases	Neurodegenerative disease	Alzheimer disease	29	374	0.032417	0.562542	ko05010	ENSBGRG00000000060(-);ENSBGRG00000001191(NDUFA12);ENSBGRG00000001402(-);ENSBGRG00000002005(-);ENSBGRG00000002707(-);ENSBGRG00000002891(-);ENSBGRG00000003347(-);ENSBGRG00000003713(-);ENSBGRG00000003880(-);ENSBGRG00000005715(PSEN2);ENSBGRG00000005916(-);ENSBGRG00000006481(-);ENSBGRG00000007025(-);ENSBGRG00000009891(-);ENSBGRG00000010730(NDUFA6);ENSBGRG00000013042(TUBA3D);ENSBGRG00000013240(AXIN1);E…	K02131+K11352+K03962+K00416+K03960+K02272+K04374+K03967+K03948+K04522+K00417+K02183+K15041+K03964+K03950+K07374+K02157+K03097+K02138+K03946+K04369+K03968+K04431+K04366+K10396+K04467+K03943+K03884+K01558
Cellular Processes	Cell motility	Regulation of actin cytoskeleton	18	212	0.0391617	0.562542	ko04810	ENSBGRG00000001941(MRAS);ENSBGRG00000009349(CFL2);ENSBGRG00000012191(FGF6);ENSBGRG00000013793(F2);ENSBGRG00000013986(ITGA10);ENSBGRG00000015699(PFN2);ENSBGRG00000016330(ARHGAP35);ENSBGRG00000018429(-);ENSBGRG00000018531(PAK1);ENSBGRG00000019199(SSH2);ENSBGRG00000019310(TMSB4X);ENSBGRG00000019352(ARPC5L);ENSBGRG00000020964(ITGAE);ENSBGRG00000022891(RAF1);ENSBGRG00000024499(-);ENSBGRG00000025196(-)…	K07831+K05765+K04358+K01313+K06586+K05759+K05732+K04369+K04409+K05766+K05764+K05754+K06524+K04366+K05757+K05740+K06476+K04359
Human Diseases	Cancer: overview	Chemical carcinogenesis - DNA adducts	7	59	0.0393848	0.562542	ko05204	ENSBGRG00000001695(ADH5);ENSBGRG00000012710(GSTO1);ENSBGRG00000017832(CYP2E1);ENSBGRG00000020093(-);ENSBGRG00000021955(-);ENSBGRG00000022483(MGST2);ENSBGRG00000023680(ALDH3A1)	K00121+K00799+K07415+K00799+K00799+K00799+K00129
Genetic Information Processing	Folding, sorting and degradation	Proteasome	6	47	0.0401985	0.562542	ko03050	ENSBGRG00000006191(PSMC1);ENSBGRG00000006709(PSME3);ENSBGRG00000007870(PSMD12);ENSBGRG00000008161(-);ENSBGRG00000023084(-);ENSBGRG00000023439(PSMB1)	K03062+K06698+K03035+K10881+K02731+K02732
Genetic Information Processing	Folding, sorting and degradation	Protein processing in endoplasmic reticulum	16	185	0.0433558	0.562542	ko04141	ENSBGRG00000000181(UBE2G2);ENSBGRG00000000383(-);ENSBGRG00000001436(BAG1);ENSBGRG00000003347(-);ENSBGRG00000006304(-);ENSBGRG00000011317(DERL2);ENSBGRG00000011719(NSFL1C);ENSBGRG00000012335(-);ENSBGRG00000014168(UBE2J2);ENSBGRG00000014267(DNAJC5);ENSBGRG00000014883(UBXN6);ENSBGRG00000016813(DERL1);ENSBGRG00000017976(DNAJA2);ENSBGRG00000020311(MAP2K7);ENSBGRG00000024232(DNAJB12);ENSBGRG00000025394…	K04555+K09481+K09555+K04374+K03868+K13989+K14012+K06689+K04554+K09525+K14011+K11519+K09503+K04431+K09518+K14015
Genetic Information Processing	Folding, sorting and degradation	Protein export	4	25	0.0437168	0.562542	ko03060	ENSBGRG00000000383(-);ENSBGRG00000001153(IMMP2L);ENSBGRG00000003716(OXA1L);ENSBGRG00000013394(SRP19)	K09481+K09648+K03217+K03105
Organismal Systems	Aging	Longevity regulating pathway - worm	9	87	0.0454945	0.562542	ko04212	ENSBGRG00000003347(-);ENSBGRG00000012644(TIMM23);ENSBGRG00000012710(GSTO1);ENSBGRG00000015277(WASHC1);ENSBGRG00000020093(-);ENSBGRG00000021955(-);ENSBGRG00000022483(MGST2);ENSBGRG00000025206(GABARAPL2);ENSBGRG00000026571(-)	K04374+K17794+K00799+K18461+K00799+K00799+K00799+K08341+K04564
Metabolism	Xenobiotics biodegradation and metabolism	Drug metabolism - other enzymes	7	61	0.0459717	0.562542	ko00983	ENSBGRG00000012710(GSTO1);ENSBGRG00000016185(-);ENSBGRG00000017832(CYP2E1);ENSBGRG00000020093(-);ENSBGRG00000021955(-);ENSBGRG00000022483(MGST2);ENSBGRG00000026924(TK2)	K00799+K01520+K07415+K00799+K00799+K00799+K00857
Cellular Processes	Transport and catabolism	Mitophagy - animal	8	74	0.0462592	0.562542	ko04137	ENSBGRG00000000778(-);ENSBGRG00000001941(MRAS);ENSBGRG00000003347(-);ENSBGRG00000012147(TBC1D15);ENSBGRG00000014395(CSNK2A2);ENSBGRG00000025206(GABARAPL2);ENSBGRG00000025599(FIS1);MSTRG.3598(OPTN)	K15485+K07831+K04374+K20168+K03097+K08341+K17969+K19946
Environmental Information Processing	Signal transduction	Apelin signaling pathway	13	143	0.0464144	0.562542	ko04371	ENSBGRG00000001941(MRAS);ENSBGRG00000001942(-);ENSBGRG00000002566(-);ENSBGRG00000003562(MEF2C);ENSBGRG00000005494(MEF2A);ENSBGRG00000005613(PLIN1);ENSBGRG00000006481(-);ENSBGRG00000015452(GNG11);ENSBGRG00000017216(ACTA2);ENSBGRG00000018426(LIPE);ENSBGRG00000018429(-);ENSBGRG00000022891(RAF1);ENSBGRG00000025206(GABARAPL2)	K07831+K02991+K02991+K04454+K09260+K08768+K02183+K04546+K12313+K07188+K04369+K04366+K08341
Organismal Systems	Environmental adaptation	Circadian rhythm	5	38	0.0527563	0.614814	ko04710	ENSBGRG00000003623(NPAS2);ENSBGRG00000006304(-);ENSBGRG00000006454(ARNTL);ENSBGRG00000023603(CLOCK);ENSBGRG00000026121(BHLHE40)	K09026+K03868+K02296+K02223+K03729
Organismal Systems	Digestive system	Cholesterol metabolism	6	51	0.0563766	0.632671	ko04979	ENSBGRG00000003789(NCEH1);ENSBGRG00000005655(LRP2);ENSBGRG00000007025(-);ENSBGRG00000010121(MYLIP);ENSBGRG00000019844(CD36);ENSBGRG00000025096(ANGPTL4)	K14349+K06233+K15041+K10637+K06259+K08767
Genetic Information Processing	Replication and repair	Nucleotide excision repair	5	40	0.0633999	0.686078	ko03420	ENSBGRG00000006210(POLE3);ENSBGRG00000006304(-);ENSBGRG00000007219(RPA3);ENSBGRG00000009296(GTF2H4);ENSBGRG00000023119(CETN2)	K02326+K03868+K10740+K03144+K10840
Organismal Systems	Environmental adaptation	Circadian rhythm - fly	2	8	0.0661397	0.691046	ko04711	ENSBGRG00000006454(ARNTL);ENSBGRG00000023603(CLOCK)	K02296+K02223
Genetic Information Processing	Transcription	Spliceosome	14	169	0.0747978	0.742476	ko03040	ENSBGRG00000000870(DDX23);ENSBGRG00000008312(-);ENSBGRG00000008375(-);ENSBGRG00000008433(PHF5A);ENSBGRG00000011403(CWC15);ENSBGRG00000011914(THOC3);ENSBGRG00000015913(-);ENSBGRG00000017265(-);ENSBGRG00000019432(-);ENSBGRG00000020027(-);ENSBGRG00000020541(-);ENSBGRG00000020925(DHX38);ENSBGRG00000021297(ZMAT2);ENSBGRG00000024361(BUD31)	K12858+K11097+K12625+K12834+K12863+K12880+K11087+K12621+K12622+K11095+K12836+K12815+K12848+K12873
