# Supplementary material for: Transcriptome Analysis of mRNA and lncRNA Related to Muscle Growth and Development in Gannan Yak and Jeryak
Source: Int J Mol Sci. 2023 Nov 30;24(23):16991. doi: 10.3390/ijms242316991 (PMC10707067; doi:10.3390/ijms242316991)
Supplement: Supplementary file 1 [file ijms-24-16991-s001.zip › Table S7 Cis-regulation of target genes by lncRNAs..xlsx]

## Sheet: cis_diff.annot
lncRNA_ID	chr	lncRNA_start	lncRNA_end	lncRNA_strand	GeneID	Gene_start	Gene_end	Gene_strand	up/down_Stream	distance	lnc-Symbol	lnc-Description	Symbol	Description	KEGG_A_class	KEGG_B_class	Pathway	K_ID	GO Component	GO Function	GO Process	TF_family
MSTRG.63.3	1	27511908	27520937	-	ENSBGRG00000000059	27413396	27506203	+	DOWNSTREAM	5704	--	--	JAM2	junctional adhesion molecule 2 [Source:HGNC Symbol;Acc:HGNC:14686]	Environmental Information Processing;Cellular Processes;Organismal Systems;Human Diseases	Signaling molecules and interaction;Cellular community - eukaryotes;Immune system;Infectious disease: bacterial	ko04514//Cell adhesion molecules;ko04530//Tight junction;ko04670//Leukocyte transendothelial migration;ko05120//Epithelial cell signaling in Helicobacter pylori infection	K06735;K06735;K06735;K06735	GO:0005887//integral component of plasma membrane;GO:0009986//cell surface;GO:0036477//somatodendritic compartment;GO:0044291//cell-cell contact zone;GO:0070160//occluding junction;GO:0098636//protein complex involved in cell adhesion	GO:0005178//integrin binding	GO:0007162//negative regulation of cell adhesion;GO:0007286//spermatid development;GO:0031642//negative regulation of myelination;GO:0045123//cellular extravasation;GO:0050901//leukocyte tethering or rolling;GO:0071593//lymphocyte aggregation;GO:0097241//hematopoietic stem cell migration to bone marrow;GO:0098609//cell-cell adhesion;GO:2000403//positive regulation of lymphocyte migration	--
MSTRG.63.3	1	27511908	27520937	-	ENSBGRG00000000061	27525032	27568278	+	UPSTREAM	4094	--	--	GABPA	GA binding protein transcription factor subunit alpha [Source:HGNC Symbol;Acc:HGNC:4071]	-	-	-	-	GO:0000790//nuclear chromatin;GO:0005634//nucleus;GO:0005654//nucleoplasm	GO:0000978//RNA polymerase II core promoter proximal region sequence-specific DNA binding;GO:0001228//transcriptional activator activity, RNA polymerase II transcription regulatory region sequence-specific binding;GO:0003682//chromatin binding;GO:0003700//transcription factor activity, sequence-specific DNA binding;GO:0033613//activating transcription factor binding;GO:0043565//sequence-specific …	GO:0000122//negative regulation of transcription from RNA polymerase II promoter;GO:0001701//in utero embryonic development;GO:0001825//blastocyst formation;GO:0006355//regulation of transcription, DNA-templated;GO:0006357//regulation of transcription from RNA polymerase II promoter;GO:0010628//positive regulation of gene expression;GO:0045653//negative regulation of megakaryocyte differentiation…	ETS
MSTRG.63.4	1	27511908	27520937	-	ENSBGRG00000000059	27413396	27506203	+	DOWNSTREAM	5704	--	--	JAM2	junctional adhesion molecule 2 [Source:HGNC Symbol;Acc:HGNC:14686]	Environmental Information Processing;Cellular Processes;Organismal Systems;Human Diseases	Signaling molecules and interaction;Cellular community - eukaryotes;Immune system;Infectious disease: bacterial	ko04514//Cell adhesion molecules;ko04530//Tight junction;ko04670//Leukocyte transendothelial migration;ko05120//Epithelial cell signaling in Helicobacter pylori infection	K06735;K06735;K06735;K06735	GO:0005887//integral component of plasma membrane;GO:0009986//cell surface;GO:0036477//somatodendritic compartment;GO:0044291//cell-cell contact zone;GO:0070160//occluding junction;GO:0098636//protein complex involved in cell adhesion	GO:0005178//integrin binding	GO:0007162//negative regulation of cell adhesion;GO:0007286//spermatid development;GO:0031642//negative regulation of myelination;GO:0045123//cellular extravasation;GO:0050901//leukocyte tethering or rolling;GO:0071593//lymphocyte aggregation;GO:0097241//hematopoietic stem cell migration to bone marrow;GO:0098609//cell-cell adhesion;GO:2000403//positive regulation of lymphocyte migration	--
MSTRG.63.4	1	27511908	27520937	-	ENSBGRG00000000061	27525032	27568278	+	UPSTREAM	4094	--	--	GABPA	GA binding protein transcription factor subunit alpha [Source:HGNC Symbol;Acc:HGNC:4071]	-	-	-	-	GO:0000790//nuclear chromatin;GO:0005634//nucleus;GO:0005654//nucleoplasm	GO:0000978//RNA polymerase II core promoter proximal region sequence-specific DNA binding;GO:0001228//transcriptional activator activity, RNA polymerase II transcription regulatory region sequence-specific binding;GO:0003682//chromatin binding;GO:0003700//transcription factor activity, sequence-specific DNA binding;GO:0033613//activating transcription factor binding;GO:0043565//sequence-specific …	GO:0000122//negative regulation of transcription from RNA polymerase II promoter;GO:0001701//in utero embryonic development;GO:0001825//blastocyst formation;GO:0006355//regulation of transcription, DNA-templated;GO:0006357//regulation of transcription from RNA polymerase II promoter;GO:0010628//positive regulation of gene expression;GO:0045653//negative regulation of megakaryocyte differentiation…	ETS
MSTRG.2592.1	11	23725119	23727737	+	ENSBGRG00000012470	23728561	24059759	-	DOWNSTREAM	823	--	--	EPB41L4A	erythrocyte membrane protein band 4.1 like 4A [Source:HGNC Symbol;Acc:HGNC:13278]	-	-	-	-	GO:0005856//cytoskeleton	GO:0008092//cytoskeletal protein binding	-	--
MSTRG.2592.3	11	23725119	23727746	+	ENSBGRG00000012470	23728561	24059759	-	DOWNSTREAM	814	--	--	EPB41L4A	erythrocyte membrane protein band 4.1 like 4A [Source:HGNC Symbol;Acc:HGNC:13278]	-	-	-	-	GO:0005856//cytoskeleton	GO:0008092//cytoskeletal protein binding	-	--
MSTRG.2592.4	11	23725119	23727746	+	ENSBGRG00000012470	23728561	24059759	-	DOWNSTREAM	814	--	--	EPB41L4A	erythrocyte membrane protein band 4.1 like 4A [Source:HGNC Symbol;Acc:HGNC:13278]	-	-	-	-	GO:0005856//cytoskeleton	GO:0008092//cytoskeletal protein binding	-	--
MSTRG.4090.7	12	47757976	47772955	-	MSTRG.4101	47803674	47805580	+	UPSTREAM	30718	--	--	--	-	-	-	-	-	-	-	-	--
MSTRG.4090.7	12	47757976	47772955	-	ENSBGRG00000020768	47681080	47696749	-	UPSTREAM	61226	--	--	SLCO4A1	solute carrier organic anion transporter family member 4A1 [Source:HGNC Symbol;Acc:HGNC:10953]	-	-	-	-	GO:0016020//membrane	GO:0005515//protein binding	GO:0055085//transmembrane transport	--
MSTRG.4123.1	12	48143148	48145626	+	ENSBGRG00000023084	48120377	48128499	+	DOWNSTREAM	14648	--	--	-	NP_001029405.1 proteasome subunit alpha type-7 [Bos taurus]	Genetic Information Processing	Folding, sorting and degradation	ko03050//Proteasome	K02731	GO:0005839//proteasome core complex;GO:0019773//proteasome core complex, alpha-subunit complex	GO:0004175//endopeptidase activity;GO:0004298//threonine-type endopeptidase activity	GO:0006511//ubiquitin-dependent protein catabolic process;GO:0051603//proteolysis involved in cellular protein catabolic process	--
MSTRG.4123.1	12	48143148	48145626	+	ENSBGRG00000023122	48130321	48142307	-	UPSTREAM	840	--	--	LSM14B	LSM family member 14B [Source:HGNC Symbol;Acc:HGNC:15887]	-	-	-	-	-	-	-	--
MSTRG.4173.1	12	52150403	52151775	+	ENSBGRG00000009247	52139192	52150387	+	DOWNSTREAM	15	--	--	ZBP1	Z-DNA binding protein 1 [Source:HGNC Symbol;Acc:HGNC:16176]	Cellular Processes;Organismal Systems	Cell growth and death;Immune system	ko04217//Necroptosis;ko04623//Cytosolic DNA-sensing pathway	K12965;K12965	GO:0005634//nucleus;GO:0005737//cytoplasm;GO:0005829//cytosol	GO:0003677//DNA binding	GO:0060340//positive regulation of type I interferon-mediated signaling pathway	--
MSTRG.4247.1	12	55284567	55314068	-	ENSBGRG00000016585	55342248	55356019	-	DOWNSTREAM	28179	--	--	-	EPY85017.1 forkhead-like protein [Camelus ferus]	-	-	-	-	GO:0005634//nucleus	GO:0003700//transcription factor activity, sequence-specific DNA binding;GO:0043565//sequence-specific DNA binding;GO:0044212//transcription regulatory region DNA binding	GO:0001568//blood vessel development;GO:0006355//regulation of transcription, DNA-templated	IRF
MSTRG.4480.1	12	67945517	67947989	-	MSTRG.4478	67932385	67938979	-	UPSTREAM	6537	--	--	F52C9.6	endonuclease-reverse transcriptase [Babesia ovata]	-	-	-	-	-	-	-	--
MSTRG.4480.2	12	67945517	67947989	-	MSTRG.4478	67932385	67938979	-	UPSTREAM	6537	--	--	F52C9.6	endonuclease-reverse transcriptase [Babesia ovata]	-	-	-	-	-	-	-	--
MSTRG.4480.4	12	67945529	67947969	-	MSTRG.4478	67932385	67938979	-	UPSTREAM	6549	--	--	F52C9.6	endonuclease-reverse transcriptase [Babesia ovata]	-	-	-	-	-	-	-	--
MSTRG.5172.7	13	33704326	33709549	+	ENSBGRG00000005485	33713021	33719600	-	DOWNSTREAM	3471	--	--	RELT	RELT TNF receptor [Source:HGNC Symbol;Acc:HGNC:13764]	Environmental Information Processing	Signaling molecules and interaction	ko04060//Cytokine-cytokine receptor interaction	K05156	GO:0005654//nucleoplasm	GO:0005515//protein binding	GO:0006915//apoptotic process;GO:0097186//amelogenesis	--
MSTRG.6018.1	14	38453831	38456067	-	ENSBGRG00000008246	38316968	38401126	-	UPSTREAM	52704	--	--	TNFRSF8	TNF receptor superfamily member 8 [Source:HGNC Symbol;Acc:HGNC:11923]	Environmental Information Processing	Signaling molecules and interaction	ko04060//Cytokine-cytokine receptor interaction	K05145	GO:0005886//plasma membrane	GO:0004888//transmembrane signaling receptor activity;GO:0005515//protein binding	GO:0007165//signal transduction;GO:0042535//positive regulation of tumor necrosis factor biosynthetic process;GO:0043065//positive regulation of apoptotic process;GO:0045556//positive regulation of TRAIL biosynthetic process;GO:0071260//cellular response to mechanical stimulus	--
MSTRG.6018.3	14	38453831	38456067	-	ENSBGRG00000008246	38316968	38401126	-	UPSTREAM	52704	--	--	TNFRSF8	TNF receptor superfamily member 8 [Source:HGNC Symbol;Acc:HGNC:11923]	Environmental Information Processing	Signaling molecules and interaction	ko04060//Cytokine-cytokine receptor interaction	K05145	GO:0005886//plasma membrane	GO:0004888//transmembrane signaling receptor activity;GO:0005515//protein binding	GO:0007165//signal transduction;GO:0042535//positive regulation of tumor necrosis factor biosynthetic process;GO:0043065//positive regulation of apoptotic process;GO:0045556//positive regulation of TRAIL biosynthetic process;GO:0071260//cellular response to mechanical stimulus	--
MSTRG.6293.1	14	49635623	49641958	+	ENSBGRG00000016212	49624726	49626419	-	UPSTREAM	9203	--	--	ISG15	ISG15 ubiquitin like modifier [Source:HGNC Symbol;Acc:HGNC:4053]	Human Diseases;Human Diseases;Organismal Systems	Infectious disease: viral;Infectious disease: viral;Immune system	ko05165//Human papillomavirus infection;ko05169//Epstein-Barr virus infection;ko04622//RIG-I-like receptor signaling pathway	K12159;K12159;K12159	GO:0005576//extracellular region	GO:0005178//integrin binding;GO:0005515//protein binding;GO:0031386//protein tag	GO:0007229//integrin-mediated signaling pathway;GO:0009617//response to bacterium;GO:0019941//modification-dependent protein catabolic process;GO:0030501//positive regulation of bone mineralization;GO:0031397//negative regulation of protein ubiquitination;GO:0032020//ISG15-protein conjugation;GO:0032649//regulation of interferon-gamma production;GO:0034340//response to type I interferon;GO:004274…	--
MSTRG.6529.1	14	71589672	71597425	-	MSTRG.6530	71608661	71610255	+	UPSTREAM	11235	--	--	--	-	-	-	-	-	-	-	-	--
MSTRG.6643.2	14	81320233	81324698	-	ENSBGRG00000025018	81279375	81291133	-	UPSTREAM	29099	--	--	TMEM9	transmembrane protein 9 [Source:HGNC Symbol;Acc:HGNC:18823]	-	-	-	-	GO:0016021//integral component of membrane	-	-	--
MSTRG.6690.2	14	82171921	82174525	-	ENSBGRG00000025872	82156734	82160790	-	UPSTREAM	11130	--	--	GPR37L1	G protein-coupled receptor 37 like 1 [Source:HGNC Symbol;Acc:HGNC:14923]	-	-	-	-	GO:0005886//plasma membrane;GO:0016021//integral component of membrane;GO:0043235//receptor complex	GO:0004930//G-protein coupled receptor activity;GO:0008528//G-protein coupled peptide receptor activity;GO:0036505//prosaposin receptor activity;GO:0042277//peptide binding	GO:0003085//negative regulation of systemic arterial blood pressure;GO:0007186//G-protein coupled receptor signaling pathway;GO:0007193//adenylate cyclase-inhibiting G-protein coupled receptor signaling pathway;GO:0021940//positive regulation of cerebellar granule cell precursor proliferation;GO:0043410//positive regulation of MAPK cascade;GO:0045665//negative regulation of neuron differentiation…	--
MSTRG.6690.2	14	82171921	82174525	-	ENSBGRG00000025881	82223574	82228151	-	DOWNSTREAM	49048	--	--	ELF3	E74 like ETS transcription factor 3 [Source:HGNC Symbol;Acc:HGNC:3318]	-	-	-	-	GO:0005634//nucleus;GO:0005654//nucleoplasm;GO:0005794//Golgi apparatus;GO:0005829//cytosol	GO:0000978//RNA polymerase II core promoter proximal region sequence-specific DNA binding;GO:0001228//transcriptional activator activity, RNA polymerase II transcription regulatory region sequence-specific binding;GO:0003677//DNA binding;GO:0003700//transcription factor activity, sequence-specific DNA binding;GO:0003713//transcription coactivator activity;GO:0043565//sequence-specific DNA binding	GO:0001824//blastocyst development;GO:0006355//regulation of transcription, DNA-templated;GO:0006366//transcription from RNA polymerase II promoter;GO:0006954//inflammatory response;GO:0009653//anatomical structure morphogenesis;GO:0030198//extracellular matrix organization;GO:0030855//epithelial cell differentiation;GO:0045892//negative regulation of transcription, DNA-templated;GO:0045893//posi…	ETS
MSTRG.6690.2	14	82171921	82174525	-	ENSBGRG00000025844	82130617	82138592	+	DOWNSTREAM	33328	--	--	PTPN7	protein tyrosine phosphatase non-receptor type 7 [Source:HGNC Symbol;Acc:HGNC:9659]	Environmental Information Processing	Signal transduction	ko04010//MAPK signaling pathway	K18019	GO:0005737//cytoplasm;GO:0005829//cytosol;GO:0009898//cytoplasmic side of plasma membrane	GO:0004725//protein tyrosine phosphatase activity;GO:0016791//phosphatase activity	GO:0006470//protein dephosphorylation;GO:0016311//dephosphorylation	--
MSTRG.6690.2	14	82171921	82174525	-	ENSBGRG00000025855	82140436	82149588	+	DOWNSTREAM	22332	--	--	ARL8A	ADP ribosylation factor like GTPase 8A [Source:HGNC Symbol;Acc:HGNC:25192]	-	-	-	-	GO:0005737//cytoplasm;GO:0030496//midbody;GO:0051233//spindle midzone	GO:0005525//GTP binding	GO:0008089//anterograde axonal transport	--
MSTRG.6979.1	15	11963370	11965763	+	ENSBGRG00000003799	11822594	11863776	+	DOWNSTREAM	99593	--	--	-	XP_005901455.1 PREDICTED: basic immunoglobulin-like variable motif-containing protein [Bos mutus]	Genetic Information Processing	Replication and repair	ko03420//Nucleotide excision repair	K10846	-	-	-	--
MSTRG.6979.1	15	11963370	11965763	+	ENSBGRG00000003969	11904632	11924350	+	DOWNSTREAM	39019	--	--	-	XP_019827250.1 PREDICTED: protein-lysine methyltransferase METTL21E [Bos indicus]	-	-	-	-	-	-	-	--
MSTRG.7085.2	15	20491385	20512526	-	ENSBGRG00000016679	20517529	20534861	+	UPSTREAM	5002	--	--	TMCO3	transmembrane and coiled-coil domains 3 [Source:HGNC Symbol;Acc:HGNC:20329]	-	-	-	-	GO:0016021//integral component of membrane	GO:0015299//solute:proton antiporter activity	GO:0006812//cation transport;GO:0055085//transmembrane transport	--
MSTRG.7565.1	15	73261693	73270467	+	ENSBGRG00000006244	73209234	73253971	+	DOWNSTREAM	7721	--	--	SUGT1	SGT1 homolog, MIS12 kinetochore complex assembly cochaperone [Source:HGNC Symbol;Acc:HGNC:16987]	Organismal Systems	Immune system	ko04621//NOD-like receptor signaling pathway	K12795	GO:0032991//macromolecular complex	GO:0005515//protein binding	GO:0031647//regulation of protein stability;GO:0043947//positive regulation by host of symbiont catalytic activity	--
MSTRG.8242.3	16	73512467	73515867	+	ENSBGRG00000015494	73425656	73440389	+	DOWNSTREAM	72077	--	--	ASPHD2	aspartate beta-hydroxylase domain containing 2 [Source:HGNC Symbol;Acc:HGNC:30437]	-	-	-	-	-	-	GO:0018193//peptidyl-amino acid modification	--
MSTRG.8242.3	16	73512467	73515867	+	ENSBGRG00000015814	73536336	73554373	-	DOWNSTREAM	20468	--	--	TPST2	tyrosylprotein sulfotransferase 2 [Source:HGNC Symbol;Acc:HGNC:12021]	-	-	-	-	GO:0005783//endoplasmic reticulum	GO:0008476//protein-tyrosine sulfotransferase activity;GO:0042803//protein homodimerization activity	GO:0006478//peptidyl-tyrosine sulfation	--
MSTRG.8542.3	16	80245910	80249249	-	ENSBGRG00000012090	80176545	80178340	-	UPSTREAM	67569	--	--	THAP7	THAP domain containing 7 [Source:HGNC Symbol;Acc:HGNC:23190]	-	-	-	-	GO:0005654//nucleoplasm;GO:0016607//nuclear speck;GO:0031965//nuclear membrane;GO:0043231//intracellular membrane-bounded organelle	GO:0003676//nucleic acid binding;GO:0042802//identical protein binding;GO:0047485//protein N-terminus binding;GO:0070742//C2H2 zinc finger domain binding	GO:0045892//negative regulation of transcription, DNA-templated	THAP
MSTRG.8542.3	16	80245910	80249249	-	ENSBGRG00000011035	80146051	80156565	+	DOWNSTREAM	89344	--	--	AIFM3	apoptosis inducing factor mitochondria associated 3 [Source:HGNC Symbol;Acc:HGNC:26398]	-	-	-	-	GO:0005739//mitochondrion;GO:0005743//mitochondrial inner membrane;GO:0005783//endoplasmic reticulum;GO:0005829//cytosol	GO:0016491//oxidoreductase activity;GO:0050660//flavin adenine dinucleotide binding;GO:0051537//2 iron, 2 sulfur cluster binding	GO:0055114//oxidation-reduction process;GO:0097194//execution phase of apoptosis	--
MSTRG.8649.1	17	378065	412395	+	ENSBGRG00000023848	295812	314428	+	DOWNSTREAM	63636	--	--	SNRPN	small nuclear ribonucleoprotein polypeptide N [Source:HGNC Symbol;Acc:HGNC:11164]	-	-	-	-	GO:0005654//nucleoplasm	-	-	--
MSTRG.8650.1	17	412499	416982	+	ENSBGRG00000023848	295812	314428	+	DOWNSTREAM	98070	--	--	SNRPN	small nuclear ribonucleoprotein polypeptide N [Source:HGNC Symbol;Acc:HGNC:11164]	-	-	-	-	GO:0005654//nucleoplasm	-	-	--
MSTRG.8650.2	17	413177	416982	+	ENSBGRG00000023848	295812	314428	+	DOWNSTREAM	98748	--	--	SNRPN	small nuclear ribonucleoprotein polypeptide N [Source:HGNC Symbol;Acc:HGNC:11164]	-	-	-	-	GO:0005654//nucleoplasm	-	-	--
MSTRG.8839.1	17	22161989	22172931	+	ENSBGRG00000006551	22272909	22275979	-	DOWNSTREAM	99977	--	--	CIB1	calcium and integrin binding 1 [Source:HGNC Symbol;Acc:HGNC:16920]	-	-	-	-	GO:0005634//nucleus;GO:0005654//nucleoplasm;GO:0005737//cytoplasm;GO:0005783//endoplasmic reticulum;GO:0005813//centrosome;GO:0005886//plasma membrane;GO:0016020//membrane;GO:0030027//lamellipodium;GO:0030426//growth cone;GO:0032433//filopodium tip;GO:0042383//sarcolemma;GO:0043005//neuron projection;GO:0043025//neuronal cell body;GO:0048471//perinuclear region of cytoplasm;GO:0071944//cell perip…	GO:0005509//calcium ion binding;GO:0008427//calcium-dependent protein kinase inhibitor activity;GO:0017016//Ras GTPase binding;GO:0030291//protein serine/threonine kinase inhibitor activity;GO:0043495//protein anchor;GO:0044325//ion channel binding	GO:0001933//negative regulation of protein phosphorylation;GO:0001934//positive regulation of protein phosphorylation;GO:0001954//positive regulation of cell-matrix adhesion;GO:0002931//response to ischemia;GO:0006915//apoptotic process;GO:0006974//cellular response to DNA damage stimulus;GO:0007026//negative regulation of microtubule depolymerization;GO:0007113//endomitotic cell cycle;GO:0007286…	--
MSTRG.8867.2	17	22474486	22483244	+	ENSBGRG00000008060	22402932	22404194	+	DOWNSTREAM	70291	--	--	HDDC3	HD domain containing 3 [Source:HGNC Symbol;Acc:HGNC:30522]	Metabolism;Metabolism	Global and overview maps;Nucleotide metabolism	ko01100//Metabolic pathways;ko00230//Purine metabolism	K21138;K21138	-	-	-	--
MSTRG.9412.7	17	71090507	71105670	+	ENSBGRG00000022135	71086808	71088155	+	DOWNSTREAM	2351	--	--	-	XP_027377618.1 formin-like protein 6 isoform X2 [Bos indicus x Bos taurus]	-	-	-	-	-	-	-	--
MSTRG.9412.7	17	71090507	71105670	+	ENSBGRG00000022198	71152502	71157229	-	DOWNSTREAM	46831	--	--	RTL1	retrotransposon Gag like 1 [Source:HGNC Symbol;Acc:HGNC:14665]	-	-	-	-	-	-	-	--
MSTRG.9413.1	17	71114732	71122662	+	ENSBGRG00000022135	71086808	71088155	+	DOWNSTREAM	26576	--	--	-	XP_027377618.1 formin-like protein 6 isoform X2 [Bos indicus x Bos taurus]	-	-	-	-	-	-	-	--
MSTRG.9413.1	17	71114732	71122662	+	ENSBGRG00000022198	71152502	71157229	-	DOWNSTREAM	29839	--	--	RTL1	retrotransposon Gag like 1 [Source:HGNC Symbol;Acc:HGNC:14665]	-	-	-	-	-	-	-	--
MSTRG.10622.1	19	9422849	9425589	-	ENSBGRG00000011048	9449895	9471469	-	DOWNSTREAM	24305	--	--	ST6GALNAC2	ST6 N-acetylgalactosaminide alpha-2,6-sialyltransferase 2 [Source:HGNC Symbol;Acc:HGNC:10867]	-	-	-	-	-	GO:0001665//alpha-N-acetylgalactosaminide alpha-2,6-sialyltransferase activity;GO:0008373//sialyltransferase activity	GO:0006486//protein glycosylation;GO:0006493//protein O-linked glycosylation;GO:1990743//protein sialylation	--
MSTRG.10634.5	19	9601399	9605980	-	ENSBGRG00000011764	9609349	9615069	+	UPSTREAM	3368	--	--	METTL23	methyltransferase like 23 [Source:HGNC Symbol;Acc:HGNC:26988]	-	-	-	-	GO:0005634//nucleus;GO:0005737//cytoplasm;GO:0032991//macromolecular complex	GO:0008134//transcription factor binding;GO:0031072//heat shock protein binding	GO:0045944//positive regulation of transcription from RNA polymerase II promoter;GO:0050890//cognition	--
MSTRG.11020.1	19	20993233	21003101	+	ENSBGRG00000023973	20938775	20944889	-	UPSTREAM	48343	--	--	HEXIM2	HEXIM P-TEFb complex subunit 2 [Source:HGNC Symbol;Acc:HGNC:28591]	-	-	-	-	GO:0005634//nucleus;GO:0005654//nucleoplasm;GO:0005737//cytoplasm;GO:0005829//cytosol;GO:0016607//nuclear speck	GO:0004861//cyclin-dependent protein serine/threonine kinase inhibitor activity;GO:0005515//protein binding;GO:0017069//snRNA binding;GO:0042802//identical protein binding;GO:0097322//7SK snRNA binding	GO:0000122//negative regulation of transcription from RNA polymerase II promoter;GO:0045736//negative regulation of cyclin-dependent protein serine/threonine kinase activity;GO:0045892//negative regulation of transcription, DNA-templated	--
MSTRG.11078.5	19	22259478	22263204	+	ENSBGRG00000004900	22161774	22201719	-	UPSTREAM	57758	--	--	-	XP_005221014.1 CMRF35-like molecule 9 isoform X9 [Bos taurus]	-	-	-	-	-	-	-	--
MSTRG.11641.3	19	40131955	40137384	+	ENSBGRG00000026736	40206971	40217126	+	UPSTREAM	69586	--	--	PER1	period circadian regulator 1 [Source:HGNC Symbol;Acc:HGNC:8845]	Organismal Systems;Organismal Systems	Environmental adaptation;Environmental adaptation	ko04713//Circadian entrainment;ko04710//Circadian rhythm	K21944;K21944	GO:0005634//nucleus;GO:0005654//nucleoplasm;GO:0005737//cytoplasm;GO:0005829//cytosol	GO:0000976//transcription regulatory region sequence-specific DNA binding;GO:0000978//RNA polymerase II core promoter proximal region sequence-specific DNA binding;GO:0005515//protein binding;GO:0008134//transcription factor binding;GO:0019900//kinase binding;GO:0031490//chromatin DNA binding;GO:0031625//ubiquitin protein ligase binding;GO:0070888//E-box binding	GO:0000122//negative regulation of transcription from RNA polymerase II promoter;GO:0002028//regulation of sodium ion transport;GO:0007623//circadian rhythm;GO:0009416//response to light stimulus;GO:0010608//posttranscriptional regulation of gene expression;GO:0032922//circadian regulation of gene expression;GO:0042634//regulation of hair cycle;GO:0042752//regulation of circadian rhythm;GO:004315…	--
MSTRG.11641.3	19	40131955	40137384	+	ENSBGRG00000026738	40231522	40235477	+	UPSTREAM	94137	--	--	HES7	hes family bHLH transcription factor 7 [Source:HGNC Symbol;Acc:HGNC:15977]	Human Diseases	Infectious disease: viral	ko05165//Human papillomavirus infection	K09087	GO:0005634//nucleus	GO:0000977//RNA polymerase II regulatory region sequence-specific DNA binding;GO:0003677//DNA binding;GO:0046983//protein dimerization activity	GO:0000122//negative regulation of transcription from RNA polymerase II promoter;GO:0001501//skeletal system development;GO:0001756//somitogenesis;GO:0006355//regulation of transcription, DNA-templated;GO:0007219//Notch signaling pathway;GO:0036342//post-anal tail morphogenesis;GO:0045892//negative regulation of transcription, DNA-templated;GO:0048511//rhythmic process	bHLH
MSTRG.11641.3	19	40131955	40137384	+	ENSBGRG00000026717	40084980	40102659	-	UPSTREAM	29295	--	--	PFAS	phosphoribosylformylglycinamidine synthase [Source:HGNC Symbol;Acc:HGNC:8863]	Metabolism;Metabolism	Global and overview maps;Nucleotide metabolism	ko01100//Metabolic pathways;ko00230//Purine metabolism	K01952;K01952	-	GO:0004642//phosphoribosylformylglycinamidine synthase activity	GO:0006189//'de novo' IMP biosynthetic process;GO:0097065//anterior head development	--
MSTRG.11667.1	19	40524885	40527483	+	ENSBGRG00000010936	40499229	40500472	+	DOWNSTREAM	24412	--	--	NAA38	N(alpha)-acetyltransferase 38, NatC auxiliary subunit [Source:HGNC Symbol;Acc:HGNC:28212]	-	-	-	-	GO:0005634//nucleus;GO:0005654//nucleoplasm;GO:0005737//cytoplasm;GO:0005844//polysome;GO:0031417//NatC complex	-	GO:0043066//negative regulation of apoptotic process	--
MSTRG.11667.1	19	40524885	40527483	+	ENSBGRG00000011513	40528661	40644652	-	DOWNSTREAM	1177	--	--	DNAH2	dynein axonemal heavy chain 2 [Source:HGNC Symbol;Acc:HGNC:2948]	Human Diseases	Neurodegenerative disease	ko05016//Huntington disease	K10408	GO:0005930//axoneme;GO:0030286//dynein complex;GO:0031514//motile cilium;GO:0036126//sperm flagellum	GO:0003777//microtubule motor activity;GO:0005524//ATP binding	GO:0007018//microtubule-based movement	--
MSTRG.11891.1	19	45850026	45856100	+	ENSBGRG00000012301	45945291	45990202	+	UPSTREAM	89190	--	--	SLC43A2	solute carrier family 43 member 2 [Source:HGNC Symbol;Acc:HGNC:23087]	-	-	-	-	GO:0005886//plasma membrane	GO:0015179//L-amino acid transmembrane transporter activity	GO:0015807//L-amino acid transport;GO:0055085//transmembrane transport	--
MSTRG.11898.4	19	46029930	46043638	+	ENSBGRG00000012301	45945291	45990202	+	DOWNSTREAM	39727	--	--	SLC43A2	solute carrier family 43 member 2 [Source:HGNC Symbol;Acc:HGNC:23087]	-	-	-	-	GO:0005886//plasma membrane	GO:0015179//L-amino acid transmembrane transporter activity	GO:0015807//L-amino acid transport;GO:0055085//transmembrane transport	--
MSTRG.12112.2	19	55320944	55329132	-	ENSBGRG00000023792	55331826	55338410	-	DOWNSTREAM	2693	--	--	CCL14	C-C motif chemokine ligand 14 [Source:HGNC Symbol;Acc:HGNC:10612]	Environmental Information Processing;Organismal Systems;Environmental Information Processing	Signaling molecules and interaction;Immune system;Signaling molecules and interaction	ko04060//Cytokine-cytokine receptor interaction;ko04062//Chemokine signaling pathway;ko04061//Viral protein interaction with cytokine and cytokine receptor	K21092;K21092;K21092	GO:0005576//extracellular region	GO:0008009//chemokine activity	GO:0006955//immune response	--
MSTRG.12112.2	19	55320944	55329132	-	ENSBGRG00000023893	55406073	55407605	-	DOWNSTREAM	76940	--	--	-	XP_010859820.1 PREDICTED: C-C motif chemokine 3-like [Bison bison bison]	Environmental Information Processing;Human Diseases;Organismal Systems;Human Diseases;Human Diseases;Organismal Systems;Environmental Information Processing	Signaling molecules and interaction;Infectious disease: viral;Immune system;Immune disease;Infectious disease: parasitic;Immune system;Signaling molecules and interaction	ko04060//Cytokine-cytokine receptor interaction;ko05163//Human cytomegalovirus infection;ko04062//Chemokine signaling pathway;ko05323//Rheumatoid arthritis;ko05142//Chagas disease;ko04620//Toll-like receptor signaling pathway;ko04061//Viral protein interaction with cytokine and cytokine receptor	K05408;K05408;K05408;K05408;K05408;K05408;K05408	GO:0005576//extracellular region	GO:0008009//chemokine activity	GO:0006955//immune response	--
MSTRG.12112.2	19	55320944	55329132	-	ENSBGRG00000023713	55271356	55281813	-	UPSTREAM	39130	--	--	CCL5	C-C motif chemokine ligand 5 [Source:HGNC Symbol;Acc:HGNC:10632]	Human Diseases;Environmental Information Processing;Human Diseases;Human Diseases;Organismal Systems;Organismal Systems;Human Diseases;Human Diseases;Human Diseases;Environmental Information Processing;Organismal Systems;Environmental Information Processing;Human Diseases;Organismal Systems;Human Diseases	Infectious disease: viral;Signaling molecules and interaction;Infectious disease: bacterial;Infectious disease: viral;Immune system;Immune system;Immune disease;Infectious disease: viral;Infectious disease: parasitic;Signal transduction;Immune system;Signaling molecules and interaction;Infectious disease: bacterial;Immune system;Neurodegenerative disease	ko05168//Herpes simplex virus 1 infection;ko04060//Cytokine-cytokine receptor interaction;ko05131//Shigellosis;ko05163//Human cytomegalovirus infection;ko04062//Chemokine signaling pathway;ko04621//NOD-like receptor signaling pathway;ko05323//Rheumatoid arthritis;ko05164//Influenza A;ko05142//Chagas disease;ko04668//TNF signaling pathway;ko04620//Toll-like receptor signaling pathway;ko04061//Vira…	K12499;K12499;K12499;K12499;K12499;K12499;K12499;K12499;K12499;K12499;K12499;K12499;K12499;K12499;K12499	GO:0005576//extracellular region	GO:0008009//chemokine activity	GO:0006955//immune response	--
MSTRG.12116.1	19	55405923	55407898	-	ENSBGRG00000023792	55331826	55338410	-	UPSTREAM	67512	--	--	CCL14	C-C motif chemokine ligand 14 [Source:HGNC Symbol;Acc:HGNC:10612]	Environmental Information Processing;Organismal Systems;Environmental Information Processing	Signaling molecules and interaction;Immune system;Signaling molecules and interaction	ko04060//Cytokine-cytokine receptor interaction;ko04062//Chemokine signaling pathway;ko04061//Viral protein interaction with cytokine and cytokine receptor	K21092;K21092;K21092	GO:0005576//extracellular region	GO:0008009//chemokine activity	GO:0006955//immune response	--
MSTRG.12116.1	19	55405923	55407898	-	ENSBGRG00000023749	55323184	55329132	-	UPSTREAM	76790	--	--	CCL16	C-C motif chemokine ligand 16 [Source:HGNC Symbol;Acc:HGNC:10614]	Environmental Information Processing;Organismal Systems;Environmental Information Processing	Signaling molecules and interaction;Immune system;Signaling molecules and interaction	ko04060//Cytokine-cytokine receptor interaction;ko04062//Chemokine signaling pathway;ko04061//Viral protein interaction with cytokine and cytokine receptor	K21093;K21093;K21093	GO:0005576//extracellular region	GO:0008009//chemokine activity;GO:0042056//chemoattractant activity	GO:0006955//immune response	--
MSTRG.12211.3	19	60730785	60732115	+	ENSBGRG00000024545	60760741	60761043	-	DOWNSTREAM	28625	--	--	-	ELR52866.1 DET1- and DDB1-associated protein 1 [Bos mutus]	-	-	-	-	-	-	GO:0032434//regulation of proteasomal ubiquitin-dependent protein catabolic process	--
MSTRG.12211.4	19	60731245	60732122	+	ENSBGRG00000024545	60760741	60761043	-	DOWNSTREAM	28618	--	--	-	ELR52866.1 DET1- and DDB1-associated protein 1 [Bos mutus]	-	-	-	-	-	-	GO:0032434//regulation of proteasomal ubiquitin-dependent protein catabolic process	--
MSTRG.12375.1	2	2801264	2804325	-	ENSBGRG00000003470	2806451	2861094	-	DOWNSTREAM	2125	--	--	IFFO2	intermediate filament family orphan 2 [Source:HGNC Symbol;Acc:HGNC:27006]	-	-	-	-	-	-	-	--
MSTRG.12375.3	2	2803052	2806242	-	ENSBGRG00000003470	2806451	2861094	-	DOWNSTREAM	208	--	--	IFFO2	intermediate filament family orphan 2 [Source:HGNC Symbol;Acc:HGNC:27006]	-	-	-	-	-	-	-	--
MSTRG.12717.1	2	16408339	16411496	+	ENSBGRG00000010487	16381475	16390967	-	UPSTREAM	17371	--	--	PTP4A2	protein tyrosine phosphatase 4A2 [Source:HGNC Symbol;Acc:HGNC:9635]	-	-	-	-	GO:0005737//cytoplasm	GO:0004725//protein tyrosine phosphatase activity;GO:0008138//protein tyrosine/serine/threonine phosphatase activity;GO:0016791//phosphatase activity	GO:0006470//protein dephosphorylation;GO:0016311//dephosphorylation	--
MSTRG.13535.2	2	127343645	127362545	+	ENSBGRG00000017303	127409475	127411542	+	UPSTREAM	46929	--	--	HOXD1	homeobox D1 [Source:HGNC Symbol;Acc:HGNC:5132]	Cellular Processes	Cellular community - eukaryotes	ko04550//Signaling pathways regulating pluripotency of stem cells	K09301	GO:0005634//nucleus;GO:0005654//nucleoplasm	GO:0003677//DNA binding;GO:0043565//sequence-specific DNA binding	GO:0006355//regulation of transcription, DNA-templated;GO:0019233//sensory perception of pain;GO:0030182//neuron differentiation;GO:0048706//embryonic skeletal system development	TF_Otx
MSTRG.13535.3	2	127343645	127362545	+	ENSBGRG00000017303	127409475	127411542	+	UPSTREAM	46929	--	--	HOXD1	homeobox D1 [Source:HGNC Symbol;Acc:HGNC:5132]	Cellular Processes	Cellular community - eukaryotes	ko04550//Signaling pathways regulating pluripotency of stem cells	K09301	GO:0005634//nucleus;GO:0005654//nucleoplasm	GO:0003677//DNA binding;GO:0043565//sequence-specific DNA binding	GO:0006355//regulation of transcription, DNA-templated;GO:0019233//sensory perception of pain;GO:0030182//neuron differentiation;GO:0048706//embryonic skeletal system development	TF_Otx
MSTRG.13541.2	2	127394898	127399871	+	ENSBGRG00000017303	127409475	127411542	+	UPSTREAM	9603	--	--	HOXD1	homeobox D1 [Source:HGNC Symbol;Acc:HGNC:5132]	Cellular Processes	Cellular community - eukaryotes	ko04550//Signaling pathways regulating pluripotency of stem cells	K09301	GO:0005634//nucleus;GO:0005654//nucleoplasm	GO:0003677//DNA binding;GO:0043565//sequence-specific DNA binding	GO:0006355//regulation of transcription, DNA-templated;GO:0019233//sensory perception of pain;GO:0030182//neuron differentiation;GO:0048706//embryonic skeletal system development	TF_Otx
MSTRG.13541.2	2	127394898	127399871	+	ENSBGRG00000017167	127343018	127366345	+	DOWNSTREAM	28552	--	--	-	XP_005910462.1 PREDICTED: homeobox protein Hox-D4 [Bos mutus]	-	-	-	-	GO:0005634//nucleus	GO:0003677//DNA binding;GO:0003700//transcription factor activity, sequence-specific DNA binding;GO:0043565//sequence-specific DNA binding	GO:0006355//regulation of transcription, DNA-templated	TF_Otx
MSTRG.13725.7	2	150027650	150030339	-	MSTRG.13725	150010663	150025034	-	UPSTREAM	2615	--	--	--	serine/arginine repetitive matrix protein 2-like, partial [Bos taurus]	-	-	-	-	-	-	-	--
MSTRG.13727.1	2	150075605	150241956	+	MSTRG.13725	150010663	150025034	-	UPSTREAM	50570	--	--	--	serine/arginine repetitive matrix protein 2-like, partial [Bos taurus]	-	-	-	-	-	-	-	--
MSTRG.13727.3	2	150091896	150244538	+	MSTRG.13725	150010663	150025034	-	UPSTREAM	66861	--	--	--	serine/arginine repetitive matrix protein 2-like, partial [Bos taurus]	-	-	-	-	-	-	-	--
MSTRG.14054.3	20	23743012	23745019	+	ENSBGRG00000022635	23728628	23729968	+	DOWNSTREAM	13043	--	--	-	-	-	-	-	-	-	GO:0046872//metal ion binding	-	--
MSTRG.14054.3	20	23743012	23745019	+	ENSBGRG00000022766	23753931	23784835	-	DOWNSTREAM	8911	--	--	-	XP_019835440.1 PREDICTED: liver carboxylesterase-like isoform X2 [Bos indicus]	Metabolism	Xenobiotics biodegradation and metabolism	ko00983//Drug metabolism - other enzymes	K01044	-	-	-	--
MSTRG.14252.1	20	37564918	37599254	+	ENSBGRG00000013626	37522286	37534711	+	DOWNSTREAM	30206	--	--	EMC8	ER membrane protein complex subunit 8 [Source:HGNC Symbol;Acc:HGNC:7864]	-	-	-	-	GO:0005737//cytoplasm;GO:0005829//cytosol;GO:0072546//ER membrane protein complex	-	-	--
MSTRG.14848.1	20	58999231	59001780	+	ENSBGRG00000023169	58963762	58985078	-	UPSTREAM	14152	--	--	CPT1C	carnitine palmitoyltransferase 1C [Source:HGNC Symbol;Acc:HGNC:18540]	Organismal Systems;Environmental Information Processing;Organismal Systems;Organismal Systems;Organismal Systems;Metabolism;Metabolism	Environmental adaptation;Signal transduction;Endocrine system;Endocrine system;Endocrine system;Global and overview maps;Lipid metabolism	ko04714//Thermogenesis;ko04152//AMPK signaling pathway;ko04922//Glucagon signaling pathway;ko03320//PPAR signaling pathway;ko04920//Adipocytokine signaling pathway;ko01212//Fatty acid metabolism;ko00071//Fatty acid degradation	K19524;K19524;K19524;K19524;K19524;K19524;K19524	GO:0005783//endoplasmic reticulum;GO:0030176//integral component of endoplasmic reticulum membrane;GO:0030424//axon;GO:0030425//dendrite;GO:0032281//AMPA glutamate receptor complex;GO:0098794//postsynapse	GO:0016746//transferase activity, transferring acyl groups	-	--
MSTRG.15040.1	20	62616580	62622874	-	ENSBGRG00000022164	62579169	62587248	-	UPSTREAM	29331	--	--	FOSB	FosB proto-oncogene, AP-1 transcription factor subunit [Source:HGNC Symbol;Acc:HGNC:3797]	Human Diseases;Organismal Systems;Organismal Systems;Human Diseases;Human Diseases	Substance dependence;Development and regeneration;Immune system;Substance dependence;Substance dependence	ko05034//Alcoholism;ko04380//Osteoclast differentiation;ko04657//IL-17 signaling pathway;ko05031//Amphetamine addiction;ko05030//Cocaine addiction	K09029;K09029;K09029;K09029;K09029	GO:0005634//nucleus;GO:0005654//nucleoplasm;GO:0043231//intracellular membrane-bounded organelle	GO:0000978//RNA polymerase II core promoter proximal region sequence-specific DNA binding;GO:0001228//transcriptional activator activity, RNA polymerase II transcription regulatory region sequence-specific binding;GO:0003677//DNA binding;GO:0003700//transcription factor activity, sequence-specific DNA binding	GO:0006355//regulation of transcription, DNA-templated;GO:0006357//regulation of transcription from RNA polymerase II promoter;GO:0045944//positive regulation of transcription from RNA polymerase II promoter;GO:0071277//cellular response to calcium ion	--
MSTRG.15632.1	21	33898077	33899897	-	MSTRG.15630	33895645	33897954	-	UPSTREAM	122	--	--	--	protein N-lysine methyltransferase METTL21A isoform X3 [Ovis aries]	-	-	-	-	GO:0031224//intrinsic component of membrane;GO:0044421//extracellular region part	GO:0043169//cation binding;GO:0060089//molecular transducer activity	GO:0007162//negative regulation of cell adhesion;GO:0007169//transmembrane receptor protein tyrosine kinase signaling pathway;GO:0007606//sensory perception of chemical stimulus;GO:0010596//negative regulation of endothelial cell migration;GO:0045765//regulation of angiogenesis;GO:0048869//cellular developmental process;GO:0050922//negative regulation of chemotaxis	--
MSTRG.15759.1	21	43893950	43896213	-	ENSBGRG00000019547	43655508	43881831	-	UPSTREAM	12118	--	--	LOXHD1	lipoxygenase homology domains 1 [Source:HGNC Symbol;Acc:HGNC:26521]	-	-	-	-	GO:0032420//stereocilium	GO:0004096//catalase activity;GO:0005515//protein binding;GO:0020037//heme binding	GO:0007605//sensory perception of sound;GO:0055114//oxidation-reduction process	--
MSTRG.15759.1	21	43893950	43896213	-	ENSBGRG00000021274	43907684	43983066	-	DOWNSTREAM	11470	--	--	ST8SIA5	ST8 alpha-N-acetyl-neuraminide alpha-2,8-sialyltransferase 5 [Source:HGNC Symbol;Acc:HGNC:17827]	Metabolism;Metabolism	Global and overview maps;Glycan biosynthesis and metabolism	ko01100//Metabolic pathways;ko00604//Glycosphingolipid biosynthesis - ganglio series	K03369;K03369	-	GO:0003828//alpha-N-acetylneuraminate alpha-2,8-sialyltransferase activity;GO:0008373//sialyltransferase activity	GO:0006486//protein glycosylation	--
MSTRG.16260.9	22	11639258	11643307	+	ENSBGRG00000020861	11635810	11637894	+	DOWNSTREAM	1363	--	--	DAG1	dystroglycan 1 [Source:HGNC Symbol;Acc:HGNC:2666]	Human Diseases;Human Diseases;Human Diseases;Human Diseases;Environmental Information Processing	Cardiovascular disease;Cardiovascular disease;Cardiovascular disease;Cardiovascular disease;Signaling molecules and interaction	ko05416//Viral myocarditis;ko05414//Dilated cardiomyopathy;ko05412//Arrhythmogenic right ventricular cardiomyopathy;ko05410//Hypertrophic cardiomyopathy;ko04512//ECM-receptor interaction	K06265;K06265;K06265;K06265;K06265	GO:0005604//basement membrane;GO:0005615//extracellular space;GO:0005654//nucleoplasm;GO:0005737//cytoplasm;GO:0005886//plasma membrane;GO:0005911//cell-cell junction;GO:0005925//focal adhesion;GO:0009897//external side of plasma membrane;GO:0016010//dystrophin-associated glycoprotein complex;GO:0016011//dystroglycan complex;GO:0016020//membrane;GO:0016021//integral component of membrane;GO:00300…	GO:0002162//dystroglycan binding;GO:0003779//actin binding;GO:0005509//calcium ion binding;GO:0008307//structural constituent of muscle;GO:0015631//tubulin binding;GO:0017166//vinculin binding;GO:0042169//SH2 domain binding;GO:0051393//alpha-actinin binding	GO:0002011//morphogenesis of an epithelial sheet;GO:0006509//membrane protein ectodomain proteolysis;GO:0007016//cytoskeletal anchoring at plasma membrane;GO:0010470//regulation of gastrulation;GO:0010717//regulation of epithelial to mesenchymal transition;GO:0014044//Schwann cell development;GO:0019048//modulation by virus of host morphology or physiology;GO:0021682//nerve maturation;GO:0022011/…	--
MSTRG.17425.1	24	6722029	6724211	+	ENSBGRG00000008872	6775714	6777688	-	DOWNSTREAM	51502	--	--	IER3	immediate early response 3 [Source:HGNC Symbol;Acc:HGNC:5392]	-	-	-	-	GO:0005634//nucleus	-	GO:0043066//negative regulation of apoptotic process;GO:2001020//regulation of response to DNA damage stimulus	--
MSTRG.17487.1	24	7637690	7641794	+	ENSBGRG00000017265	7602441	7610083	-	UPSTREAM	27606	--	--	-	XP_019841311.1 PREDICTED: U6 snRNA-associated Sm-like protein LSm2 [Bos indicus]	Genetic Information Processing;Genetic Information Processing	Transcription;Folding, sorting and degradation	ko03040//Spliceosome;ko03018//RNA degradation	K12621;K12621	-	-	GO:0006397//mRNA processing	--
MSTRG.17487.1	24	7637690	7641794	+	ENSBGRG00000019750	7693109	7743623	+	UPSTREAM	51314	--	--	C2	complement C2 [Source:HGNC Symbol;Acc:HGNC:1248]	Human Diseases;Human Diseases;Organismal Systems;Human Diseases	Immune disease;Infectious disease: bacterial;Immune system;Infectious disease: bacterial	ko05322//Systemic lupus erythematosus;ko05150//Staphylococcus aureus infection;ko04610//Complement and coagulation cascades;ko05133//Pertussis	K01332;K01332;K01332;K01332	GO:0005576//extracellular region	GO:0004252//serine-type endopeptidase activity	GO:0006508//proteolysis;GO:0006956//complement activation;GO:0006958//complement activation, classical pathway;GO:2000427//positive regulation of apoptotic cell clearance	--
MSTRG.17896.1	24	29381511	29385847	+	ENSBGRG00000017950	29308113	29318339	+	DOWNSTREAM	63171	--	--	WDR46	WD repeat domain 46 [Source:HGNC Symbol;Acc:HGNC:13923]	-	-	-	-	-	GO:0005515//protein binding	-	--
MSTRG.17896.1	24	29381511	29385847	+	ENSBGRG00000019137	29399995	29432849	+	UPSTREAM	14147	--	--	COL11A2	collagen type XI alpha 2 chain [Source:HGNC Symbol;Acc:HGNC:2187]	Organismal Systems	Digestive system	ko04974//Protein digestion and absorption	K19721	GO:0005581//collagen trimer	GO:0005201//extracellular matrix structural constituent	GO:0001894//tissue homeostasis;GO:0002062//chondrocyte differentiation;GO:0007605//sensory perception of sound;GO:0030199//collagen fibril organization;GO:0048705//skeletal system morphogenesis	--
MSTRG.18522.2	25	25266146	25266752	+	ENSBGRG00000007476	25250673	25265823	+	DOWNSTREAM	322	--	--	TRIM8	tripartite motif containing 8 [Source:HGNC Symbol;Acc:HGNC:15579]	-	-	-	-	GO:0005634//nucleus;GO:0005829//cytosol;GO:0016605//PML body	GO:0042802//identical protein binding;GO:0042803//protein homodimerization activity	GO:0010508//positive regulation of autophagy;GO:0019827//stem cell population maintenance;GO:0032897//negative regulation of viral transcription;GO:0043123//positive regulation of I-kappaB kinase/NF-kappaB signaling;GO:0045087//innate immune response;GO:0046597//negative regulation of viral entry into host cell;GO:0051091//positive regulation of sequence-specific DNA binding transcription factor …	--
MSTRG.18858.1	25	56928344	56932265	-	ENSBGRG00000015313	56866268	56878243	-	UPSTREAM	50100	--	--	ADAM8	ADAM metallopeptidase domain 8 [Source:HGNC Symbol;Acc:HGNC:215]	-	-	-	-	GO:0002102//podosome;GO:0005737//cytoplasm;GO:0005886//plasma membrane;GO:0005887//integral component of plasma membrane;GO:0009986//cell surface;GO:0032010//phagolysosome;GO:0032127//dense core granule membrane;GO:0042581//specific granule;GO:0070820//tertiary granule;GO:0071065//alpha9-beta1 integrin-vascular cell adhesion molecule-1 complex;GO:0071133//alpha9-beta1 integrin-ADAM8 complex	GO:0004222//metalloendopeptidase activity;GO:0005509//calcium ion binding;GO:0008237//metallopeptidase activity;GO:0008270//zinc ion binding;GO:0050839//cell adhesion molecule binding	GO:0000902//cell morphogenesis;GO:0001525//angiogenesis;GO:0002523//leukocyte migration involved in inflammatory response;GO:0002675//positive regulation of acute inflammatory response;GO:0002693//positive regulation of cellular extravasation;GO:0006508//proteolysis;GO:0006954//inflammatory response;GO:0022407//regulation of cell-cell adhesion;GO:0033089//positive regulation of T cell differentia…	--
MSTRG.18858.1	25	56928344	56932265	-	ENSBGRG00000016015	56983013	56987373	-	DOWNSTREAM	50747	--	--	FUOM	fucose mutarotase [Source:HGNC Symbol;Acc:HGNC:24733]	-	-	-	-	-	GO:0016853//isomerase activity;GO:0016857//racemase and epimerase activity, acting on carbohydrates and derivatives;GO:0036373//L-fucose mutarotase activity;GO:0042806//fucose binding;GO:0048029//monosaccharide binding	GO:0005996//monosaccharide metabolic process;GO:0006004//fucose metabolic process;GO:0036065//fucosylation;GO:0045665//negative regulation of neuron differentiation;GO:0060180//female mating behavior	--
ENSBGRT00000045206	26	1321211	1322251	-	ENSBGRG00000024361	1283123	1288947	-	UPSTREAM	32263	--	--	BUD31	BUD31 homolog [Source:HGNC Symbol;Acc:HGNC:29629]	Genetic Information Processing	Transcription	ko03040//Spliceosome	K12873	GO:0000790//nuclear chromatin;GO:0005634//nucleus;GO:0071007//U2-type catalytic step 2 spliceosome	GO:0030374//ligand-dependent nuclear receptor transcription coactivator activity;GO:0035257//nuclear hormone receptor binding	GO:0000398//mRNA splicing, via spliceosome;GO:2000825//positive regulation of androgen receptor activity	--
ENSBGRT00000045206	26	1321211	1322251	-	ENSBGRG00000024499	1327732	1339057	-	DOWNSTREAM	5480	--	--	-	XP_006913406.1 actin-related protein 2/3 complex subunit 1A [Pteropus alecto]	Human Diseases;Cellular Processes;Human Diseases;Human Diseases;Cellular Processes;Human Diseases;Organismal Systems	Infectious disease: bacterial;Transport and catabolism;Infectious disease: bacterial;Infectious disease: bacterial;Cell motility;Infectious disease: bacterial;Immune system	ko05131//Shigellosis;ko04144//Endocytosis;ko05132//Salmonella infection;ko05130//Pathogenic Escherichia coli infection;ko04810//Regulation of actin cytoskeleton;ko05100//Bacterial invasion of epithelial cells;ko04666//Fc gamma R-mediated phagocytosis	K05757;K05757;K05757;K05757;K05757;K05757;K05757	GO:0005885//Arp2/3 protein complex;GO:0015629//actin cytoskeleton	GO:0005515//protein binding	GO:0030833//regulation of actin filament polymerization;GO:0034314//Arp2/3 complex-mediated actin nucleation	--
ENSBGRT00000045206	26	1321211	1322251	-	ENSBGRG00000024415	1291112	1304750	+	DOWNSTREAM	16460	--	--	PDAP1	PDGFA associated protein 1 [Source:HGNC Symbol;Acc:HGNC:14634]	-	-	-	-	GO:0005829//cytosol;GO:0005886//plasma membrane	-	-	--
MSTRG.19799.1	26	43968565	43969948	-	ENSBGRG00000016073	44017060	44028939	+	UPSTREAM	47111	--	--	TFAP4	transcription factor AP-4 [Source:HGNC Symbol;Acc:HGNC:11745]	Human Diseases	Cancer: overview	ko05205//Proteoglycans in cancer	K09108	GO:0005634//nucleus;GO:0005654//nucleoplasm;GO:0005739//mitochondrion;GO:0017053//transcriptional repressor complex	GO:0000978//RNA polymerase II core promoter proximal region sequence-specific DNA binding;GO:0000981//RNA polymerase II transcription factor activity, sequence-specific DNA binding;GO:0001228//transcriptional activator activity, RNA polymerase II transcription regulatory region sequence-specific binding;GO:0003677//DNA binding;GO:0042803//protein homodimerization activity;GO:0042826//histone deac…	GO:0006978//DNA damage response, signal transduction by p53 class mediator resulting in transcription of p21 class mediator;GO:0008285//negative regulation of cell proliferation;GO:0010629//negative regulation of gene expression;GO:0043065//positive regulation of apoptotic process;GO:0043392//negative regulation of DNA binding;GO:0043922//negative regulation by host of viral transcription;GO:0043…	bHLH
MSTRG.20029.1	26	47521227	47523103	+	ENSBGRG00000013240	47585324	47626107	+	UPSTREAM	62220	--	--	AXIN1	axin 1 [Source:HGNC Symbol;Acc:HGNC:903]	Human Diseases;Human Diseases;Human Diseases;Environmental Information Processing;Human Diseases;Human Diseases;Environmental Information Processing;Human Diseases;Human Diseases;Cellular Processes;Human Diseases;Human Diseases;Human Diseases	Cancer: overview;Neurodegenerative disease;Infectious disease: viral;Signal transduction;Cancer: specific types;Cancer: specific types;Signal transduction;Endocrine and metabolic disease;Cancer: specific types;Cellular community - eukaryotes;Cancer: specific types;Cancer: specific types;Cancer: specific types	ko05200//Pathways in cancer;ko05010//Alzheimer disease;ko05165//Human papillomavirus infection;ko04390//Hippo signaling pathway;ko05226//Gastric cancer;ko05225//Hepatocellular carcinoma;ko04310//Wnt signaling pathway;ko04934//Cushing syndrome;ko05224//Breast cancer;ko04550//Signaling pathways regulating pluripotency of stem cells;ko05213//Endometrial cancer;ko05210//Colorectal cancer;ko05217//Bas…	K02157;K02157;K02157;K02157;K02157;K02157;K02157;K02157;K02157;K02157;K02157;K02157;K02157	GO:0005634//nucleus;GO:0005737//cytoplasm;GO:0016328//lateral plasma membrane;GO:0030877//beta-catenin destruction complex;GO:0048471//perinuclear region of cytoplasm;GO:0071944//cell periphery	GO:0008013//beta-catenin binding;GO:0019899//enzyme binding;GO:0031625//ubiquitin protein ligase binding;GO:0035591//signaling adaptor activity;GO:0042802//identical protein binding;GO:0046332//SMAD binding;GO:0060090//binding, bridging;GO:0070411//I-SMAD binding	GO:0001934//positive regulation of protein phosphorylation;GO:0032147//activation of protein kinase activity;GO:0034622//cellular macromolecular complex assembly;GO:0045732//positive regulation of protein catabolic process;GO:0045893//positive regulation of transcription, DNA-templated;GO:0046330//positive regulation of JNK cascade;GO:0051443//positive regulation of ubiquitin-protein transferase …	--
MSTRG.20192.1	27	14095713	14099848	-	ENSBGRG00000025238	14100361	14218122	-	DOWNSTREAM	512	--	--	CCDC6	coiled-coil domain containing 6 [Source:HGNC Symbol;Acc:HGNC:18782]	Human Diseases;Human Diseases	Cancer: overview;Cancer: specific types	ko05200//Pathways in cancer;ko05216//Thyroid cancer	K09288;K09288	GO:0005829//cytosol	-	-	--
MSTRG.20583.3	28	285899	287599	+	MSTRG.20582	284787	285500	-	UPSTREAM	398	--	--	--	-	-	-	-	-	-	-	-	--
MSTRG.20583.4	28	285996	287585	+	MSTRG.20582	284787	285500	-	UPSTREAM	495	--	--	--	-	-	-	-	-	-	-	-	--
MSTRG.20583.5	28	285996	287585	+	MSTRG.20582	284787	285500	-	UPSTREAM	495	--	--	--	-	-	-	-	-	-	-	-	--
MSTRG.20583.6	28	285999	291790	+	MSTRG.20582	284787	285500	-	UPSTREAM	498	--	--	--	-	-	-	-	-	-	-	-	--
MSTRG.20584.1	28	286617	287551	-	MSTRG.20582	284787	285500	-	UPSTREAM	1116	--	--	--	-	-	-	-	-	-	-	-	--
MSTRG.20804.4	28	20873376	20875011	+	ENSBGRG00000018704	20956976	20980304	-	DOWNSTREAM	81964	--	--	EIF4EBP1	eukaryotic translation initiation factor 4E binding protein 1 [Source:HGNC Symbol;Acc:HGNC:3288]	Human Diseases;Environmental Information Processing;Human Diseases;Human Diseases;Genetic Information Processing;Environmental Information Processing;Cellular Processes;Organismal Systems;Environmental Information Processing;Environmental Information Processing;Human Diseases;Organismal Systems;Human Diseases;Environmental Information Processing;Human Diseases	Infectious disease: viral;Signal transduction;Infectious disease: viral;Infectious disease: viral;Translation;Signal transduction;Cell growth and death;Endocrine system;Signal transduction;Signal transduction;Cancer: overview;Aging;Drug resistance: antineoplastic;Signal transduction;Cancer: specific types	ko05168//Herpes simplex virus 1 infection;ko04151//PI3K-Akt signaling pathway;ko05165//Human papillomavirus infection;ko05163//Human cytomegalovirus infection;ko03013//Nucleocytoplasmic transport;ko04150//mTOR signaling pathway;ko04218//Cellular senescence;ko04910//Insulin signaling pathway;ko04152//AMPK signaling pathway;ko04066//HIF-1 signaling pathway;ko05231//Choline metabolism in cancer;ko04…	K07205;K07205;K07205;K07205;K07205;K07205;K07205;K07205;K07205;K07205;K07205;K07205;K07205;K07205;K07205	GO:0005829//cytosol	GO:0008190//eukaryotic initiation factor 4E binding;GO:0030371//translation repressor activity	GO:0000082//G1/S transition of mitotic cell cycle;GO:0031929//TOR signaling;GO:0045931//positive regulation of mitotic cell cycle;GO:0045947//negative regulation of translational initiation	--
MSTRG.20933.1	28	40307301	40326818	-	ENSBGRG00000016942	40109821	40301200	+	DOWNSTREAM	6100	--	--	SORBS2	sorbin and SH3 domain containing 2 [Source:HGNC Symbol;Acc:HGNC:24098]	-	-	-	-	-	GO:0003676//nucleic acid binding;GO:0005515//protein binding	GO:0007015//actin filament organization	--
MSTRG.21555.1	29	8192225	8196271	+	ENSBGRG00000018549	8091646	8093371	-	UPSTREAM	98853	--	--	-	NP_001012782.1 cystatin-M precursor [Bos taurus]	-	-	-	-	-	GO:0004869//cysteine-type endopeptidase inhibitor activity	-	--
MSTRG.21555.1	29	8192225	8196271	+	ENSBGRG00000019562	8167394	8169806	-	UPSTREAM	22418	--	--	DRAP1	DR1 associated protein 1 [Source:HGNC Symbol;Acc:HGNC:3019]	-	-	-	-	-	GO:0042802//identical protein binding;GO:0046982//protein heterodimerization activity	-	NF-YC
MSTRG.22271.2	3	5212266	5251566	+	ENSBGRG00000009611	5278374	5284421	+	UPSTREAM	26807	--	--	-	XP_025143361.1 antigen-presenting glycoprotein CD1d-like [Bubalus bubalis]	Cellular Processes;Human Diseases;Organismal Systems	Cellular community - eukaryotes;Infectious disease: parasitic;Immune system	ko04530//Tight junction;ko05146//Amoebiasis;ko04640//Hematopoietic cell lineage	K06448;K06448;K06448	-	-	-	--
MSTRG.22358.1	3	9243937	9276905	+	ENSBGRG00000001019	9129766	9165695	+	DOWNSTREAM	78241	--	--	USP21	ubiquitin specific peptidase 21 [Source:HGNC Symbol;Acc:HGNC:12620]	Cellular Processes	Cell growth and death	ko04217//Necroptosis	K21634	GO:0005654//nucleoplasm;GO:0005829//cytosol;GO:0005886//plasma membrane	GO:0004843//thiol-dependent ubiquitin-specific protease activity;GO:0008234//cysteine-type peptidase activity;GO:0019784//NEDD8-specific protease activity;GO:0036459//thiol-dependent ubiquitinyl hydrolase activity	GO:0006511//ubiquitin-dependent protein catabolic process;GO:0016579//protein deubiquitination	--
MSTRG.22358.1	3	9243937	9276905	+	ENSBGRG00000001210	9186107	9194906	-	UPSTREAM	49030	--	--	ADAMTS4	ADAM metallopeptidase with thrombospondin type 1 motif 4 [Source:HGNC Symbol;Acc:HGNC:220]	-	-	-	-	GO:0005615//extracellular space;GO:0016607//nuclear speck	GO:0002020//protease binding;GO:0004222//metalloendopeptidase activity;GO:0008233//peptidase activity;GO:0008237//metallopeptidase activity	GO:0006508//proteolysis	--
MSTRG.22491.1	3	19926600	19928468	-	ENSBGRG00000013986	19818395	19837302	-	UPSTREAM	89297	--	--	ITGA10	integrin subunit alpha 10 [Source:HGNC Symbol;Acc:HGNC:6135]	Environmental Information Processing;Human Diseases;Cellular Processes;Cellular Processes;Human Diseases;Human Diseases;Human Diseases;Environmental Information Processing	Signal transduction;Infectious disease: viral;Cell motility;Cellular community - eukaryotes;Cardiovascular disease;Cardiovascular disease;Cardiovascular disease;Signaling molecules and interaction	ko04151//PI3K-Akt signaling pathway;ko05165//Human papillomavirus infection;ko04810//Regulation of actin cytoskeleton;ko04510//Focal adhesion;ko05414//Dilated cardiomyopathy;ko05412//Arrhythmogenic right ventricular cardiomyopathy;ko05410//Hypertrophic cardiomyopathy;ko04512//ECM-receptor interaction	K06586;K06586;K06586;K06586;K06586;K06586;K06586;K06586	GO:0008305//integrin complex;GO:0034680//integrin alpha10-beta1 complex	GO:0098639//collagen binding involved in cell-matrix adhesion	GO:0007155//cell adhesion;GO:0007160//cell-matrix adhesion;GO:0007229//integrin-mediated signaling pathway	--
MSTRG.22491.1	3	19926600	19928468	-	MSTRG.22496	19987741	20015690	-	DOWNSTREAM	59272	--	--	--	endonuclease-reverse transcriptase [Babesia ovata]	-	-	-	-	GO:0031252//cell leading edge;GO:0070161//anchoring junction	GO:0003779//actin binding;GO:0050839//cell adhesion molecule binding	GO:0010468//regulation of gene expression;GO:0098602//single organism cell adhesion	--
MSTRG.22565.2	3	21511389	21512628	-	ENSBGRG00000001758	21599502	21602925	+	UPSTREAM	86873	--	--	SCNM1	sodium channel modifier 1 [Source:HGNC Symbol;Acc:HGNC:23136]	-	-	-	-	-	GO:0019899//enzyme binding	GO:0008380//RNA splicing	--
MSTRG.22565.2	3	21511389	21512628	-	ENSBGRG00000001770	21603431	21607680	-	DOWNSTREAM	90802	--	--	TMOD4	tropomodulin 4 [Source:HGNC Symbol;Acc:HGNC:11874]	-	-	-	-	GO:0005865//striated muscle thin filament	GO:0005523//tropomyosin binding;GO:0051015//actin filament binding	GO:0051694//pointed-end actin filament capping	--
MSTRG.22565.2	3	21511389	21512628	-	ENSBGRG00000001466	21443339	21457892	-	UPSTREAM	53496	--	--	MINDY1	MINDY lysine 48 deubiquitinase 1 [Source:HGNC Symbol;Acc:HGNC:25648]	-	-	-	-	GO:0005654//nucleoplasm;GO:0016604//nuclear body	GO:0004843//thiol-dependent ubiquitin-specific protease activity;GO:0016807//cysteine-type carboxypeptidase activity;GO:0036435//K48-linked polyubiquitin binding;GO:1990380//Lys48-specific deubiquitinase activity	-	--
MSTRG.22565.2	3	21511389	21512628	-	ENSBGRG00000001785	21609615	21624208	-	DOWNSTREAM	96986	--	--	VPS72	vacuolar protein sorting 72 homolog [Source:HGNC Symbol;Acc:HGNC:11644]	-	-	-	-	GO:0005634//nucleus;GO:0016607//nuclear speck;GO:0032991//macromolecular complex	GO:0042393//histone binding	GO:0006338//chromatin remodeling;GO:0006355//regulation of transcription, DNA-templated;GO:0035019//somatic stem cell population maintenance;GO:0043486//histone exchange	--
ENSBGRT00000000461	3	131123481	131126604	-	ENSBGRG00000000268	131108199	131109311	+	DOWNSTREAM	14169	--	--	-	XP_028342570.1 aminopeptidase RNPEPL1 isoform X1 [Physeter catodon]	-	-	-	-	GO:0005576//extracellular region	GO:0005520//insulin-like growth factor binding;GO:0070006//metalloaminopeptidase activity	-	--
ENSBGRT00000000461	3	131123481	131126604	-	ENSBGRG00000000438	131166609	131179811	+	UPSTREAM	40004	--	--	GPR35	G protein-coupled receptor 35 [Source:HGNC Symbol;Acc:HGNC:4492]	Environmental Information Processing	Signaling molecules and interaction	ko04080//Neuroactive ligand-receptor interaction	K04276	GO:0005887//integral component of plasma membrane;GO:0016021//integral component of membrane	GO:0004930//G-protein coupled receptor activity;GO:0016494//C-X-C chemokine receptor activity	GO:0007186//G-protein coupled receptor signaling pathway;GO:0007204//positive regulation of cytosolic calcium ion concentration;GO:0070098//chemokine-mediated signaling pathway;GO:1901386//negative regulation of voltage-gated calcium channel activity	--
MSTRG.24192.2	4	22911030	22916889	-	ENSBGRG00000003927	22918274	22918783	-	DOWNSTREAM	1384	--	--	TMEM140	transmembrane protein 140 [Source:HGNC Symbol;Acc:HGNC:21870]	-	-	-	-	-	-	-	--
MSTRG.24192.2	4	22911030	22916889	-	ENSBGRG00000003642	22751026	22831737	+	DOWNSTREAM	79292	--	--	-	XP_002687011.1 solute carrier family 23 member 1 isoform X3 [Bos taurus]	Organismal Systems	Digestive system	ko04977//Vitamin digestion and absorption	K14611	GO:0016020//membrane	GO:0022857//transmembrane transporter activity	GO:0055085//transmembrane transport	--
MSTRG.25587.4	5	49085168	49089356	-	ENSBGRG00000009544	49174914	49177873	+	UPSTREAM	85557	--	--	DTX3	deltex E3 ubiquitin ligase 3 [Source:HGNC Symbol;Acc:HGNC:24457]	Environmental Information Processing	Signal transduction	ko04330//Notch signaling pathway	K06058	-	-	GO:0007219//Notch signaling pathway;GO:0016567//protein ubiquitination	--
MSTRG.25587.5	5	49085804	49089315	-	ENSBGRG00000009544	49174914	49177873	+	UPSTREAM	85598	--	--	DTX3	deltex E3 ubiquitin ligase 3 [Source:HGNC Symbol;Acc:HGNC:24457]	Environmental Information Processing	Signal transduction	ko04330//Notch signaling pathway	K06058	-	-	GO:0007219//Notch signaling pathway;GO:0016567//protein ubiquitination	--
MSTRG.26306.4	5	113012659	113016124	+	ENSBGRG00000012191	112997169	113010605	+	DOWNSTREAM	2053	--	--	FGF6	fibroblast growth factor 6 [Source:HGNC Symbol;Acc:HGNC:3684]	Human Diseases;Environmental Information Processing;Environmental Information Processing;Environmental Information Processing;Environmental Information Processing;Cellular Processes;Human Diseases;Human Diseases;Human Diseases	Cancer: overview;Signal transduction;Signal transduction;Signal transduction;Signal transduction;Cell motility;Cancer: specific types;Cancer: specific types;Cancer: specific types	ko05200//Pathways in cancer;ko04151//PI3K-Akt signaling pathway;ko04010//MAPK signaling pathway;ko04014//Ras signaling pathway;ko04015//Rap1 signaling pathway;ko04810//Regulation of actin cytoskeleton;ko05226//Gastric cancer;ko05224//Breast cancer;ko05218//Melanoma	K04358;K04358;K04358;K04358;K04358;K04358;K04358;K04358;K04358	-	GO:0008083//growth factor activity	GO:0001502//cartilage condensation;GO:0008284//positive regulation of cell proliferation;GO:0008543//fibroblast growth factor receptor signaling pathway;GO:0045445//myoblast differentiation	--
MSTRG.26401.3	5	116904160	116907502	+	ENSBGRG00000000778	116949835	116996563	+	UPSTREAM	42332	--	--	-	XP_005207403.1 bcl-2-like protein 13 isoform X1 [Bos taurus]	Cellular Processes;Human Diseases	Transport and catabolism;Infectious disease: bacterial	ko04137//Mitophagy - animal;ko05134//Legionellosis	K15485;K15485	-	-	GO:0006915//apoptotic process;GO:0042981//regulation of apoptotic process	--
MSTRG.26401.3	5	116904160	116907502	+	ENSBGRG00000000730	116915993	116940765	-	DOWNSTREAM	8490	--	--	ATP6V1E1	ATPase H+ transporting V1 subunit E1 [Source:HGNC Symbol;Acc:HGNC:857]	Metabolism;Human Diseases;Metabolism;Cellular Processes;Human Diseases;Environmental Information Processing;Organismal Systems;Human Diseases;Human Diseases;Organismal Systems	Global and overview maps;Infectious disease: viral;Energy metabolism;Transport and catabolism;Immune disease;Signal transduction;Nervous system;Infectious disease: bacterial;Infectious disease: bacterial;Excretory system	ko01100//Metabolic pathways;ko05165//Human papillomavirus infection;ko00190//Oxidative phosphorylation;ko04145//Phagosome;ko05323//Rheumatoid arthritis;ko04150//mTOR signaling pathway;ko04721//Synaptic vesicle cycle;ko05120//Epithelial cell signaling in Helicobacter pylori infection;ko05110//Vibrio cholerae infection;ko04966//Collecting duct acid secretion	K02150;K02150;K02150;K02150;K02150;K02150;K02150;K02150;K02150;K02150	GO:0005737//cytoplasm;GO:0005768//endosome;GO:0005829//cytosol;GO:0005902//microvillus;GO:0016324//apical plasma membrane;GO:0033178//proton-transporting two-sector ATPase complex, catalytic domain	GO:0008553//hydrogen-exporting ATPase activity, phosphorylative mechanism;GO:0046961//proton-transporting ATPase activity, rotational mechanism;GO:0051117//ATPase binding	GO:1902600//hydrogen ion transmembrane transport	--
MSTRG.26473.1	5	118399320	118404086	+	ENSBGRG00000002734	118382508	118384984	+	DOWNSTREAM	14335	--	--	TOMM22	translocase of outer mitochondrial membrane 22 [Source:HGNC Symbol;Acc:HGNC:18002]	-	-	-	-	GO:0005739//mitochondrion;GO:0005741//mitochondrial outer membrane;GO:0005742//mitochondrial outer membrane translocase complex;GO:0016021//integral component of membrane	-	GO:0006886//intracellular protein transport;GO:0045040//protein import into mitochondrial outer membrane	--
MSTRG.26483.1	5	118558414	118563485	-	ENSBGRG00000002934	118564855	118572814	-	DOWNSTREAM	1369	--	--	CBX6	chromobox 6 [Source:HGNC Symbol;Acc:HGNC:1556]	-	-	-	-	GO:0000792//heterochromatin;GO:0005634//nucleus;GO:0031519//PcG protein complex	GO:0003727//single-stranded RNA binding	GO:0000122//negative regulation of transcription from RNA polymerase II promoter	--
MSTRG.27438.1	6	79274435	79289047	-	ENSBGRG00000012074	79349826	79471181	+	UPSTREAM	60778	--	--	SEL1L3	SEL1L family member 3 [Source:HGNC Symbol;Acc:HGNC:29108]	-	-	-	-	GO:0005654//nucleoplasm	GO:0005515//protein binding	-	--
MSTRG.27793.15	7	5687371	5735575	-	ENSBGRG00000014111	5764188	5814688	+	UPSTREAM	28612	--	--	SLC25A37	solute carrier family 25 member 37 [Source:HGNC Symbol;Acc:HGNC:29786]	-	-	-	-	GO:0005743//mitochondrial inner membrane	GO:0005381//iron ion transmembrane transporter activity	GO:0048250//mitochondrial iron ion transport	--
MSTRG.29578.2	8	21143119	21152523	+	ENSBGRG00000018816	21106542	21117545	+	DOWNSTREAM	25573	--	--	EEF2	eukaryotic translation elongation factor 2 [Source:HGNC Symbol;Acc:HGNC:3214]	Organismal Systems;Environmental Information Processing	Endocrine system;Signal transduction	ko04921//Oxytocin signaling pathway;ko04152//AMPK signaling pathway	K03234;K03234	GO:0005737//cytoplasm;GO:0005829//cytosol;GO:0005844//polysome;GO:0005886//plasma membrane;GO:0016235//aggresome;GO:0045202//synapse;GO:1990904//ribonucleoprotein complex	GO:0003924//GTPase activity;GO:0005525//GTP binding;GO:0019901//protein kinase binding	GO:0002244//hematopoietic progenitor cell differentiation;GO:0006414//translational elongation;GO:0045727//positive regulation of translation	--
MSTRG.29670.1	8	22628942	22631525	+	ENSBGRG00000001703	22700399	22745243	-	DOWNSTREAM	68873	--	--	JSRP1	junctional sarcoplasmic reticulum protein 1 [Source:HGNC Symbol;Acc:HGNC:24963]	-	-	-	-	-	-	GO:0003009//skeletal muscle contraction	--
MSTRG.29670.1	8	22628942	22631525	+	ENSBGRG00000001819	22722810	22760105	+	UPSTREAM	91284	--	--	AP3D1	adaptor related protein complex 3 subunit delta 1 [Source:HGNC Symbol;Acc:HGNC:568]	Cellular Processes	Transport and catabolism	ko04142//Lysosome	K12396	GO:0010008//endosome membrane;GO:0030117//membrane coat;GO:0030123//AP-3 adaptor complex	-	GO:0006886//intracellular protein transport;GO:0015031//protein transport;GO:0016192//vesicle-mediated transport;GO:0035646//endosome to melanosome transport;GO:0061088//regulation of sequestering of zinc ion;GO:0072657//protein localization to membrane	--
MSTRG.29670.2	8	22628975	22634350	+	ENSBGRG00000001703	22700399	22745243	-	DOWNSTREAM	66048	--	--	JSRP1	junctional sarcoplasmic reticulum protein 1 [Source:HGNC Symbol;Acc:HGNC:24963]	-	-	-	-	-	-	GO:0003009//skeletal muscle contraction	--
MSTRG.29670.2	8	22628975	22634350	+	ENSBGRG00000001819	22722810	22760105	+	UPSTREAM	88459	--	--	AP3D1	adaptor related protein complex 3 subunit delta 1 [Source:HGNC Symbol;Acc:HGNC:568]	Cellular Processes	Transport and catabolism	ko04142//Lysosome	K12396	GO:0010008//endosome membrane;GO:0030117//membrane coat;GO:0030123//AP-3 adaptor complex	-	GO:0006886//intracellular protein transport;GO:0015031//protein transport;GO:0016192//vesicle-mediated transport;GO:0035646//endosome to melanosome transport;GO:0061088//regulation of sequestering of zinc ion;GO:0072657//protein localization to membrane	--
MSTRG.29675.3	8	22701814	22713310	-	ENSBGRG00000001819	22722810	22760105	+	UPSTREAM	9499	--	--	AP3D1	adaptor related protein complex 3 subunit delta 1 [Source:HGNC Symbol;Acc:HGNC:568]	Cellular Processes	Transport and catabolism	ko04142//Lysosome	K12396	GO:0010008//endosome membrane;GO:0030117//membrane coat;GO:0030123//AP-3 adaptor complex	-	GO:0006886//intracellular protein transport;GO:0015031//protein transport;GO:0016192//vesicle-mediated transport;GO:0035646//endosome to melanosome transport;GO:0061088//regulation of sequestering of zinc ion;GO:0072657//protein localization to membrane	--
MSTRG.29679.1	8	22717796	22719321	+	ENSBGRG00000001819	22722810	22760105	+	UPSTREAM	3488	--	--	AP3D1	adaptor related protein complex 3 subunit delta 1 [Source:HGNC Symbol;Acc:HGNC:568]	Cellular Processes	Transport and catabolism	ko04142//Lysosome	K12396	GO:0010008//endosome membrane;GO:0030117//membrane coat;GO:0030123//AP-3 adaptor complex	-	GO:0006886//intracellular protein transport;GO:0015031//protein transport;GO:0016192//vesicle-mediated transport;GO:0035646//endosome to melanosome transport;GO:0061088//regulation of sequestering of zinc ion;GO:0072657//protein localization to membrane	--
MSTRG.29679.2	8	22717797	22719328	+	ENSBGRG00000001819	22722810	22760105	+	UPSTREAM	3481	--	--	AP3D1	adaptor related protein complex 3 subunit delta 1 [Source:HGNC Symbol;Acc:HGNC:568]	Cellular Processes	Transport and catabolism	ko04142//Lysosome	K12396	GO:0010008//endosome membrane;GO:0030117//membrane coat;GO:0030123//AP-3 adaptor complex	-	GO:0006886//intracellular protein transport;GO:0015031//protein transport;GO:0016192//vesicle-mediated transport;GO:0035646//endosome to melanosome transport;GO:0061088//regulation of sequestering of zinc ion;GO:0072657//protein localization to membrane	--
MSTRG.29938.1	8	46653434	46658385	-	ENSBGRG00000005366	46663105	46671052	+	UPSTREAM	4719	--	--	CDC34	cell division cycle 34 [Source:HGNC Symbol;Acc:HGNC:1734]	Genetic Information Processing	Folding, sorting and degradation	ko04120//Ubiquitin mediated proteolysis	K02207	GO:0005829//cytosol;GO:0016607//nuclear speck	GO:0004842//ubiquitin-protein transferase activity;GO:0061631//ubiquitin conjugating enzyme activity	GO:0000209//protein polyubiquitination;GO:0016567//protein ubiquitination;GO:0035458//cellular response to interferon-beta;GO:0043161//proteasome-mediated ubiquitin-dependent protein catabolic process;GO:0043951//negative regulation of cAMP-mediated signaling;GO:0070936//protein K48-linked ubiquitination	--
MSTRG.29989.1	8	47217999	47219855	+	ENSBGRG00000013069	47114853	47129292	+	DOWNSTREAM	88706	--	--	ARHGAP45	Rho GTPase activating protein 45 [Source:HGNC Symbol;Acc:HGNC:17102]	-	-	-	-	-	-	GO:0007165//signal transduction;GO:0035556//intracellular signal transduction	--
MSTRG.30183.4	8	55259086	55273761	+	ENSBGRG00000012335	55188028	55233651	+	DOWNSTREAM	25434	--	--	-	NP_001016064.1 ubiquitin-conjugating enzyme E2 D3 [Xenopus tropicalis]	Human Diseases;Genetic Information Processing;Genetic Information Processing;Environmental Information Processing;Organismal Systems	Infectious disease: bacterial;Folding, sorting and degradation;Folding, sorting and degradation;Signal transduction;Immune system	ko05131//Shigellosis;ko04141//Protein processing in endoplasmic reticulum;ko04120//Ubiquitin mediated proteolysis;ko04013//MAPK signaling pathway - fly;ko04624//Toll and Imd signaling pathway	K06689;K06689;K06689;K06689;K06689	-	-	-	--
MSTRG.30426.1	8	71894676	71908406	+	ENSBGRG00000010337	71617627	71870804	+	DOWNSTREAM	23871	--	--	GALNT10	polypeptide N-acetylgalactosaminyltransferase 10 [Source:HGNC Symbol;Acc:HGNC:19873]	Metabolism;Metabolism;Metabolism	Global and overview maps;Glycan biosynthesis and metabolism;Glycan biosynthesis and metabolism	ko01100//Metabolic pathways;ko00514//Other types of O-glycan biosynthesis;ko00512//Mucin type O-glycan biosynthesis	K00710;K00710;K00710	-	GO:0004653//polypeptide N-acetylgalactosaminyltransferase activity	GO:0006493//protein O-linked glycosylation;GO:0016266//O-glycan processing	--
MSTRG.31101.2	9	13680225	13687208	-	ENSBGRG00000025911	13668855	13678818	+	DOWNSTREAM	1406	--	--	DIPK1B	divergent protein kinase domain 1B [Source:HGNC Symbol;Acc:HGNC:28290]	-	-	-	-	-	-	-	--
MSTRG.31101.3	9	13681065	13687208	-	ENSBGRG00000025911	13668855	13678818	+	DOWNSTREAM	2246	--	--	DIPK1B	divergent protein kinase domain 1B [Source:HGNC Symbol;Acc:HGNC:28290]	-	-	-	-	-	-	-	--
MSTRG.31304.1	9	16994643	17004912	-	MSTRG.31308	17076141	17096887	-	DOWNSTREAM	71228	--	--	--	hornerin-like, partial [Bos taurus]	-	-	-	-	-	-	-	--
MSTRG.31304.4	9	16999394	17003976	-	MSTRG.31308	17076141	17096887	-	DOWNSTREAM	72164	--	--	--	hornerin-like, partial [Bos taurus]	-	-	-	-	-	-	-	--
MSTRG.31308.1	9	17076131	17091018	-	ENSBGRG00000026740	17185266	17266788	-	DOWNSTREAM	94247	--	--	ZC3H6	zinc finger CCCH-type containing 6 [Source:HGNC Symbol;Acc:HGNC:24762]	-	-	-	-	-	GO:0046872//metal ion binding	-	zf-CCCH
MSTRG.31310.1	9	17081091	17091639	+	ENSBGRG00000026740	17185266	17266788	-	DOWNSTREAM	93626	--	--	ZC3H6	zinc finger CCCH-type containing 6 [Source:HGNC Symbol;Acc:HGNC:24762]	-	-	-	-	-	GO:0046872//metal ion binding	-	zf-CCCH
MSTRG.31461.1	9	23205630	23208944	-	MSTRG.31464	23211666	23232784	-	DOWNSTREAM	2721	--	--	--	protein N-lysine methyltransferase METTL21A isoform X3 [Ovis aries]	Organismal Systems	Sensory system	ko04742//Taste transduction	K08474	GO:0005576//extracellular region;GO:0031224//intrinsic component of membrane;GO:0044424//intracellular part	GO:0005488//binding;GO:0060089//molecular transducer activity	GO:0001525//angiogenesis;GO:0007166//cell surface receptor signaling pathway;GO:0007606//sensory perception of chemical stimulus;GO:0040013//negative regulation of locomotion;GO:0048523//negative regulation of cellular process;GO:0051241//negative regulation of multicellular organismal process	--
MSTRG.31461.1	9	23205630	23208944	-	MSTRG.31466	23238798	23275528	-	DOWNSTREAM	29853	--	--	LONRF2	LOW QUALITY PROTEIN: LON peptidase N-terminal domain and RING finger protein 2 [Bos taurus]	-	-	-	-	-	GO:0046914//transition metal ion binding	GO:0019538//protein metabolic process	--
MSTRG.31463.1	9	23211257	23231494	-	MSTRG.31466	23238798	23275528	-	DOWNSTREAM	7303	--	--	LONRF2	LOW QUALITY PROTEIN: LON peptidase N-terminal domain and RING finger protein 2 [Bos taurus]	-	-	-	-	-	GO:0046914//transition metal ion binding	GO:0019538//protein metabolic process	--
MSTRG.31464.3	9	23211669	23232781	-	MSTRG.31466	23238798	23275528	-	DOWNSTREAM	6016	--	--	LONRF2	LOW QUALITY PROTEIN: LON peptidase N-terminal domain and RING finger protein 2 [Bos taurus]	-	-	-	-	-	GO:0046914//transition metal ion binding	GO:0019538//protein metabolic process	--
MSTRG.32507.1	X	10161299	10163454	+	ENSBGRG00000007898	10149542	10157993	+	DOWNSTREAM	3305	--	--	APLN	apelin [Source:HGNC Symbol;Acc:HGNC:16665]	Environmental Information Processing;Environmental Information Processing	Signaling molecules and interaction;Signal transduction	ko04080//Neuroactive ligand-receptor interaction;ko04371//Apelin signaling pathway	K05225;K05225	GO:0005576//extracellular region	GO:0005179//hormone activity;GO:0031704//apelin receptor binding	GO:0007165//signal transduction;GO:0010629//negative regulation of gene expression;GO:0040037//negative regulation of fibroblast growth factor receptor signaling pathway;GO:0060183//apelin receptor signaling pathway;GO:0060976//coronary vasculature development;GO:1902895//positive regulation of pri-miRNA transcription from RNA polymerase II promoter;GO:1904022//positive regulation of G-protein co…	--
MSTRG.33127.10	X	100203712	100280939	-	ENSBGRG00000007653	100295297	100317451	-	DOWNSTREAM	14357	--	--	ALAS2	5'-aminolevulinate synthase 2 [Source:HGNC Symbol;Acc:HGNC:397]	Metabolism;Metabolism;Metabolism	Global and overview maps;Amino acid metabolism;Metabolism of cofactors and vitamins	ko01100//Metabolic pathways;ko00260//Glycine, serine and threonine metabolism;ko00860//Porphyrin metabolism	K00643;K00643;K00643	GO:0005739//mitochondrion;GO:0005743//mitochondrial inner membrane;GO:0005759//mitochondrial matrix	GO:0003824//catalytic activity;GO:0003870//5-aminolevulinate synthase activity;GO:0016740//transferase activity;GO:0030170//pyridoxal phosphate binding	GO:0001666//response to hypoxia;GO:0006778//porphyrin-containing compound metabolic process;GO:0006783//heme biosynthetic process;GO:0006879//cellular iron ion homeostasis;GO:0009058//biosynthetic process;GO:0030218//erythrocyte differentiation;GO:0033014//tetrapyrrole biosynthetic process;GO:0042541//hemoglobin biosynthetic process	--
MSTRG.33427.1	Y	7119111	7127961	+	ENSBGRG00000019017	7190919	7228948	-	DOWNSTREAM	62957	--	--	-	XP_027390467.1 glycoprotein Xg isoform X1 [Bos indicus x Bos taurus]	Environmental Information Processing;Organismal Systems	Signaling molecules and interaction;Immune system	ko04514//Cell adhesion molecules;ko04670//Leukocyte transendothelial migration	K06520;K06520	-	-	-	--
