# Supplementary material for: Transcriptome Analysis of mRNA and lncRNA Related to Muscle Growth and Development in Gannan Yak and Jeryak
Source: Int J Mol Sci. 2023 Nov 30;24(23):16991. doi: 10.3390/ijms242316991 (PMC10707067; doi:10.3390/ijms242316991)
Supplement: Supplementary file 1 [file ijms-24-16991-s001.zip › Table S8 GO analysis of DELs cis-regulated target genes..xlsx]

## Sheet:  BP
id	num	qvalue	per	ratio	class	ID	Descrption	Pvalue	Qvalue	fg_num	bg_num
GO:0071704 organic substance metabolic process	2774	2.27101e-20	63.276	0.355	Biological Process	GO:0071704	organic substance metabolic process	2.30093e-24	2.27101e-20	2774	7809
GO:0044237 cellular metabolic process	2588	3.59643e-20	59.033	0.358	Biological Process	GO:0044237	cellular metabolic process	7.2876e-24	3.59643e-20	2588	7229
GO:0043170 macromolecule metabolic process	2396	5.49458e-20	54.653	0.361	Biological Process	GO:0043170	macromolecule metabolic process	1.67008e-23	5.49458e-20	2396	6634
GO:0044238 primary metabolic process	2659	5.6091e-20	60.652	0.356	Biological Process	GO:0044238	primary metabolic process	2.27319e-23	5.6091e-20	2659	7463
GO:0044260 cellular macromolecule metabolic process	2182	1.61195e-19	49.772	0.365	Biological Process	GO:0044260	cellular macromolecule metabolic process	8.16589e-23	1.61195e-19	2182	5984
GO:0008152 metabolic process	2906	2.1649e-18	66.286	0.351	Biological Process	GO:0008152	metabolic process	1.31605e-21	2.1649e-18	2906	8286
GO:0060255 regulation of macromolecule metabolic process	1466	2.09839e-13	33.44	0.372	Biological Process	GO:0060255	regulation of macromolecule metabolic process	1.48822e-16	2.09839e-13	1466	3940
GO:0019222 regulation of metabolic process	1602	1.05708e-12	36.542	0.367	Biological Process	GO:0019222	regulation of metabolic process	8.56801e-16	1.05708e-12	1602	4364
GO:0080090 regulation of primary metabolic process	1442	1.12697e-12	32.892	0.371	Biological Process	GO:0080090	regulation of primary metabolic process	1.02763e-15	1.12697e-12	1442	3886
GO:0031323 regulation of cellular metabolic process	1451	6.26261e-12	33.098	0.369	Biological Process	GO:0031323	regulation of cellular metabolic process	6.3451e-15	6.26261e-12	1451	3930
GO:0036211 protein modification process	988	4.44872e-10	22.536	0.38	Biological Process	GO:0036211	protein modification process	4.95805e-13	4.44872e-10	988	2601
GO:0006139 nucleobase-containing compound metabolic process	1390	4.68198e-10	31.706	0.367	Biological Process	GO:0006139	nucleobase-containing compound metabolic process	5.76417e-13	4.68198e-10	1390	3792
GO:0006464 cellular protein modification process	987	4.68198e-10	22.514	0.38	Biological Process	GO:0006464	cellular protein modification process	6.16674e-13	4.68198e-10	987	2600
GO:0090304 nucleic acid metabolic process	1272	6.17745e-10	29.015	0.369	Biological Process	GO:0090304	nucleic acid metabolic process	8.76234e-13	6.17745e-10	1272	3444
GO:0043412 macromolecule modification	1025	1.03311e-09	23.38	0.377	Biological Process	GO:0043412	macromolecule modification	1.63345e-12	1.03311e-09	1025	2720
GO:0046483 heterocycle metabolic process	1421	1.03311e-09	32.413	0.365	Biological Process	GO:0046483	heterocycle metabolic process	1.67475e-12	1.03311e-09	1421	3896
GO:0044267 cellular protein metabolic process	1262	3.93805e-09	28.786	0.367	Biological Process	GO:0044267	cellular protein metabolic process	6.78286e-12	3.93805e-09	1262	3435
GO:1901360 organic cyclic compound metabolic process	1458	6.84375e-09	33.257	0.362	Biological Process	GO:1901360	organic cyclic compound metabolic process	1.2481e-11	6.84375e-09	1458	4029
GO:0019538 protein metabolic process	1450	9.36353e-09	33.075	0.362	Biological Process	GO:0019538	protein metabolic process	1.8025e-11	9.36353e-09	1450	4009
GO:0006807 nitrogen compound metabolic process	1680	1.10752e-08	38.321	0.357	Biological Process	GO:0006807	nitrogen compound metabolic process	2.24421e-11	1.10752e-08	1680	4708
GO:0034641 cellular nitrogen compound metabolic process	1604	1.24471e-08	36.588	0.358	Biological Process	GO:0034641	cellular nitrogen compound metabolic process	2.64831e-11	1.24471e-08	1604	4479
GO:0048523 negative regulation of cellular process	1114	2.09283e-08	25.411	0.369	Biological Process	GO:0048523	negative regulation of cellular process	4.66487e-11	2.09283e-08	1114	3015
GO:0006725 cellular aromatic compound metabolic process	1413	2.53991e-08	32.231	0.361	Biological Process	GO:0006725	cellular aromatic compound metabolic process	5.91874e-11	2.53991e-08	1413	3911
GO:0051171 regulation of nitrogen compound metabolic process	1046	4.28526e-08	23.859	0.371	Biological Process	GO:0051171	regulation of nitrogen compound metabolic process	1.04201e-10	4.28526e-08	1046	2822
GO:0010468 regulation of gene expression	1061	7.10614e-08	24.202	0.369	Biological Process	GO:0010468	regulation of gene expression	1.79993e-10	7.10614e-08	1061	2872
GO:0016070 RNA metabolic process	1123	1.00506e-07	25.616	0.367	Biological Process	GO:0016070	RNA metabolic process	2.64757e-10	1.00506e-07	1123	3060
GO:0009058 biosynthetic process	1482	2.24675e-07	33.805	0.357	Biological Process	GO:0009058	biosynthetic process	6.14612e-10	2.24675e-07	1482	4147
GO:0010556 regulation of macromolecule biosynthetic process	974	2.71117e-07	22.217	0.37	Biological Process	GO:0010556	regulation of macromolecule biosynthetic process	7.69126e-10	2.71117e-07	974	2630
GO:0048519 negative regulation of biological process	1175	3.21203e-07	26.802	0.364	Biological Process	GO:0048519	negative regulation of biological process	9.43758e-10	3.21203e-07	1175	3229
GO:1901576 organic substance biosynthetic process	1453	6.4308e-07	33.143	0.357	Biological Process	GO:1901576	organic substance biosynthetic process	2.01137e-09	6.4308e-07	1453	4074
GO:0071840 cellular component organization or biogenesis	1451	6.4308e-07	33.098	0.357	Biological Process	GO:0071840	cellular component organization or biogenesis	2.01981e-09	6.4308e-07	1451	4068
GO:0006996 organelle organization	875	6.44342e-07	19.959	0.372	Biological Process	GO:0006996	organelle organization	2.12321e-09	6.44342e-07	875	2349
GO:2000112 regulation of cellular macromolecule biosynthetic process	950	6.44342e-07	21.67	0.37	Biological Process	GO:2000112	regulation of cellular macromolecule biosynthetic process	2.15434e-09	6.44342e-07	950	2570
GO:0016043 cellular component organization	1422	7.87481e-07	32.436	0.357	Biological Process	GO:0016043	cellular component organization	2.7127e-09	7.87481e-07	1422	3984
GO:0044249 cellular biosynthetic process	1429	8.169e-07	32.596	0.357	Biological Process	GO:0044249	cellular biosynthetic process	2.89681e-09	8.169e-07	1429	4006
GO:0019219 regulation of nucleobase-containing compound metabolic process	974	1.03769e-06	22.217	0.368	Biological Process	GO:0019219	regulation of nucleobase-containing compound metabolic process	3.78487e-09	1.03769e-06	974	2647
GO:0009889 regulation of biosynthetic process	1011	1.36856e-06	23.061	0.366	Biological Process	GO:0009889	regulation of biosynthetic process	5.13038e-09	1.36856e-06	1011	2760
GO:0010605 negative regulation of macromolecule metabolic process	611	1.44977e-06	13.937	0.384	Biological Process	GO:0010605	negative regulation of macromolecule metabolic process	5.58167e-09	1.44977e-06	611	1590
GO:0009059 macromolecule biosynthetic process	1249	1.70668e-06	28.49	0.36	Biological Process	GO:0009059	macromolecule biosynthetic process	6.76316e-09	1.70668e-06	1249	3474
GO:0048518 positive regulation of biological process	1381	1.70668e-06	31.501	0.357	Biological Process	GO:0048518	positive regulation of biological process	6.91663e-09	1.70668e-06	1381	3872
GO:0031326 regulation of cellular biosynthetic process	997	2.0197e-06	22.742	0.366	Biological Process	GO:0031326	regulation of cellular biosynthetic process	8.38983e-09	2.0197e-06	997	2724
GO:0051252 regulation of RNA metabolic process	901	2.16964e-06	20.552	0.369	Biological Process	GO:0051252	regulation of RNA metabolic process	9.23253e-09	2.16964e-06	901	2441
GO:0034654 nucleobase-containing compound biosynthetic process	975	2.98704e-06	22.24	0.366	Biological Process	GO:0034654	nucleobase-containing compound biosynthetic process	1.33429e-08	2.98704e-06	975	2664
GO:0031324 negative regulation of cellular metabolic process	612	2.98704e-06	13.96	0.382	Biological Process	GO:0031324	negative regulation of cellular metabolic process	1.38641e-08	2.98704e-06	612	1601
GO:0034645 cellular macromolecule biosynthetic process	1221	2.98704e-06	27.851	0.359	Biological Process	GO:0034645	cellular macromolecule biosynthetic process	1.40574e-08	2.98704e-06	1221	3399
GO:0032268 regulation of cellular protein metabolic process	614	2.98704e-06	14.005	0.382	Biological Process	GO:0032268	regulation of cellular protein metabolic process	1.42158e-08	2.98704e-06	614	1607
GO:0010467 gene expression	1365	2.98704e-06	31.136	0.356	Biological Process	GO:0010467	gene expression	1.4224e-08	2.98704e-06	1365	3833
GO:0018130 heterocycle biosynthetic process	992	4.07354e-06	22.628	0.365	Biological Process	GO:0018130	heterocycle biosynthetic process	1.98105e-08	4.07354e-06	992	2719
GO:0006351 transcription, DNA-templated	888	5.24081e-06	20.255	0.368	Biological Process	GO:0006351	transcription, DNA-templated	2.60182e-08	5.24081e-06	888	2414
GO:1901362 organic cyclic compound biosynthetic process	1011	5.68603e-06	23.061	0.364	Biological Process	GO:1901362	organic cyclic compound biosynthetic process	2.90939e-08	5.68603e-06	1011	2780
GO:0032774 RNA biosynthetic process	896	5.68603e-06	20.438	0.367	Biological Process	GO:0032774	RNA biosynthetic process	2.93807e-08	5.68603e-06	896	2439
GO:0097659 nucleic acid-templated transcription	889	6.4828e-06	20.278	0.367	Biological Process	GO:0097659	nucleic acid-templated transcription	3.41546e-08	6.4828e-06	889	2420
GO:0051246 regulation of protein metabolic process	662	7.57278e-06	15.1	0.377	Biological Process	GO:0051246	regulation of protein metabolic process	4.06644e-08	7.57278e-06	662	1756
GO:0009892 negative regulation of metabolic process	658	7.8937e-06	15.009	0.377	Biological Process	GO:0009892	negative regulation of metabolic process	4.33679e-08	7.8937e-06	658	1745
GO:1902589 single-organism organelle organization	649	7.8937e-06	14.804	0.378	Biological Process	GO:1902589	single-organism organelle organization	4.40679e-08	7.8937e-06	649	1719
GO:0048522 positive regulation of cellular process	1242	7.8937e-06	28.33	0.357	Biological Process	GO:0048522	positive regulation of cellular process	4.47869e-08	7.8937e-06	1242	3477
GO:0044271 cellular nitrogen compound biosynthetic process	1183	1.17806e-05	26.984	0.358	Biological Process	GO:0044271	cellular nitrogen compound biosynthetic process	6.80338e-08	1.17806e-05	1183	3305
GO:0031325 positive regulation of cellular metabolic process	776	1.20358e-05	17.701	0.37	Biological Process	GO:0031325	positive regulation of cellular metabolic process	7.07272e-08	1.20358e-05	776	2095
GO:0009893 positive regulation of metabolic process	865	1.25792e-05	19.731	0.367	Biological Process	GO:0009893	positive regulation of metabolic process	7.51948e-08	1.25792e-05	865	2358
GO:0006796 phosphate-containing compound metabolic process	772	1.49954e-05	17.609	0.37	Biological Process	GO:0006796	phosphate-containing compound metabolic process	9.11572e-08	1.49954e-05	772	2086
GO:2001141 regulation of RNA biosynthetic process	849	1.62235e-05	19.366	0.367	Biological Process	GO:2001141	regulation of RNA biosynthetic process	1.00267e-07	1.62235e-05	849	2314
GO:0019438 aromatic compound biosynthetic process	984	1.6596e-05	22.445	0.362	Biological Process	GO:0019438	aromatic compound biosynthetic process	1.0425e-07	1.6596e-05	984	2715
GO:0006355 regulation of transcription, DNA-templated	843	1.82689e-05	19.229	0.367	Biological Process	GO:0006355	regulation of transcription, DNA-templated	1.1661e-07	1.82689e-05	843	2298
GO:1903506 regulation of nucleic acid-templated transcription	844	2.34197e-05	19.252	0.366	Biological Process	GO:1903506	regulation of nucleic acid-templated transcription	1.5186e-07	2.34197e-05	844	2304
GO:0006793 phosphorus metabolic process	778	2.69102e-05	17.746	0.369	Biological Process	GO:0006793	phosphorus metabolic process	1.7722e-07	2.69102e-05	778	2111
GO:0010646 regulation of cell communication	772	4.3793e-05	17.609	0.368	Biological Process	GO:0010646	regulation of cell communication	2.92841e-07	4.3793e-05	772	2099
GO:0051173 positive regulation of nitrogen compound metabolic process	521	4.53534e-05	11.884	0.381	Biological Process	GO:0051173	positive regulation of nitrogen compound metabolic process	3.0787e-07	4.53534e-05	521	1367
GO:0010604 positive regulation of macromolecule metabolic process	774	4.6819e-05	17.655	0.368	Biological Process	GO:0010604	positive regulation of macromolecule metabolic process	3.22563e-07	4.6819e-05	774	2106
GO:0033554 cellular response to stress	460	5.72785e-05	10.493	0.385	Biological Process	GO:0033554	cellular response to stress	4.00427e-07	5.72785e-05	460	1194
GO:0045935 positive regulation of nucleobase-containing compound metabolic process	491	0.000119538	11.2	0.381	Biological Process	GO:0045935	positive regulation of nucleobase-containing compound metabolic process	8.47788e-07	0.000119538	491	1290
GO:0010629 negative regulation of gene expression	415	0.000120305	9.466	0.387	Biological Process	GO:0010629	negative regulation of gene expression	8.65413e-07	0.000120305	415	1072
GO:0010558 negative regulation of macromolecule biosynthetic process	385	0.000227546	8.782	0.388	Biological Process	GO:0010558	negative regulation of macromolecule biosynthetic process	1.65991e-06	0.000227546	385	992
GO:0023051 regulation of signaling	757	0.000284093	17.267	0.364	Biological Process	GO:0023051	regulation of signaling	2.10119e-06	0.000284093	757	2078
GO:0006366 transcription from RNA polymerase II promoter	520	0.000284829	11.861	0.376	Biological Process	GO:0006366	transcription from RNA polymerase II promoter	2.1355e-06	0.000284829	520	1383
GO:0031399 regulation of protein modification process	459	0.000328962	10.47	0.38	Biological Process	GO:0031399	regulation of protein modification process	2.49971e-06	0.000328962	459	1208
GO:0016310 phosphorylation	550	0.000360618	12.546	0.373	Biological Process	GO:0016310	phosphorylation	2.77679e-06	0.000360618	550	1473
GO:0051172 negative regulation of nitrogen compound metabolic process	410	0.000396135	9.352	0.384	Biological Process	GO:0051172	negative regulation of nitrogen compound metabolic process	3.09042e-06	0.000396135	410	1069
GO:0031327 negative regulation of cellular biosynthetic process	396	0.000396663	9.033	0.385	Biological Process	GO:0031327	negative regulation of cellular biosynthetic process	3.13473e-06	0.000396663	396	1029
GO:0009890 negative regulation of biosynthetic process	401	0.000471155	9.147	0.384	Biological Process	GO:0009890	negative regulation of biosynthetic process	3.77115e-06	0.000471155	401	1045
GO:0006357 regulation of transcription from RNA polymerase II promoter	498	0.000568141	11.359	0.375	Biological Process	GO:0006357	regulation of transcription from RNA polymerase II promoter	4.605e-06	0.000568141	498	1327
GO:2000113 negative regulation of cellular macromolecule biosynthetic process	372	0.000721229	8.485	0.385	Biological Process	GO:2000113	negative regulation of cellular macromolecule biosynthetic process	5.9189e-06	0.000721229	372	966
GO:0048583 regulation of response to stimulus	872	0.000801239	19.891	0.358	Biological Process	GO:0048583	regulation of response to stimulus	6.6567e-06	0.000801239	872	2435
GO:0006468 protein phosphorylation	484	0.000858548	11.04	0.375	Biological Process	GO:0006468	protein phosphorylation	7.21981e-06	0.000858548	484	1291
GO:0009966 regulation of signal transduction	666	0.000902973	15.192	0.365	Biological Process	GO:0009966	regulation of signal transduction	7.68488e-06	0.000902973	666	1825
GO:0070727 cellular macromolecule localization	396	0.00119518	9.033	0.381	Biological Process	GO:0070727	cellular macromolecule localization	1.02928e-05	0.00119518	396	1040
GO:0002478 antigen processing and presentation of exogenous peptide antigen	15	0.00121573	0.342	0.833	Biological Process	GO:0002478	antigen processing and presentation of exogenous peptide antigen	1.0593e-05	0.00121573	15	18
GO:0009792 embryo development ending in birth or egg hatching	208	0.00155818	4.745	0.408	Biological Process	GO:0009792	embryo development ending in birth or egg hatching	1.37979e-05	0.00155818	208	510
GO:0019884 antigen processing and presentation of exogenous antigen	16	0.00155818	0.365	0.8	Biological Process	GO:0019884	antigen processing and presentation of exogenous antigen	1.40107e-05	0.00155818	16	20
GO:0044710 single-organism metabolic process	1168	0.00155818	26.642	0.35	Biological Process	GO:0044710	single-organism metabolic process	1.40504e-05	0.00155818	1168	3337
GO:0030099 myeloid cell differentiation	113	0.00162932	2.578	0.447	Biological Process	GO:0030099	myeloid cell differentiation	1.4979e-05	0.00162932	113	253
GO:0034613 cellular protein localization	393	0.00162932	8.964	0.38	Biological Process	GO:0034613	cellular protein localization	1.50221e-05	0.00162932	393	1035
GO:0035556 intracellular signal transduction	580	0.00164082	13.23	0.367	Biological Process	GO:0035556	intracellular signal transduction	1.52943e-05	0.00164082	580	1580
GO:0043009 chordate embryonic development	204	0.00197708	4.653	0.407	Biological Process	GO:0043009	chordate embryonic development	1.87745e-05	0.00197708	204	501
GO:0051128 regulation of cellular component organization	607	0.00197708	13.846	0.365	Biological Process	GO:0051128	regulation of cellular component organization	1.88294e-05	0.00197708	607	1662
GO:0010033 response to organic substance	598	0.00204121	13.641	0.366	Biological Process	GO:0010033	response to organic substance	1.96469e-05	0.00204121	598	1636
GO:0048002 antigen processing and presentation of peptide antigen	21	0.00226881	0.479	0.7	Biological Process	GO:0048002	antigen processing and presentation of peptide antigen	2.20674e-05	0.00226881	21	30
GO:0051254 positive regulation of RNA metabolic process	438	0.00244608	9.991	0.374	Biological Process	GO:0051254	positive regulation of RNA metabolic process	2.40395e-05	0.00244608	438	1170
GO:0030218 erythrocyte differentiation	44	0.00266086	1.004	0.543	Biological Process	GO:0030218	erythrocyte differentiation	2.64199e-05	0.00266086	44	81
GO:0051253 negative regulation of RNA metabolic process	336	0.00277855	7.664	0.383	Biological Process	GO:0051253	negative regulation of RNA metabolic process	2.78699e-05	0.00277855	336	877
GO:0032269 negative regulation of cellular protein metabolic process	259	0.00280596	5.908	0.394	Biological Process	GO:0032269	negative regulation of cellular protein metabolic process	2.84292e-05	0.00280596	259	658
GO:0009987 cellular process	3935	0.00294808	89.758	0.326	Biological Process	GO:0009987	cellular process	3.01678e-05	0.00294808	3935	12065
GO:0010557 positive regulation of macromolecule biosynthetic process	474	0.00370757	10.812	0.37	Biological Process	GO:0010557	positive regulation of macromolecule biosynthetic process	3.83153e-05	0.00370757	474	1280
GO:0002520 immune system development	247	0.0038824	5.634	0.394	Biological Process	GO:0002520	immune system development	4.07306e-05	0.0038824	247	627
GO:0065009 regulation of molecular function	562	0.0038824	12.819	0.365	Biological Process	GO:0065009	regulation of molecular function	4.09087e-05	0.0038824	562	1539
GO:1902582 single-organism intracellular transport	377	0.00394713	8.599	0.377	Biological Process	GO:1902582	single-organism intracellular transport	4.19907e-05	0.00394713	377	999
GO:1902679 negative regulation of RNA biosynthetic process	321	0.0044488	7.322	0.383	Biological Process	GO:1902679	negative regulation of RNA biosynthetic process	4.77784e-05	0.0044488	321	839
GO:0010608 posttranscriptional regulation of gene expression	113	0.00479419	2.578	0.436	Biological Process	GO:0010608	posttranscriptional regulation of gene expression	5.19735e-05	0.00479419	113	259
GO:0045934 negative regulation of nucleobase-containing compound metabolic process	366	0.00505787	8.349	0.377	Biological Process	GO:0045934	negative regulation of nucleobase-containing compound metabolic process	5.53445e-05	0.00505787	366	970
GO:0051641 cellular localization	736	0.00612025	16.788	0.357	Biological Process	GO:0051641	cellular localization	6.79855e-05	0.00612025	736	2062
GO:0045892 negative regulation of transcription, DNA-templated	316	0.00612025	7.208	0.382	Biological Process	GO:0045892	negative regulation of transcription, DNA-templated	6.82095e-05	0.00612025	316	828
GO:0010628 positive regulation of gene expression	503	0.00620329	11.474	0.367	Biological Process	GO:0010628	positive regulation of gene expression	6.97635e-05	0.00620329	503	1372
GO:0009891 positive regulation of biosynthetic process	495	0.00640343	11.291	0.367	Biological Process	GO:0009891	positive regulation of biosynthetic process	7.2663e-05	0.00640343	495	1349
GO:0006259 DNA metabolic process	242	0.00670515	5.52	0.392	Biological Process	GO:0006259	DNA metabolic process	7.67662e-05	0.00670515	242	618
GO:0048534 hematopoietic or lymphoid organ development	231	0.00672042	5.269	0.394	Biological Process	GO:0048534	hematopoietic or lymphoid organ development	7.76219e-05	0.00672042	231	587
GO:1903507 negative regulation of nucleic acid-templated transcription	316	0.00721924	7.208	0.381	Biological Process	GO:1903507	negative regulation of nucleic acid-templated transcription	8.41148e-05	0.00721924	316	830
GO:0051248 negative regulation of protein metabolic process	274	0.00739079	6.25	0.386	Biological Process	GO:0051248	negative regulation of protein metabolic process	8.68623e-05	0.00739079	274	710
GO:1902680 positive regulation of RNA biosynthetic process	417	0.00742283	9.512	0.371	Biological Process	GO:1902680	positive regulation of RNA biosynthetic process	8.7991e-05	0.00742283	417	1123
GO:0051130 positive regulation of cellular component organization	317	0.00790414	7.231	0.38	Biological Process	GO:0051130	positive regulation of cellular component organization	9.44973e-05	0.00790414	317	834
GO:0009057 macromolecule catabolic process	297	0.00821861	6.775	0.382	Biological Process	GO:0009057	macromolecule catabolic process	9.90896e-05	0.00821861	297	777
GO:0032446 protein modification by small protein conjugation	190	0.00837915	4.334	0.401	Biological Process	GO:0032446	protein modification by small protein conjugation	0.000102827	0.00837915	190	474
GO:0045893 positive regulation of transcription, DNA-templated	415	0.00837915	9.466	0.371	Biological Process	GO:0045893	positive regulation of transcription, DNA-templated	0.000103572	0.00837915	415	1119
GO:1903508 positive regulation of nucleic acid-templated transcription	415	0.00837915	9.466	0.371	Biological Process	GO:1903508	positive regulation of nucleic acid-templated transcription	0.000103572	0.00837915	415	1119
GO:0034101 erythrocyte homeostasis	45	0.00838384	1.026	0.517	Biological Process	GO:0034101	erythrocyte homeostasis	0.000104479	0.00838384	45	87
GO:0006974 cellular response to DNA damage stimulus	206	0.0083841	4.699	0.397	Biological Process	GO:0006974	cellular response to DNA damage stimulus	0.000105332	0.0083841	206	519
GO:1902580 single-organism cellular localization	274	0.00854838	6.25	0.385	Biological Process	GO:1902580	single-organism cellular localization	0.000108561	0.00854838	274	712
GO:0045191 regulation of isotype switching	18	0.00854838	0.411	0.692	Biological Process	GO:0045191	regulation of isotype switching	0.000109128	0.00854838	18	26
GO:0019320 hexose catabolic process	8	0.00857284	0.182	1	Biological Process	GO:0019320	hexose catabolic process	0.000110309	0.00857284	8	8
GO:0006950 response to stress	781	0.00916474	17.815	0.354	Biological Process	GO:0006950	response to stress	0.000118854	0.00916474	781	2205
GO:0006914 autophagy	106	0.00996778	2.418	0.433	Biological Process	GO:0006914	autophagy	0.000130278	0.00996778	106	245
GO:0009790 embryo development	295	0.0100465	6.729	0.381	Biological Process	GO:0009790	embryo development	0.000132324	0.0100465	295	774
GO:0009894 regulation of catabolic process	206	0.0102764	4.699	0.395	Biological Process	GO:0009894	regulation of catabolic process	0.000136393	0.0102764	206	521
GO:0033365 protein localization to organelle	194	0.0111996	4.425	0.398	Biological Process	GO:0033365	protein localization to organelle	0.000149782	0.0111996	194	488
GO:0031328 positive regulation of cellular biosynthetic process	485	0.0115532	11.063	0.365	Biological Process	GO:0031328	positive regulation of cellular biosynthetic process	0.000155682	0.0115532	485	1329
GO:0070647 protein modification by small protein conjugation or removal	225	0.0118709	5.132	0.391	Biological Process	GO:0070647	protein modification by small protein conjugation or removal	0.000161165	0.0118709	225	576
GO:0010921 regulation of phosphatase activity	44	0.0125702	1.004	0.512	Biological Process	GO:0010921	regulation of phosphatase activity	0.000171933	0.0125702	44	86
GO:0070131 positive regulation of mitochondrial translation	12	0.0133902	0.274	0.8	Biological Process	GO:0070131	positive regulation of mitochondrial translation	0.000184506	0.0133902	12	15
GO:0033043 regulation of organelle organization	318	0.0139035	7.254	0.377	Biological Process	GO:0033043	regulation of organelle organization	0.000192986	0.0139035	318	844
GO:0009056 catabolic process	481	0.0149925	10.972	0.364	Biological Process	GO:0009056	catabolic process	0.000209621	0.0149925	481	1321
GO:0009896 positive regulation of catabolic process	109	0.0159539	2.486	0.426	Biological Process	GO:0009896	positive regulation of catabolic process	0.000224886	0.0159539	109	256
GO:0030097 hemopoiesis	218	0.0159539	4.973	0.39	Biological Process	GO:0030097	hemopoiesis	0.000226297	0.0159539	218	559
GO:0002376 immune system process	540	0.0167011	12.318	0.361	Biological Process	GO:0002376	immune system process	0.000238587	0.0167011	540	1497
GO:0046365 monosaccharide catabolic process	9	0.0174671	0.205	0.9	Biological Process	GO:0046365	monosaccharide catabolic process	0.0002513	0.0174671	9	10
GO:0006417 regulation of translation	92	0.017531	2.099	0.436	Biological Process	GO:0006417	regulation of translation	0.000253995	0.017531	92	211
GO:0018193 peptidyl-amino acid modification	283	0.0177455	6.455	0.379	Biological Process	GO:0018193	peptidyl-amino acid modification	0.000258901	0.0177455	283	746
GO:0016567 protein ubiquitination	172	0.0189347	3.923	0.399	Biological Process	GO:0016567	protein ubiquitination	0.00027817	0.0189347	172	431
GO:0007275 multicellular organism development	1094	0.0189447	24.954	0.346	Biological Process	GO:0007275	multicellular organism development	0.000280236	0.0189447	1094	3165
GO:0046907 intracellular transport	421	0.0200173	9.603	0.366	Biological Process	GO:0046907	intracellular transport	0.000298129	0.0200173	421	1149
GO:0072657 protein localization to membrane	126	0.0200878	2.874	0.414	Biological Process	GO:0072657	protein localization to membrane	0.000301215	0.0200878	126	304
GO:0000422 mitophagy	22	0.0201689	0.502	0.611	Biological Process	GO:0000422	mitophagy	0.000306519	0.0201689	22	36
GO:0061726 mitochondrion disassembly	22	0.0201689	0.502	0.611	Biological Process	GO:0061726	mitochondrion disassembly	0.000306519	0.0201689	22	36
GO:0031331 positive regulation of cellular catabolic process	92	0.0202192	2.099	0.434	Biological Process	GO:0031331	positive regulation of cellular catabolic process	0.000309332	0.0202192	92	212
GO:0017015 regulation of transforming growth factor beta receptor signaling pathway	40	0.0203459	0.912	0.513	Biological Process	GO:0017015	regulation of transforming growth factor beta receptor signaling pathway	0.000313331	0.0203459	40	78
GO:0031400 negative regulation of protein modification process	172	0.0205094	3.923	0.398	Biological Process	GO:0031400	negative regulation of protein modification process	0.000317926	0.0205094	172	432
GO:0000122 negative regulation of transcription from RNA polymerase II promoter	213	0.021129	4.859	0.389	Biological Process	GO:0000122	negative regulation of transcription from RNA polymerase II promoter	0.000329673	0.021129	213	548
GO:0031329 regulation of cellular catabolic process	170	0.0218129	3.878	0.398	Biological Process	GO:0031329	regulation of cellular catabolic process	0.000344548	0.0218129	170	427
GO:1900364 negative regulation of mRNA polyadenylation	7	0.0218129	0.16	1	Biological Process	GO:1900364	negative regulation of mRNA polyadenylation	0.000344763	0.0218129	7	7
GO:0022411 cellular component disassembly	88	0.0221881	2.007	0.436	Biological Process	GO:0022411	cellular component disassembly	0.000353866	0.0221881	88	202
GO:0007166 cell surface receptor signaling pathway	557	0.0221881	12.705	0.359	Biological Process	GO:0007166	cell surface receptor signaling pathway	0.000355189	0.0221881	557	1553
GO:0043371 negative regulation of CD4-positive, alpha-beta T cell differentiation	10	0.0232953	0.228	0.833	Biological Process	GO:0043371	negative regulation of CD4-positive, alpha-beta T cell differentiation	0.000375274	0.0232953	10	12
GO:0042221 response to chemical	770	0.0237685	17.564	0.351	Biological Process	GO:0042221	response to chemical	0.000385305	0.0237685	770	2191
GO:0035304 regulation of protein dephosphorylation	51	0.0238873	1.163	0.481	Biological Process	GO:0035304	regulation of protein dephosphorylation	0.000389651	0.0238873	51	106
GO:0016236 macroautophagy	65	0.0245336	1.483	0.458	Biological Process	GO:0016236	macroautophagy	0.000402678	0.0245336	65	142
GO:0030163 protein catabolic process	232	0.0246633	5.292	0.384	Biological Process	GO:0030163	protein catabolic process	0.000407306	0.0246633	232	604
GO:0043666 regulation of phosphoprotein phosphatase activity	19	0.0248844	0.433	0.633	Biological Process	GO:0043666	regulation of phosphoprotein phosphatase activity	0.000413479	0.0248844	19	30
GO:0044802 single-organism membrane organization	220	0.0250509	5.018	0.386	Biological Process	GO:0044802	single-organism membrane organization	0.000418784	0.0250509	220	570
GO:1903844 regulation of cellular response to transforming growth factor beta stimulus	40	0.0261637	0.912	0.506	Biological Process	GO:1903844	regulation of cellular response to transforming growth factor beta stimulus	0.000440217	0.0261637	40	79
GO:0051054 positive regulation of DNA metabolic process	66	0.0261637	1.505	0.455	Biological Process	GO:0051054	positive regulation of DNA metabolic process	0.000442689	0.0261637	66	145
GO:0034248 regulation of cellular amide metabolic process	102	0.0267079	2.327	0.423	Biological Process	GO:0034248	regulation of cellular amide metabolic process	0.000454603	0.0267079	102	241
GO:0010638 positive regulation of organelle organization	168	0.0283565	3.832	0.396	Biological Process	GO:0010638	positive regulation of organelle organization	0.000485537	0.0283565	168	424
GO:0019724 B cell mediated immunity	37	0.0285824	0.844	0.514	Biological Process	GO:0019724	B cell mediated immunity	0.000492301	0.0285824	37	72
GO:1902106 negative regulation of leukocyte differentiation	32	0.0287957	0.73	0.533	Biological Process	GO:1902106	negative regulation of leukocyte differentiation	0.000498892	0.0287957	32	60
GO:0070887 cellular response to chemical stimulus	582	0.0296751	13.276	0.356	Biological Process	GO:0070887	cellular response to chemical stimulus	0.000520421	0.0296751	582	1633
GO:0048856 anatomical structure development	1231	0.0296751	28.079	0.342	Biological Process	GO:0048856	anatomical structure development	0.000522948	0.0296751	1231	3595
GO:0043933 macromolecular complex subunit organization	586	0.0296751	13.367	0.356	Biological Process	GO:0043933	macromolecular complex subunit organization	0.000523148	0.0296751	586	1645
GO:0033598 mammary gland epithelial cell proliferation	15	0.0304596	0.342	0.682	Biological Process	GO:0033598	mammary gland epithelial cell proliferation	0.000540064	0.0304596	15	22
GO:1903008 organelle disassembly	28	0.0335119	0.639	0.549	Biological Process	GO:1903008	organelle disassembly	0.000597713	0.0335119	28	51
GO:0006325 chromatin organization	183	0.0335119	4.174	0.391	Biological Process	GO:0006325	chromatin organization	0.000600973	0.0335119	183	468
GO:0044248 cellular catabolic process	403	0.0336131	9.193	0.365	Biological Process	GO:0044248	cellular catabolic process	0.000606194	0.0336131	403	1105
GO:0045637 regulation of myeloid cell differentiation	62	0.033877	1.414	0.456	Biological Process	GO:0045637	regulation of myeloid cell differentiation	0.000617375	0.033877	62	136
GO:1903707 negative regulation of hemopoiesis	44	0.033877	1.004	0.489	Biological Process	GO:1903707	negative regulation of hemopoiesis	0.000620585	0.033877	44	90
GO:2000026 regulation of multicellular organismal development	469	0.033877	10.698	0.361	Biological Process	GO:2000026	regulation of multicellular organismal development	0.00062125	0.033877	469	1300
GO:0043161 proteasome-mediated ubiquitin-dependent protein catabolic process	98	0.0341259	2.235	0.422	Biological Process	GO:0043161	proteasome-mediated ubiquitin-dependent protein catabolic process	0.000629273	0.0341259	98	232
GO:0032456 endocytic recycling	20	0.0360977	0.456	0.606	Biological Process	GO:0032456	endocytic recycling	0.000669289	0.0360977	20	33
GO:0044767 single-organism developmental process	1302	0.0365918	29.699	0.341	Biological Process	GO:0044767	single-organism developmental process	0.000686595	0.0365918	1302	3818
GO:0008219 cell death	434	0.0365918	9.9	0.362	Biological Process	GO:0008219	cell death	0.000689571	0.0365918	434	1198
GO:0016265 death	434	0.0365918	9.9	0.362	Biological Process	GO:0016265	death	0.000689571	0.0365918	434	1198
GO:0006470 protein dephosphorylation	100	0.0366343	2.281	0.42	Biological Process	GO:0006470	protein dephosphorylation	0.000694084	0.0366343	100	238
GO:1900363 regulation of mRNA polyadenylation	8	0.0372999	0.182	0.889	Biological Process	GO:1900363	regulation of mRNA polyadenylation	0.000710473	0.0372999	8	9
GO:0008104 protein localization	538	0.037959	12.272	0.357	Biological Process	GO:0008104	protein localization	0.000726875	0.037959	538	1507
GO:0030036 actin cytoskeleton organization	175	0.0380583	3.992	0.391	Biological Process	GO:0030036	actin cytoskeleton organization	0.000732631	0.0380583	175	447
GO:0001501 skeletal system development	146	0.0408988	3.33	0.399	Biological Process	GO:0001501	skeletal system development	0.000791456	0.0408988	146	366
GO:1902531 regulation of intracellular signal transduction	382	0.0417893	8.714	0.365	Biological Process	GO:1902531	regulation of intracellular signal transduction	0.000812923	0.0417893	382	1047
GO:0010942 positive regulation of cell death	148	0.0424901	3.376	0.398	Biological Process	GO:0010942	positive regulation of cell death	0.000834738	0.0424901	148	372
GO:0032502 developmental process	1313	0.0424901	29.95	0.341	Biological Process	GO:0032502	developmental process	0.000835166	0.0424901	1313	3856
GO:0071310 cellular response to organic substance	475	0.0425375	10.835	0.359	Biological Process	GO:0071310	cellular response to organic substance	0.000840407	0.0425375	475	1322
GO:0035303 regulation of dephosphorylation	53	0.042731	1.209	0.465	Biological Process	GO:0035303	regulation of dephosphorylation	0.000848559	0.042731	53	114
GO:0019220 regulation of phosphate metabolic process	387	0.0486925	8.828	0.364	Biological Process	GO:0019220	regulation of phosphate metabolic process	0.000971877	0.0486925	387	1064
GO:0045623 negative regulation of T-helper cell differentiation	9	0.0491441	0.205	0.818	Biological Process	GO:0045623	negative regulation of T-helper cell differentiation	0.00098587	0.0491441	9	11
GO:0071559 response to transforming growth factor beta	68	0.0504915	1.551	0.442	Biological Process	GO:0071559	response to transforming growth factor beta	0.00101801	0.0504915	68	154
GO:0061515 myeloid cell development	27	0.0515904	0.616	0.54	Biological Process	GO:0061515	myeloid cell development	0.00104656	0.0515904	27	50
GO:0072594 establishment of protein localization to organelle	98	0.0515904	2.235	0.417	Biological Process	GO:0072594	establishment of protein localization to organelle	0.00105062	0.0515904	98	235
GO:0044265 cellular macromolecule catabolic process	242	0.05209	5.52	0.377	Biological Process	GO:0044265	cellular macromolecule catabolic process	0.00106608	0.05209	242	642
GO:0033572 transferrin transport	6	0.0523823	0.137	1	Biological Process	GO:0033572	transferrin transport	0.00107737	0.0523823	6	6
GO:0042787 protein ubiquitination involved in ubiquitin-dependent protein catabolic process	15	0.0526501	0.342	0.652	Biological Process	GO:0042787	protein ubiquitination involved in ubiquitin-dependent protein catabolic process	0.00109354	0.0526501	15	23
GO:2000058 regulation of protein ubiquitination involved in ubiquitin-dependent protein catabolic process	15	0.0526501	0.342	0.652	Biological Process	GO:2000058	regulation of protein ubiquitination involved in ubiquitin-dependent protein catabolic process	0.00109354	0.0526501	15	23
GO:0006605 protein targeting	103	0.0529323	2.349	0.414	Biological Process	GO:0006605	protein targeting	0.00110477	0.0529323	103	249
GO:0007010 cytoskeleton organization	322	0.0531851	7.345	0.368	Biological Process	GO:0007010	cytoskeleton organization	0.00111543	0.0531851	322	875
GO:0016311 dephosphorylation	116	0.0535683	2.646	0.407	Biological Process	GO:0016311	dephosphorylation	0.00113268	0.0535683	116	285
GO:0034332 adherens junction organization	38	0.0535683	0.867	0.494	Biological Process	GO:0034332	adherens junction organization	0.00113432	0.0535683	38	77
GO:0044711 single-organism biosynthetic process	343	0.054645	7.824	0.366	Biological Process	GO:0044711	single-organism biosynthetic process	0.00116266	0.054645	343	937
GO:0002262 myeloid cell homeostasis	49	0.0551824	1.118	0.467	Biological Process	GO:0002262	myeloid cell homeostasis	0.00117968	0.0551824	49	105
GO:0044092 negative regulation of molecular function	220	0.0568856	5.018	0.379	Biological Process	GO:0044092	negative regulation of molecular function	0.00122398	0.0568856	220	580
GO:0045830 positive regulation of isotype switching	13	0.0568856	0.297	0.684	Biological Process	GO:0045830	positive regulation of isotype switching	0.00122762	0.0568856	13	19
GO:0016569 covalent chromatin modification	128	0.057336	2.92	0.401	Biological Process	GO:0016569	covalent chromatin modification	0.00124315	0.057336	128	319
GO:0010506 regulation of autophagy	71	0.0576266	1.62	0.436	Biological Process	GO:0010506	regulation of autophagy	0.0012558	0.0576266	71	163
GO:0010648 negative regulation of cell communication	315	0.0576266	7.185	0.368	Biological Process	GO:0010648	negative regulation of cell communication	0.00126113	0.0576266	315	856
GO:0042325 regulation of phosphorylation	345	0.0576936	7.87	0.365	Biological Process	GO:0042325	regulation of phosphorylation	0.00127311	0.0576936	345	944
GO:0010822 positive regulation of mitochondrion organization	33	0.0576936	0.753	0.508	Biological Process	GO:0010822	positive regulation of mitochondrion organization	0.00127429	0.0576936	33	65
GO:0043068 positive regulation of programmed cell death	139	0.0577601	3.171	0.397	Biological Process	GO:0043068	positive regulation of programmed cell death	0.00128161	0.0577601	139	350
GO:0043065 positive regulation of apoptotic process	137	0.0623259	3.125	0.397	Biological Process	GO:0043065	positive regulation of apoptotic process	0.00138923	0.0623259	137	345
GO:0051174 regulation of phosphorus metabolic process	387	0.0632802	8.828	0.362	Biological Process	GO:0051174	regulation of phosphorus metabolic process	0.00141837	0.0632802	387	1069
GO:1901888 regulation of cell junction assembly	30	0.0632802	0.684	0.517	Biological Process	GO:1901888	regulation of cell junction assembly	0.00142332	0.0632802	30	58
GO:0007044 cell-substrate junction assembly	32	0.0657187	0.73	0.508	Biological Process	GO:0007044	cell-substrate junction assembly	0.00148483	0.0657187	32	63
GO:0009968 negative regulation of signal transduction	289	0.0713074	6.592	0.369	Biological Process	GO:0009968	negative regulation of signal transduction	0.00161832	0.0713074	289	783
GO:0018205 peptidyl-lysine modification	105	0.0714056	2.395	0.409	Biological Process	GO:0018205	peptidyl-lysine modification	0.00163086	0.0714056	105	257
GO:0032270 positive regulation of cellular protein metabolic process	348	0.0714056	7.938	0.364	Biological Process	GO:0032270	positive regulation of cellular protein metabolic process	0.00163502	0.0714056	348	956
GO:0016568 chromatin modification	150	0.0719925	3.422	0.392	Biological Process	GO:0016568	chromatin modification	0.00165839	0.0719925	150	383
GO:0019941 modification-dependent protein catabolic process	156	0.0719925	3.558	0.39	Biological Process	GO:0019941	modification-dependent protein catabolic process	0.00166305	0.0719925	156	400
GO:0002285 lymphocyte activation involved in immune response	50	0.072506	1.141	0.459	Biological Process	GO:0002285	lymphocyte activation involved in immune response	0.00168226	0.072506	50	109
GO:1901575 organic substance catabolic process	422	0.0729682	9.626	0.359	Biological Process	GO:1901575	organic substance catabolic process	0.00170037	0.0729682	422	1175
GO:0016051 carbohydrate biosynthetic process	53	0.0751678	1.209	0.453	Biological Process	GO:0016051	carbohydrate biosynthetic process	0.00175925	0.0751678	53	117
GO:0023057 negative regulation of signaling	307	0.077139	7.003	0.367	Biological Process	GO:0023057	negative regulation of signaling	0.00181603	0.077139	307	837
GO:0048568 embryonic organ development	127	0.077139	2.897	0.398	Biological Process	GO:0048568	embryonic organ development	0.00182101	0.077139	127	319
GO:0050790 regulation of catalytic activity	400	0.0775689	9.124	0.36	Biological Process	GO:0050790	regulation of catalytic activity	0.00184182	0.0775689	400	1111
GO:0007033 vacuole organization	51	0.0775689	1.163	0.455	Biological Process	GO:0007033	vacuole organization	0.0018518	0.0775689	51	112
GO:0045190 isotype switching	20	0.0775689	0.456	0.571	Biological Process	GO:0045190	isotype switching	0.0018626	0.0775689	20	35
GO:0045912 negative regulation of carbohydrate metabolic process	20	0.0775689	0.456	0.571	Biological Process	GO:0045912	negative regulation of carbohydrate metabolic process	0.0018626	0.0775689	20	35
GO:0007045 cell-substrate adherens junction assembly	28	0.080133	0.639	0.519	Biological Process	GO:0007045	cell-substrate adherens junction assembly	0.00193229	0.080133	28	54
GO:0048706 embryonic skeletal system development	49	0.0802863	1.118	0.458	Biological Process	GO:0048706	embryonic skeletal system development	0.00194412	0.0802863	49	107
GO:0080134 regulation of response to stress	337	0.0803638	7.687	0.364	Biological Process	GO:0080134	regulation of response to stress	0.00196043	0.0803638	337	926
GO:0044707 single-multicellular organism process	1318	0.0803638	30.064	0.339	Biological Process	GO:0044707	single-multicellular organism process	0.00196228	0.0803638	1318	3891
GO:0007179 transforming growth factor beta receptor signaling pathway	55	0.0851895	1.255	0.447	Biological Process	GO:0007179	transforming growth factor beta receptor signaling pathway	0.00208874	0.0851895	55	123
GO:0080135 regulation of cellular response to stress	191	0.0860367	4.357	0.38	Biological Process	GO:0080135	regulation of cellular response to stress	0.00211823	0.0860367	191	502
GO:0031589 cell-substrate adhesion	96	0.0875071	2.19	0.41	Biological Process	GO:0031589	cell-substrate adhesion	0.0021633	0.0875071	96	234
GO:0006511 ubiquitin-dependent protein catabolic process	152	0.0885396	3.467	0.389	Biological Process	GO:0006511	ubiquitin-dependent protein catabolic process	0.00219779	0.0885396	152	391
GO:0045944 positive regulation of transcription from RNA polymerase II promoter	286	0.0891778	6.524	0.368	Biological Process	GO:0045944	positive regulation of transcription from RNA polymerase II promoter	0.00222267	0.0891778	286	778
GO:0030512 negative regulation of transforming growth factor beta receptor signaling pathway	27	0.0900085	0.616	0.519	Biological Process	GO:0030512	negative regulation of transforming growth factor beta receptor signaling pathway	0.00225249	0.0900085	27	52
GO:0071560 cellular response to transforming growth factor beta stimulus	65	0.091287	1.483	0.433	Biological Process	GO:0071560	cellular response to transforming growth factor beta stimulus	0.00229374	0.091287	65	150
GO:0034097 response to cytokine	183	0.0927584	4.174	0.381	Biological Process	GO:0034097	response to cytokine	0.00234011	0.0927584	183	480
GO:0016570 histone modification	122	0.0940846	2.783	0.397	Biological Process	GO:0016570	histone modification	0.0023831	0.0940846	122	307
GO:0034333 adherens junction assembly	31	0.0948386	0.707	0.5	Biological Process	GO:0034333	adherens junction assembly	0.0024118	0.0948386	31	62
GO:0048821 erythrocyte development	13	0.0967969	0.297	0.65	Biological Process	GO:0048821	erythrocyte development	0.00248122	0.0967969	13	20
GO:0072538 T-helper 17 type immune response	13	0.0967969	0.297	0.65	Biological Process	GO:0072538	T-helper 17 type immune response	0.00248122	0.0967969	13	20
GO:0030029 actin filament-based process	188	0.0973222	4.288	0.38	Biological Process	GO:0030029	actin filament-based process	0.00250454	0.0973222	188	495
GO:0031441 negative regulation of mRNA 3'-end processing	8	0.0974774	0.182	0.8	Biological Process	GO:0031441	negative regulation of mRNA 3'-end processing	0.00254717	0.0974774	8	10
GO:0048703 embryonic viscerocranium morphogenesis	8	0.0974774	0.182	0.8	Biological Process	GO:0048703	embryonic viscerocranium morphogenesis	0.00254717	0.0974774	8	10
GO:0090382 phagosome maturation	8	0.0974774	0.182	0.8	Biological Process	GO:0090382	phagosome maturation	0.00254717	0.0974774	8	10
GO:0090150 establishment of protein localization to membrane	52	0.0974774	1.186	0.448	Biological Process	GO:0090150	establishment of protein localization to membrane	0.00254804	0.0974774	52	116
GO:0051052 regulation of DNA metabolic process	110	0.098028	2.509	0.401	Biological Process	GO:0051052	regulation of DNA metabolic process	0.00257237	0.098028	110	274
GO:0034329 cell junction assembly	61	0.099942	1.391	0.436	Biological Process	GO:0034329	cell junction assembly	0.00263272	0.099942	61	140
GO:0072539 T-helper 17 cell differentiation	12	0.101025	0.274	0.667	Biological Process	GO:0072539	T-helper 17 cell differentiation	0.00267149	0.101025	12	18
GO:0007229 integrin-mediated signaling pathway	28	0.103473	0.639	0.509	Biological Process	GO:0007229	integrin-mediated signaling pathway	0.00274671	0.103473	28	55
GO:0048731 system development	1001	0.103811	22.833	0.342	Biological Process	GO:0048731	system development	0.00276618	0.103811	1001	2929
GO:0048585 negative regulation of response to stimulus	375	0.10455	8.554	0.36	Biological Process	GO:0048585	negative regulation of response to stimulus	0.00281068	0.10455	375	1043
GO:0071157 negative regulation of cell cycle arrest	9	0.10455	0.205	0.75	Biological Process	GO:0071157	negative regulation of cell cycle arrest	0.00281766	0.10455	9	12
GO:2000059 negative regulation of protein ubiquitination involved in ubiquitin-dependent protein catabolic process	9	0.10455	0.205	0.75	Biological Process	GO:2000059	negative regulation of protein ubiquitination involved in ubiquitin-dependent protein catabolic process	0.00281766	0.10455	9	12
GO:0007005 mitochondrion organization	135	0.105268	3.079	0.391	Biological Process	GO:0007005	mitochondrion organization	0.00284768	0.105268	135	345
GO:0009648 photoperiodism	10	0.105812	0.228	0.714	Biological Process	GO:0009648	photoperiodism	0.00288383	0.105812	10	14
GO:0043153 entrainment of circadian clock by photoperiod	10	0.105812	0.228	0.714	Biological Process	GO:0043153	entrainment of circadian clock by photoperiod	0.00288383	0.105812	10	14
GO:0002460 adaptive immune response based on somatic recombination of immune receptors built from immunoglobulin superfamily domains	69	0.106186	1.574	0.426	Biological Process	GO:0002460	adaptive immune response based on somatic recombination of immune receptors built from immunoglobulin superfamily domains	0.00290478	0.106186	69	162
GO:0002204 somatic recombination of immunoglobulin genes involved in immune response	20	0.106681	0.456	0.556	Biological Process	GO:0002204	somatic recombination of immunoglobulin genes involved in immune response	0.00293993	0.106681	20	36
GO:0002208 somatic diversification of immunoglobulins involved in immune response	20	0.106681	0.456	0.556	Biological Process	GO:0002208	somatic diversification of immunoglobulins involved in immune response	0.00293993	0.106681	20	36
GO:0061024 membrane organization	231	0.107134	5.269	0.372	Biological Process	GO:0061024	membrane organization	0.0029636	0.107134	231	621
GO:0043632 modification-dependent macromolecule catabolic process	156	0.107134	3.558	0.385	Biological Process	GO:0043632	modification-dependent macromolecule catabolic process	0.00297415	0.107134	156	405
GO:0044723 single-organism carbohydrate metabolic process	171	0.108252	3.901	0.382	Biological Process	GO:0044723	single-organism carbohydrate metabolic process	0.00301613	0.108252	171	448
GO:0001932 regulation of protein phosphorylation	316	0.109189	7.208	0.363	Biological Process	GO:0001932	regulation of protein phosphorylation	0.00305332	0.109189	316	870
GO:0007049 cell cycle	340	0.110658	7.755	0.361	Biological Process	GO:0007049	cell cycle	0.00311612	0.110658	340	941
GO:0006915 apoptotic process	388	0.110658	8.85	0.358	Biological Process	GO:0006915	apoptotic process	0.00311682	0.110658	388	1083
GO:0016482 cytoplasmic transport	238	0.110675	5.429	0.371	Biological Process	GO:0016482	cytoplasmic transport	0.00314012	0.110675	238	642
GO:0032104 regulation of response to extracellular stimulus	44	0.110675	1.004	0.458	Biological Process	GO:0032104	regulation of response to extracellular stimulus	0.00315092	0.110675	44	96
GO:0032107 regulation of response to nutrient levels	44	0.110675	1.004	0.458	Biological Process	GO:0032107	regulation of response to nutrient levels	0.00315092	0.110675	44	96
GO:1903845 negative regulation of cellular response to transforming growth factor beta stimulus	27	0.112226	0.616	0.509	Biological Process	GO:1903845	negative regulation of cellular response to transforming growth factor beta stimulus	0.00320645	0.112226	27	53
GO:0045732 positive regulation of protein catabolic process	58	0.112515	1.323	0.436	Biological Process	GO:0045732	positive regulation of protein catabolic process	0.00322612	0.112515	58	133
GO:0051276 chromosome organization	269	0.113918	6.136	0.367	Biological Process	GO:0051276	chromosome organization	0.00328602	0.113918	269	733
GO:0072358 cardiovascular system development	257	0.113918	5.862	0.368	Biological Process	GO:0072358	cardiovascular system development	0.00330826	0.113918	257	698
GO:0072359 circulatory system development	257	0.113918	5.862	0.368	Biological Process	GO:0072359	circulatory system development	0.00330826	0.113918	257	698
GO:0002381 immunoglobulin production involved in immunoglobulin mediated immune response	22	0.113918	0.502	0.537	Biological Process	GO:0002381	immunoglobulin production involved in immunoglobulin mediated immune response	0.00331252	0.113918	22	41
GO:0006007 glucose catabolic process	5	0.114173	0.114	1	Biological Process	GO:0006007	glucose catabolic process	0.00336618	0.114173	5	5
GO:0043102 amino acid salvage	5	0.114173	0.114	1	Biological Process	GO:0043102	amino acid salvage	0.00336618	0.114173	5	5
GO:0071265 L-methionine biosynthetic process	5	0.114173	0.114	1	Biological Process	GO:0071265	L-methionine biosynthetic process	0.00336618	0.114173	5	5
GO:0071267 L-methionine salvage	5	0.114173	0.114	1	Biological Process	GO:0071267	L-methionine salvage	0.00336618	0.114173	5	5
GO:0050793 regulation of developmental process	601	0.114867	13.709	0.349	Biological Process	GO:0050793	regulation of developmental process	0.00339828	0.114867	601	1721
GO:0002366 leukocyte activation involved in immune response	66	0.119959	1.505	0.426	Biological Process	GO:0002366	leukocyte activation involved in immune response	0.0035611	0.119959	66	155
GO:0012501 programmed cell death	399	0.122582	9.101	0.357	Biological Process	GO:0012501	programmed cell death	0.00365138	0.122582	399	1118
GO:0070848 response to growth factor	156	0.124244	3.558	0.383	Biological Process	GO:0070848	response to growth factor	0.00371347	0.124244	156	407
GO:0007346 regulation of mitotic cell cycle	120	0.127282	2.737	0.393	Biological Process	GO:0007346	regulation of mitotic cell cycle	0.00381718	0.127282	120	305
GO:0016447 somatic recombination of immunoglobulin gene segments	21	0.128182	0.479	0.538	Biological Process	GO:0016447	somatic recombination of immunoglobulin gene segments	0.00385715	0.128182	21	39
GO:0019318 hexose metabolic process	58	0.130492	1.323	0.433	Biological Process	GO:0019318	hexose metabolic process	0.00393987	0.130492	58	134
GO:0048704 embryonic skeletal system morphogenesis	37	0.13686	0.844	0.468	Biological Process	GO:0048704	embryonic skeletal system morphogenesis	0.00414602	0.13686	37	79
GO:0033036 macromolecule localization	614	0.137605	14.005	0.348	Biological Process	GO:0033036	macromolecule localization	0.00418251	0.137605	614	1764
GO:1903047 mitotic cell cycle process	158	0.139571	3.604	0.382	Biological Process	GO:1903047	mitotic cell cycle process	0.00426367	0.139571	158	414
GO:0051649 establishment of localization in cell	571	0.139571	13.025	0.349	Biological Process	GO:0051649	establishment of localization in cell	0.00427996	0.139571	571	1635
GO:0010508 positive regulation of autophagy	35	0.139571	0.798	0.473	Biological Process	GO:0010508	positive regulation of autophagy	0.0042847	0.139571	35	74
GO:0072655 establishment of protein localization to mitochondrion	25	0.141683	0.57	0.51	Biological Process	GO:0072655	establishment of protein localization to mitochondrion	0.00437573	0.141683	25	49
GO:0010941 regulation of cell death	359	0.141683	8.189	0.358	Biological Process	GO:0010941	regulation of cell death	0.00437826	0.141683	359	1002
GO:0034330 cell junction organization	74	0.142103	1.688	0.416	Biological Process	GO:0034330	cell junction organization	0.00441964	0.142103	74	178
GO:0010498 proteasomal protein catabolic process	105	0.142103	2.395	0.398	Biological Process	GO:0010498	proteasomal protein catabolic process	0.00444503	0.142103	105	264
GO:0006886 intracellular protein transport	195	0.142103	4.448	0.374	Biological Process	GO:0006886	intracellular protein transport	0.00444868	0.142103	195	521
GO:0048562 embryonic organ morphogenesis	91	0.142103	2.076	0.404	Biological Process	GO:0048562	embryonic organ morphogenesis	0.00448914	0.142103	91	225
GO:0002712 regulation of B cell mediated immunity	20	0.142103	0.456	0.541	Biological Process	GO:0002712	regulation of B cell mediated immunity	0.00449202	0.142103	20	37
GO:0002889 regulation of immunoglobulin mediated immune response	20	0.142103	0.456	0.541	Biological Process	GO:0002889	regulation of immunoglobulin mediated immune response	0.00449202	0.142103	20	37
GO:0061614 pri-miRNA transcription from RNA polymerase II promoter	20	0.142103	0.456	0.541	Biological Process	GO:0061614	pri-miRNA transcription from RNA polymerase II promoter	0.00449202	0.142103	20	37
GO:1901800 positive regulation of proteasomal protein catabolic process	29	0.142173	0.661	0.492	Biological Process	GO:1901800	positive regulation of proteasomal protein catabolic process	0.00450863	0.142173	29	59
GO:0031440 regulation of mRNA 3'-end processing	17	0.143002	0.388	0.567	Biological Process	GO:0031440	regulation of mRNA 3'-end processing	0.0045494	0.143002	17	30
GO:0009611 response to wounding	180	0.143625	4.106	0.377	Biological Process	GO:0009611	response to wounding	0.0046013	0.143625	180	478
GO:0051726 regulation of cell cycle	231	0.143625	5.269	0.369	Biological Process	GO:0051726	regulation of cell cycle	0.00460392	0.143625	231	626
GO:0045911 positive regulation of DNA recombination	13	0.143625	0.297	0.619	Biological Process	GO:0045911	positive regulation of DNA recombination	0.00461289	0.143625	13	21
GO:0016192 vesicle-mediated transport	307	0.15417	7.003	0.361	Biological Process	GO:0016192	vesicle-mediated transport	0.00496717	0.15417	307	850
GO:0042176 regulation of protein catabolic process	110	0.155938	2.509	0.394	Biological Process	GO:0042176	regulation of protein catabolic process	0.00503994	0.155938	110	279
GO:0048584 positive regulation of response to stimulus	477	0.156844	10.88	0.352	Biological Process	GO:0048584	positive regulation of response to stimulus	0.00508513	0.156844	477	1356
GO:1903052 positive regulation of proteolysis involved in cellular protein catabolic process	32	0.157537	0.73	0.478	Biological Process	GO:1903052	positive regulation of proteolysis involved in cellular protein catabolic process	0.00512355	0.157537	32	67
GO:0000278 mitotic cell cycle	191	0.158278	4.357	0.374	Biological Process	GO:0000278	mitotic cell cycle	0.00516367	0.158278	191	511
GO:0002639 positive regulation of immunoglobulin production	16	0.160494	0.365	0.571	Biological Process	GO:0002639	positive regulation of immunoglobulin production	0.00525224	0.160494	16	28
GO:0051247 positive regulation of protein metabolic process	368	0.166355	8.394	0.357	Biological Process	GO:0051247	positive regulation of protein metabolic process	0.00546089	0.166355	368	1032
GO:0043543 protein acylation	72	0.17142	1.642	0.414	Biological Process	GO:0043543	protein acylation	0.00564452	0.17142	72	174
GO:0007020 microtubule nucleation	11	0.171451	0.251	0.647	Biological Process	GO:0007020	microtubule nucleation	0.00568028	0.171451	11	17
GO:0036003 positive regulation of transcription from RNA polymerase II promoter in response to stress	11	0.171451	0.251	0.647	Biological Process	GO:0036003	positive regulation of transcription from RNA polymerase II promoter in response to stress	0.00568028	0.171451	11	17
GO:0016241 regulation of macroautophagy	38	0.178751	0.867	0.458	Biological Process	GO:0016241	regulation of macroautophagy	0.00594025	0.178751	38	83
GO:0002263 cell activation involved in immune response	66	0.181904	1.505	0.418	Biological Process	GO:0002263	cell activation involved in immune response	0.00606346	0.181904	66	158
GO:1902807 negative regulation of cell cycle G1/S phase transition	18	0.182287	0.411	0.545	Biological Process	GO:1902807	negative regulation of cell cycle G1/S phase transition	0.00609469	0.182287	18	33
GO:0045638 negative regulation of myeloid cell differentiation	25	0.182633	0.57	0.5	Biological Process	GO:0045638	negative regulation of myeloid cell differentiation	0.00612479	0.182633	25	50
GO:0060544 regulation of necroptotic process	10	0.183512	0.228	0.667	Biological Process	GO:0060544	regulation of necroptotic process	0.00617284	0.183512	10	15
GO:0006281 DNA repair	120	0.185006	2.737	0.388	Biological Process	GO:0006281	DNA repair	0.00624185	0.185006	120	309
GO:0035278 miRNA mediated inhibition of translation	7	0.18835	0.16	0.778	Biological Process	GO:0035278	miRNA mediated inhibition of translation	0.00645008	0.18835	7	9
GO:0040033 negative regulation of translation, ncRNA-mediated	7	0.18835	0.16	0.778	Biological Process	GO:0040033	negative regulation of translation, ncRNA-mediated	0.00645008	0.18835	7	9
GO:0045974 regulation of translation, ncRNA-mediated	7	0.18835	0.16	0.778	Biological Process	GO:0045974	regulation of translation, ncRNA-mediated	0.00645008	0.18835	7	9
GO:2000317 negative regulation of T-helper 17 type immune response	7	0.18835	0.16	0.778	Biological Process	GO:2000317	negative regulation of T-helper 17 type immune response	0.00645008	0.18835	7	9
GO:2001044 regulation of integrin-mediated signaling pathway	7	0.18835	0.16	0.778	Biological Process	GO:2001044	regulation of integrin-mediated signaling pathway	0.00645008	0.18835	7	9
GO:0048513 animal organ development	738	0.189172	16.834	0.344	Biological Process	GO:0048513	animal organ development	0.00653065	0.189172	738	2148
GO:0006415 translational termination	9	0.189172	0.205	0.692	Biological Process	GO:0006415	translational termination	0.0065549	0.189172	9	13
GO:0010458 exit from mitosis	9	0.189172	0.205	0.692	Biological Process	GO:0010458	exit from mitosis	0.0065549	0.189172	9	13
GO:0033599 regulation of mammary gland epithelial cell proliferation	9	0.189172	0.205	0.692	Biological Process	GO:0033599	regulation of mammary gland epithelial cell proliferation	0.0065549	0.189172	9	13
GO:0071345 cellular response to cytokine stimulus	160	0.190569	3.65	0.377	Biological Process	GO:0071345	cellular response to cytokine stimulus	0.00662263	0.190569	160	424
GO:0000097 sulfur amino acid biosynthetic process	8	0.191982	0.182	0.727	Biological Process	GO:0000097	sulfur amino acid biosynthetic process	0.00671062	0.191982	8	11
GO:0009084 glutamine family amino acid biosynthetic process	8	0.191982	0.182	0.727	Biological Process	GO:0009084	glutamine family amino acid biosynthetic process	0.00671062	0.191982	8	11
GO:0044257 cellular protein catabolic process	183	0.198215	4.174	0.373	Biological Process	GO:0044257	cellular protein catabolic process	0.00694857	0.198215	183	491
GO:0006476 protein deacetylation	28	0.201787	0.639	0.483	Biological Process	GO:0006476	protein deacetylation	0.00711469	0.201787	28	58
GO:0019882 antigen processing and presentation	28	0.201787	0.639	0.483	Biological Process	GO:0019882	antigen processing and presentation	0.00711469	0.201787	28	58
GO:0046785 microtubule polymerization	24	0.20269	0.547	0.5	Biological Process	GO:0046785	microtubule polymerization	0.00716707	0.20269	24	48
GO:0044770 cell cycle phase transition	98	0.203677	2.235	0.395	Biological Process	GO:0044770	cell cycle phase transition	0.00722261	0.203677	98	248
GO:0010948 negative regulation of cell cycle process	59	0.20539	1.346	0.421	Biological Process	GO:0010948	negative regulation of cell cycle process	0.00731426	0.20539	59	140
GO:0044843 cell cycle G1/S phase transition	46	0.20539	1.049	0.438	Biological Process	GO:0044843	cell cycle G1/S phase transition	0.00732495	0.20539	46	105
GO:0010563 negative regulation of phosphorus metabolic process	137	0.206676	3.125	0.382	Biological Process	GO:0010563	negative regulation of phosphorus metabolic process	0.00741269	0.206676	137	359
GO:0045936 negative regulation of phosphate metabolic process	137	0.206676	3.125	0.382	Biological Process	GO:0045936	negative regulation of phosphate metabolic process	0.00741269	0.206676	137	359
GO:0048193 Golgi vesicle transport	67	0.208207	1.528	0.414	Biological Process	GO:0048193	Golgi vesicle transport	0.00748869	0.208207	67	162
GO:0000209 protein polyubiquitination	53	0.212458	1.209	0.427	Biological Process	GO:0000209	protein polyubiquitination	0.00766313	0.212458	53	124
GO:0045620 negative regulation of lymphocyte differentiation	19	0.215479	0.433	0.528	Biological Process	GO:0045620	negative regulation of lymphocyte differentiation	0.00779391	0.215479	19	36
GO:0016064 immunoglobulin mediated immune response	31	0.216672	0.707	0.47	Biological Process	GO:0016064	immunoglobulin mediated immune response	0.00785902	0.216672	31	66
GO:1903364 positive regulation of cellular protein catabolic process	36	0.21801	0.821	0.456	Biological Process	GO:1903364	positive regulation of cellular protein catabolic process	0.00797324	0.21801	36	79
GO:0033137 negative regulation of peptidyl-serine phosphorylation	13	0.21801	0.297	0.591	Biological Process	GO:0033137	negative regulation of peptidyl-serine phosphorylation	0.0079959	0.21801	13	22
GO:0045622 regulation of T-helper cell differentiation	13	0.21801	0.297	0.591	Biological Process	GO:0045622	regulation of T-helper cell differentiation	0.0079959	0.21801	13	22
GO:0070129 regulation of mitochondrial translation	13	0.21801	0.297	0.591	Biological Process	GO:0070129	regulation of mitochondrial translation	0.0079959	0.21801	13	22
GO:0007160 cell-matrix adhesion	61	0.218522	1.391	0.418	Biological Process	GO:0007160	cell-matrix adhesion	0.00805241	0.218522	61	146
GO:0002250 adaptive immune response	73	0.218522	1.665	0.408	Biological Process	GO:0002250	adaptive immune response	0.00805896	0.218522	73	179
GO:0034249 negative regulation of cellular amide metabolic process	51	0.223344	1.163	0.429	Biological Process	GO:0034249	negative regulation of cellular amide metabolic process	0.00825944	0.223344	51	119
GO:0000082 G1/S transition of mitotic cell cycle	42	0.225036	0.958	0.442	Biological Process	GO:0000082	G1/S transition of mitotic cell cycle	0.00837447	0.225036	42	95
GO:0008630 intrinsic apoptotic signaling pathway in response to DNA damage	34	0.225036	0.776	0.459	Biological Process	GO:0008630	intrinsic apoptotic signaling pathway in response to DNA damage	0.00838792	0.225036	34	74
GO:0000726 non-recombinational repair	23	0.225036	0.525	0.5	Biological Process	GO:0000726	non-recombinational repair	0.00839207	0.225036	23	46
GO:0000045 autophagosome assembly	25	0.225036	0.57	0.49	Biological Process	GO:0000045	autophagosome assembly	0.00841321	0.225036	25	51
GO:0001701 in utero embryonic development	112	0.229835	2.555	0.388	Biological Process	GO:0001701	in utero embryonic development	0.00861591	0.229835	112	289
GO:0006109 regulation of carbohydrate metabolic process	52	0.231994	1.186	0.426	Biological Process	GO:0006109	regulation of carbohydrate metabolic process	0.00874385	0.231994	52	122
GO:0051170 nuclear import	52	0.231994	1.186	0.426	Biological Process	GO:0051170	nuclear import	0.00874385	0.231994	52	122
GO:2001252 positive regulation of chromosome organization	56	0.237895	1.277	0.421	Biological Process	GO:2001252	positive regulation of chromosome organization	0.00899035	0.237895	56	133
GO:0044772 mitotic cell cycle phase transition	86	0.238858	1.962	0.398	Biological Process	GO:0044772	mitotic cell cycle phase transition	0.00905096	0.238858	86	216
GO:1902893 regulation of pri-miRNA transcription from RNA polymerase II promoter	18	0.239416	0.411	0.529	Biological Process	GO:1902893	regulation of pri-miRNA transcription from RNA polymerase II promoter	0.00912291	0.239416	18	34
GO:0031146 SCF-dependent proteasomal ubiquitin-dependent protein catabolic process	12	0.239416	0.274	0.6	Biological Process	GO:0031146	SCF-dependent proteasomal ubiquitin-dependent protein catabolic process	0.00914488	0.239416	12	20
GO:1903146 regulation of mitophagy	12	0.239416	0.274	0.6	Biological Process	GO:1903146	regulation of mitophagy	0.00914488	0.239416	12	20
GO:0051338 regulation of transferase activity	199	0.245706	4.539	0.368	Biological Process	GO:0051338	regulation of transferase activity	0.00941001	0.245706	199	541
GO:1903312 negative regulation of mRNA metabolic process	15	0.250883	0.342	0.556	Biological Process	GO:1903312	negative regulation of mRNA metabolic process	0.00963369	0.250883	15	27
GO:0002637 regulation of immunoglobulin production	22	0.254417	0.502	0.5	Biological Process	GO:0002637	regulation of immunoglobulin production	0.00983327	0.254417	22	44
GO:0016239 positive regulation of macroautophagy	22	0.254417	0.502	0.5	Biological Process	GO:0016239	positive regulation of macroautophagy	0.00983327	0.254417	22	44
GO:0048041 focal adhesion assembly	24	0.254417	0.547	0.49	Biological Process	GO:0048041	focal adhesion assembly	0.00984675	0.254417	24	49
GO:0036503 ERAD pathway	31	0.260783	0.707	0.463	Biological Process	GO:0036503	ERAD pathway	0.0102146	0.260783	31	67
GO:0048598 embryonic morphogenesis	165	0.260783	3.764	0.372	Biological Process	GO:0048598	embryonic morphogenesis	0.0102593	0.260783	165	443
GO:0006473 protein acetylation	59	0.260783	1.346	0.415	Biological Process	GO:0006473	protein acetylation	0.0103421	0.260783	59	142
GO:0010939 regulation of necrotic cell death	11	0.260783	0.251	0.611	Biological Process	GO:0010939	regulation of necrotic cell death	0.0104084	0.260783	11	18
GO:0070570 regulation of neuron projection regeneration	11	0.260783	0.251	0.611	Biological Process	GO:0070570	regulation of neuron projection regeneration	0.0104084	0.260783	11	18
GO:0002069 columnar/cuboidal epithelial cell maturation	4	0.260783	0.091	1	Biological Process	GO:0002069	columnar/cuboidal epithelial cell maturation	0.0105159	0.260783	4	4
GO:0006561 proline biosynthetic process	4	0.260783	0.091	1	Biological Process	GO:0006561	proline biosynthetic process	0.0105159	0.260783	4	4
GO:0010968 regulation of microtubule nucleation	4	0.260783	0.091	1	Biological Process	GO:0010968	regulation of microtubule nucleation	0.0105159	0.260783	4	4
GO:0032483 regulation of Rab protein signal transduction	4	0.260783	0.091	1	Biological Process	GO:0032483	regulation of Rab protein signal transduction	0.0105159	0.260783	4	4
GO:0060509 Type I pneumocyte differentiation	4	0.260783	0.091	1	Biological Process	GO:0060509	Type I pneumocyte differentiation	0.0105159	0.260783	4	4
GO:0061620 glycolytic process through glucose-6-phosphate	4	0.260783	0.091	1	Biological Process	GO:0061620	glycolytic process through glucose-6-phosphate	0.0105159	0.260783	4	4
GO:0071374 cellular response to parathyroid hormone stimulus	4	0.260783	0.091	1	Biological Process	GO:0071374	cellular response to parathyroid hormone stimulus	0.0105159	0.260783	4	4
GO:0090403 oxidative stress-induced premature senescence	4	0.260783	0.091	1	Biological Process	GO:0090403	oxidative stress-induced premature senescence	0.0105159	0.260783	4	4
GO:2000015 regulation of determination of dorsal identity	4	0.260783	0.091	1	Biological Process	GO:2000015	regulation of determination of dorsal identity	0.0105159	0.260783	4	4
GO:2001166 regulation of histone H2B ubiquitination	4	0.260783	0.091	1	Biological Process	GO:2001166	regulation of histone H2B ubiquitination	0.0105159	0.260783	4	4
GO:2001168 positive regulation of histone H2B ubiquitination	4	0.260783	0.091	1	Biological Process	GO:2001168	positive regulation of histone H2B ubiquitination	0.0105159	0.260783	4	4
GO:0071363 cellular response to growth factor stimulus	149	0.26175	3.399	0.375	Biological Process	GO:0071363	cellular response to growth factor stimulus	0.0105814	0.26175	149	397
GO:0007507 heart development	133	0.2642	3.034	0.379	Biological Process	GO:0007507	heart development	0.0107072	0.2642	133	351
GO:0007017 microtubule-based process	196	0.268667	4.471	0.367	Biological Process	GO:0007017	microtubule-based process	0.0109154	0.268667	196	534
GO:0002762 negative regulation of myeloid leukocyte differentiation	14	0.272824	0.319	0.56	Biological Process	GO:0002762	negative regulation of myeloid leukocyte differentiation	0.0112184	0.272824	14	25
GO:1900026 positive regulation of substrate adhesion-dependent cell spreading	14	0.272824	0.319	0.56	Biological Process	GO:1900026	positive regulation of substrate adhesion-dependent cell spreading	0.0112184	0.272824	14	25
GO:0009991 response to extracellular stimulus	101	0.272824	2.304	0.388	Biological Process	GO:0009991	response to extracellular stimulus	0.0112496	0.272824	101	260
GO:0005996 monosaccharide metabolic process	61	0.272824	1.391	0.412	Biological Process	GO:0005996	monosaccharide metabolic process	0.0112502	0.272824	61	148
GO:0043434 response to peptide hormone	61	0.272824	1.391	0.412	Biological Process	GO:0043434	response to peptide hormone	0.0112502	0.272824	61	148
GO:0046777 protein autophosphorylation	61	0.272824	1.391	0.412	Biological Process	GO:0046777	protein autophosphorylation	0.0112502	0.272824	61	148
GO:0002312 B cell activation involved in immune response	25	0.273995	0.57	0.481	Biological Process	GO:0002312	B cell activation involved in immune response	0.011354	0.273995	25	52
GO:0032436 positive regulation of proteasomal ubiquitin-dependent protein catabolic process	25	0.273995	0.57	0.481	Biological Process	GO:0032436	positive regulation of proteasomal ubiquitin-dependent protein catabolic process	0.011354	0.273995	25	52
GO:0006367 transcription initiation from RNA polymerase II promoter	21	0.276264	0.479	0.5	Biological Process	GO:0006367	transcription initiation from RNA polymerase II promoter	0.0115307	0.276264	21	42
GO:0032106 positive regulation of response to extracellular stimulus	23	0.276264	0.525	0.489	Biological Process	GO:0032106	positive regulation of response to extracellular stimulus	0.011532	0.276264	23	47
GO:0032109 positive regulation of response to nutrient levels	23	0.276264	0.525	0.489	Biological Process	GO:0032109	positive regulation of response to nutrient levels	0.011532	0.276264	23	47
GO:0001649 osteoblast differentiation	54	0.277132	1.232	0.419	Biological Process	GO:0001649	osteoblast differentiation	0.0116083	0.277132	54	129
GO:0009649 entrainment of circadian clock	10	0.277132	0.228	0.625	Biological Process	GO:0009649	entrainment of circadian clock	0.0117648	0.277132	10	16
GO:0046639 negative regulation of alpha-beta T cell differentiation	10	0.277132	0.228	0.625	Biological Process	GO:0046639	negative regulation of alpha-beta T cell differentiation	0.0117648	0.277132	10	16
GO:0048679 regulation of axon regeneration	10	0.277132	0.228	0.625	Biological Process	GO:0048679	regulation of axon regeneration	0.0117648	0.277132	10	16
GO:0051491 positive regulation of filopodium assembly	10	0.277132	0.228	0.625	Biological Process	GO:0051491	positive regulation of filopodium assembly	0.0117648	0.277132	10	16
GO:0051932 synaptic transmission, GABAergic	10	0.277132	0.228	0.625	Biological Process	GO:0051932	synaptic transmission, GABAergic	0.0117648	0.277132	10	16
GO:2000515 negative regulation of CD4-positive, alpha-beta T cell activation	10	0.277132	0.228	0.625	Biological Process	GO:2000515	negative regulation of CD4-positive, alpha-beta T cell activation	0.0117648	0.277132	10	16
GO:0008654 phospholipid biosynthetic process	41	0.279733	0.935	0.436	Biological Process	GO:0008654	phospholipid biosynthetic process	0.0119035	0.279733	41	94
GO:0050821 protein stabilization	51	0.280674	1.163	0.421	Biological Process	GO:0050821	protein stabilization	0.011972	0.280674	51	121
GO:0035239 tube morphogenesis	105	0.283489	2.395	0.386	Biological Process	GO:0035239	tube morphogenesis	0.0121208	0.283489	105	272
GO:0040029 regulation of gene expression, epigenetic	55	0.283654	1.255	0.417	Biological Process	GO:0040029	regulation of gene expression, epigenetic	0.0121566	0.283654	55	132
GO:0044085 cellular component biogenesis	592	0.283724	13.504	0.344	Biological Process	GO:0044085	cellular component biogenesis	0.0121883	0.283724	592	1719
GO:0044093 positive regulation of molecular function	312	0.285004	7.117	0.355	Biological Process	GO:0044093	positive regulation of molecular function	0.0122722	0.285004	312	878
GO:0022603 regulation of anatomical structure morphogenesis	258	0.287115	5.885	0.359	Biological Process	GO:0022603	regulation of anatomical structure morphogenesis	0.0123933	0.287115	258	718
GO:0031123 RNA 3'-end processing	28	0.287115	0.639	0.467	Biological Process	GO:0031123	RNA 3'-end processing	0.0124213	0.287115	28	60
GO:0045581 negative regulation of T cell differentiation	16	0.288134	0.365	0.533	Biological Process	GO:0045581	negative regulation of T cell differentiation	0.0125238	0.288134	16	30
GO:0060135 maternal process involved in female pregnancy	16	0.288134	0.365	0.533	Biological Process	GO:0060135	maternal process involved in female pregnancy	0.0125238	0.288134	16	30
GO:0006612 protein targeting to membrane	26	0.295362	0.593	0.473	Biological Process	GO:0006612	protein targeting to membrane	0.0129013	0.295362	26	55
GO:0010923 negative regulation of phosphatase activity	26	0.295362	0.593	0.473	Biological Process	GO:0010923	negative regulation of phosphatase activity	0.0129013	0.295362	26	55
GO:0001893 maternal placenta development	13	0.295362	0.297	0.565	Biological Process	GO:0001893	maternal placenta development	0.0130579	0.295362	13	23
GO:0001941 postsynaptic membrane organization	13	0.295362	0.297	0.565	Biological Process	GO:0001941	postsynaptic membrane organization	0.0130579	0.295362	13	23
GO:0006383 transcription from RNA polymerase III promoter	13	0.295362	0.297	0.565	Biological Process	GO:0006383	transcription from RNA polymerase III promoter	0.0130579	0.295362	13	23
GO:0050686 negative regulation of mRNA processing	13	0.295362	0.297	0.565	Biological Process	GO:0050686	negative regulation of mRNA processing	0.0130579	0.295362	13	23
GO:0045216 cell-cell junction organization	65	0.295362	1.483	0.406	Biological Process	GO:0045216	cell-cell junction organization	0.0130678	0.295362	65	160
GO:1902806 regulation of cell cycle G1/S phase transition	31	0.295362	0.707	0.456	Biological Process	GO:1902806	regulation of cell cycle G1/S phase transition	0.0131168	0.295362	31	68
GO:0044090 positive regulation of vacuole organization	9	0.295362	0.205	0.643	Biological Process	GO:0044090	positive regulation of vacuole organization	0.0131628	0.295362	9	14
GO:2000316 regulation of T-helper 17 type immune response	9	0.295362	0.205	0.643	Biological Process	GO:2000316	regulation of T-helper 17 type immune response	0.0131628	0.295362	9	14
GO:0045787 positive regulation of cell cycle	85	0.295362	1.939	0.394	Biological Process	GO:0045787	positive regulation of cell cycle	0.0131671	0.295362	85	216
GO:0032956 regulation of actin cytoskeleton organization	91	0.296571	2.076	0.391	Biological Process	GO:0032956	regulation of actin cytoskeleton organization	0.013256	0.296571	91	233
GO:0017148 negative regulation of translation	46	0.296571	1.049	0.426	Biological Process	GO:0017148	negative regulation of translation	0.0132811	0.296571	46	108
GO:0006626 protein targeting to mitochondrion	20	0.3015	0.456	0.5	Biological Process	GO:0006626	protein targeting to mitochondrion	0.0135324	0.3015	20	40
GO:0030879 mammary gland development	40	0.304004	0.912	0.435	Biological Process	GO:0030879	mammary gland development	0.0136756	0.304004	40	92
GO:0017038 protein import	62	0.304004	1.414	0.408	Biological Process	GO:0017038	protein import	0.0137063	0.304004	62	152
GO:0035601 protein deacylation	29	0.305072	0.661	0.46	Biological Process	GO:0035601	protein deacylation	0.0138163	0.305072	29	63
GO:0098732 macromolecule deacylation	29	0.305072	0.661	0.46	Biological Process	GO:0098732	macromolecule deacylation	0.0138163	0.305072	29	63
GO:0008610 lipid biosynthetic process	131	0.312501	2.988	0.376	Biological Process	GO:0008610	lipid biosynthetic process	0.0141844	0.312501	131	348
GO:0034655 nucleobase-containing compound catabolic process	83	0.313286	1.893	0.393	Biological Process	GO:0034655	nucleobase-containing compound catabolic process	0.0143052	0.313286	83	211
GO:0000226 microtubule cytoskeleton organization	141	0.313286	3.216	0.374	Biological Process	GO:0000226	microtubule cytoskeleton organization	0.0143289	0.313286	141	377
GO:2000319 regulation of T-helper 17 cell differentiation	8	0.313286	0.182	0.667	Biological Process	GO:2000319	regulation of T-helper 17 cell differentiation	0.0144966	0.313286	8	12
GO:2000810 regulation of bicellular tight junction assembly	8	0.313286	0.182	0.667	Biological Process	GO:2000810	regulation of bicellular tight junction assembly	0.0144966	0.313286	8	12
GO:0042326 negative regulation of phosphorylation	109	0.313286	2.486	0.382	Biological Process	GO:0042326	negative regulation of phosphorylation	0.0145069	0.313286	109	285
GO:0043370 regulation of CD4-positive, alpha-beta T cell differentiation	15	0.313286	0.342	0.536	Biological Process	GO:0043370	regulation of CD4-positive, alpha-beta T cell differentiation	0.0146892	0.313286	15	28
GO:0043631 RNA polyadenylation	15	0.313286	0.342	0.536	Biological Process	GO:0043631	RNA polyadenylation	0.0146892	0.313286	15	28
GO:0048010 vascular endothelial growth factor receptor signaling pathway	15	0.313286	0.342	0.536	Biological Process	GO:0048010	vascular endothelial growth factor receptor signaling pathway	0.0146892	0.313286	15	28
GO:0090311 regulation of protein deacetylation	15	0.313286	0.342	0.536	Biological Process	GO:0090311	regulation of protein deacetylation	0.0146892	0.313286	15	28
GO:0022402 cell cycle process	272	0.313286	6.204	0.357	Biological Process	GO:0022402	cell cycle process	0.0147607	0.313286	272	762
GO:0001842 neural fold formation	5	0.313286	0.114	0.833	Biological Process	GO:0001842	neural fold formation	0.0148103	0.313286	5	6
GO:0007096 regulation of exit from mitosis	5	0.313286	0.114	0.833	Biological Process	GO:0007096	regulation of exit from mitosis	0.0148103	0.313286	5	6
GO:0048262 determination of dorsal/ventral asymmetry	5	0.313286	0.114	0.833	Biological Process	GO:0048262	determination of dorsal/ventral asymmetry	0.0148103	0.313286	5	6
GO:0048263 determination of dorsal identity	5	0.313286	0.114	0.833	Biological Process	GO:0048263	determination of dorsal identity	0.0148103	0.313286	5	6
GO:0061615 glycolytic process through fructose-6-phosphate	5	0.313286	0.114	0.833	Biological Process	GO:0061615	glycolytic process through fructose-6-phosphate	0.0148103	0.313286	5	6
GO:1903147 negative regulation of mitophagy	5	0.313286	0.114	0.833	Biological Process	GO:1903147	negative regulation of mitophagy	0.0148103	0.313286	5	6
GO:2000465 regulation of glycogen (starch) synthase activity	5	0.313286	0.114	0.833	Biological Process	GO:2000465	regulation of glycogen (starch) synthase activity	0.0148103	0.313286	5	6
GO:0006644 phospholipid metabolic process	97	0.313286	2.213	0.386	Biological Process	GO:0006644	phospholipid metabolic process	0.0149131	0.313286	97	251
GO:0045786 negative regulation of cell cycle	104	0.313286	2.372	0.384	Biological Process	GO:0045786	negative regulation of cell cycle	0.0149891	0.313286	104	271
GO:0035050 embryonic heart tube development	25	0.313286	0.57	0.472	Biological Process	GO:0035050	embryonic heart tube development	0.0150695	0.313286	25	53
GO:0070585 protein localization to mitochondrion	25	0.313286	0.57	0.472	Biological Process	GO:0070585	protein localization to mitochondrion	0.0150695	0.313286	25	53
GO:0051100 negative regulation of binding	45	0.313286	1.026	0.425	Biological Process	GO:0051100	negative regulation of binding	0.0151655	0.313286	45	106
GO:0030878 thyroid gland development	12	0.313286	0.274	0.571	Biological Process	GO:0030878	thyroid gland development	0.0151875	0.313286	12	21
GO:0033044 regulation of chromosome organization	92	0.313286	2.099	0.388	Biological Process	GO:0033044	regulation of chromosome organization	0.0152947	0.313286	92	237
GO:0002295 T-helper cell lineage commitment	7	0.313286	0.16	0.7	Biological Process	GO:0002295	T-helper cell lineage commitment	0.0155569	0.313286	7	10
GO:0002829 negative regulation of type 2 immune response	7	0.313286	0.16	0.7	Biological Process	GO:0002829	negative regulation of type 2 immune response	0.0155569	0.313286	7	10
GO:0010801 negative regulation of peptidyl-threonine phosphorylation	7	0.313286	0.16	0.7	Biological Process	GO:0010801	negative regulation of peptidyl-threonine phosphorylation	0.0155569	0.313286	7	10
GO:0030812 negative regulation of nucleotide catabolic process	7	0.313286	0.16	0.7	Biological Process	GO:0030812	negative regulation of nucleotide catabolic process	0.0155569	0.313286	7	10
GO:0032516 positive regulation of phosphoprotein phosphatase activity	7	0.313286	0.16	0.7	Biological Process	GO:0032516	positive regulation of phosphoprotein phosphatase activity	0.0155569	0.313286	7	10
GO:0042772 DNA damage response, signal transduction resulting in transcription	7	0.313286	0.16	0.7	Biological Process	GO:0042772	DNA damage response, signal transduction resulting in transcription	0.0155569	0.313286	7	10
GO:0043373 CD4-positive, alpha-beta T cell lineage commitment	7	0.313286	0.16	0.7	Biological Process	GO:0043373	CD4-positive, alpha-beta T cell lineage commitment	0.0155569	0.313286	7	10
GO:0051195 negative regulation of cofactor metabolic process	7	0.313286	0.16	0.7	Biological Process	GO:0051195	negative regulation of cofactor metabolic process	0.0155569	0.313286	7	10
GO:0051198 negative regulation of coenzyme metabolic process	7	0.313286	0.16	0.7	Biological Process	GO:0051198	negative regulation of coenzyme metabolic process	0.0155569	0.313286	7	10
GO:0060394 negative regulation of pathway-restricted SMAD protein phosphorylation	7	0.313286	0.16	0.7	Biological Process	GO:0060394	negative regulation of pathway-restricted SMAD protein phosphorylation	0.0155569	0.313286	7	10
GO:0097237 cellular response to toxic substance	7	0.313286	0.16	0.7	Biological Process	GO:0097237	cellular response to toxic substance	0.0155569	0.313286	7	10
GO:0051241 negative regulation of multicellular organismal process	270	0.313286	6.159	0.357	Biological Process	GO:0051241	negative regulation of multicellular organismal process	0.0157111	0.313286	270	757
GO:1903706 regulation of hemopoiesis	100	0.313286	2.281	0.385	Biological Process	GO:1903706	regulation of hemopoiesis	0.0157182	0.313286	100	260
GO:0016445 somatic diversification of immunoglobulins	21	0.313286	0.479	0.488	Biological Process	GO:0016445	somatic diversification of immunoglobulins	0.0158516	0.313286	21	43
GO:0051336 regulation of hydrolase activity	206	0.313286	4.699	0.363	Biological Process	GO:0051336	regulation of hydrolase activity	0.0158679	0.313286	206	568
GO:0045123 cellular extravasation	19	0.313286	0.433	0.5	Biological Process	GO:0045123	cellular extravasation	0.015896	0.313286	19	38
GO:0006560 proline metabolic process	6	0.313286	0.137	0.75	Biological Process	GO:0006560	proline metabolic process	0.0159341	0.313286	6	8
GO:0006734 NADH metabolic process	6	0.313286	0.137	0.75	Biological Process	GO:0006734	NADH metabolic process	0.0159341	0.313286	6	8
GO:0009086 methionine biosynthetic process	6	0.313286	0.137	0.75	Biological Process	GO:0009086	methionine biosynthetic process	0.0159341	0.313286	6	8
GO:0015682 ferric iron transport	6	0.313286	0.137	0.75	Biological Process	GO:0015682	ferric iron transport	0.0159341	0.313286	6	8
GO:0033523 histone H2B ubiquitination	6	0.313286	0.137	0.75	Biological Process	GO:0033523	histone H2B ubiquitination	0.0159341	0.313286	6	8
GO:0042789 mRNA transcription from RNA polymerase II promoter	6	0.313286	0.137	0.75	Biological Process	GO:0042789	mRNA transcription from RNA polymerase II promoter	0.0159341	0.313286	6	8
GO:0071340 skeletal muscle acetylcholine-gated channel clustering	6	0.313286	0.137	0.75	Biological Process	GO:0071340	skeletal muscle acetylcholine-gated channel clustering	0.0159341	0.313286	6	8
GO:0072512 trivalent inorganic cation transport	6	0.313286	0.137	0.75	Biological Process	GO:0072512	trivalent inorganic cation transport	0.0159341	0.313286	6	8
GO:0072540 T-helper 17 cell lineage commitment	6	0.313286	0.137	0.75	Biological Process	GO:0072540	T-helper 17 cell lineage commitment	0.0159341	0.313286	6	8
GO:1903543 positive regulation of exosomal secretion	6	0.313286	0.137	0.75	Biological Process	GO:1903543	positive regulation of exosomal secretion	0.0159341	0.313286	6	8
GO:1904396 regulation of neuromuscular junction development	6	0.313286	0.137	0.75	Biological Process	GO:1904396	regulation of neuromuscular junction development	0.0159341	0.313286	6	8
GO:1990440 positive regulation of transcription from RNA polymerase II promoter in response to endoplasmic reticulum stress	6	0.313286	0.137	0.75	Biological Process	GO:1990440	positive regulation of transcription from RNA polymerase II promoter in response to endoplasmic reticulum stress	0.0159341	0.313286	6	8
GO:2000320 negative regulation of T-helper 17 cell differentiation	6	0.313286	0.137	0.75	Biological Process	GO:2000320	negative regulation of T-helper 17 cell differentiation	0.0159341	0.313286	6	8
GO:2000786 positive regulation of autophagosome assembly	6	0.313286	0.137	0.75	Biological Process	GO:2000786	positive regulation of autophagosome assembly	0.0159341	0.313286	6	8
GO:0043067 regulation of programmed cell death	329	0.314154	7.505	0.353	Biological Process	GO:0043067	regulation of programmed cell death	0.0160639	0.314154	329	933
GO:0007270 neuron-neuron synaptic transmission	28	0.314154	0.639	0.459	Biological Process	GO:0007270	neuron-neuron synaptic transmission	0.0160738	0.314154	28	61
GO:0035305 negative regulation of dephosphorylation	28	0.314154	0.639	0.459	Biological Process	GO:0035305	negative regulation of dephosphorylation	0.0160738	0.314154	28	61
GO:0034976 response to endoplasmic reticulum stress	67	0.315429	1.528	0.401	Biological Process	GO:0034976	response to endoplasmic reticulum stress	0.016171	0.315429	67	167
GO:0006839 mitochondrial transport	50	0.315976	1.141	0.417	Biological Process	GO:0006839	mitochondrial transport	0.016231	0.315976	50	120
GO:0002244 hematopoietic progenitor cell differentiation	47	0.326407	1.072	0.42	Biological Process	GO:0002244	hematopoietic progenitor cell differentiation	0.0167999	0.326407	47	112
GO:0022607 cellular component assembly	555	0.326469	12.66	0.344	Biological Process	GO:0022607	cellular component assembly	0.0168785	0.326469	555	1614
GO:0034504 protein localization to nucleus	79	0.326469	1.802	0.393	Biological Process	GO:0034504	protein localization to nucleus	0.0168938	0.326469	79	201
GO:0045667 regulation of osteoblast differentiation	37	0.326469	0.844	0.435	Biological Process	GO:0045667	regulation of osteoblast differentiation	0.0169023	0.326469	37	85
GO:0042981 regulation of apoptotic process	322	0.32684	7.345	0.353	Biological Process	GO:0042981	regulation of apoptotic process	0.0169546	0.32684	322	913
GO:0002714 positive regulation of B cell mediated immunity	14	0.331096	0.319	0.538	Biological Process	GO:0002714	positive regulation of B cell mediated immunity	0.0172425	0.331096	14	26
GO:0002891 positive regulation of immunoglobulin mediated immune response	14	0.331096	0.319	0.538	Biological Process	GO:0002891	positive regulation of immunoglobulin mediated immune response	0.0172425	0.331096	14	26
GO:0071495 cellular response to endogenous stimulus	258	0.332999	5.885	0.357	Biological Process	GO:0071495	cellular response to endogenous stimulus	0.0174893	0.332999	258	723
GO:0043367 CD4-positive, alpha-beta T cell differentiation	24	0.332999	0.547	0.471	Biological Process	GO:0043367	CD4-positive, alpha-beta T cell differentiation	0.0176106	0.332999	24	51
GO:0044259 multicellular organismal macromolecule metabolic process	24	0.332999	0.547	0.471	Biological Process	GO:0044259	multicellular organismal macromolecule metabolic process	0.0176106	0.332999	24	51
GO:2001235 positive regulation of apoptotic signaling pathway	48	0.332999	1.095	0.417	Biological Process	GO:2001235	positive regulation of apoptotic signaling pathway	0.0176138	0.332999	48	115
GO:1903362 regulation of cellular protein catabolic process	70	0.332999	1.597	0.398	Biological Process	GO:1903362	regulation of cellular protein catabolic process	0.0176198	0.332999	70	176
GO:0036475 neuron death in response to oxidative stress	11	0.332999	0.251	0.579	Biological Process	GO:0036475	neuron death in response to oxidative stress	0.0176432	0.332999	11	19
GO:0043525 positive regulation of neuron apoptotic process	11	0.332999	0.251	0.579	Biological Process	GO:0043525	positive regulation of neuron apoptotic process	0.0176432	0.332999	11	19
GO:1903203 regulation of oxidative stress-induced neuron death	11	0.332999	0.251	0.579	Biological Process	GO:1903203	regulation of oxidative stress-induced neuron death	0.0176432	0.332999	11	19
GO:0009719 response to endogenous stimulus	303	0.332999	6.911	0.354	Biological Process	GO:0009719	response to endogenous stimulus	0.0176737	0.332999	303	857
GO:0040007 growth	214	0.332999	4.881	0.361	Biological Process	GO:0040007	growth	0.0176823	0.332999	214	593
GO:0043549 regulation of kinase activity	167	0.332999	3.809	0.367	Biological Process	GO:0043549	regulation of kinase activity	0.0177127	0.332999	167	455
GO:0002761 regulation of myeloid leukocyte differentiation	35	0.340281	0.798	0.438	Biological Process	GO:0002761	regulation of myeloid leukocyte differentiation	0.018169	0.340281	35	80
GO:0010811 positive regulation of cell-substrate adhesion	35	0.340281	0.798	0.438	Biological Process	GO:0010811	positive regulation of cell-substrate adhesion	0.018169	0.340281	35	80
GO:0002292 T cell differentiation involved in immune response	22	0.340429	0.502	0.478	Biological Process	GO:0002292	T cell differentiation involved in immune response	0.0182114	0.340429	22	46
GO:0051668 localization within membrane	16	0.340966	0.365	0.516	Biological Process	GO:0051668	localization within membrane	0.0183092	0.340966	16	31
GO:2000134 negative regulation of G1/S transition of mitotic cell cycle	16	0.340966	0.365	0.516	Biological Process	GO:2000134	negative regulation of G1/S transition of mitotic cell cycle	0.0183092	0.340966	16	31
GO:0051129 negative regulation of cellular component organization	174	0.343732	3.969	0.366	Biological Process	GO:0051129	negative regulation of cellular component organization	0.0184926	0.343732	174	476
GO:0042093 T-helper cell differentiation	20	0.34457	0.456	0.488	Biological Process	GO:0042093	T-helper cell differentiation	0.0186075	0.34457	20	41
GO:1903391 regulation of adherens junction organization	20	0.34457	0.456	0.488	Biological Process	GO:1903391	regulation of adherens junction organization	0.0186075	0.34457	20	41
GO:0090092 regulation of transmembrane receptor protein serine/threonine kinase signaling pathway	67	0.344638	1.528	0.399	Biological Process	GO:0090092	regulation of transmembrane receptor protein serine/threonine kinase signaling pathway	0.0186461	0.344638	67	168
GO:0035308 negative regulation of protein dephosphorylation	27	0.345067	0.616	0.458	Biological Process	GO:0035308	negative regulation of protein dephosphorylation	0.0187042	0.345067	27	59
GO:0031667 response to nutrient levels	92	0.356887	2.099	0.385	Biological Process	GO:0031667	response to nutrient levels	0.0193811	0.356887	92	239
GO:0018209 peptidyl-serine modification	75	0.366983	1.711	0.393	Biological Process	GO:0018209	peptidyl-serine modification	0.0199666	0.366983	75	191
GO:0001944 vasculature development	175	0.37001	3.992	0.365	Biological Process	GO:0001944	vasculature development	0.0201688	0.37001	175	480
GO:0007063 regulation of sister chromatid cohesion	10	0.373907	0.228	0.588	Biological Process	GO:0007063	regulation of sister chromatid cohesion	0.0204569	0.373907	10	17
GO:0030947 regulation of vascular endothelial growth factor receptor signaling pathway	10	0.373907	0.228	0.588	Biological Process	GO:0030947	regulation of vascular endothelial growth factor receptor signaling pathway	0.0204569	0.373907	10	17
GO:0033673 negative regulation of kinase activity	56	0.374968	1.277	0.406	Biological Process	GO:0033673	negative regulation of kinase activity	0.0205764	0.374968	56	138
GO:0009247 glycolipid biosynthetic process	23	0.374968	0.525	0.469	Biological Process	GO:0009247	glycolipid biosynthetic process	0.020591	0.374968	23	49
GO:0006469 negative regulation of protein kinase activity	52	0.378557	1.186	0.409	Biological Process	GO:0006469	negative regulation of protein kinase activity	0.0208264	0.378557	52	127
GO:0031124 mRNA 3'-end processing	21	0.384643	0.479	0.477	Biological Process	GO:0031124	mRNA 3'-end processing	0.0213466	0.384643	21	44
GO:0032543 mitochondrial translation	21	0.384643	0.479	0.477	Biological Process	GO:0032543	mitochondrial translation	0.0213466	0.384643	21	44
GO:0071156 regulation of cell cycle arrest	21	0.384643	0.479	0.477	Biological Process	GO:0071156	regulation of cell cycle arrest	0.0213466	0.384643	21	44
GO:1901700 response to oxygen-containing compound	263	0.384643	5.999	0.355	Biological Process	GO:1901700	response to oxygen-containing compound	0.0214979	0.384643	263	741
GO:0030219 megakaryocyte differentiation	15	0.384643	0.342	0.517	Biological Process	GO:0030219	megakaryocyte differentiation	0.0215661	0.384643	15	29
GO:0045806 negative regulation of endocytosis	15	0.384643	0.342	0.517	Biological Process	GO:0045806	negative regulation of endocytosis	0.0215661	0.384643	15	29
GO:0048678 response to axon injury	15	0.384643	0.342	0.517	Biological Process	GO:0048678	response to axon injury	0.0215661	0.384643	15	29
GO:0098751 bone cell development	15	0.384643	0.342	0.517	Biological Process	GO:0098751	bone cell development	0.0215661	0.384643	15	29
GO:0044262 cellular carbohydrate metabolic process	73	0.384643	1.665	0.392	Biological Process	GO:0044262	cellular carbohydrate metabolic process	0.0217136	0.384643	73	186
GO:0060562 epithelial tube morphogenesis	92	0.384643	2.099	0.383	Biological Process	GO:0060562	epithelial tube morphogenesis	0.0217369	0.384643	92	240
GO:0006006 glucose metabolic process	45	0.384643	1.026	0.417	Biological Process	GO:0006006	glucose metabolic process	0.0217381	0.384643	45	108
GO:0035914 skeletal muscle cell differentiation	26	0.384643	0.593	0.456	Biological Process	GO:0035914	skeletal muscle cell differentiation	0.0217703	0.384643	26	57
GO:1903320 regulation of protein modification by small protein conjugation or removal	79	0.384643	1.802	0.389	Biological Process	GO:1903320	regulation of protein modification by small protein conjugation or removal	0.0217727	0.384643	79	203
GO:0006606 protein import into nucleus	49	0.384643	1.118	0.412	Biological Process	GO:0006606	protein import into nucleus	0.0217847	0.384643	49	119
GO:0044744 protein targeting to nucleus	49	0.384643	1.118	0.412	Biological Process	GO:0044744	protein targeting to nucleus	0.0217847	0.384643	49	119
GO:1902593 single-organism nuclear import	49	0.384643	1.118	0.412	Biological Process	GO:1902593	single-organism nuclear import	0.0217847	0.384643	49	119
GO:0006289 nucleotide-excision repair	19	0.385329	0.433	0.487	Biological Process	GO:0006289	nucleotide-excision repair	0.0218626	0.385329	19	39
GO:0090101 negative regulation of transmembrane receptor protein serine/threonine kinase signaling pathway	38	0.38627	0.867	0.427	Biological Process	GO:0090101	negative regulation of transmembrane receptor protein serine/threonine kinase signaling pathway	0.0219552	0.38627	38	89
GO:1903310 positive regulation of chromatin modification	35	0.392413	0.798	0.432	Biological Process	GO:1903310	positive regulation of chromatin modification	0.0223441	0.392413	35	81
GO:0018105 peptidyl-serine phosphorylation	69	0.3946	1.574	0.394	Biological Process	GO:0018105	peptidyl-serine phosphorylation	0.022531	0.3946	69	175
GO:0043086 negative regulation of catalytic activity	140	0.3946	3.193	0.369	Biological Process	GO:0043086	negative regulation of catalytic activity	0.0225486	0.3946	140	379
GO:0044087 regulation of cellular component biogenesis	224	0.395133	5.109	0.358	Biological Process	GO:0044087	regulation of cellular component biogenesis	0.0226191	0.395133	224	626
GO:0010821 regulation of mitochondrion organization	46	0.396234	1.049	0.414	Biological Process	GO:0010821	regulation of mitochondrion organization	0.0227222	0.396234	46	111
GO:0031401 positive regulation of protein modification process	269	0.401603	6.136	0.354	Biological Process	GO:0031401	positive regulation of protein modification process	0.0231082	0.401603	269	760
GO:0001503 ossification	96	0.401603	2.19	0.381	Biological Process	GO:0001503	ossification	0.0231115	0.401603	96	252
GO:0045930 negative regulation of mitotic cell cycle	55	0.401942	1.255	0.404	Biological Process	GO:0045930	negative regulation of mitotic cell cycle	0.0231717	0.401942	55	136
GO:0050789 regulation of biological process	2655	0.403851	60.561	0.327	Biological Process	GO:0050789	regulation of biological process	0.0233227	0.403851	2655	8121
GO:0032228 regulation of synaptic transmission, GABAergic	9	0.40592	0.205	0.6	Biological Process	GO:0032228	regulation of synaptic transmission, GABAergic	0.0236478	0.40592	9	15
GO:0035855 megakaryocyte development	9	0.40592	0.205	0.6	Biological Process	GO:0035855	megakaryocyte development	0.0236478	0.40592	9	15
GO:0051181 cofactor transport	9	0.40592	0.205	0.6	Biological Process	GO:0051181	cofactor transport	0.0236478	0.40592	9	15
GO:0071354 cellular response to interleukin-6	9	0.40592	0.205	0.6	Biological Process	GO:0071354	cellular response to interleukin-6	0.0236478	0.40592	9	15
GO:1903204 negative regulation of oxidative stress-induced neuron death	9	0.40592	0.205	0.6	Biological Process	GO:1903204	negative regulation of oxidative stress-induced neuron death	0.0236478	0.40592	9	15
GO:0010770 positive regulation of cell morphogenesis involved in differentiation	47	0.406065	1.072	0.412	Biological Process	GO:0010770	positive regulation of cell morphogenesis involved in differentiation	0.0236974	0.406065	47	114
GO:0001933 negative regulation of protein phosphorylation	98	0.40671	2.235	0.38	Biological Process	GO:0001933	negative regulation of protein phosphorylation	0.0237773	0.40671	98	258
GO:0031103 axon regeneration	12	0.40671	0.274	0.545	Biological Process	GO:0031103	axon regeneration	0.0238175	0.40671	12	22
GO:0002562 somatic diversification of immune receptors via germline recombination within a single locus	22	0.409933	0.502	0.468	Biological Process	GO:0002562	somatic diversification of immune receptors via germline recombination within a single locus	0.0240893	0.409933	22	47
GO:0016444 somatic cell DNA recombination	22	0.409933	0.502	0.468	Biological Process	GO:0016444	somatic cell DNA recombination	0.0240893	0.409933	22	47
GO:0045862 positive regulation of proteolysis	78	0.410073	1.779	0.388	Biological Process	GO:0045862	positive regulation of proteolysis	0.0241391	0.410073	78	201
GO:0006650 glycerophospholipid metabolic process	67	0.415826	1.528	0.394	Biological Process	GO:0006650	glycerophospholipid metabolic process	0.0245198	0.415826	67	170
GO:0006475 internal protein amino acid acetylation	48	0.416817	1.095	0.41	Biological Process	GO:0006475	internal protein amino acid acetylation	0.0246627	0.416817	48	117
GO:0010675 regulation of cellular carbohydrate metabolic process	48	0.416817	1.095	0.41	Biological Process	GO:0010675	regulation of cellular carbohydrate metabolic process	0.0246627	0.416817	48	117
GO:0002294 CD4-positive, alpha-beta T cell differentiation involved in immune response	20	0.421764	0.456	0.476	Biological Process	GO:0002294	CD4-positive, alpha-beta T cell differentiation involved in immune response	0.0250409	0.421764	20	42
GO:0019319 hexose biosynthetic process	20	0.421764	0.456	0.476	Biological Process	GO:0019319	hexose biosynthetic process	0.0250409	0.421764	20	42
GO:0071897 DNA biosynthetic process	37	0.422763	0.844	0.425	Biological Process	GO:0071897	DNA biosynthetic process	0.025143	0.422763	37	87
GO:0043491 protein kinase B signaling	53	0.423603	1.209	0.405	Biological Process	GO:0043491	protein kinase B signaling	0.0252359	0.423603	53	131
GO:0002820 negative regulation of adaptive immune response	14	0.425523	0.319	0.519	Biological Process	GO:0002820	negative regulation of adaptive immune response	0.0254365	0.425523	14	27
GO:0010677 negative regulation of cellular carbohydrate metabolic process	14	0.425523	0.319	0.519	Biological Process	GO:0010677	negative regulation of cellular carbohydrate metabolic process	0.0254365	0.425523	14	27
GO:0016197 endosomal transport	69	0.4287	1.574	0.392	Biological Process	GO:0016197	endosomal transport	0.0256981	0.4287	69	176
GO:0060443 mammary gland morphogenesis	18	0.4287	0.411	0.486	Biological Process	GO:0060443	mammary gland morphogenesis	0.0257133	0.4287	18	37
GO:0032970 regulation of actin filament-based process	96	0.428703	2.19	0.379	Biological Process	GO:0032970	regulation of actin filament-based process	0.0257569	0.428703	96	253
GO:0034341 response to interferon-gamma	28	0.428744	0.639	0.444	Biological Process	GO:0034341	response to interferon-gamma	0.0259043	0.428744	28	63
GO:0034502 protein localization to chromosome	28	0.428744	0.639	0.444	Biological Process	GO:0034502	protein localization to chromosome	0.0259043	0.428744	28	63
GO:0006893 Golgi to plasma membrane transport	16	0.428744	0.365	0.5	Biological Process	GO:0006893	Golgi to plasma membrane transport	0.0259332	0.428744	16	32
GO:0045646 regulation of erythrocyte differentiation	16	0.428744	0.365	0.5	Biological Process	GO:0045646	regulation of erythrocyte differentiation	0.0259332	0.428744	16	32
GO:0046467 membrane lipid biosynthetic process	38	0.437479	0.867	0.422	Biological Process	GO:0046467	membrane lipid biosynthetic process	0.0265212	0.437479	38	90
GO:0071375 cellular response to peptide hormone stimulus	50	0.437479	1.141	0.407	Biological Process	GO:0071375	cellular response to peptide hormone stimulus	0.0265614	0.437479	50	123
GO:0007264 small GTPase mediated signal transduction	107	0.437479	2.441	0.375	Biological Process	GO:0007264	small GTPase mediated signal transduction	0.0265945	0.437479	107	285
GO:0051603 proteolysis involved in cellular protein catabolic process	168	0.439063	3.832	0.363	Biological Process	GO:0051603	proteolysis involved in cellular protein catabolic process	0.0267352	0.439063	168	463
GO:0048872 homeostasis of number of cells	71	0.439064	1.62	0.39	Biological Process	GO:0048872	homeostasis of number of cells	0.0268488	0.439064	71	182
GO:0051017 actin filament bundle assembly	42	0.439064	0.958	0.416	Biological Process	GO:0051017	actin filament bundle assembly	0.0268688	0.439064	42	101
GO:0072331 signal transduction by p53 class mediator	42	0.439064	0.958	0.416	Biological Process	GO:0072331	signal transduction by p53 class mediator	0.0268688	0.439064	42	101
GO:0009067 aspartate family amino acid biosynthetic process	8	0.440745	0.182	0.615	Biological Process	GO:0009067	aspartate family amino acid biosynthetic process	0.0272032	0.440745	8	13
GO:0038083 peptidyl-tyrosine autophosphorylation	8	0.440745	0.182	0.615	Biological Process	GO:0038083	peptidyl-tyrosine autophosphorylation	0.0272032	0.440745	8	13
GO:0042219 cellular modified amino acid catabolic process	8	0.440745	0.182	0.615	Biological Process	GO:0042219	cellular modified amino acid catabolic process	0.0272032	0.440745	8	13
GO:0051443 positive regulation of ubiquitin-protein transferase activity	8	0.440745	0.182	0.615	Biological Process	GO:0051443	positive regulation of ubiquitin-protein transferase activity	0.0272032	0.440745	8	13
GO:0007098 centrosome cycle	35	0.440745	0.798	0.427	Biological Process	GO:0007098	centrosome cycle	0.0272396	0.440745	35	82
GO:0050864 regulation of B cell activation	35	0.440745	0.798	0.427	Biological Process	GO:0050864	regulation of B cell activation	0.0272396	0.440745	35	82
GO:0043255 regulation of carbohydrate biosynthetic process	26	0.446657	0.593	0.448	Biological Process	GO:0043255	regulation of carbohydrate biosynthetic process	0.0276955	0.446657	26	58
GO:2000045 regulation of G1/S transition of mitotic cell cycle	26	0.446657	0.593	0.448	Biological Process	GO:2000045	regulation of G1/S transition of mitotic cell cycle	0.0276955	0.446657	26	58
GO:0010564 regulation of cell cycle process	146	0.44839	3.33	0.366	Biological Process	GO:0010564	regulation of cell cycle process	0.0279289	0.44839	146	399
GO:0008344 adult locomotory behavior	29	0.44839	0.661	0.439	Biological Process	GO:0008344	adult locomotory behavior	0.0279421	0.44839	29	66
GO:0018126 protein hydroxylation	11	0.44839	0.251	0.55	Biological Process	GO:0018126	protein hydroxylation	0.0280301	0.44839	11	20
GO:0039694 viral RNA genome replication	11	0.44839	0.251	0.55	Biological Process	GO:0039694	viral RNA genome replication	0.0280301	0.44839	11	20
GO:0039703 RNA replication	11	0.44839	0.251	0.55	Biological Process	GO:0039703	RNA replication	0.0280301	0.44839	11	20
GO:0022406 membrane docking	21	0.450364	0.479	0.467	Biological Process	GO:0022406	membrane docking	0.0281991	0.450364	21	45
GO:1903050 regulation of proteolysis involved in cellular protein catabolic process	62	0.4522	1.414	0.395	Biological Process	GO:1903050	regulation of proteolysis involved in cellular protein catabolic process	0.0283598	0.4522	62	157
GO:0043523 regulation of neuron apoptotic process	48	0.460715	1.095	0.407	Biological Process	GO:0043523	regulation of neuron apoptotic process	0.0289406	0.460715	48	118
GO:0060070 canonical Wnt signaling pathway	75	0.461966	1.711	0.387	Biological Process	GO:0060070	canonical Wnt signaling pathway	0.029066	0.461966	75	194
GO:0032206 positive regulation of telomere maintenance	19	0.463759	0.433	0.475	Biological Process	GO:0032206	positive regulation of telomere maintenance	0.0293995	0.463759	19	40
GO:0002286 T cell activation involved in immune response	24	0.463759	0.547	0.453	Biological Process	GO:0002286	T cell activation involved in immune response	0.0295145	0.463759	24	53
GO:0006892 post-Golgi vesicle-mediated transport	24	0.463759	0.547	0.453	Biological Process	GO:0006892	post-Golgi vesicle-mediated transport	0.0295145	0.463759	24	53
GO:0032501 multicellular organismal process	1434	0.463759	32.71	0.331	Biological Process	GO:0032501	multicellular organismal process	0.0297955	0.463759	1434	4326
GO:0045184 establishment of protein localization	342	0.463759	7.801	0.348	Biological Process	GO:0045184	establishment of protein localization	0.0299553	0.463759	342	983
GO:0018394 peptidyl-lysine acetylation	49	0.463759	1.118	0.405	Biological Process	GO:0018394	peptidyl-lysine acetylation	0.0299645	0.463759	49	121
GO:0002823 negative regulation of adaptive immune response based on somatic recombination of immune receptors built from immunoglobulin superfamily domains	13	0.463759	0.297	0.52	Biological Process	GO:0002823	negative regulation of adaptive immune response based on somatic recombination of immune receptors built from immunoglobulin superfamily domains	0.0300472	0.463759	13	25
GO:0043368 positive T cell selection	13	0.463759	0.297	0.52	Biological Process	GO:0043368	positive T cell selection	0.0300472	0.463759	13	25
GO:0045879 negative regulation of smoothened signaling pathway	13	0.463759	0.297	0.52	Biological Process	GO:0045879	negative regulation of smoothened signaling pathway	0.0300472	0.463759	13	25
GO:0051489 regulation of filopodium assembly	13	0.463759	0.297	0.52	Biological Process	GO:0051489	regulation of filopodium assembly	0.0300472	0.463759	13	25
GO:0006302 double-strand break repair	59	0.463759	1.346	0.396	Biological Process	GO:0006302	double-strand break repair	0.0301185	0.463759	59	149
GO:0031647 regulation of protein stability	77	0.463759	1.756	0.385	Biological Process	GO:0031647	regulation of protein stability	0.0301317	0.463759	77	200
GO:0009132 nucleoside diphosphate metabolic process	37	0.463759	0.844	0.42	Biological Process	GO:0009132	nucleoside diphosphate metabolic process	0.0303005	0.463759	37	88
GO:0051896 regulation of protein kinase B signaling	45	0.463759	1.026	0.409	Biological Process	GO:0051896	regulation of protein kinase B signaling	0.0304014	0.463759	45	110
GO:1901990 regulation of mitotic cell cycle phase transition	60	0.463759	1.369	0.395	Biological Process	GO:1901990	regulation of mitotic cell cycle phase transition	0.0308944	0.463759	60	152
GO:0032682 negative regulation of chemokine production	7	0.463759	0.16	0.636	Biological Process	GO:0032682	negative regulation of chemokine production	0.0310379	0.463759	7	11
GO:0034086 maintenance of sister chromatid cohesion	7	0.463759	0.16	0.636	Biological Process	GO:0034086	maintenance of sister chromatid cohesion	0.0310379	0.463759	7	11
GO:0034088 maintenance of mitotic sister chromatid cohesion	7	0.463759	0.16	0.636	Biological Process	GO:0034088	maintenance of mitotic sister chromatid cohesion	0.0310379	0.463759	7	11
GO:0035970 peptidyl-threonine dephosphorylation	7	0.463759	0.16	0.636	Biological Process	GO:0035970	peptidyl-threonine dephosphorylation	0.0310379	0.463759	7	11
GO:0046174 polyol catabolic process	7	0.463759	0.16	0.636	Biological Process	GO:0046174	polyol catabolic process	0.0310379	0.463759	7	11
GO:0060547 negative regulation of necrotic cell death	7	0.463759	0.16	0.636	Biological Process	GO:0060547	negative regulation of necrotic cell death	0.0310379	0.463759	7	11
GO:0070571 negative regulation of neuron projection regeneration	7	0.463759	0.16	0.636	Biological Process	GO:0070571	negative regulation of neuron projection regeneration	0.0310379	0.463759	7	11
GO:1902894 negative regulation of pri-miRNA transcription from RNA polymerase II promoter	7	0.463759	0.16	0.636	Biological Process	GO:1902894	negative regulation of pri-miRNA transcription from RNA polymerase II promoter	0.0310379	0.463759	7	11
GO:1904706 negative regulation of vascular smooth muscle cell proliferation	7	0.463759	0.16	0.636	Biological Process	GO:1904706	negative regulation of vascular smooth muscle cell proliferation	0.0310379	0.463759	7	11
GO:0050804 modulation of synaptic transmission	87	0.463759	1.984	0.38	Biological Process	GO:0050804	modulation of synaptic transmission	0.0314568	0.463759	87	229
GO:1903311 regulation of mRNA metabolic process	46	0.463759	1.049	0.407	Biological Process	GO:1903311	regulation of mRNA metabolic process	0.031545	0.463759	46	113
GO:0009967 positive regulation of signal transduction	334	0.463759	7.619	0.348	Biological Process	GO:0009967	positive regulation of signal transduction	0.0316545	0.463759	334	960
GO:0031023 microtubule organizing center organization	38	0.463759	0.867	0.418	Biological Process	GO:0031023	microtubule organizing center organization	0.0317966	0.463759	38	91
GO:0007565 female pregnancy	31	0.463759	0.707	0.431	Biological Process	GO:0007565	female pregnancy	0.0319326	0.463759	31	72
GO:1901342 regulation of vasculature development	81	0.463759	1.848	0.382	Biological Process	GO:1901342	regulation of vasculature development	0.0321775	0.463759	81	212
GO:0051348 negative regulation of transferase activity	68	0.463759	1.551	0.389	Biological Process	GO:0051348	negative regulation of transferase activity	0.032446	0.463759	68	175
GO:0030334 regulation of cell migration	206	0.463759	4.699	0.356	Biological Process	GO:0030334	regulation of cell migration	0.0326137	0.463759	206	578
GO:0051402 neuron apoptotic process	57	0.463759	1.3	0.396	Biological Process	GO:0051402	neuron apoptotic process	0.0328246	0.463759	57	144
GO:0001844 protein insertion into mitochondrial membrane involved in apoptotic signaling pathway	3	0.463759	0.068	1	Biological Process	GO:0001844	protein insertion into mitochondrial membrane involved in apoptotic signaling pathway	0.0328462	0.463759	3	3
GO:0001923 B-1 B cell differentiation	3	0.463759	0.068	1	Biological Process	GO:0001923	B-1 B cell differentiation	0.0328462	0.463759	3	3
GO:0002339 B cell selection	3	0.463759	0.068	1	Biological Process	GO:0002339	B cell selection	0.0328462	0.463759	3	3
GO:0006113 fermentation	3	0.463759	0.068	1	Biological Process	GO:0006113	fermentation	0.0328462	0.463759	3	3
GO:0006285 base-excision repair, AP site formation	3	0.463759	0.068	1	Biological Process	GO:0006285	base-excision repair, AP site formation	0.0328462	0.463759	3	3
GO:0006735 NADH regeneration	3	0.463759	0.068	1	Biological Process	GO:0006735	NADH regeneration	0.0328462	0.463759	3	3
GO:0015755 fructose transport	3	0.463759	0.068	1	Biological Process	GO:0015755	fructose transport	0.0328462	0.463759	3	3
GO:0015911 plasma membrane long-chain fatty acid transport	3	0.463759	0.068	1	Biological Process	GO:0015911	plasma membrane long-chain fatty acid transport	0.0328462	0.463759	3	3
GO:0019388 galactose catabolic process	3	0.463759	0.068	1	Biological Process	GO:0019388	galactose catabolic process	0.0328462	0.463759	3	3
GO:0019509 L-methionine biosynthetic process from methylthioadenosine	3	0.463759	0.068	1	Biological Process	GO:0019509	L-methionine biosynthetic process from methylthioadenosine	0.0328462	0.463759	3	3
GO:0030200 heparan sulfate proteoglycan catabolic process	3	0.463759	0.068	1	Biological Process	GO:0030200	heparan sulfate proteoglycan catabolic process	0.0328462	0.463759	3	3
GO:0030885 regulation of myeloid dendritic cell activation	3	0.463759	0.068	1	Biological Process	GO:0030885	regulation of myeloid dendritic cell activation	0.0328462	0.463759	3	3
GO:0033140 negative regulation of peptidyl-serine phosphorylation of STAT protein	3	0.463759	0.068	1	Biological Process	GO:0033140	negative regulation of peptidyl-serine phosphorylation of STAT protein	0.0328462	0.463759	3	3
GO:0035617 stress granule disassembly	3	0.463759	0.068	1	Biological Process	GO:0035617	stress granule disassembly	0.0328462	0.463759	3	3
GO:0035790 platelet-derived growth factor receptor-alpha signaling pathway	3	0.463759	0.068	1	Biological Process	GO:0035790	platelet-derived growth factor receptor-alpha signaling pathway	0.0328462	0.463759	3	3
GO:0038094 Fc-gamma receptor signaling pathway	3	0.463759	0.068	1	Biological Process	GO:0038094	Fc-gamma receptor signaling pathway	0.0328462	0.463759	3	3
GO:0038180 nerve growth factor signaling pathway	3	0.463759	0.068	1	Biological Process	GO:0038180	nerve growth factor signaling pathway	0.0328462	0.463759	3	3
GO:0042726 flavin-containing compound metabolic process	3	0.463759	0.068	1	Biological Process	GO:0042726	flavin-containing compound metabolic process	0.0328462	0.463759	3	3
GO:0043465 regulation of fermentation	3	0.463759	0.068	1	Biological Process	GO:0043465	regulation of fermentation	0.0328462	0.463759	3	3
GO:0045629 negative regulation of T-helper 2 cell differentiation	3	0.463759	0.068	1	Biological Process	GO:0045629	negative regulation of T-helper 2 cell differentiation	0.0328462	0.463759	3	3
GO:0045653 negative regulation of megakaryocyte differentiation	3	0.463759	0.068	1	Biological Process	GO:0045653	negative regulation of megakaryocyte differentiation	0.0328462	0.463759	3	3
GO:0045899 positive regulation of RNA polymerase II transcriptional preinitiation complex assembly	3	0.463759	0.068	1	Biological Process	GO:0045899	positive regulation of RNA polymerase II transcriptional preinitiation complex assembly	0.0328462	0.463759	3	3
GO:0045905 positive regulation of translational termination	3	0.463759	0.068	1	Biological Process	GO:0045905	positive regulation of translational termination	0.0328462	0.463759	3	3
GO:0048319 axial mesoderm morphogenesis	3	0.463759	0.068	1	Biological Process	GO:0048319	axial mesoderm morphogenesis	0.0328462	0.463759	3	3
GO:0060316 positive regulation of ryanodine-sensitive calcium-release channel activity	3	0.463759	0.068	1	Biological Process	GO:0060316	positive regulation of ryanodine-sensitive calcium-release channel activity	0.0328462	0.463759	3	3
GO:0061621 canonical glycolysis	3	0.463759	0.068	1	Biological Process	GO:0061621	canonical glycolysis	0.0328462	0.463759	3	3
GO:0061718 glucose catabolic process to pyruvate	3	0.463759	0.068	1	Biological Process	GO:0061718	glucose catabolic process to pyruvate	0.0328462	0.463759	3	3
GO:0070162 adiponectin secretion	3	0.463759	0.068	1	Biological Process	GO:0070162	adiponectin secretion	0.0328462	0.463759	3	3
GO:0070163 regulation of adiponectin secretion	3	0.463759	0.068	1	Biological Process	GO:0070163	regulation of adiponectin secretion	0.0328462	0.463759	3	3
GO:0070164 negative regulation of adiponectin secretion	3	0.463759	0.068	1	Biological Process	GO:0070164	negative regulation of adiponectin secretion	0.0328462	0.463759	3	3
GO:0072429 response to intra-S DNA damage checkpoint signaling	3	0.463759	0.068	1	Biological Process	GO:0072429	response to intra-S DNA damage checkpoint signaling	0.0328462	0.463759	3	3
GO:0090156 cellular sphingolipid homeostasis	3	0.463759	0.068	1	Biological Process	GO:0090156	cellular sphingolipid homeostasis	0.0328462	0.463759	3	3
GO:0099575 regulation of protein catabolic process at presynapse, modulating synaptic transmission	3	0.463759	0.068	1	Biological Process	GO:0099575	regulation of protein catabolic process at presynapse, modulating synaptic transmission	0.0328462	0.463759	3	3
GO:1901003 negative regulation of fermentation	3	0.463759	0.068	1	Biological Process	GO:1901003	negative regulation of fermentation	0.0328462	0.463759	3	3
GO:1901491 negative regulation of lymphangiogenesis	3	0.463759	0.068	1	Biological Process	GO:1901491	negative regulation of lymphangiogenesis	0.0328462	0.463759	3	3
GO:1902001 fatty acid transmembrane transport	3	0.463759	0.068	1	Biological Process	GO:1902001	fatty acid transmembrane transport	0.0328462	0.463759	3	3
GO:1903960 negative regulation of anion transmembrane transport	3	0.463759	0.068	1	Biological Process	GO:1903960	negative regulation of anion transmembrane transport	0.0328462	0.463759	3	3
GO:1904431 positive regulation of t-circle formation	3	0.463759	0.068	1	Biological Process	GO:1904431	positive regulation of t-circle formation	0.0328462	0.463759	3	3
GO:1990166 protein localization to site of double-strand break	3	0.463759	0.068	1	Biological Process	GO:1990166	protein localization to site of double-strand break	0.0328462	0.463759	3	3
GO:1990258 histone glutamine methylation	3	0.463759	0.068	1	Biological Process	GO:1990258	histone glutamine methylation	0.0328462	0.463759	3	3
GO:2000467 positive regulation of glycogen (starch) synthase activity	3	0.463759	0.068	1	Biological Process	GO:2000467	positive regulation of glycogen (starch) synthase activity	0.0328462	0.463759	3	3
GO:0034114 regulation of heterotypic cell-cell adhesion	10	0.463759	0.228	0.556	Biological Process	GO:0034114	regulation of heterotypic cell-cell adhesion	0.0330176	0.463759	10	18
GO:0043552 positive regulation of phosphatidylinositol 3-kinase activity	10	0.463759	0.228	0.556	Biological Process	GO:0043552	positive regulation of phosphatidylinositol 3-kinase activity	0.0330176	0.463759	10	18
GO:0044331 cell-cell adhesion mediated by cadherin	10	0.463759	0.228	0.556	Biological Process	GO:0044331	cell-cell adhesion mediated by cadherin	0.0330176	0.463759	10	18
GO:0045736 negative regulation of cyclin-dependent protein serine/threonine kinase activity	10	0.463759	0.228	0.556	Biological Process	GO:0045736	negative regulation of cyclin-dependent protein serine/threonine kinase activity	0.0330176	0.463759	10	18
GO:1904030 negative regulation of cyclin-dependent protein kinase activity	10	0.463759	0.228	0.556	Biological Process	GO:1904030	negative regulation of cyclin-dependent protein kinase activity	0.0330176	0.463759	10	18
GO:0002287 alpha-beta T cell activation involved in immune response	20	0.463759	0.456	0.465	Biological Process	GO:0002287	alpha-beta T cell activation involved in immune response	0.0330316	0.463759	20	43
GO:0002293 alpha-beta T cell differentiation involved in immune response	20	0.463759	0.456	0.465	Biological Process	GO:0002293	alpha-beta T cell differentiation involved in immune response	0.0330316	0.463759	20	43
GO:0090398 cellular senescence	20	0.463759	0.456	0.465	Biological Process	GO:0090398	cellular senescence	0.0330316	0.463759	20	43
GO:0006091 generation of precursor metabolites and energy	83	0.464867	1.893	0.381	Biological Process	GO:0006091	generation of precursor metabolites and energy	0.0331577	0.464867	83	218
GO:2000145 regulation of cell motility	216	0.465563	4.927	0.355	Biological Process	GO:2000145	regulation of cell motility	0.0332798	0.465563	216	608
GO:0045765 regulation of angiogenesis	76	0.465563	1.734	0.384	Biological Process	GO:0045765	regulation of angiogenesis	0.0333017	0.465563	76	198
GO:0005975 carbohydrate metabolic process	191	0.47008	4.357	0.358	Biological Process	GO:0005975	carbohydrate metabolic process	0.0336724	0.47008	191	534
GO:1901987 regulation of cell cycle phase transition	70	0.47023	1.597	0.387	Biological Process	GO:1901987	regulation of cell cycle phase transition	0.0337308	0.47023	70	181
GO:0030330 DNA damage response, signal transduction by p53 class mediator	23	0.47515	0.525	0.451	Biological Process	GO:0030330	DNA damage response, signal transduction by p53 class mediator	0.034379	0.47515	23	51
GO:0032101 regulation of response to external stimulus	201	0.47515	4.585	0.356	Biological Process	GO:0032101	regulation of response to external stimulus	0.0345069	0.47515	201	564
GO:0051297 centrosome organization	36	0.47515	0.821	0.419	Biological Process	GO:0051297	centrosome organization	0.0345996	0.47515	36	86
GO:0050684 regulation of mRNA processing	40	0.47515	0.912	0.412	Biological Process	GO:0050684	regulation of mRNA processing	0.034714	0.47515	40	97
GO:0032204 regulation of telomere maintenance	26	0.47515	0.593	0.441	Biological Process	GO:0032204	regulation of telomere maintenance	0.0347795	0.47515	26	59
GO:0006396 RNA processing	205	0.47515	4.676	0.356	Biological Process	GO:0006396	RNA processing	0.0348038	0.47515	205	576
GO:0002474 antigen processing and presentation of peptide antigen via MHC class I	6	0.47515	0.137	0.667	Biological Process	GO:0002474	antigen processing and presentation of peptide antigen via MHC class I	0.0349021	0.47515	6	9
GO:0006089 lactate metabolic process	6	0.47515	0.137	0.667	Biological Process	GO:0006089	lactate metabolic process	0.0349021	0.47515	6	9
GO:0006577 amino-acid betaine metabolic process	6	0.47515	0.137	0.667	Biological Process	GO:0006577	amino-acid betaine metabolic process	0.0349021	0.47515	6	9
GO:0006978 DNA damage response, signal transduction by p53 class mediator resulting in transcription of p21 class mediator	6	0.47515	0.137	0.667	Biological Process	GO:0006978	DNA damage response, signal transduction by p53 class mediator resulting in transcription of p21 class mediator	0.0349021	0.47515	6	9
GO:0031571 mitotic G1 DNA damage checkpoint	6	0.47515	0.137	0.667	Biological Process	GO:0031571	mitotic G1 DNA damage checkpoint	0.0349021	0.47515	6	9
GO:0044783 G1 DNA damage checkpoint	6	0.47515	0.137	0.667	Biological Process	GO:0044783	G1 DNA damage checkpoint	0.0349021	0.47515	6	9
GO:0044819 mitotic G1/S transition checkpoint	6	0.47515	0.137	0.667	Biological Process	GO:0044819	mitotic G1/S transition checkpoint	0.0349021	0.47515	6	9
GO:0045820 negative regulation of glycolytic process	6	0.47515	0.137	0.667	Biological Process	GO:0045820	negative regulation of glycolytic process	0.0349021	0.47515	6	9
GO:0060213 positive regulation of nuclear-transcribed mRNA poly(A) tail shortening	6	0.47515	0.137	0.667	Biological Process	GO:0060213	positive regulation of nuclear-transcribed mRNA poly(A) tail shortening	0.0349021	0.47515	6	9
GO:1903541 regulation of exosomal secretion	6	0.47515	0.137	0.667	Biological Process	GO:1903541	regulation of exosomal secretion	0.0349021	0.47515	6	9
GO:1990182 exosomal secretion	6	0.47515	0.137	0.667	Biological Process	GO:1990182	exosomal secretion	0.0349021	0.47515	6	9
GO:0051648 vesicle localization	60	0.478661	1.369	0.392	Biological Process	GO:0051648	vesicle localization	0.0353129	0.478661	60	153
GO:0000423 macromitophagy	12	0.478661	0.274	0.522	Biological Process	GO:0000423	macromitophagy	0.0355552	0.478661	12	23
GO:0006378 mRNA polyadenylation	12	0.478661	0.274	0.522	Biological Process	GO:0006378	mRNA polyadenylation	0.0355552	0.478661	12	23
GO:0019076 viral release from host cell	12	0.478661	0.274	0.522	Biological Process	GO:0019076	viral release from host cell	0.0355552	0.478661	12	23
GO:0042092 type 2 immune response	12	0.478661	0.274	0.522	Biological Process	GO:0042092	type 2 immune response	0.0355552	0.478661	12	23
GO:0043551 regulation of phosphatidylinositol 3-kinase activity	12	0.478661	0.274	0.522	Biological Process	GO:0043551	regulation of phosphatidylinositol 3-kinase activity	0.0355552	0.478661	12	23
GO:0060338 regulation of type I interferon-mediated signaling pathway	12	0.478661	0.274	0.522	Biological Process	GO:0060338	regulation of type I interferon-mediated signaling pathway	0.0355552	0.478661	12	23
GO:1901890 positive regulation of cell junction assembly	12	0.478661	0.274	0.522	Biological Process	GO:1901890	positive regulation of cell junction assembly	0.0355552	0.478661	12	23
GO:0071822 protein complex subunit organization	386	0.478661	8.805	0.345	Biological Process	GO:0071822	protein complex subunit organization	0.0356674	0.478661	386	1119
GO:0031113 regulation of microtubule polymerization	16	0.478661	0.365	0.485	Biological Process	GO:0031113	regulation of microtubule polymerization	0.0356935	0.478661	16	33
GO:0046847 filopodium assembly	16	0.478661	0.365	0.485	Biological Process	GO:0046847	filopodium assembly	0.0356935	0.478661	16	33
GO:0007093 mitotic cell cycle checkpoint	33	0.479257	0.753	0.423	Biological Process	GO:0007093	mitotic cell cycle checkpoint	0.0357864	0.479257	33	78
GO:0050803 regulation of synapse structure or activity	67	0.481587	1.528	0.387	Biological Process	GO:0050803	regulation of synapse structure or activity	0.0360093	0.481587	67	173
GO:0046364 monosaccharide biosynthetic process	21	0.48318	0.479	0.457	Biological Process	GO:0046364	monosaccharide biosynthetic process	0.0365887	0.48318	21	46
GO:0010810 regulation of cell-substrate adhesion	56	0.48318	1.277	0.394	Biological Process	GO:0010810	regulation of cell-substrate adhesion	0.0367033	0.48318	56	142
GO:0042770 signal transduction in response to DNA damage	30	0.48318	0.684	0.429	Biological Process	GO:0042770	signal transduction in response to DNA damage	0.03674	0.48318	30	70
GO:0018393 internal peptidyl-lysine acetylation	46	0.48318	1.049	0.404	Biological Process	GO:0018393	internal peptidyl-lysine acetylation	0.0368537	0.48318	46	114
GO:0061572 actin filament bundle organization	42	0.48318	0.958	0.408	Biological Process	GO:0061572	actin filament bundle organization	0.037526	0.48318	42	103
GO:0001845 phagolysosome assembly	5	0.48318	0.114	0.714	Biological Process	GO:0001845	phagolysosome assembly	0.0381535	0.48318	5	7
GO:0010310 regulation of hydrogen peroxide metabolic process	5	0.48318	0.114	0.714	Biological Process	GO:0010310	regulation of hydrogen peroxide metabolic process	0.0381535	0.48318	5	7
GO:0016188 synaptic vesicle maturation	5	0.48318	0.114	0.714	Biological Process	GO:0016188	synaptic vesicle maturation	0.0381535	0.48318	5	7
GO:0017185 peptidyl-lysine hydroxylation	5	0.48318	0.114	0.714	Biological Process	GO:0017185	peptidyl-lysine hydroxylation	0.0381535	0.48318	5	7
GO:0030259 lipid glycosylation	5	0.48318	0.114	0.714	Biological Process	GO:0030259	lipid glycosylation	0.0381535	0.48318	5	7
GO:0034091 regulation of maintenance of sister chromatid cohesion	5	0.48318	0.114	0.714	Biological Process	GO:0034091	regulation of maintenance of sister chromatid cohesion	0.0381535	0.48318	5	7
GO:0034182 regulation of maintenance of mitotic sister chromatid cohesion	5	0.48318	0.114	0.714	Biological Process	GO:0034182	regulation of maintenance of mitotic sister chromatid cohesion	0.0381535	0.48318	5	7
GO:0036480 neuron intrinsic apoptotic signaling pathway in response to oxidative stress	5	0.48318	0.114	0.714	Biological Process	GO:0036480	neuron intrinsic apoptotic signaling pathway in response to oxidative stress	0.0381535	0.48318	5	7
GO:0044857 plasma membrane raft organization	5	0.48318	0.114	0.714	Biological Process	GO:0044857	plasma membrane raft organization	0.0381535	0.48318	5	7
GO:0072321 chaperone-mediated protein transport	5	0.48318	0.114	0.714	Biological Process	GO:0072321	chaperone-mediated protein transport	0.0381535	0.48318	5	7
GO:1901030 positive regulation of mitochondrial outer membrane permeabilization involved in apoptotic signaling pathway	5	0.48318	0.114	0.714	Biological Process	GO:1901030	positive regulation of mitochondrial outer membrane permeabilization involved in apoptotic signaling pathway	0.0381535	0.48318	5	7
GO:1901678 iron coordination entity transport	5	0.48318	0.114	0.714	Biological Process	GO:1901678	iron coordination entity transport	0.0381535	0.48318	5	7
GO:1903376 regulation of oxidative stress-induced neuron intrinsic apoptotic signaling pathway	5	0.48318	0.114	0.714	Biological Process	GO:1903376	regulation of oxidative stress-induced neuron intrinsic apoptotic signaling pathway	0.0381535	0.48318	5	7
GO:0090407 organophosphate biosynthetic process	105	0.48318	2.395	0.371	Biological Process	GO:0090407	organophosphate biosynthetic process	0.0384406	0.48318	105	283
GO:0046486 glycerolipid metabolic process	86	0.48318	1.962	0.377	Biological Process	GO:0046486	glycerolipid metabolic process	0.038452	0.48318	86	228
GO:0043085 positive regulation of catalytic activity	228	0.48318	5.201	0.353	Biological Process	GO:0043085	positive regulation of catalytic activity	0.0384709	0.48318	228	646
GO:0051093 negative regulation of developmental process	230	0.48318	5.246	0.353	Biological Process	GO:0051093	negative regulation of developmental process	0.038555	0.48318	230	652
GO:0030154 cell differentiation	818	0.48318	18.659	0.336	Biological Process	GO:0030154	cell differentiation	0.0388539	0.48318	818	2437
GO:0010906 regulation of glucose metabolic process	31	0.48318	0.707	0.425	Biological Process	GO:0010906	regulation of glucose metabolic process	0.0388895	0.48318	31	73
GO:0018107 peptidyl-threonine phosphorylation	31	0.48318	0.707	0.425	Biological Process	GO:0018107	peptidyl-threonine phosphorylation	0.0388895	0.48318	31	73
GO:0001783 B cell apoptotic process	9	0.48318	0.205	0.562	Biological Process	GO:0001783	B cell apoptotic process	0.038926	0.48318	9	16
GO:0006688 glycosphingolipid biosynthetic process	9	0.48318	0.205	0.562	Biological Process	GO:0006688	glycosphingolipid biosynthetic process	0.038926	0.48318	9	16
GO:0033233 regulation of protein sumoylation	9	0.48318	0.205	0.562	Biological Process	GO:0033233	regulation of protein sumoylation	0.038926	0.48318	9	16
GO:0042533 tumor necrosis factor biosynthetic process	9	0.48318	0.205	0.562	Biological Process	GO:0042533	tumor necrosis factor biosynthetic process	0.038926	0.48318	9	16
GO:0042534 regulation of tumor necrosis factor biosynthetic process	9	0.48318	0.205	0.562	Biological Process	GO:0042534	regulation of tumor necrosis factor biosynthetic process	0.038926	0.48318	9	16
GO:0046697 decidualization	9	0.48318	0.205	0.562	Biological Process	GO:0046697	decidualization	0.038926	0.48318	9	16
GO:0050858 negative regulation of antigen receptor-mediated signaling pathway	9	0.48318	0.205	0.562	Biological Process	GO:0050858	negative regulation of antigen receptor-mediated signaling pathway	0.038926	0.48318	9	16
GO:0090312 positive regulation of protein deacetylation	9	0.48318	0.205	0.562	Biological Process	GO:0090312	positive regulation of protein deacetylation	0.038926	0.48318	9	16
GO:0001514 selenocysteine incorporation	4	0.48318	0.091	0.8	Biological Process	GO:0001514	selenocysteine incorporation	0.0391146	0.48318	4	5
GO:0006020 inositol metabolic process	4	0.48318	0.091	0.8	Biological Process	GO:0006020	inositol metabolic process	0.0391146	0.48318	4	5
GO:0006451 translational readthrough	4	0.48318	0.091	0.8	Biological Process	GO:0006451	translational readthrough	0.0391146	0.48318	4	5
GO:0006682 galactosylceramide biosynthetic process	4	0.48318	0.091	0.8	Biological Process	GO:0006682	galactosylceramide biosynthetic process	0.0391146	0.48318	4	5
GO:0019375 galactolipid biosynthetic process	4	0.48318	0.091	0.8	Biological Process	GO:0019375	galactolipid biosynthetic process	0.0391146	0.48318	4	5
GO:0033184 positive regulation of histone ubiquitination	4	0.48318	0.091	0.8	Biological Process	GO:0033184	positive regulation of histone ubiquitination	0.0391146	0.48318	4	5
GO:0033601 positive regulation of mammary gland epithelial cell proliferation	4	0.48318	0.091	0.8	Biological Process	GO:0033601	positive regulation of mammary gland epithelial cell proliferation	0.0391146	0.48318	4	5
GO:0034115 negative regulation of heterotypic cell-cell adhesion	4	0.48318	0.091	0.8	Biological Process	GO:0034115	negative regulation of heterotypic cell-cell adhesion	0.0391146	0.48318	4	5
GO:0034227 tRNA thio-modification	4	0.48318	0.091	0.8	Biological Process	GO:0034227	tRNA thio-modification	0.0391146	0.48318	4	5
GO:0034497 protein localization to pre-autophagosomal structure	4	0.48318	0.091	0.8	Biological Process	GO:0034497	protein localization to pre-autophagosomal structure	0.0391146	0.48318	4	5
GO:0035912 dorsal aorta morphogenesis	4	0.48318	0.091	0.8	Biological Process	GO:0035912	dorsal aorta morphogenesis	0.0391146	0.48318	4	5
GO:0036289 peptidyl-serine autophosphorylation	4	0.48318	0.091	0.8	Biological Process	GO:0036289	peptidyl-serine autophosphorylation	0.0391146	0.48318	4	5
GO:0044854 plasma membrane raft assembly	4	0.48318	0.091	0.8	Biological Process	GO:0044854	plasma membrane raft assembly	0.0391146	0.48318	4	5
GO:0045898 regulation of RNA polymerase II transcriptional preinitiation complex assembly	4	0.48318	0.091	0.8	Biological Process	GO:0045898	regulation of RNA polymerase II transcriptional preinitiation complex assembly	0.0391146	0.48318	4	5
GO:0045955 negative regulation of calcium ion-dependent exocytosis	4	0.48318	0.091	0.8	Biological Process	GO:0045955	negative regulation of calcium ion-dependent exocytosis	0.0391146	0.48318	4	5
GO:0048102 autophagic cell death	4	0.48318	0.091	0.8	Biological Process	GO:0048102	autophagic cell death	0.0391146	0.48318	4	5
GO:0051123 RNA polymerase II transcriptional preinitiation complex assembly	4	0.48318	0.091	0.8	Biological Process	GO:0051123	RNA polymerase II transcriptional preinitiation complex assembly	0.0391146	0.48318	4	5
GO:0061196 fungiform papilla development	4	0.48318	0.091	0.8	Biological Process	GO:0061196	fungiform papilla development	0.0391146	0.48318	4	5
GO:0070586 cell-cell adhesion involved in gastrulation	4	0.48318	0.091	0.8	Biological Process	GO:0070586	cell-cell adhesion involved in gastrulation	0.0391146	0.48318	4	5
GO:0070587 regulation of cell-cell adhesion involved in gastrulation	4	0.48318	0.091	0.8	Biological Process	GO:0070587	regulation of cell-cell adhesion involved in gastrulation	0.0391146	0.48318	4	5
GO:0071107 response to parathyroid hormone	4	0.48318	0.091	0.8	Biological Process	GO:0071107	response to parathyroid hormone	0.0391146	0.48318	4	5
GO:0071636 positive regulation of transforming growth factor beta production	4	0.48318	0.091	0.8	Biological Process	GO:0071636	positive regulation of transforming growth factor beta production	0.0391146	0.48318	4	5
GO:0090385 phagosome-lysosome fusion	4	0.48318	0.091	0.8	Biological Process	GO:0090385	phagosome-lysosome fusion	0.0391146	0.48318	4	5
GO:0097503 sialylation	4	0.48318	0.091	0.8	Biological Process	GO:0097503	sialylation	0.0391146	0.48318	4	5
GO:1901525 negative regulation of macromitophagy	4	0.48318	0.091	0.8	Biological Process	GO:1901525	negative regulation of macromitophagy	0.0391146	0.48318	4	5
GO:2000048 negative regulation of cell-cell adhesion mediated by cadherin	4	0.48318	0.091	0.8	Biological Process	GO:2000048	negative regulation of cell-cell adhesion mediated by cadherin	0.0391146	0.48318	4	5
GO:2001016 positive regulation of skeletal muscle cell differentiation	4	0.48318	0.091	0.8	Biological Process	GO:2001016	positive regulation of skeletal muscle cell differentiation	0.0391146	0.48318	4	5
GO:2001046 positive regulation of integrin-mediated signaling pathway	4	0.48318	0.091	0.8	Biological Process	GO:2001046	positive regulation of integrin-mediated signaling pathway	0.0391146	0.48318	4	5
GO:0019216 regulation of lipid metabolic process	80	0.487885	1.825	0.379	Biological Process	GO:0019216	regulation of lipid metabolic process	0.0395834	0.487885	80	211
GO:0016055 Wnt signaling pathway	98	0.487885	2.235	0.373	Biological Process	GO:0016055	Wnt signaling pathway	0.0396437	0.487885	98	263
GO:0051090 regulation of sequence-specific DNA binding transcription factor activity	98	0.487885	2.235	0.373	Biological Process	GO:0051090	regulation of sequence-specific DNA binding transcription factor activity	0.0396437	0.487885	98	263
GO:0010647 positive regulation of cell communication	369	0.4902	8.417	0.345	Biological Process	GO:0010647	positive regulation of cell communication	0.0398815	0.4902	369	1070
GO:0032963 collagen metabolic process	22	0.491124	0.502	0.449	Biological Process	GO:0032963	collagen metabolic process	0.0400562	0.491124	22	49
GO:0071346 cellular response to interferon-gamma	22	0.491124	0.502	0.449	Biological Process	GO:0071346	cellular response to interferon-gamma	0.0400562	0.491124	22	49
GO:0031047 gene silencing by RNA	25	0.492858	0.57	0.439	Biological Process	GO:0031047	gene silencing by RNA	0.0402975	0.492858	25	57
GO:0061180 mammary gland epithelium development	25	0.492858	0.57	0.439	Biological Process	GO:0061180	mammary gland epithelium development	0.0402975	0.492858	25	57
GO:0043113 receptor clustering	17	0.495838	0.388	0.472	Biological Process	GO:0043113	receptor clustering	0.0406416	0.495838	17	36
GO:0044088 regulation of vacuole organization	17	0.495838	0.388	0.472	Biological Process	GO:0044088	regulation of vacuole organization	0.0406416	0.495838	17	36
GO:0046700 heterocycle catabolic process	91	0.496385	2.076	0.374	Biological Process	GO:0046700	heterocycle catabolic process	0.0407368	0.496385	91	243
GO:0014020 primary neural tube formation	32	0.498231	0.73	0.421	Biological Process	GO:0014020	primary neural tube formation	0.0409892	0.498231	32	76
GO:0045727 positive regulation of translation	32	0.498231	0.73	0.421	Biological Process	GO:0045727	positive regulation of translation	0.0409892	0.498231	32	76
GO:0003007 heart morphogenesis	68	0.502162	1.551	0.384	Biological Process	GO:0003007	heart morphogenesis	0.0413635	0.502162	68	177
GO:0001568 blood vessel development	165	0.503055	3.764	0.359	Biological Process	GO:0001568	blood vessel development	0.041489	0.503055	165	460
GO:0016573 histone acetylation	45	0.503055	1.026	0.402	Biological Process	GO:0016573	histone acetylation	0.041539	0.503055	45	112
GO:0007178 transmembrane receptor protein serine/threonine kinase signaling pathway	93	0.503171	2.121	0.373	Biological Process	GO:0007178	transmembrane receptor protein serine/threonine kinase signaling pathway	0.0415995	0.503171	93	249
GO:0051650 establishment of vesicle localization	56	0.504926	1.277	0.392	Biological Process	GO:0051650	establishment of vesicle localization	0.041962	0.504926	56	143
GO:0031396 regulation of protein ubiquitination	69	0.504926	1.574	0.383	Biological Process	GO:0031396	regulation of protein ubiquitination	0.0420614	0.504926	69	180
GO:0001782 B cell homeostasis	11	0.504926	0.251	0.524	Biological Process	GO:0001782	B cell homeostasis	0.0421569	0.504926	11	21
GO:0045730 respiratory burst	11	0.504926	0.251	0.524	Biological Process	GO:0045730	respiratory burst	0.0421569	0.504926	11	21
GO:0071168 protein localization to chromatin	11	0.504926	0.251	0.524	Biological Process	GO:0071168	protein localization to chromatin	0.0421569	0.504926	11	21
GO:0090218 positive regulation of lipid kinase activity	11	0.504926	0.251	0.524	Biological Process	GO:0090218	positive regulation of lipid kinase activity	0.0421569	0.504926	11	21
GO:0090313 regulation of protein targeting to membrane	11	0.504926	0.251	0.524	Biological Process	GO:0090313	regulation of protein targeting to membrane	0.0421569	0.504926	11	21
GO:1902186 regulation of viral release from host cell	11	0.504926	0.251	0.524	Biological Process	GO:1902186	regulation of viral release from host cell	0.0421569	0.504926	11	21
GO:0002377 immunoglobulin production	29	0.504926	0.661	0.426	Biological Process	GO:0002377	immunoglobulin production	0.0422562	0.504926	29	68
GO:0031099 regeneration	29	0.504926	0.661	0.426	Biological Process	GO:0031099	regeneration	0.0422562	0.504926	29	68
GO:0030111 regulation of Wnt signaling pathway	77	0.505669	1.756	0.379	Biological Process	GO:0030111	regulation of Wnt signaling pathway	0.0423696	0.505669	77	203
GO:0032868 response to insulin	51	0.50592	1.163	0.395	Biological Process	GO:0032868	response to insulin	0.0425958	0.50592	51	129
GO:0003143 embryonic heart tube morphogenesis	20	0.50592	0.456	0.455	Biological Process	GO:0003143	embryonic heart tube morphogenesis	0.0427692	0.50592	20	44
GO:0030968 endoplasmic reticulum unfolded protein response	20	0.50592	0.456	0.455	Biological Process	GO:0030968	endoplasmic reticulum unfolded protein response	0.0427692	0.50592	20	44
GO:0070988 demethylation	20	0.50592	0.456	0.455	Biological Process	GO:0070988	demethylation	0.0427692	0.50592	20	44
GO:0018345 protein palmitoylation	13	0.50592	0.297	0.5	Biological Process	GO:0018345	protein palmitoylation	0.042852	0.50592	13	26
GO:0031102 neuron projection regeneration	13	0.50592	0.297	0.5	Biological Process	GO:0031102	neuron projection regeneration	0.042852	0.50592	13	26
GO:0060603 mammary gland duct morphogenesis	13	0.50592	0.297	0.5	Biological Process	GO:0060603	mammary gland duct morphogenesis	0.042852	0.50592	13	26
GO:0070670 response to interleukin-4	13	0.50592	0.297	0.5	Biological Process	GO:0070670	response to interleukin-4	0.042852	0.50592	13	26
GO:1902895 positive regulation of pri-miRNA transcription from RNA polymerase II promoter	13	0.50592	0.297	0.5	Biological Process	GO:1902895	positive regulation of pri-miRNA transcription from RNA polymerase II promoter	0.042852	0.50592	13	26
GO:0007050 cell cycle arrest	37	0.506608	0.844	0.411	Biological Process	GO:0007050	cell cycle arrest	0.0430222	0.506608	37	90
GO:0044724 single-organism carbohydrate catabolic process	33	0.506608	0.753	0.418	Biological Process	GO:0044724	single-organism carbohydrate catabolic process	0.0430378	0.506608	33	79
GO:0007167 enzyme linked receptor protein signaling pathway	218	0.506608	4.973	0.353	Biological Process	GO:0007167	enzyme linked receptor protein signaling pathway	0.0430642	0.506608	218	618
GO:0044255 cellular lipid metabolic process	221	0.507585	5.041	0.352	Biological Process	GO:0044255	cellular lipid metabolic process	0.0431987	0.507585	221	627
GO:0008652 cellular amino acid biosynthetic process	23	0.50903	0.525	0.442	Biological Process	GO:0008652	cellular amino acid biosynthetic process	0.0434248	0.50903	23	52
GO:0035194 posttranscriptional gene silencing by RNA	23	0.50903	0.525	0.442	Biological Process	GO:0035194	posttranscriptional gene silencing by RNA	0.0434248	0.50903	23	52
GO:0042113 B cell activation	58	0.512581	1.323	0.389	Biological Process	GO:0042113	B cell activation	0.0438203	0.512581	58	149
GO:1903034 regulation of response to wounding	110	0.512581	2.509	0.368	Biological Process	GO:1903034	regulation of response to wounding	0.0438317	0.512581	110	299
GO:0035295 tube development	161	0.514506	3.672	0.359	Biological Process	GO:0035295	tube development	0.0440484	0.514506	161	449
GO:1903827 regulation of cellular protein localization	128	0.523548	2.92	0.364	Biological Process	GO:1903827	regulation of cellular protein localization	0.0449504	0.523548	128	352
GO:0051098 regulation of binding	91	0.523548	2.076	0.373	Biological Process	GO:0051098	regulation of binding	0.0449907	0.523548	91	244
GO:0048869 cellular developmental process	897	0.523548	20.461	0.334	Biological Process	GO:0048869	cellular developmental process	0.0450327	0.523548	897	2684
GO:0016052 carbohydrate catabolic process	34	0.523548	0.776	0.415	Biological Process	GO:0016052	carbohydrate catabolic process	0.0450347	0.523548	34	82
GO:0050866 negative regulation of cell activation	48	0.524614	1.095	0.397	Biological Process	GO:0050866	negative regulation of cell activation	0.0453039	0.524614	48	121
GO:1901215 negative regulation of neuron death	48	0.524614	1.095	0.397	Biological Process	GO:1901215	negative regulation of neuron death	0.0453039	0.524614	48	121
GO:1901652 response to peptide	74	0.524614	1.688	0.379	Biological Process	GO:1901652	response to peptide	0.0453649	0.524614	74	195
GO:0006733 oxidoreduction coenzyme metabolic process	43	0.524614	0.981	0.402	Biological Process	GO:0006733	oxidoreduction coenzyme metabolic process	0.0453755	0.524614	43	107
GO:0006303 double-strand break repair via nonhomologous end joining	18	0.524614	0.411	0.462	Biological Process	GO:0006303	double-strand break repair via nonhomologous end joining	0.0454228	0.524614	18	39
GO:0002702 positive regulation of production of molecular mediator of immune response	27	0.524614	0.616	0.429	Biological Process	GO:0002702	positive regulation of production of molecular mediator of immune response	0.0459032	0.524614	27	63
GO:2001022 positive regulation of response to DNA damage stimulus	27	0.524614	0.616	0.429	Biological Process	GO:2001022	positive regulation of response to DNA damage stimulus	0.0459032	0.524614	27	63
GO:0031065 positive regulation of histone deacetylation	8	0.524614	0.182	0.571	Biological Process	GO:0031065	positive regulation of histone deacetylation	0.0459237	0.524614	8	14
GO:0042059 negative regulation of epidermal growth factor receptor signaling pathway	8	0.524614	0.182	0.571	Biological Process	GO:0042059	negative regulation of epidermal growth factor receptor signaling pathway	0.0459237	0.524614	8	14
GO:0043369 CD4-positive or CD8-positive, alpha-beta T cell lineage commitment	8	0.524614	0.182	0.571	Biological Process	GO:0043369	CD4-positive or CD8-positive, alpha-beta T cell lineage commitment	0.0459237	0.524614	8	14
GO:0046426 negative regulation of JAK-STAT cascade	8	0.524614	0.182	0.571	Biological Process	GO:0046426	negative regulation of JAK-STAT cascade	0.0459237	0.524614	8	14
GO:0046885 regulation of hormone biosynthetic process	8	0.524614	0.182	0.571	Biological Process	GO:0046885	regulation of hormone biosynthetic process	0.0459237	0.524614	8	14
GO:0051205 protein insertion into membrane	8	0.524614	0.182	0.571	Biological Process	GO:0051205	protein insertion into membrane	0.0459237	0.524614	8	14
GO:1904893 negative regulation of STAT cascade	8	0.524614	0.182	0.571	Biological Process	GO:1904893	negative regulation of STAT cascade	0.0459237	0.524614	8	14
GO:2001014 regulation of skeletal muscle cell differentiation	8	0.524614	0.182	0.571	Biological Process	GO:2001014	regulation of skeletal muscle cell differentiation	0.0459237	0.524614	8	14
GO:0019637 organophosphate metabolic process	225	0.525586	5.132	0.352	Biological Process	GO:0019637	organophosphate metabolic process	0.046062	0.525586	225	640
GO:0002822 regulation of adaptive immune response based on somatic recombination of immune receptors built from immunoglobulin superfamily domains	39	0.528739	0.89	0.406	Biological Process	GO:0002822	regulation of adaptive immune response based on somatic recombination of immune receptors built from immunoglobulin superfamily domains	0.0463919	0.528739	39	96
GO:0060485 mesenchyme development	68	0.529087	1.551	0.382	Biological Process	GO:0060485	mesenchyme development	0.0464761	0.529087	68	178
GO:0002526 acute inflammatory response	24	0.530895	0.547	0.436	Biological Process	GO:0002526	acute inflammatory response	0.0466886	0.530895	24	55
GO:0032091 negative regulation of protein binding	31	0.532342	0.707	0.419	Biological Process	GO:0032091	negative regulation of protein binding	0.0469238	0.532342	31	74
GO:0051101 regulation of DNA binding	31	0.532342	0.707	0.419	Biological Process	GO:0051101	regulation of DNA binding	0.0469238	0.532342	31	74
GO:0002683 negative regulation of immune system process	108	0.535086	2.464	0.367	Biological Process	GO:0002683	negative regulation of immune system process	0.0472199	0.535086	108	294
GO:0032870 cellular response to hormone stimulus	110	0.541777	2.509	0.367	Biological Process	GO:0032870	cellular response to hormone stimulus	0.0478652	0.541777	110	300
GO:0016458 gene silencing	40	0.542843	0.912	0.404	Biological Process	GO:0016458	gene silencing	0.0480144	0.542843	40	99
GO:0070997 neuron death	71	0.548688	1.62	0.38	Biological Process	GO:0070997	neuron death	0.048587	0.548688	71	187
GO:0030162 regulation of proteolysis	147	0.549609	3.353	0.359	Biological Process	GO:0030162	regulation of proteolysis	0.0487242	0.549609	147	409
GO:0000956 nuclear-transcribed mRNA catabolic process	32	0.553251	0.73	0.416	Biological Process	GO:0000956	nuclear-transcribed mRNA catabolic process	0.0491592	0.553251	32	77
GO:0046474 glycerophospholipid biosynthetic process	32	0.553251	0.73	0.416	Biological Process	GO:0046474	glycerophospholipid biosynthetic process	0.0491592	0.553251	32	77
GO:0016571 histone methylation	41	0.554362	0.935	0.402	Biological Process	GO:0016571	histone methylation	0.0495958	0.554362	41	102
GO:1903322 positive regulation of protein modification by small protein conjugation or removal	41	0.554362	0.935	0.402	Biological Process	GO:1903322	positive regulation of protein modification by small protein conjugation or removal	0.0495958	0.554362	41	102
GO:0009725 response to hormone	132	0.554362	3.011	0.362	Biological Process	GO:0009725	response to hormone	0.0496189	0.554362	132	365
GO:0010799 regulation of peptidyl-threonine phosphorylation	14	0.554362	0.319	0.483	Biological Process	GO:0010799	regulation of peptidyl-threonine phosphorylation	0.0498271	0.554362	14	29
GO:0046782 regulation of viral transcription	14	0.554362	0.319	0.483	Biological Process	GO:0046782	regulation of viral transcription	0.0498271	0.554362	14	29
GO:0051898 negative regulation of protein kinase B signaling	14	0.554362	0.319	0.483	Biological Process	GO:0051898	negative regulation of protein kinase B signaling	0.0498271	0.554362	14	29
GO:0030279 negative regulation of ossification	25	0.554362	0.57	0.431	Biological Process	GO:0030279	negative regulation of ossification	0.0498445	0.554362	25	58
GO:0043062 extracellular structure organization	73	0.554362	1.665	0.378	Biological Process	GO:0043062	extracellular structure organization	0.0499259	0.554362	73	193
GO:1904029 regulation of cyclin-dependent protein kinase activity	19	0.554362	0.433	0.452	Biological Process	GO:1904029	regulation of cyclin-dependent protein kinase activity	0.0500199	0.554362	19	42
GO:0001945 lymph vessel development	10	0.554362	0.228	0.526	Biological Process	GO:0001945	lymph vessel development	0.0501004	0.554362	10	19
GO:0002828 regulation of type 2 immune response	10	0.554362	0.228	0.526	Biological Process	GO:0002828	regulation of type 2 immune response	0.0501004	0.554362	10	19
GO:0043276 anoikis	10	0.554362	0.228	0.526	Biological Process	GO:0043276	anoikis	0.0501004	0.554362	10	19
GO:0044273 sulfur compound catabolic process	10	0.554362	0.228	0.526	Biological Process	GO:0044273	sulfur compound catabolic process	0.0501004	0.554362	10	19
GO:0071514 genetic imprinting	10	0.554362	0.228	0.526	Biological Process	GO:0071514	genetic imprinting	0.0501004	0.554362	10	19
GO:0098780 response to mitochondrial depolarisation	10	0.554362	0.228	0.526	Biological Process	GO:0098780	response to mitochondrial depolarisation	0.0501004	0.554362	10	19
GO:0030433 ER-associated ubiquitin-dependent protein catabolic process	22	0.556455	0.502	0.44	Biological Process	GO:0030433	ER-associated ubiquitin-dependent protein catabolic process	0.0504587	0.556455	22	50
GO:0035195 gene silencing by miRNA	22	0.556455	0.502	0.44	Biological Process	GO:0035195	gene silencing by miRNA	0.0504587	0.556455	22	50
GO:1901607 alpha-amino acid biosynthetic process	22	0.556455	0.502	0.44	Biological Process	GO:1901607	alpha-amino acid biosynthetic process	0.0504587	0.556455	22	50
GO:0051239 regulation of multicellular organismal process	660	0.558321	15.055	0.337	Biological Process	GO:0051239	regulation of multicellular organismal process	0.0507773	0.558321	660	1961
GO:0032350 regulation of hormone metabolic process	12	0.558321	0.274	0.5	Biological Process	GO:0032350	regulation of hormone metabolic process	0.0508542	0.558321	12	24
GO:0097352 autophagosome maturation	12	0.558321	0.274	0.5	Biological Process	GO:0097352	autophagosome maturation	0.0508542	0.558321	12	24
GO:0097576 vacuole fusion	12	0.558321	0.274	0.5	Biological Process	GO:0097576	vacuole fusion	0.0508542	0.558321	12	24
GO:0043623 cellular protein complex assembly	140	0.561741	3.193	0.36	Biological Process	GO:0043623	cellular protein complex assembly	0.0512225	0.561741	140	389
GO:0018210 peptidyl-threonine modification	33	0.562285	0.753	0.412	Biological Process	GO:0018210	peptidyl-threonine modification	0.0513292	0.562285	33	80
GO:0060828 regulation of canonical Wnt signaling pathway	60	0.563935	1.369	0.385	Biological Process	GO:0060828	regulation of canonical Wnt signaling pathway	0.0515369	0.563935	60	156
GO:0051216 cartilage development	54	0.569595	1.232	0.388	Biological Process	GO:0051216	cartilage development	0.0521119	0.569595	54	139
GO:0035710 CD4-positive, alpha-beta T cell activation	26	0.577477	0.593	0.426	Biological Process	GO:0035710	CD4-positive, alpha-beta T cell activation	0.0528915	0.577477	26	61
GO:0048863 stem cell differentiation	88	0.578283	2.007	0.371	Biological Process	GO:0048863	stem cell differentiation	0.0531108	0.578283	88	237
GO:0051493 regulation of cytoskeleton organization	130	0.578283	2.965	0.361	Biological Process	GO:0051493	regulation of cytoskeleton organization	0.0531879	0.578283	130	360
GO:0051893 regulation of focal adhesion assembly	17	0.578283	0.388	0.459	Biological Process	GO:0051893	regulation of focal adhesion assembly	0.0533307	0.578283	17	37
GO:0090109 regulation of cell-substrate junction assembly	17	0.578283	0.388	0.459	Biological Process	GO:0090109	regulation of cell-substrate junction assembly	0.0533307	0.578283	17	37
GO:0001841 neural tube formation	34	0.578283	0.776	0.41	Biological Process	GO:0001841	neural tube formation	0.0534343	0.578283	34	83
GO:0009855 determination of bilateral symmetry	34	0.578283	0.776	0.41	Biological Process	GO:0009855	determination of bilateral symmetry	0.0534343	0.578283	34	83
GO:0031532 actin cytoskeleton reorganization	30	0.578283	0.684	0.417	Biological Process	GO:0031532	actin cytoskeleton reorganization	0.053687	0.578283	30	72
GO:0016441 posttranscriptional gene silencing	23	0.578283	0.525	0.434	Biological Process	GO:0016441	posttranscriptional gene silencing	0.0540894	0.578283	23	53
GO:0048144 fibroblast proliferation	23	0.578283	0.525	0.434	Biological Process	GO:0048144	fibroblast proliferation	0.0540894	0.578283	23	53
GO:0002098 tRNA wobble uridine modification	7	0.578283	0.16	0.583	Biological Process	GO:0002098	tRNA wobble uridine modification	0.0541957	0.578283	7	12
GO:0002363 alpha-beta T cell lineage commitment	7	0.578283	0.16	0.583	Biological Process	GO:0002363	alpha-beta T cell lineage commitment	0.0541957	0.578283	7	12
GO:0006458 'de novo' protein folding	7	0.578283	0.16	0.583	Biological Process	GO:0006458	'de novo' protein folding	0.0541957	0.578283	7	12
GO:0006555 methionine metabolic process	7	0.578283	0.16	0.583	Biological Process	GO:0006555	methionine metabolic process	0.0541957	0.578283	7	12
GO:0008211 glucocorticoid metabolic process	7	0.578283	0.16	0.583	Biological Process	GO:0008211	glucocorticoid metabolic process	0.0541957	0.578283	7	12
GO:0010658 striated muscle cell apoptotic process	7	0.578283	0.16	0.583	Biological Process	GO:0010658	striated muscle cell apoptotic process	0.0541957	0.578283	7	12
GO:0010662 regulation of striated muscle cell apoptotic process	7	0.578283	0.16	0.583	Biological Process	GO:0010662	regulation of striated muscle cell apoptotic process	0.0541957	0.578283	7	12
GO:0031498 chromatin disassembly	7	0.578283	0.16	0.583	Biological Process	GO:0031498	chromatin disassembly	0.0541957	0.578283	7	12
GO:0046471 phosphatidylglycerol metabolic process	7	0.578283	0.16	0.583	Biological Process	GO:0046471	phosphatidylglycerol metabolic process	0.0541957	0.578283	7	12
GO:0051657 maintenance of organelle location	7	0.578283	0.16	0.583	Biological Process	GO:0051657	maintenance of organelle location	0.0541957	0.578283	7	12
GO:1901028 regulation of mitochondrial outer membrane permeabilization involved in apoptotic signaling pathway	7	0.578283	0.16	0.583	Biological Process	GO:1901028	regulation of mitochondrial outer membrane permeabilization involved in apoptotic signaling pathway	0.0541957	0.578283	7	12
GO:1902187 negative regulation of viral release from host cell	7	0.578283	0.16	0.583	Biological Process	GO:1902187	negative regulation of viral release from host cell	0.0541957	0.578283	7	12
GO:0031346 positive regulation of cell projection organization	72	0.584478	1.642	0.377	Biological Process	GO:0031346	positive regulation of cell projection organization	0.0548948	0.584478	72	191
GO:0090287 regulation of cellular response to growth factor stimulus	72	0.584478	1.642	0.377	Biological Process	GO:0090287	regulation of cellular response to growth factor stimulus	0.0548948	0.584478	72	191
GO:0031398 positive regulation of protein ubiquitination	35	0.590025	0.798	0.407	Biological Process	GO:0031398	positive regulation of protein ubiquitination	0.0554755	0.590025	35	86
GO:1902275 regulation of chromatin organization	51	0.59191	1.163	0.389	Biological Process	GO:1902275	regulation of chromatin organization	0.0557127	0.59191	51	131
GO:0048167 regulation of synaptic plasticity	40	0.593633	0.912	0.4	Biological Process	GO:0048167	regulation of synaptic plasticity	0.055935	0.593633	40	100
GO:0097190 apoptotic signaling pathway	145	0.593986	3.307	0.358	Biological Process	GO:0097190	apoptotic signaling pathway	0.0560518	0.593986	145	405
GO:0006090 pyruvate metabolic process	31	0.593986	0.707	0.413	Biological Process	GO:0006090	pyruvate metabolic process	0.0561151	0.593986	31	75
GO:0043393 regulation of protein binding	58	0.593986	1.323	0.384	Biological Process	GO:0043393	regulation of protein binding	0.0561488	0.593986	58	151
GO:0034340 response to type I interferon	15	0.595771	0.342	0.469	Biological Process	GO:0034340	response to type I interferon	0.0564383	0.595771	15	32
GO:0060038 cardiac muscle cell proliferation	15	0.595771	0.342	0.469	Biological Process	GO:0060038	cardiac muscle cell proliferation	0.0564383	0.595771	15	32
GO:1901701 cellular response to oxygen-containing compound	187	0.599051	4.266	0.353	Biological Process	GO:1901701	cellular response to oxygen-containing compound	0.0568321	0.599051	187	530
GO:0007265 Ras protein signal transduction	75	0.599051	1.711	0.375	Biological Process	GO:0007265	Ras protein signal transduction	0.0568704	0.599051	75	200
GO:0051270 regulation of cellular component movement	227	0.612539	5.178	0.349	Biological Process	GO:0051270	regulation of cellular component movement	0.058213	0.612539	227	650
GO:0000079 regulation of cyclin-dependent protein serine/threonine kinase activity	18	0.614593	0.411	0.45	Biological Process	GO:0000079	regulation of cyclin-dependent protein serine/threonine kinase activity	0.0585327	0.614593	18	40
GO:0006094 gluconeogenesis	18	0.614593	0.411	0.45	Biological Process	GO:0006094	gluconeogenesis	0.0585327	0.614593	18	40
GO:0043277 apoptotic cell clearance	13	0.61712	0.297	0.481	Biological Process	GO:0043277	apoptotic cell clearance	0.0590235	0.61712	13	27
GO:0050685 positive regulation of mRNA processing	13	0.61712	0.297	0.481	Biological Process	GO:0050685	positive regulation of mRNA processing	0.0590235	0.61712	13	27
GO:0060337 type I interferon signaling pathway	13	0.61712	0.297	0.481	Biological Process	GO:0060337	type I interferon signaling pathway	0.0590235	0.61712	13	27
GO:2000785 regulation of autophagosome assembly	13	0.61712	0.297	0.481	Biological Process	GO:2000785	regulation of autophagosome assembly	0.0590235	0.61712	13	27
GO:0032869 cellular response to insulin stimulus	42	0.618026	0.958	0.396	Biological Process	GO:0032869	cellular response to insulin stimulus	0.0591727	0.618026	42	106
GO:0050687 negative regulation of defense response to virus	9	0.621007	0.205	0.529	Biological Process	GO:0050687	negative regulation of defense response to virus	0.0597038	0.621007	9	17
GO:0060218 hematopoietic stem cell differentiation	9	0.621007	0.205	0.529	Biological Process	GO:0060218	hematopoietic stem cell differentiation	0.0597038	0.621007	9	17
GO:0070741 response to interleukin-6	9	0.621007	0.205	0.529	Biological Process	GO:0070741	response to interleukin-6	0.0597038	0.621007	9	17
GO:0034660 ncRNA metabolic process	104	0.621007	2.372	0.365	Biological Process	GO:0034660	ncRNA metabolic process	0.0597098	0.621007	104	285
GO:0006308 DNA catabolic process	11	0.625889	0.251	0.5	Biological Process	GO:0006308	DNA catabolic process	0.0604962	0.625889	11	22
GO:0006482 protein demethylation	11	0.625889	0.251	0.5	Biological Process	GO:0006482	protein demethylation	0.0604962	0.625889	11	22
GO:0008214 protein dealkylation	11	0.625889	0.251	0.5	Biological Process	GO:0008214	protein dealkylation	0.0604962	0.625889	11	22
GO:0045648 positive regulation of erythrocyte differentiation	11	0.625889	0.251	0.5	Biological Process	GO:0045648	positive regulation of erythrocyte differentiation	0.0604962	0.625889	11	22
GO:0046636 negative regulation of alpha-beta T cell activation	11	0.625889	0.251	0.5	Biological Process	GO:0046636	negative regulation of alpha-beta T cell activation	0.0604962	0.625889	11	22
GO:0030178 negative regulation of Wnt signaling pathway	43	0.627563	0.981	0.394	Biological Process	GO:0030178	negative regulation of Wnt signaling pathway	0.0607217	0.627563	43	109
GO:0035967 cellular response to topologically incorrect protein	25	0.628973	0.57	0.424	Biological Process	GO:0035967	cellular response to topologically incorrect protein	0.0609218	0.628973	25	59
GO:0044089 positive regulation of cellular component biogenesis	126	0.629888	2.874	0.36	Biological Process	GO:0044089	positive regulation of cellular component biogenesis	0.0610742	0.629888	126	350
GO:1902533 positive regulation of intracellular signal transduction	215	0.633491	4.904	0.35	Biological Process	GO:1902533	positive regulation of intracellular signal transduction	0.0614878	0.633491	215	615
GO:0002768 immune response-regulating cell surface receptor signaling pathway	44	0.636131	1.004	0.393	Biological Process	GO:0002768	immune response-regulating cell surface receptor signaling pathway	0.0622257	0.636131	44	112
GO:0034620 cellular response to unfolded protein	22	0.636131	0.502	0.431	Biological Process	GO:0034620	cellular response to unfolded protein	0.0626571	0.636131	22	51
GO:0000288 nuclear-transcribed mRNA catabolic process, deadenylation-dependent decay	16	0.636131	0.365	0.457	Biological Process	GO:0000288	nuclear-transcribed mRNA catabolic process, deadenylation-dependent decay	0.0626729	0.636131	16	35
GO:0070265 necrotic cell death	16	0.636131	0.365	0.457	Biological Process	GO:0070265	necrotic cell death	0.0626729	0.636131	16	35
GO:0070936 protein K48-linked ubiquitination	16	0.636131	0.365	0.457	Biological Process	GO:0070936	protein K48-linked ubiquitination	0.0626729	0.636131	16	35
GO:1900024 regulation of substrate adhesion-dependent cell spreading	16	0.636131	0.365	0.457	Biological Process	GO:1900024	regulation of substrate adhesion-dependent cell spreading	0.0626729	0.636131	16	35
GO:2000514 regulation of CD4-positive, alpha-beta T cell activation	16	0.636131	0.365	0.457	Biological Process	GO:2000514	regulation of CD4-positive, alpha-beta T cell activation	0.0626729	0.636131	16	35
GO:0009799 specification of symmetry	34	0.636131	0.776	0.405	Biological Process	GO:0009799	specification of symmetry	0.0629192	0.636131	34	84
GO:0072524 pyridine-containing compound metabolic process	39	0.636131	0.89	0.398	Biological Process	GO:0072524	pyridine-containing compound metabolic process	0.0630265	0.636131	39	98
GO:1901988 negative regulation of cell cycle phase transition	39	0.636131	0.89	0.398	Biological Process	GO:1901988	negative regulation of cell cycle phase transition	0.0630265	0.636131	39	98
GO:0030335 positive regulation of cell migration	116	0.636131	2.646	0.361	Biological Process	GO:0030335	positive regulation of cell migration	0.063423	0.636131	116	321
GO:0006629 lipid metabolic process	281	0.636131	6.41	0.345	Biological Process	GO:0006629	lipid metabolic process	0.0634622	0.636131	281	814
GO:0038034 signal transduction in absence of ligand	19	0.636131	0.433	0.442	Biological Process	GO:0038034	signal transduction in absence of ligand	0.063469	0.636131	19	43
GO:0045739 positive regulation of DNA repair	19	0.636131	0.433	0.442	Biological Process	GO:0045739	positive regulation of DNA repair	0.063469	0.636131	19	43
GO:0072583 clathrin-mediated endocytosis	19	0.636131	0.433	0.442	Biological Process	GO:0072583	clathrin-mediated endocytosis	0.063469	0.636131	19	43
GO:0097192 extrinsic apoptotic signaling pathway in absence of ligand	19	0.636131	0.433	0.442	Biological Process	GO:0097192	extrinsic apoptotic signaling pathway in absence of ligand	0.063469	0.636131	19	43
GO:0042060 wound healing	87	0.636131	1.984	0.369	Biological Process	GO:0042060	wound healing	0.0636041	0.636131	87	236
GO:0001840 neural plate development	6	0.636131	0.137	0.6	Biological Process	GO:0001840	neural plate development	0.0639199	0.636131	6	10
GO:0009263 deoxyribonucleotide biosynthetic process	6	0.636131	0.137	0.6	Biological Process	GO:0009263	deoxyribonucleotide biosynthetic process	0.0639199	0.636131	6	10
GO:0009312 oligosaccharide biosynthetic process	6	0.636131	0.137	0.6	Biological Process	GO:0009312	oligosaccharide biosynthetic process	0.0639199	0.636131	6	10
GO:0010225 response to UV-C	6	0.636131	0.137	0.6	Biological Process	GO:0010225	response to UV-C	0.0639199	0.636131	6	10
GO:0019400 alditol metabolic process	6	0.636131	0.137	0.6	Biological Process	GO:0019400	alditol metabolic process	0.0639199	0.636131	6	10
GO:0032486 Rap protein signal transduction	6	0.636131	0.137	0.6	Biological Process	GO:0032486	Rap protein signal transduction	0.0639199	0.636131	6	10
GO:0048681 negative regulation of axon regeneration	6	0.636131	0.137	0.6	Biological Process	GO:0048681	negative regulation of axon regeneration	0.0639199	0.636131	6	10
GO:0051131 chaperone-mediated protein complex assembly	6	0.636131	0.137	0.6	Biological Process	GO:0051131	chaperone-mediated protein complex assembly	0.0639199	0.636131	6	10
GO:0060546 negative regulation of necroptotic process	6	0.636131	0.137	0.6	Biological Process	GO:0060546	negative regulation of necroptotic process	0.0639199	0.636131	6	10
GO:0070102 interleukin-6-mediated signaling pathway	6	0.636131	0.137	0.6	Biological Process	GO:0070102	interleukin-6-mediated signaling pathway	0.0639199	0.636131	6	10
GO:0071850 mitotic cell cycle arrest	6	0.636131	0.137	0.6	Biological Process	GO:0071850	mitotic cell cycle arrest	0.0639199	0.636131	6	10
GO:1903978 regulation of microglial cell activation	6	0.636131	0.137	0.6	Biological Process	GO:1903978	regulation of microglial cell activation	0.0639199	0.636131	6	10
GO:0007034 vacuolar transport	30	0.636131	0.684	0.411	Biological Process	GO:0007034	vacuolar transport	0.0640108	0.636131	30	73
GO:0031109 microtubule polymerization or depolymerization	30	0.636131	0.684	0.411	Biological Process	GO:0031109	microtubule polymerization or depolymerization	0.0640108	0.636131	30	73
GO:0045639 positive regulation of myeloid cell differentiation	30	0.636131	0.684	0.411	Biological Process	GO:0045639	positive regulation of myeloid cell differentiation	0.0640108	0.636131	30	73
GO:0006979 response to oxidative stress	88	0.636131	2.007	0.368	Biological Process	GO:0006979	response to oxidative stress	0.0640894	0.636131	88	239
GO:0044270 cellular nitrogen compound catabolic process	88	0.636131	2.007	0.368	Biological Process	GO:0044270	cellular nitrogen compound catabolic process	0.0640894	0.636131	88	239
GO:0034446 substrate adhesion-dependent cell spreading	26	0.636131	0.593	0.419	Biological Process	GO:0034446	substrate adhesion-dependent cell spreading	0.0641288	0.636131	26	62
GO:0043535 regulation of blood vessel endothelial cell migration	26	0.636131	0.593	0.419	Biological Process	GO:0043535	regulation of blood vessel endothelial cell migration	0.0641288	0.636131	26	62
GO:0050852 T cell receptor signaling pathway	26	0.636131	0.593	0.419	Biological Process	GO:0050852	T cell receptor signaling pathway	0.0641288	0.636131	26	62
GO:0061061 muscle structure development	144	0.638764	3.285	0.356	Biological Process	GO:0061061	muscle structure development	0.0644589	0.638764	144	404
GO:0015031 protein transport	310	0.641861	7.071	0.344	Biological Process	GO:0015031	protein transport	0.0648621	0.641861	310	902
GO:0045859 regulation of protein kinase activity	147	0.641861	3.353	0.356	Biological Process	GO:0045859	regulation of protein kinase activity	0.0649015	0.641861	147	413
GO:0034599 cellular response to oxidative stress	60	0.643207	1.369	0.38	Biological Process	GO:0034599	cellular response to oxidative stress	0.0651028	0.643207	60	158
GO:1901214 regulation of neuron death	61	0.646609	1.391	0.379	Biological Process	GO:1901214	regulation of neuron death	0.0660182	0.646609	61	161
GO:0034470 ncRNA processing	70	0.646609	1.597	0.374	Biological Process	GO:0034470	ncRNA processing	0.0661753	0.646609	70	187
GO:0002429 immune response-activating cell surface receptor signaling pathway	41	0.646609	0.935	0.394	Biological Process	GO:0002429	immune response-activating cell surface receptor signaling pathway	0.0664548	0.646609	41	104
GO:0002819 regulation of adaptive immune response	41	0.646609	0.935	0.394	Biological Process	GO:0002819	regulation of adaptive immune response	0.0664548	0.646609	41	104
GO:0046434 organophosphate catabolic process	41	0.646609	0.935	0.394	Biological Process	GO:0046434	organophosphate catabolic process	0.0664548	0.646609	41	104
GO:0010976 positive regulation of neuron projection development	47	0.646609	1.072	0.388	Biological Process	GO:0010976	positive regulation of neuron projection development	0.0664792	0.646609	47	121
GO:0031032 actomyosin structure organization	47	0.646609	1.072	0.388	Biological Process	GO:0031032	actomyosin structure organization	0.0664792	0.646609	47	121
GO:0050871 positive regulation of B cell activation	23	0.646609	0.525	0.426	Biological Process	GO:0050871	positive regulation of B cell activation	0.0664903	0.646609	23	54
GO:0071326 cellular response to monosaccharide stimulus	23	0.646609	0.525	0.426	Biological Process	GO:0071326	cellular response to monosaccharide stimulus	0.0664903	0.646609	23	54
GO:0071331 cellular response to hexose stimulus	23	0.646609	0.525	0.426	Biological Process	GO:0071331	cellular response to hexose stimulus	0.0664903	0.646609	23	54
GO:0006111 regulation of gluconeogenesis	14	0.646609	0.319	0.467	Biological Process	GO:0006111	regulation of gluconeogenesis	0.0666434	0.646609	14	30
GO:0036465 synaptic vesicle recycling	14	0.646609	0.319	0.467	Biological Process	GO:0036465	synaptic vesicle recycling	0.0666434	0.646609	14	30
GO:1900408 negative regulation of cellular response to oxidative stress	14	0.646609	0.319	0.467	Biological Process	GO:1900408	negative regulation of cellular response to oxidative stress	0.0666434	0.646609	14	30
GO:1903202 negative regulation of oxidative stress-induced cell death	14	0.646609	0.319	0.467	Biological Process	GO:1903202	negative regulation of oxidative stress-induced cell death	0.0666434	0.646609	14	30
GO:0090305 nucleic acid phosphodiester bond hydrolysis	27	0.646609	0.616	0.415	Biological Process	GO:0090305	nucleic acid phosphodiester bond hydrolysis	0.0672014	0.646609	27	65
GO:0007517 muscle organ development	83	0.646609	1.893	0.369	Biological Process	GO:0007517	muscle organ development	0.0676581	0.646609	83	225
GO:0000271 polysaccharide biosynthetic process	20	0.646609	0.456	0.435	Biological Process	GO:0000271	polysaccharide biosynthetic process	0.0681458	0.646609	20	46
GO:0001885 endothelial cell development	20	0.646609	0.456	0.435	Biological Process	GO:0001885	endothelial cell development	0.0681458	0.646609	20	46
GO:0051298 centrosome duplication	20	0.646609	0.456	0.435	Biological Process	GO:0051298	centrosome duplication	0.0681458	0.646609	20	46
GO:0002673 regulation of acute inflammatory response	17	0.646609	0.388	0.447	Biological Process	GO:0002673	regulation of acute inflammatory response	0.0685351	0.646609	17	38
GO:0010256 endomembrane system organization	141	0.646609	3.216	0.356	Biological Process	GO:0010256	endomembrane system organization	0.0686508	0.646609	141	396
GO:0040012 regulation of locomotion	230	0.646609	5.246	0.347	Biological Process	GO:0040012	regulation of locomotion	0.0687092	0.646609	230	662
GO:0019362 pyridine nucleotide metabolic process	37	0.646609	0.844	0.398	Biological Process	GO:0019362	pyridine nucleotide metabolic process	0.0690458	0.646609	37	93
GO:0046496 nicotinamide nucleotide metabolic process	37	0.646609	0.844	0.398	Biological Process	GO:0046496	nicotinamide nucleotide metabolic process	0.0690458	0.646609	37	93
GO:0043547 positive regulation of GTPase activity	49	0.646609	1.118	0.386	Biological Process	GO:0043547	positive regulation of GTPase activity	0.0691112	0.646609	49	127
GO:0090288 negative regulation of cellular response to growth factor stimulus	43	0.646609	0.981	0.391	Biological Process	GO:0090288	negative regulation of cellular response to growth factor stimulus	0.0696689	0.646609	43	110
GO:0007389 pattern specification process	121	0.646609	2.76	0.359	Biological Process	GO:0007389	pattern specification process	0.0698323	0.646609	121	337
GO:0043408 regulation of MAPK cascade	151	0.646609	3.444	0.354	Biological Process	GO:0043408	regulation of MAPK cascade	0.0700154	0.646609	151	426
GO:0032212 positive regulation of telomere maintenance via telomerase	12	0.646609	0.274	0.48	Biological Process	GO:0032212	positive regulation of telomere maintenance via telomerase	0.0700606	0.646609	12	25
GO:0035176 social behavior	12	0.646609	0.274	0.48	Biological Process	GO:0035176	social behavior	0.0700606	0.646609	12	25
GO:0035794 positive regulation of mitochondrial membrane permeability	12	0.646609	0.274	0.48	Biological Process	GO:0035794	positive regulation of mitochondrial membrane permeability	0.0700606	0.646609	12	25
GO:1902108 regulation of mitochondrial membrane permeability involved in apoptotic process	12	0.646609	0.274	0.48	Biological Process	GO:1902108	regulation of mitochondrial membrane permeability involved in apoptotic process	0.0700606	0.646609	12	25
GO:1902591 single-organism membrane budding	12	0.646609	0.274	0.48	Biological Process	GO:1902591	single-organism membrane budding	0.0700606	0.646609	12	25
GO:0006986 response to unfolded protein	24	0.646609	0.547	0.421	Biological Process	GO:0006986	response to unfolded protein	0.0701429	0.646609	24	57
GO:0030148 sphingolipid biosynthetic process	24	0.646609	0.547	0.421	Biological Process	GO:0030148	sphingolipid biosynthetic process	0.0701429	0.646609	24	57
GO:0009135 purine nucleoside diphosphate metabolic process	28	0.646609	0.639	0.412	Biological Process	GO:0009135	purine nucleoside diphosphate metabolic process	0.0701443	0.646609	28	68
GO:0001837 epithelial to mesenchymal transition	38	0.646609	0.867	0.396	Biological Process	GO:0001837	epithelial to mesenchymal transition	0.0709481	0.646609	38	96
GO:1901991 negative regulation of mitotic cell cycle phase transition	33	0.646609	0.753	0.402	Biological Process	GO:1901991	negative regulation of mitotic cell cycle phase transition	0.0712992	0.646609	33	82
GO:0015936 coenzyme A metabolic process	8	0.646609	0.182	0.533	Biological Process	GO:0015936	coenzyme A metabolic process	0.0713817	0.646609	8	15
GO:0033630 positive regulation of cell adhesion mediated by integrin	8	0.646609	0.182	0.533	Biological Process	GO:0033630	positive regulation of cell adhesion mediated by integrin	0.0713817	0.646609	8	15
GO:0045851 pH reduction	8	0.646609	0.182	0.533	Biological Process	GO:0045851	pH reduction	0.0713817	0.646609	8	15
GO:0046475 glycerophospholipid catabolic process	8	0.646609	0.182	0.533	Biological Process	GO:0046475	glycerophospholipid catabolic process	0.0713817	0.646609	8	15
GO:1901185 negative regulation of ERBB signaling pathway	8	0.646609	0.182	0.533	Biological Process	GO:1901185	negative regulation of ERBB signaling pathway	0.0713817	0.646609	8	15
GO:0009653 anatomical structure morphogenesis	654	0.646609	14.918	0.335	Biological Process	GO:0009653	anatomical structure morphogenesis	0.0719694	0.646609	654	1953
GO:0010390 histone monoubiquitination	10	0.646609	0.228	0.5	Biological Process	GO:0010390	histone monoubiquitination	0.0721706	0.646609	10	20
GO:0060444 branching involved in mammary gland duct morphogenesis	10	0.646609	0.228	0.5	Biological Process	GO:0060444	branching involved in mammary gland duct morphogenesis	0.0721706	0.646609	10	20
GO:0060674 placenta blood vessel development	10	0.646609	0.228	0.5	Biological Process	GO:0060674	placenta blood vessel development	0.0721706	0.646609	10	20
GO:0032984 macromolecular complex disassembly	45	0.646609	1.026	0.388	Biological Process	GO:0032984	macromolecular complex disassembly	0.072682	0.646609	45	116
GO:0042593 glucose homeostasis	52	0.646609	1.186	0.382	Biological Process	GO:0042593	glucose homeostasis	0.0727769	0.646609	52	136
GO:1901653 cellular response to peptide	60	0.646609	1.369	0.377	Biological Process	GO:1901653	cellular response to peptide	0.0727855	0.646609	60	159
GO:0007268 synaptic transmission	112	0.646609	2.555	0.36	Biological Process	GO:0007268	synaptic transmission	0.0729928	0.646609	112	311
GO:0000723 telomere maintenance	34	0.646609	0.776	0.4	Biological Process	GO:0000723	telomere maintenance	0.0735456	0.646609	34	85
GO:0032200 telomere organization	34	0.646609	0.776	0.4	Biological Process	GO:0032200	telomere organization	0.0735456	0.646609	34	85
GO:0035249 synaptic transmission, glutamatergic	15	0.646609	0.342	0.455	Biological Process	GO:0035249	synaptic transmission, glutamatergic	0.0737257	0.646609	15	33
GO:0048278 vesicle docking	15	0.646609	0.342	0.455	Biological Process	GO:0048278	vesicle docking	0.0737257	0.646609	15	33
GO:0048538 thymus development	18	0.646609	0.411	0.439	Biological Process	GO:0048538	thymus development	0.0740383	0.646609	18	41
GO:1903201 regulation of oxidative stress-induced cell death	18	0.646609	0.411	0.439	Biological Process	GO:1903201	regulation of oxidative stress-induced cell death	0.0740383	0.646609	18	41
GO:0032102 negative regulation of response to external stimulus	83	0.646609	1.893	0.367	Biological Process	GO:0032102	negative regulation of response to external stimulus	0.0741954	0.646609	83	226
GO:0007015 actin filament organization	98	0.646609	2.235	0.363	Biological Process	GO:0007015	actin filament organization	0.074388	0.646609	98	270
GO:2001233 regulation of apoptotic signaling pathway	99	0.646609	2.258	0.363	Biological Process	GO:2001233	regulation of apoptotic signaling pathway	0.0747574	0.646609	99	273
GO:0002495 antigen processing and presentation of peptide antigen via MHC class II	5	0.646609	0.114	0.625	Biological Process	GO:0002495	antigen processing and presentation of peptide antigen via MHC class II	0.0751859	0.646609	5	8
GO:0002504 antigen processing and presentation of peptide or polysaccharide antigen via MHC class II	5	0.646609	0.114	0.625	Biological Process	GO:0002504	antigen processing and presentation of peptide or polysaccharide antigen via MHC class II	0.0751859	0.646609	5	8
GO:0006312 mitotic recombination	5	0.646609	0.114	0.625	Biological Process	GO:0006312	mitotic recombination	0.0751859	0.646609	5	8
GO:0006449 regulation of translational termination	5	0.646609	0.114	0.625	Biological Process	GO:0006449	regulation of translational termination	0.0751859	0.646609	5	8
GO:0006598 polyamine catabolic process	5	0.646609	0.114	0.625	Biological Process	GO:0006598	polyamine catabolic process	0.0751859	0.646609	5	8
GO:0010452 histone H3-K36 methylation	5	0.646609	0.114	0.625	Biological Process	GO:0010452	histone H3-K36 methylation	0.0751859	0.646609	5	8
GO:0018230 peptidyl-L-cysteine S-palmitoylation	5	0.646609	0.114	0.625	Biological Process	GO:0018230	peptidyl-L-cysteine S-palmitoylation	0.0751859	0.646609	5	8
GO:0018231 peptidyl-S-diacylglycerol-L-cysteine biosynthetic process from peptidyl-cysteine	5	0.646609	0.114	0.625	Biological Process	GO:0018231	peptidyl-S-diacylglycerol-L-cysteine biosynthetic process from peptidyl-cysteine	0.0751859	0.646609	5	8
GO:0019673 GDP-mannose metabolic process	5	0.646609	0.114	0.625	Biological Process	GO:0019673	GDP-mannose metabolic process	0.0751859	0.646609	5	8
GO:0030948 negative regulation of vascular endothelial growth factor receptor signaling pathway	5	0.646609	0.114	0.625	Biological Process	GO:0030948	negative regulation of vascular endothelial growth factor receptor signaling pathway	0.0751859	0.646609	5	8
GO:0036065 fucosylation	5	0.646609	0.114	0.625	Biological Process	GO:0036065	fucosylation	0.0751859	0.646609	5	8
GO:0038093 Fc receptor signaling pathway	5	0.646609	0.114	0.625	Biological Process	GO:0038093	Fc receptor signaling pathway	0.0751859	0.646609	5	8
GO:0045064 T-helper 2 cell differentiation	5	0.646609	0.114	0.625	Biological Process	GO:0045064	T-helper 2 cell differentiation	0.0751859	0.646609	5	8
GO:0051645 Golgi localization	5	0.646609	0.114	0.625	Biological Process	GO:0051645	Golgi localization	0.0751859	0.646609	5	8
GO:0070922 small RNA loading onto RISC	5	0.646609	0.114	0.625	Biological Process	GO:0070922	small RNA loading onto RISC	0.0751859	0.646609	5	8
GO:0072497 mesenchymal stem cell differentiation	5	0.646609	0.114	0.625	Biological Process	GO:0072497	mesenchymal stem cell differentiation	0.0751859	0.646609	5	8
GO:0090030 regulation of steroid hormone biosynthetic process	5	0.646609	0.114	0.625	Biological Process	GO:0090030	regulation of steroid hormone biosynthetic process	0.0751859	0.646609	5	8
GO:1900103 positive regulation of endoplasmic reticulum unfolded protein response	5	0.646609	0.114	0.625	Biological Process	GO:1900103	positive regulation of endoplasmic reticulum unfolded protein response	0.0751859	0.646609	5	8
GO:1903959 regulation of anion transmembrane transport	5	0.646609	0.114	0.625	Biological Process	GO:1903959	regulation of anion transmembrane transport	0.0751859	0.646609	5	8
GO:1904796 regulation of core promoter binding	5	0.646609	0.114	0.625	Biological Process	GO:1904796	regulation of core promoter binding	0.0751859	0.646609	5	8
GO:0006165 nucleoside diphosphate phosphorylation	30	0.646609	0.684	0.405	Biological Process	GO:0006165	nucleoside diphosphate phosphorylation	0.075661	0.646609	30	74
GO:0060606 tube closure	30	0.646609	0.684	0.405	Biological Process	GO:0060606	tube closure	0.075661	0.646609	30	74
GO:0002200 somatic diversification of immune receptors	22	0.646609	0.502	0.423	Biological Process	GO:0002200	somatic diversification of immune receptors	0.0767607	0.646609	22	52
GO:0048145 regulation of fibroblast proliferation	22	0.646609	0.502	0.423	Biological Process	GO:0048145	regulation of fibroblast proliferation	0.0767607	0.646609	22	52
GO:0008589 regulation of smoothened signaling pathway	26	0.646609	0.593	0.413	Biological Process	GO:0008589	regulation of smoothened signaling pathway	0.0769359	0.646609	26	63
GO:0042752 regulation of circadian rhythm	26	0.646609	0.593	0.413	Biological Process	GO:0042752	regulation of circadian rhythm	0.0769359	0.646609	26	63
GO:2001020 regulation of response to DNA damage stimulus	56	0.646609	1.277	0.378	Biological Process	GO:2001020	regulation of response to DNA damage stimulus	0.0771827	0.646609	56	148
GO:0034250 positive regulation of cellular amide metabolic process	36	0.646609	0.821	0.396	Biological Process	GO:0034250	positive regulation of cellular amide metabolic process	0.0777844	0.646609	36	91
GO:0001952 regulation of cell-matrix adhesion	31	0.646609	0.707	0.403	Biological Process	GO:0001952	regulation of cell-matrix adhesion	0.0782451	0.646609	31	77
GO:0002832 negative regulation of response to biotic stimulus	13	0.646609	0.297	0.464	Biological Process	GO:0002832	negative regulation of response to biotic stimulus	0.0788178	0.646609	13	28
GO:0007528 neuromuscular junction development	13	0.646609	0.297	0.464	Biological Process	GO:0007528	neuromuscular junction development	0.0788178	0.646609	13	28
GO:0071357 cellular response to type I interferon	13	0.646609	0.297	0.464	Biological Process	GO:0071357	cellular response to type I interferon	0.0788178	0.646609	13	28
GO:1903727 positive regulation of phospholipid metabolic process	13	0.646609	0.297	0.464	Biological Process	GO:1903727	positive regulation of phospholipid metabolic process	0.0788178	0.646609	13	28
GO:1904705 regulation of vascular smooth muscle cell proliferation	13	0.646609	0.297	0.464	Biological Process	GO:1904705	regulation of vascular smooth muscle cell proliferation	0.0788178	0.646609	13	28
GO:1990874 vascular smooth muscle cell proliferation	13	0.646609	0.297	0.464	Biological Process	GO:1990874	vascular smooth muscle cell proliferation	0.0788178	0.646609	13	28
GO:0006897 endocytosis	116	0.646609	2.646	0.358	Biological Process	GO:0006897	endocytosis	0.0798321	0.646609	116	324
GO:0035966 response to topologically incorrect protein	27	0.646609	0.616	0.409	Biological Process	GO:0035966	response to topologically incorrect protein	0.0800919	0.646609	27	66
GO:0002252 immune effector process	154	0.646609	3.513	0.352	Biological Process	GO:0002252	immune effector process	0.0801311	0.646609	154	437
GO:0043297 apical junction assembly	16	0.646609	0.365	0.444	Biological Process	GO:0043297	apical junction assembly	0.0802979	0.646609	16	36
GO:0006954 inflammatory response	119	0.646609	2.714	0.357	Biological Process	GO:0006954	inflammatory response	0.0805228	0.646609	119	333
GO:0000018 regulation of DNA recombination	23	0.646609	0.525	0.418	Biological Process	GO:0000018	regulation of DNA recombination	0.0807227	0.646609	23	55
GO:0007249 I-kappaB kinase/NF-kappaB signaling	60	0.646609	1.369	0.375	Biological Process	GO:0007249	I-kappaB kinase/NF-kappaB signaling	0.0810966	0.646609	60	160
GO:0048732 gland development	99	0.646609	2.258	0.361	Biological Process	GO:0048732	gland development	0.0811114	0.646609	99	274
GO:0033500 carbohydrate homeostasis	52	0.646609	1.186	0.38	Biological Process	GO:0033500	carbohydrate homeostasis	0.0818229	0.646609	52	137
GO:0050778 positive regulation of immune response	131	0.646609	2.988	0.355	Biological Process	GO:0050778	positive regulation of immune response	0.082789	0.646609	131	369
GO:0007569 cell aging	28	0.646609	0.639	0.406	Biological Process	GO:0007569	cell aging	0.0830981	0.646609	28	69
GO:0009185 ribonucleoside diphosphate metabolic process	28	0.646609	0.639	0.406	Biological Process	GO:0009185	ribonucleoside diphosphate metabolic process	0.0830981	0.646609	28	69
GO:0031058 positive regulation of histone modification	28	0.646609	0.639	0.406	Biological Process	GO:0031058	positive regulation of histone modification	0.0830981	0.646609	28	69
GO:0071539 protein localization to centrosome	11	0.646609	0.251	0.478	Biological Process	GO:0071539	protein localization to centrosome	0.0833588	0.646609	11	23
GO:1902686 mitochondrial outer membrane permeabilization involved in programmed cell death	11	0.646609	0.251	0.478	Biological Process	GO:1902686	mitochondrial outer membrane permeabilization involved in programmed cell death	0.0833588	0.646609	11	23
GO:0019439 aromatic compound catabolic process	88	0.646609	2.007	0.364	Biological Process	GO:0019439	aromatic compound catabolic process	0.0835712	0.646609	88	242
GO:0051091 positive regulation of sequence-specific DNA binding transcription factor activity	63	0.646609	1.437	0.373	Biological Process	GO:0051091	positive regulation of sequence-specific DNA binding transcription factor activity	0.0837436	0.646609	63	169
GO:0048514 blood vessel morphogenesis	140	0.646609	3.193	0.354	Biological Process	GO:0048514	blood vessel morphogenesis	0.0840404	0.646609	140	396
GO:0032677 regulation of interleukin-8 production	20	0.646609	0.456	0.426	Biological Process	GO:0032677	regulation of interleukin-8 production	0.0840431	0.646609	20	47
GO:0030168 platelet activation	24	0.646609	0.547	0.414	Biological Process	GO:0030168	platelet activation	0.0844712	0.646609	24	58
GO:0071322 cellular response to carbohydrate stimulus	24	0.646609	0.547	0.414	Biological Process	GO:0071322	cellular response to carbohydrate stimulus	0.0844712	0.646609	24	58
GO:0051345 positive regulation of hydrolase activity	110	0.646609	2.509	0.358	Biological Process	GO:0051345	positive regulation of hydrolase activity	0.0844715	0.646609	110	307
GO:0099536 synaptic signaling	112	0.646609	2.555	0.358	Biological Process	GO:0099536	synaptic signaling	0.0849842	0.646609	112	313
GO:0099537 trans-synaptic signaling	112	0.646609	2.555	0.358	Biological Process	GO:0099537	trans-synaptic signaling	0.0849842	0.646609	112	313
GO:0090090 negative regulation of canonical Wnt signaling pathway	34	0.646609	0.776	0.395	Biological Process	GO:0090090	negative regulation of canonical Wnt signaling pathway	0.0853607	0.646609	34	86
GO:1903308 regulation of chromatin modification	47	0.646609	1.072	0.382	Biological Process	GO:1903308	regulation of chromatin modification	0.085365	0.646609	47	123
GO:0009299 mRNA transcription	7	0.646609	0.16	0.538	Biological Process	GO:0009299	mRNA transcription	0.085687	0.646609	7	13
GO:0016180 snRNA processing	7	0.646609	0.16	0.538	Biological Process	GO:0016180	snRNA processing	0.085687	0.646609	7	13
GO:0051452 intracellular pH reduction	7	0.646609	0.16	0.538	Biological Process	GO:0051452	intracellular pH reduction	0.085687	0.646609	7	13
GO:1903392 negative regulation of adherens junction organization	7	0.646609	0.16	0.538	Biological Process	GO:1903392	negative regulation of adherens junction organization	0.085687	0.646609	7	13
GO:1904355 positive regulation of telomere capping	7	0.646609	0.16	0.538	Biological Process	GO:1904355	positive regulation of telomere capping	0.085687	0.646609	7	13
GO:0045597 positive regulation of cell differentiation	208	0.646609	4.745	0.347	Biological Process	GO:0045597	positive regulation of cell differentiation	0.085879	0.646609	208	600
GO:0000724 double-strand break repair via homologous recombination	29	0.646609	0.661	0.403	Biological Process	GO:0000724	double-strand break repair via homologous recombination	0.0859622	0.646609	29	72
GO:0002449 lymphocyte mediated immunity	56	0.646609	1.277	0.376	Biological Process	GO:0002449	lymphocyte mediated immunity	0.0861984	0.646609	56	149
GO:0002360 T cell lineage commitment	9	0.646609	0.205	0.5	Biological Process	GO:0002360	T cell lineage commitment	0.0863899	0.646609	9	18
GO:0006921 cellular component disassembly involved in execution phase of apoptosis	9	0.646609	0.205	0.5	Biological Process	GO:0006921	cellular component disassembly involved in execution phase of apoptosis	0.0863899	0.646609	9	18
GO:0007595 lactation	9	0.646609	0.205	0.5	Biological Process	GO:0007595	lactation	0.0863899	0.646609	9	18
GO:0010640 regulation of platelet-derived growth factor receptor signaling pathway	9	0.646609	0.205	0.5	Biological Process	GO:0010640	regulation of platelet-derived growth factor receptor signaling pathway	0.0863899	0.646609	9	18
GO:0031063 regulation of histone deacetylation	9	0.646609	0.205	0.5	Biological Process	GO:0031063	regulation of histone deacetylation	0.0863899	0.646609	9	18
GO:0042273 ribosomal large subunit biogenesis	9	0.646609	0.205	0.5	Biological Process	GO:0042273	ribosomal large subunit biogenesis	0.0863899	0.646609	9	18
GO:0051351 positive regulation of ligase activity	9	0.646609	0.205	0.5	Biological Process	GO:0051351	positive regulation of ligase activity	0.0863899	0.646609	9	18
GO:0097345 mitochondrial outer membrane permeabilization	9	0.646609	0.205	0.5	Biological Process	GO:0097345	mitochondrial outer membrane permeabilization	0.0863899	0.646609	9	18
GO:1902175 regulation of oxidative stress-induced intrinsic apoptotic signaling pathway	9	0.646609	0.205	0.5	Biological Process	GO:1902175	regulation of oxidative stress-induced intrinsic apoptotic signaling pathway	0.0863899	0.646609	9	18
GO:0001947 heart looping	17	0.646609	0.388	0.436	Biological Process	GO:0001947	heart looping	0.0863946	0.646609	17	39
GO:0002011 morphogenesis of an epithelial sheet	17	0.646609	0.388	0.436	Biological Process	GO:0002011	morphogenesis of an epithelial sheet	0.0863946	0.646609	17	39
GO:0006418 tRNA aminoacylation for protein translation	17	0.646609	0.388	0.436	Biological Process	GO:0006418	tRNA aminoacylation for protein translation	0.0863946	0.646609	17	39
GO:0032233 positive regulation of actin filament bundle assembly	17	0.646609	0.388	0.436	Biological Process	GO:0032233	positive regulation of actin filament bundle assembly	0.0863946	0.646609	17	39
GO:0050810 regulation of steroid biosynthetic process	17	0.646609	0.388	0.436	Biological Process	GO:0050810	regulation of steroid biosynthetic process	0.0863946	0.646609	17	39
GO:0055017 cardiac muscle tissue growth	17	0.646609	0.388	0.436	Biological Process	GO:0055017	cardiac muscle tissue growth	0.0863946	0.646609	17	39
GO:0021522 spinal cord motor neuron differentiation	14	0.646609	0.319	0.452	Biological Process	GO:0021522	spinal cord motor neuron differentiation	0.0868235	0.646609	14	31
GO:0043550 regulation of lipid kinase activity	14	0.646609	0.319	0.452	Biological Process	GO:0043550	regulation of lipid kinase activity	0.0868235	0.646609	14	31
GO:1902883 negative regulation of response to oxidative stress	14	0.646609	0.319	0.452	Biological Process	GO:1902883	negative regulation of response to oxidative stress	0.0868235	0.646609	14	31
GO:0045834 positive regulation of lipid metabolic process	35	0.646609	0.798	0.393	Biological Process	GO:0045834	positive regulation of lipid metabolic process	0.0875364	0.646609	35	89
GO:0001547 antral ovarian follicle growth	4	0.646609	0.091	0.667	Biological Process	GO:0001547	antral ovarian follicle growth	0.0877232	0.646609	4	6
GO:0006000 fructose metabolic process	4	0.646609	0.091	0.667	Biological Process	GO:0006000	fructose metabolic process	0.0877232	0.646609	4	6
GO:0006704 glucocorticoid biosynthetic process	4	0.646609	0.091	0.667	Biological Process	GO:0006704	glucocorticoid biosynthetic process	0.0877232	0.646609	4	6
GO:0006977 DNA damage response, signal transduction by p53 class mediator resulting in cell cycle arrest	4	0.646609	0.091	0.667	Biological Process	GO:0006977	DNA damage response, signal transduction by p53 class mediator resulting in cell cycle arrest	0.0877232	0.646609	4	6
GO:0009125 nucleoside monophosphate catabolic process	4	0.646609	0.091	0.667	Biological Process	GO:0009125	nucleoside monophosphate catabolic process	0.0877232	0.646609	4	6
GO:0009129 pyrimidine nucleoside monophosphate metabolic process	4	0.646609	0.091	0.667	Biological Process	GO:0009129	pyrimidine nucleoside monophosphate metabolic process	0.0877232	0.646609	4	6
GO:0009437 carnitine metabolic process	4	0.646609	0.091	0.667	Biological Process	GO:0009437	carnitine metabolic process	0.0877232	0.646609	4	6
GO:0010944 negative regulation of transcription by competitive promoter binding	4	0.646609	0.091	0.667	Biological Process	GO:0010944	negative regulation of transcription by competitive promoter binding	0.0877232	0.646609	4	6
GO:0015886 heme transport	4	0.646609	0.091	0.667	Biological Process	GO:0015886	heme transport	0.0877232	0.646609	4	6
GO:0030007 cellular potassium ion homeostasis	4	0.646609	0.091	0.667	Biological Process	GO:0030007	cellular potassium ion homeostasis	0.0877232	0.646609	4	6
GO:0030853 negative regulation of granulocyte differentiation	4	0.646609	0.091	0.667	Biological Process	GO:0030853	negative regulation of granulocyte differentiation	0.0877232	0.646609	4	6
GO:0031943 regulation of glucocorticoid metabolic process	4	0.646609	0.091	0.667	Biological Process	GO:0031943	regulation of glucocorticoid metabolic process	0.0877232	0.646609	4	6
GO:0033139 regulation of peptidyl-serine phosphorylation of STAT protein	4	0.646609	0.091	0.667	Biological Process	GO:0033139	regulation of peptidyl-serine phosphorylation of STAT protein	0.0877232	0.646609	4	6
GO:0033234 negative regulation of protein sumoylation	4	0.646609	0.091	0.667	Biological Process	GO:0033234	negative regulation of protein sumoylation	0.0877232	0.646609	4	6
GO:0034214 protein hexamerization	4	0.646609	0.091	0.667	Biological Process	GO:0034214	protein hexamerization	0.0877232	0.646609	4	6
GO:0035280 miRNA loading onto RISC involved in gene silencing by miRNA	4	0.646609	0.091	0.667	Biological Process	GO:0035280	miRNA loading onto RISC involved in gene silencing by miRNA	0.0877232	0.646609	4	6
GO:0035646 endosome to melanosome transport	4	0.646609	0.091	0.667	Biological Process	GO:0035646	endosome to melanosome transport	0.0877232	0.646609	4	6
GO:0036066 protein O-linked fucosylation	4	0.646609	0.091	0.667	Biological Process	GO:0036066	protein O-linked fucosylation	0.0877232	0.646609	4	6
GO:0043476 pigment accumulation	4	0.646609	0.091	0.667	Biological Process	GO:0043476	pigment accumulation	0.0877232	0.646609	4	6
GO:0043482 cellular pigment accumulation	4	0.646609	0.091	0.667	Biological Process	GO:0043482	cellular pigment accumulation	0.0877232	0.646609	4	6
GO:0043485 endosome to pigment granule transport	4	0.646609	0.091	0.667	Biological Process	GO:0043485	endosome to pigment granule transport	0.0877232	0.646609	4	6
GO:0045048 protein insertion into ER membrane	4	0.646609	0.091	0.667	Biological Process	GO:0045048	protein insertion into ER membrane	0.0877232	0.646609	4	6
GO:0045628 regulation of T-helper 2 cell differentiation	4	0.646609	0.091	0.667	Biological Process	GO:0045628	regulation of T-helper 2 cell differentiation	0.0877232	0.646609	4	6
GO:0046476 glycosylceramide biosynthetic process	4	0.646609	0.091	0.667	Biological Process	GO:0046476	glycosylceramide biosynthetic process	0.0877232	0.646609	4	6
GO:0048318 axial mesoderm development	4	0.646609	0.091	0.667	Biological Process	GO:0048318	axial mesoderm development	0.0877232	0.646609	4	6
GO:0048539 bone marrow development	4	0.646609	0.091	0.667	Biological Process	GO:0048539	bone marrow development	0.0877232	0.646609	4	6
GO:0048712 negative regulation of astrocyte differentiation	4	0.646609	0.091	0.667	Biological Process	GO:0048712	negative regulation of astrocyte differentiation	0.0877232	0.646609	4	6
GO:0048757 pigment granule maturation	4	0.646609	0.091	0.667	Biological Process	GO:0048757	pigment granule maturation	0.0877232	0.646609	4	6
GO:0050765 negative regulation of phagocytosis	4	0.646609	0.091	0.667	Biological Process	GO:0050765	negative regulation of phagocytosis	0.0877232	0.646609	4	6
GO:0060056 mammary gland involution	4	0.646609	0.091	0.667	Biological Process	GO:0060056	mammary gland involution	0.0877232	0.646609	4	6
GO:0060352 cell adhesion molecule production	4	0.646609	0.091	0.667	Biological Process	GO:0060352	cell adhesion molecule production	0.0877232	0.646609	4	6
GO:0060484 lung-associated mesenchyme development	4	0.646609	0.091	0.667	Biological Process	GO:0060484	lung-associated mesenchyme development	0.0877232	0.646609	4	6
GO:0060534 trachea cartilage development	4	0.646609	0.091	0.667	Biological Process	GO:0060534	trachea cartilage development	0.0877232	0.646609	4	6
GO:0060770 negative regulation of epithelial cell proliferation involved in prostate gland development	4	0.646609	0.091	0.667	Biological Process	GO:0060770	negative regulation of epithelial cell proliferation involved in prostate gland development	0.0877232	0.646609	4	6
GO:0061003 positive regulation of dendritic spine morphogenesis	4	0.646609	0.091	0.667	Biological Process	GO:0061003	positive regulation of dendritic spine morphogenesis	0.0877232	0.646609	4	6
GO:0070245 positive regulation of thymocyte apoptotic process	4	0.646609	0.091	0.667	Biological Process	GO:0070245	positive regulation of thymocyte apoptotic process	0.0877232	0.646609	4	6
GO:0071236 cellular response to antibiotic	4	0.646609	0.091	0.667	Biological Process	GO:0071236	cellular response to antibiotic	0.0877232	0.646609	4	6
GO:0072396 response to cell cycle checkpoint signaling	4	0.646609	0.091	0.667	Biological Process	GO:0072396	response to cell cycle checkpoint signaling	0.0877232	0.646609	4	6
GO:0072402 response to DNA integrity checkpoint signaling	4	0.646609	0.091	0.667	Biological Process	GO:0072402	response to DNA integrity checkpoint signaling	0.0877232	0.646609	4	6
GO:0072423 response to DNA damage checkpoint signaling	4	0.646609	0.091	0.667	Biological Process	GO:0072423	response to DNA damage checkpoint signaling	0.0877232	0.646609	4	6
GO:0072431 signal transduction involved in mitotic G1 DNA damage checkpoint	4	0.646609	0.091	0.667	Biological Process	GO:0072431	signal transduction involved in mitotic G1 DNA damage checkpoint	0.0877232	0.646609	4	6
GO:0090400 stress-induced premature senescence	4	0.646609	0.091	0.667	Biological Process	GO:0090400	stress-induced premature senescence	0.0877232	0.646609	4	6
GO:0099574 regulation of protein catabolic process at synapse, modulating synaptic transmission	4	0.646609	0.091	0.667	Biological Process	GO:0099574	regulation of protein catabolic process at synapse, modulating synaptic transmission	0.0877232	0.646609	4	6
GO:1901386 negative regulation of voltage-gated calcium channel activity	4	0.646609	0.091	0.667	Biological Process	GO:1901386	negative regulation of voltage-gated calcium channel activity	0.0877232	0.646609	4	6
GO:1902400 intracellular signal transduction involved in G1 DNA damage checkpoint	4	0.646609	0.091	0.667	Biological Process	GO:1902400	intracellular signal transduction involved in G1 DNA damage checkpoint	0.0877232	0.646609	4	6
GO:1903564 regulation of protein localization to cilium	4	0.646609	0.091	0.667	Biological Process	GO:1903564	regulation of protein localization to cilium	0.0877232	0.646609	4	6
GO:1903800 positive regulation of production of miRNAs involved in gene silencing by miRNA	4	0.646609	0.091	0.667	Biological Process	GO:1903800	positive regulation of production of miRNAs involved in gene silencing by miRNA	0.0877232	0.646609	4	6
GO:1904251 regulation of bile acid metabolic process	4	0.646609	0.091	0.667	Biological Process	GO:1904251	regulation of bile acid metabolic process	0.0877232	0.646609	4	6
GO:2000323 negative regulation of glucocorticoid receptor signaling pathway	4	0.646609	0.091	0.667	Biological Process	GO:2000323	negative regulation of glucocorticoid receptor signaling pathway	0.0877232	0.646609	4	6
GO:0021700 developmental maturation	69	0.646609	1.574	0.369	Biological Process	GO:0021700	developmental maturation	0.0883873	0.646609	69	187
GO:1901616 organic hydroxy compound catabolic process	21	0.646609	0.479	0.42	Biological Process	GO:1901616	organic hydroxy compound catabolic process	0.088586	0.646609	21	50
GO:0000725 recombinational repair	30	0.646609	0.684	0.4	Biological Process	GO:0000725	recombinational repair	0.0886916	0.646609	30	75
GO:0046939 nucleotide phosphorylation	30	0.646609	0.684	0.4	Biological Process	GO:0046939	nucleotide phosphorylation	0.0886916	0.646609	30	75
GO:0002695 negative regulation of leukocyte activation	42	0.646609	0.958	0.385	Biological Process	GO:0002695	negative regulation of leukocyte activation	0.0887009	0.646609	42	109
GO:0032434 regulation of proteasomal ubiquitin-dependent protein catabolic process	42	0.646609	0.958	0.385	Biological Process	GO:0032434	regulation of proteasomal ubiquitin-dependent protein catabolic process	0.0887009	0.646609	42	109
GO:1903900 regulation of viral life cycle	42	0.646609	0.958	0.385	Biological Process	GO:1903900	regulation of viral life cycle	0.0887009	0.646609	42	109
GO:0022604 regulation of cell morphogenesis	133	0.646609	3.034	0.354	Biological Process	GO:0022604	regulation of cell morphogenesis	0.0889181	0.646609	133	376
GO:0045595 regulation of cell differentiation	386	0.646609	8.805	0.339	Biological Process	GO:0045595	regulation of cell differentiation	0.0890255	0.646609	386	1140
GO:0006479 protein methylation	50	0.646609	1.141	0.379	Biological Process	GO:0006479	protein methylation	0.08925	0.646609	50	132
GO:0008213 protein alkylation	50	0.646609	1.141	0.379	Biological Process	GO:0008213	protein alkylation	0.08925	0.646609	50	132
GO:0002443 leukocyte mediated immunity	72	0.646609	1.642	0.367	Biological Process	GO:0002443	leukocyte mediated immunity	0.0904206	0.646609	72	196
GO:0032846 positive regulation of homeostatic process	51	0.646609	1.163	0.378	Biological Process	GO:0032846	positive regulation of homeostatic process	0.0904585	0.646609	51	135
GO:0002682 regulation of immune system process	297	0.646609	6.775	0.341	Biological Process	GO:0002682	regulation of immune system process	0.0907322	0.646609	297	870
GO:0001678 cellular glucose homeostasis	26	0.646609	0.593	0.406	Biological Process	GO:0001678	cellular glucose homeostasis	0.0913769	0.646609	26	64
GO:0005976 polysaccharide metabolic process	26	0.646609	0.593	0.406	Biological Process	GO:0005976	polysaccharide metabolic process	0.0913769	0.646609	26	64
GO:0044033 multi-organism metabolic process	26	0.646609	0.593	0.406	Biological Process	GO:0044033	multi-organism metabolic process	0.0913769	0.646609	26	64
GO:0046031 ADP metabolic process	26	0.646609	0.593	0.406	Biological Process	GO:0046031	ADP metabolic process	0.0913769	0.646609	26	64
GO:0051651 maintenance of location in cell	26	0.646609	0.593	0.406	Biological Process	GO:0051651	maintenance of location in cell	0.0913769	0.646609	26	64
GO:0044706 multi-multicellular organism process	37	0.646609	0.844	0.389	Biological Process	GO:0044706	multi-multicellular organism process	0.0916205	0.646609	37	95
GO:0043038 amino acid activation	18	0.646609	0.411	0.429	Biological Process	GO:0043038	amino acid activation	0.0920521	0.646609	18	42
GO:0048701 embryonic cranial skeleton morphogenesis	18	0.646609	0.411	0.429	Biological Process	GO:0048701	embryonic cranial skeleton morphogenesis	0.0920521	0.646609	18	42
GO:0071333 cellular response to glucose stimulus	22	0.646609	0.502	0.415	Biological Process	GO:0071333	cellular response to glucose stimulus	0.09285	0.646609	22	53
GO:0050727 regulation of inflammatory response	76	0.646609	1.734	0.365	Biological Process	GO:0050727	regulation of inflammatory response	0.0928685	0.646609	76	208
GO:2000147 positive regulation of cell motility	119	0.646609	2.714	0.355	Biological Process	GO:2000147	positive regulation of cell motility	0.0929373	0.646609	119	335
GO:0000096 sulfur amino acid metabolic process	12	0.646609	0.274	0.462	Biological Process	GO:0000096	sulfur amino acid metabolic process	0.0933823	0.646609	12	26
GO:0006904 vesicle docking involved in exocytosis	12	0.646609	0.274	0.462	Biological Process	GO:0006904	vesicle docking involved in exocytosis	0.0933823	0.646609	12	26
GO:0035329 hippo signaling	12	0.646609	0.274	0.462	Biological Process	GO:0035329	hippo signaling	0.0933823	0.646609	12	26
GO:0042446 hormone biosynthetic process	12	0.646609	0.274	0.462	Biological Process	GO:0042446	hormone biosynthetic process	0.0933823	0.646609	12	26
GO:0051703 intraspecies interaction between organisms	12	0.646609	0.274	0.462	Biological Process	GO:0051703	intraspecies interaction between organisms	0.0933823	0.646609	12	26
GO:0061756 leukocyte adhesion to vascular endothelial cell	12	0.646609	0.274	0.462	Biological Process	GO:0061756	leukocyte adhesion to vascular endothelial cell	0.0933823	0.646609	12	26
GO:1902229 regulation of intrinsic apoptotic signaling pathway in response to DNA damage	12	0.646609	0.274	0.462	Biological Process	GO:1902229	regulation of intrinsic apoptotic signaling pathway in response to DNA damage	0.0933823	0.646609	12	26
GO:0007162 negative regulation of cell adhesion	64	0.646609	1.46	0.37	Biological Process	GO:0007162	negative regulation of cell adhesion	0.0934548	0.646609	64	173
GO:0050890 cognition	64	0.646609	1.46	0.37	Biological Process	GO:0050890	cognition	0.0934548	0.646609	64	173
GO:0023056 positive regulation of signaling	357	0.646609	8.143	0.339	Biological Process	GO:0023056	positive regulation of signaling	0.0936233	0.646609	357	1053
GO:0010562 positive regulation of phosphorus metabolic process	228	0.646609	5.201	0.344	Biological Process	GO:0010562	positive regulation of phosphorus metabolic process	0.0939575	0.646609	228	662
GO:0045937 positive regulation of phosphate metabolic process	228	0.646609	5.201	0.344	Biological Process	GO:0045937	positive regulation of phosphate metabolic process	0.0939575	0.646609	228	662
GO:0051496 positive regulation of stress fiber assembly	15	0.646609	0.342	0.441	Biological Process	GO:0051496	positive regulation of stress fiber assembly	0.0941436	0.646609	15	34
GO:0009179 purine ribonucleoside diphosphate metabolic process	27	0.646609	0.616	0.403	Biological Process	GO:0009179	purine ribonucleoside diphosphate metabolic process	0.0945578	0.646609	27	67
GO:0010469 regulation of receptor activity	27	0.646609	0.616	0.403	Biological Process	GO:0010469	regulation of receptor activity	0.0945578	0.646609	27	67
GO:0030038 contractile actin filament bundle assembly	27	0.646609	0.616	0.403	Biological Process	GO:0030038	contractile actin filament bundle assembly	0.0945578	0.646609	27	67
GO:0043149 stress fiber assembly	27	0.646609	0.616	0.403	Biological Process	GO:0043149	stress fiber assembly	0.0945578	0.646609	27	67
GO:0034622 cellular macromolecular complex assembly	213	0.646609	4.859	0.345	Biological Process	GO:0034622	cellular macromolecular complex assembly	0.0951163	0.646609	213	617
GO:0001838 embryonic epithelial tube formation	39	0.646609	0.89	0.386	Biological Process	GO:0001838	embryonic epithelial tube formation	0.0953755	0.646609	39	101
GO:0001890 placenta development	39	0.646609	0.89	0.386	Biological Process	GO:0001890	placenta development	0.0953755	0.646609	39	101
GO:0065007 biological regulation	2751	0.646609	62.751	0.324	Biological Process	GO:0065007	biological regulation	0.0955156	0.646609	2751	8479
GO:0061448 connective tissue development	67	0.646609	1.528	0.368	Biological Process	GO:0061448	connective tissue development	0.0957405	0.646609	67	182
GO:0030278 regulation of ossification	56	0.646609	1.277	0.373	Biological Process	GO:0030278	regulation of ossification	0.0959205	0.646609	56	150
GO:0043624 cellular protein complex disassembly	33	0.646609	0.753	0.393	Biological Process	GO:0043624	cellular protein complex disassembly	0.0961418	0.646609	33	84
GO:0048634 regulation of muscle organ development	33	0.646609	0.753	0.393	Biological Process	GO:0048634	regulation of muscle organ development	0.0961418	0.646609	33	84
GO:1901698 response to nitrogen compound	151	0.646609	3.444	0.35	Biological Process	GO:1901698	response to nitrogen compound	0.0964513	0.646609	151	431
GO:0051258 protein polymerization	68	0.646609	1.551	0.368	Biological Process	GO:0051258	protein polymerization	0.0964562	0.646609	68	185
GO:0000165 MAPK cascade	161	0.646609	3.672	0.349	Biological Process	GO:0000165	MAPK cascade	0.0967805	0.646609	161	461
GO:0006310 DNA recombination	57	0.646609	1.3	0.373	Biological Process	GO:0006310	DNA recombination	0.0969064	0.646609	57	153
GO:1903533 regulation of protein targeting	40	0.646609	0.912	0.385	Biological Process	GO:1903533	regulation of protein targeting	0.0971391	0.646609	40	104
GO:0046164 alcohol catabolic process	19	0.646609	0.433	0.422	Biological Process	GO:0046164	alcohol catabolic process	0.0973061	0.646609	19	45
GO:0048285 organelle fission	108	0.646609	2.464	0.356	Biological Process	GO:0048285	organelle fission	0.0974256	0.646609	108	303
GO:0001959 regulation of cytokine-mediated signaling pathway	34	0.646609	0.776	0.391	Biological Process	GO:0001959	regulation of cytokine-mediated signaling pathway	0.0984007	0.646609	34	87
GO:0048284 organelle fusion	34	0.646609	0.776	0.391	Biological Process	GO:0048284	organelle fusion	0.0984007	0.646609	34	87
GO:0001525 angiogenesis	115	0.646609	2.623	0.355	Biological Process	GO:0001525	angiogenesis	0.0989169	0.646609	115	324
GO:1901699 cellular response to nitrogen compound	116	0.646609	2.646	0.355	Biological Process	GO:1901699	cellular response to nitrogen compound	0.0991033	0.646609	116	327
GO:1902532 negative regulation of intracellular signal transduction	117	0.646609	2.669	0.355	Biological Process	GO:1902532	negative regulation of intracellular signal transduction	0.0992834	0.646609	117	330
GO:0009225 nucleotide-sugar metabolic process	10	0.646609	0.228	0.476	Biological Process	GO:0009225	nucleotide-sugar metabolic process	0.0994559	0.646609	10	21
GO:0019674 NAD metabolic process	10	0.646609	0.228	0.476	Biological Process	GO:0019674	NAD metabolic process	0.0994559	0.646609	10	21
GO:0032885 regulation of polysaccharide biosynthetic process	10	0.646609	0.228	0.476	Biological Process	GO:0032885	regulation of polysaccharide biosynthetic process	0.0994559	0.646609	10	21
GO:0033120 positive regulation of RNA splicing	10	0.646609	0.228	0.476	Biological Process	GO:0033120	positive regulation of RNA splicing	0.0994559	0.646609	10	21
GO:0035510 DNA dealkylation	10	0.646609	0.228	0.476	Biological Process	GO:0035510	DNA dealkylation	0.0994559	0.646609	10	21
GO:0061077 chaperone-mediated protein folding	10	0.646609	0.228	0.476	Biological Process	GO:0061077	chaperone-mediated protein folding	0.0994559	0.646609	10	21
GO:0071353 cellular response to interleukin-4	10	0.646609	0.228	0.476	Biological Process	GO:0071353	cellular response to interleukin-4	0.0994559	0.646609	10	21
GO:1902110 positive regulation of mitochondrial membrane permeability involved in apoptotic process	10	0.646609	0.228	0.476	Biological Process	GO:1902110	positive regulation of mitochondrial membrane permeability involved in apoptotic process	0.0994559	0.646609	10	21
GO:0019221 cytokine-mediated signaling pathway	73	0.646609	1.665	0.365	Biological Process	GO:0019221	cytokine-mediated signaling pathway	0.0997185	0.646609	73	200
GO:0001806 type IV hypersensitivity	3	0.646609	0.068	0.75	Biological Process	GO:0001806	type IV hypersensitivity	0.0998371	0.646609	3	4
GO:0002378 immunoglobulin biosynthetic process	3	0.646609	0.068	0.75	Biological Process	GO:0002378	immunoglobulin biosynthetic process	0.0998371	0.646609	3	4
GO:0002580 regulation of antigen processing and presentation of peptide or polysaccharide antigen via MHC class II	3	0.646609	0.068	0.75	Biological Process	GO:0002580	regulation of antigen processing and presentation of peptide or polysaccharide antigen via MHC class II	0.0998371	0.646609	3	4
GO:0002586 regulation of antigen processing and presentation of peptide antigen via MHC class II	3	0.646609	0.068	0.75	Biological Process	GO:0002586	regulation of antigen processing and presentation of peptide antigen via MHC class II	0.0998371	0.646609	3	4
GO:0006526 arginine biosynthetic process	3	0.646609	0.068	0.75	Biological Process	GO:0006526	arginine biosynthetic process	0.0998371	0.646609	3	4
GO:0006599 phosphagen metabolic process	3	0.646609	0.068	0.75	Biological Process	GO:0006599	phosphagen metabolic process	0.0998371	0.646609	3	4
GO:0006603 phosphocreatine metabolic process	3	0.646609	0.068	0.75	Biological Process	GO:0006603	phosphocreatine metabolic process	0.0998371	0.646609	3	4
GO:0007016 cytoskeletal anchoring at plasma membrane	3	0.646609	0.068	0.75	Biological Process	GO:0007016	cytoskeletal anchoring at plasma membrane	0.0998371	0.646609	3	4
GO:0008582 regulation of synaptic growth at neuromuscular junction	3	0.646609	0.068	0.75	Biological Process	GO:0008582	regulation of synaptic growth at neuromuscular junction	0.0998371	0.646609	3	4
GO:0009133 nucleoside diphosphate biosynthetic process	3	0.646609	0.068	0.75	Biological Process	GO:0009133	nucleoside diphosphate biosynthetic process	0.0998371	0.646609	3	4
GO:0010940 positive regulation of necrotic cell death	3	0.646609	0.068	0.75	Biological Process	GO:0010940	positive regulation of necrotic cell death	0.0998371	0.646609	3	4
GO:0016240 autophagosome docking	3	0.646609	0.068	0.75	Biological Process	GO:0016240	autophagosome docking	0.0998371	0.646609	3	4
GO:0016255 attachment of GPI anchor to protein	3	0.646609	0.068	0.75	Biological Process	GO:0016255	attachment of GPI anchor to protein	0.0998371	0.646609	3	4
GO:0017182 peptidyl-diphthamide metabolic process	3	0.646609	0.068	0.75	Biological Process	GO:0017182	peptidyl-diphthamide metabolic process	0.0998371	0.646609	3	4
GO:0017183 peptidyl-diphthamide biosynthetic process from peptidyl-histidine	3	0.646609	0.068	0.75	Biological Process	GO:0017183	peptidyl-diphthamide biosynthetic process from peptidyl-histidine	0.0998371	0.646609	3	4
GO:0018364 peptidyl-glutamine methylation	3	0.646609	0.068	0.75	Biological Process	GO:0018364	peptidyl-glutamine methylation	0.0998371	0.646609	3	4
GO:0019532 oxalate transport	3	0.646609	0.068	0.75	Biological Process	GO:0019532	oxalate transport	0.0998371	0.646609	3	4
GO:0030167 proteoglycan catabolic process	3	0.646609	0.068	0.75	Biological Process	GO:0030167	proteoglycan catabolic process	0.0998371	0.646609	3	4
GO:0031581 hemidesmosome assembly	3	0.646609	0.068	0.75	Biological Process	GO:0031581	hemidesmosome assembly	0.0998371	0.646609	3	4
GO:0033129 positive regulation of histone phosphorylation	3	0.646609	0.068	0.75	Biological Process	GO:0033129	positive regulation of histone phosphorylation	0.0998371	0.646609	3	4
GO:0033206 meiotic cytokinesis	3	0.646609	0.068	0.75	Biological Process	GO:0033206	meiotic cytokinesis	0.0998371	0.646609	3	4
GO:0033227 dsRNA transport	3	0.646609	0.068	0.75	Biological Process	GO:0033227	dsRNA transport	0.0998371	0.646609	3	4
GO:0033483 gas homeostasis	3	0.646609	0.068	0.75	Biological Process	GO:0033483	gas homeostasis	0.0998371	0.646609	3	4
GO:0034093 positive regulation of maintenance of sister chromatid cohesion	3	0.646609	0.068	0.75	Biological Process	GO:0034093	positive regulation of maintenance of sister chromatid cohesion	0.0998371	0.646609	3	4
GO:0034184 positive regulation of maintenance of mitotic sister chromatid cohesion	3	0.646609	0.068	0.75	Biological Process	GO:0034184	positive regulation of maintenance of mitotic sister chromatid cohesion	0.0998371	0.646609	3	4
GO:0034472 snRNA 3'-end processing	3	0.646609	0.068	0.75	Biological Process	GO:0034472	snRNA 3'-end processing	0.0998371	0.646609	3	4
GO:0034552 respiratory chain complex II assembly	3	0.646609	0.068	0.75	Biological Process	GO:0034552	respiratory chain complex II assembly	0.0998371	0.646609	3	4
GO:0034553 mitochondrial respiratory chain complex II assembly	3	0.646609	0.068	0.75	Biological Process	GO:0034553	mitochondrial respiratory chain complex II assembly	0.0998371	0.646609	3	4
GO:0034729 histone H3-K79 methylation	3	0.646609	0.068	0.75	Biological Process	GO:0034729	histone H3-K79 methylation	0.0998371	0.646609	3	4
GO:0034770 histone H4-K20 methylation	3	0.646609	0.068	0.75	Biological Process	GO:0034770	histone H4-K20 methylation	0.0998371	0.646609	3	4
GO:0035087 siRNA loading onto RISC involved in RNA interference	3	0.646609	0.068	0.75	Biological Process	GO:0035087	siRNA loading onto RISC involved in RNA interference	0.0998371	0.646609	3	4
GO:0035166 post-embryonic hemopoiesis	3	0.646609	0.068	0.75	Biological Process	GO:0035166	post-embryonic hemopoiesis	0.0998371	0.646609	3	4
GO:0035771 interleukin-4-mediated signaling pathway	3	0.646609	0.068	0.75	Biological Process	GO:0035771	interleukin-4-mediated signaling pathway	0.0998371	0.646609	3	4
GO:0036476 neuron death in response to hydrogen peroxide	3	0.646609	0.068	0.75	Biological Process	GO:0036476	neuron death in response to hydrogen peroxide	0.0998371	0.646609	3	4
GO:0042396 phosphagen biosynthetic process	3	0.646609	0.068	0.75	Biological Process	GO:0042396	phosphagen biosynthetic process	0.0998371	0.646609	3	4
GO:0042640 anagen	3	0.646609	0.068	0.75	Biological Process	GO:0042640	anagen	0.0998371	0.646609	3	4
GO:0043320 natural killer cell degranulation	3	0.646609	0.068	0.75	Biological Process	GO:0043320	natural killer cell degranulation	0.0998371	0.646609	3	4
GO:0043376 regulation of CD8-positive, alpha-beta T cell differentiation	3	0.646609	0.068	0.75	Biological Process	GO:0043376	regulation of CD8-positive, alpha-beta T cell differentiation	0.0998371	0.646609	3	4
GO:0045002 double-strand break repair via single-strand annealing	3	0.646609	0.068	0.75	Biological Process	GO:0045002	double-strand break repair via single-strand annealing	0.0998371	0.646609	3	4
GO:0045006 DNA deamination	3	0.646609	0.068	0.75	Biological Process	GO:0045006	DNA deamination	0.0998371	0.646609	3	4
GO:0045082 positive regulation of interleukin-10 biosynthetic process	3	0.646609	0.068	0.75	Biological Process	GO:0045082	positive regulation of interleukin-10 biosynthetic process	0.0998371	0.646609	3	4
GO:0045085 negative regulation of interleukin-2 biosynthetic process	3	0.646609	0.068	0.75	Biological Process	GO:0045085	negative regulation of interleukin-2 biosynthetic process	0.0998371	0.646609	3	4
GO:0045875 negative regulation of sister chromatid cohesion	3	0.646609	0.068	0.75	Biological Process	GO:0045875	negative regulation of sister chromatid cohesion	0.0998371	0.646609	3	4
GO:0046314 phosphocreatine biosynthetic process	3	0.646609	0.068	0.75	Biological Process	GO:0046314	phosphocreatine biosynthetic process	0.0998371	0.646609	3	4
GO:0046368 GDP-L-fucose metabolic process	3	0.646609	0.068	0.75	Biological Process	GO:0046368	GDP-L-fucose metabolic process	0.0998371	0.646609	3	4
GO:0046958 nonassociative learning	3	0.646609	0.068	0.75	Biological Process	GO:0046958	nonassociative learning	0.0998371	0.646609	3	4
GO:0048289 isotype switching to IgE isotypes	3	0.646609	0.068	0.75	Biological Process	GO:0048289	isotype switching to IgE isotypes	0.0998371	0.646609	3	4
GO:0048293 regulation of isotype switching to IgE isotypes	3	0.646609	0.068	0.75	Biological Process	GO:0048293	regulation of isotype switching to IgE isotypes	0.0998371	0.646609	3	4
GO:0050904 diapedesis	3	0.646609	0.068	0.75	Biological Process	GO:0050904	diapedesis	0.0998371	0.646609	3	4
GO:0051036 regulation of endosome size	3	0.646609	0.068	0.75	Biological Process	GO:0051036	regulation of endosome size	0.0998371	0.646609	3	4
GO:0051204 protein insertion into mitochondrial membrane	3	0.646609	0.068	0.75	Biological Process	GO:0051204	protein insertion into mitochondrial membrane	0.0998371	0.646609	3	4
GO:0051884 regulation of anagen	3	0.646609	0.068	0.75	Biological Process	GO:0051884	regulation of anagen	0.0998371	0.646609	3	4
GO:0060710 chorio-allantoic fusion	3	0.646609	0.068	0.75	Biological Process	GO:0060710	chorio-allantoic fusion	0.0998371	0.646609	3	4
GO:0060916 mesenchymal cell proliferation involved in lung development	3	0.646609	0.068	0.75	Biological Process	GO:0060916	mesenchymal cell proliferation involved in lung development	0.0998371	0.646609	3	4
GO:0061197 fungiform papilla morphogenesis	3	0.646609	0.068	0.75	Biological Process	GO:0061197	fungiform papilla morphogenesis	0.0998371	0.646609	3	4
GO:0070291 N-acylethanolamine metabolic process	3	0.646609	0.068	0.75	Biological Process	GO:0070291	N-acylethanolamine metabolic process	0.0998371	0.646609	3	4
GO:0070836 caveola assembly	3	0.646609	0.068	0.75	Biological Process	GO:0070836	caveola assembly	0.0998371	0.646609	3	4
GO:0070837 dehydroascorbic acid transport	3	0.646609	0.068	0.75	Biological Process	GO:0070837	dehydroascorbic acid transport	0.0998371	0.646609	3	4
GO:0071494 cellular response to UV-C	3	0.646609	0.068	0.75	Biological Process	GO:0071494	cellular response to UV-C	0.0998371	0.646609	3	4
GO:0071921 cohesin localization to chromatin	3	0.646609	0.068	0.75	Biological Process	GO:0071921	cohesin localization to chromatin	0.0998371	0.646609	3	4
GO:0072257 metanephric nephron tubule epithelial cell differentiation	3	0.646609	0.068	0.75	Biological Process	GO:0072257	metanephric nephron tubule epithelial cell differentiation	0.0998371	0.646609	3	4
GO:0072307 regulation of metanephric nephron tubule epithelial cell differentiation	3	0.646609	0.068	0.75	Biological Process	GO:0072307	regulation of metanephric nephron tubule epithelial cell differentiation	0.0998371	0.646609	3	4
GO:0072537 fibroblast activation	3	0.646609	0.068	0.75	Biological Process	GO:0072537	fibroblast activation	0.0998371	0.646609	3	4
GO:0090315 negative regulation of protein targeting to membrane	3	0.646609	0.068	0.75	Biological Process	GO:0090315	negative regulation of protein targeting to membrane	0.0998371	0.646609	3	4
GO:0090383 phagosome acidification	3	0.646609	0.068	0.75	Biological Process	GO:0090383	phagosome acidification	0.0998371	0.646609	3	4
GO:0097032 mitochondrial respiratory chain complex II biogenesis	3	0.646609	0.068	0.75	Biological Process	GO:0097032	mitochondrial respiratory chain complex II biogenesis	0.0998371	0.646609	3	4
GO:0097112 gamma-aminobutyric acid receptor clustering	3	0.646609	0.068	0.75	Biological Process	GO:0097112	gamma-aminobutyric acid receptor clustering	0.0998371	0.646609	3	4
GO:0097198 histone H3-K36 trimethylation	3	0.646609	0.068	0.75	Biological Process	GO:0097198	histone H3-K36 trimethylation	0.0998371	0.646609	3	4
GO:0097494 regulation of vesicle size	3	0.646609	0.068	0.75	Biological Process	GO:0097494	regulation of vesicle size	0.0998371	0.646609	3	4
GO:1900125 regulation of hyaluronan biosynthetic process	3	0.646609	0.068	0.75	Biological Process	GO:1900125	regulation of hyaluronan biosynthetic process	0.0998371	0.646609	3	4
GO:1901727 positive regulation of histone deacetylase activity	3	0.646609	0.068	0.75	Biological Process	GO:1901727	positive regulation of histone deacetylase activity	0.0998371	0.646609	3	4
GO:1902262 apoptotic process involved in patterning of blood vessels	3	0.646609	0.068	0.75	Biological Process	GO:1902262	apoptotic process involved in patterning of blood vessels	0.0998371	0.646609	3	4
GO:1902474 positive regulation of protein localization to synapse	3	0.646609	0.068	0.75	Biological Process	GO:1902474	positive regulation of protein localization to synapse	0.0998371	0.646609	3	4
GO:1902510 regulation of apoptotic DNA fragmentation	3	0.646609	0.068	0.75	Biological Process	GO:1902510	regulation of apoptotic DNA fragmentation	0.0998371	0.646609	3	4
GO:1903207 regulation of hydrogen peroxide-induced neuron death	3	0.646609	0.068	0.75	Biological Process	GO:1903207	regulation of hydrogen peroxide-induced neuron death	0.0998371	0.646609	3	4
GO:1903208 negative regulation of hydrogen peroxide-induced neuron death	3	0.646609	0.068	0.75	Biological Process	GO:1903208	negative regulation of hydrogen peroxide-induced neuron death	0.0998371	0.646609	3	4
GO:1903566 positive regulation of protein localization to cilium	3	0.646609	0.068	0.75	Biological Process	GO:1903566	positive regulation of protein localization to cilium	0.0998371	0.646609	3	4
GO:1903624 regulation of DNA catabolic process	3	0.646609	0.068	0.75	Biological Process	GO:1903624	regulation of DNA catabolic process	0.0998371	0.646609	3	4
GO:1903817 negative regulation of voltage-gated potassium channel activity	3	0.646609	0.068	0.75	Biological Process	GO:1903817	negative regulation of voltage-gated potassium channel activity	0.0998371	0.646609	3	4
GO:1903842 response to arsenite ion	3	0.646609	0.068	0.75	Biological Process	GO:1903842	response to arsenite ion	0.0998371	0.646609	3	4
GO:1903843 cellular response to arsenite ion	3	0.646609	0.068	0.75	Biological Process	GO:1903843	cellular response to arsenite ion	0.0998371	0.646609	3	4
GO:1903862 positive regulation of oxidative phosphorylation	3	0.646609	0.068	0.75	Biological Process	GO:1903862	positive regulation of oxidative phosphorylation	0.0998371	0.646609	3	4
GO:1904393 regulation of skeletal muscle acetylcholine-gated channel clustering	3	0.646609	0.068	0.75	Biological Process	GO:1904393	regulation of skeletal muscle acetylcholine-gated channel clustering	0.0998371	0.646609	3	4
GO:1904428 negative regulation of tubulin deacetylation	3	0.646609	0.068	0.75	Biological Process	GO:1904428	negative regulation of tubulin deacetylation	0.0998371	0.646609	3	4
GO:1905007 positive regulation of epithelial to mesenchymal transition involved in endocardial cushion formation	3	0.646609	0.068	0.75	Biological Process	GO:1905007	positive regulation of epithelial to mesenchymal transition involved in endocardial cushion formation	0.0998371	0.646609	3	4
GO:1990743 protein sialylation	3	0.646609	0.068	0.75	Biological Process	GO:1990743	protein sialylation	0.0998371	0.646609	3	4
GO:2000425 regulation of apoptotic cell clearance	3	0.646609	0.068	0.75	Biological Process	GO:2000425	regulation of apoptotic cell clearance	0.0998371	0.646609	3	4
GO:2000653 regulation of genetic imprinting	3	0.646609	0.068	0.75	Biological Process	GO:2000653	regulation of genetic imprinting	0.0998371	0.646609	3	4
GO:2001198 regulation of dendritic cell differentiation	3	0.646609	0.068	0.75	Biological Process	GO:2001198	regulation of dendritic cell differentiation	0.0998371	0.646609	3	4
GO:0001101 response to acid chemical	50	0.646609	1.141	0.376	Biological Process	GO:0001101	response to acid chemical	0.0998878	0.646609	50	133
GO:1903829 positive regulation of cellular protein localization	74	0.646609	1.688	0.365	Biological Process	GO:1903829	positive regulation of cellular protein localization	0.100312	0.646609	74	203
GO:0001824 blastocyst development	29	0.646609	0.661	0.397	Biological Process	GO:0001824	blastocyst development	0.10043	0.646609	29	73
GO:0030183 B cell differentiation	29	0.646609	0.661	0.397	Biological Process	GO:0030183	B cell differentiation	0.10043	0.646609	29	73
GO:0022408 negative regulation of cell-cell adhesion	42	0.646609	0.958	0.382	Biological Process	GO:0022408	negative regulation of cell-cell adhesion	0.100456	0.646609	42	110
GO:0006096 glycolytic process	24	0.646609	0.547	0.407	Biological Process	GO:0006096	glycolytic process	0.100619	0.646609	24	59
GO:1901989 positive regulation of cell cycle phase transition	24	0.646609	0.547	0.407	Biological Process	GO:1901989	positive regulation of cell cycle phase transition	0.100619	0.646609	24	59
GO:0060393 regulation of pathway-restricted SMAD protein phosphorylation	16	0.646609	0.365	0.432	Biological Process	GO:0060393	regulation of pathway-restricted SMAD protein phosphorylation	0.100844	0.646609	16	37
GO:0016032 viral process	75	0.646609	1.711	0.364	Biological Process	GO:0016032	viral process	0.100888	0.646609	75	206
GO:0061136 regulation of proteasomal protein catabolic process	51	0.646609	1.163	0.375	Biological Process	GO:0061136	regulation of proteasomal protein catabolic process	0.101067	0.646609	51	136
GO:0032844 regulation of homeostatic process	95	0.646609	2.167	0.358	Biological Process	GO:0032844	regulation of homeostatic process	0.101245	0.646609	95	265
GO:1901361 organic cyclic compound catabolic process	95	0.646609	2.167	0.358	Biological Process	GO:1901361	organic cyclic compound catabolic process	0.101245	0.646609	95	265
GO:0048468 cell development	488	0.646609	11.131	0.335	Biological Process	GO:0048468	cell development	0.101396	0.646609	488	1455
GO:0051438 regulation of ubiquitin-protein transferase activity	20	0.646609	0.456	0.417	Biological Process	GO:0051438	regulation of ubiquitin-protein transferase activity	0.10219	0.646609	20	48
GO:0016925 protein sumoylation	13	0.646609	0.297	0.448	Biological Process	GO:0016925	protein sumoylation	0.102373	0.646609	13	29
GO:0030811 regulation of nucleotide catabolic process	13	0.646609	0.297	0.448	Biological Process	GO:0030811	regulation of nucleotide catabolic process	0.102373	0.646609	13	29
GO:0043392 negative regulation of DNA binding	13	0.646609	0.297	0.448	Biological Process	GO:0043392	negative regulation of DNA binding	0.102373	0.646609	13	29
GO:0071158 positive regulation of cell cycle arrest	13	0.646609	0.297	0.448	Biological Process	GO:0071158	positive regulation of cell cycle arrest	0.102373	0.646609	13	29
GO:0009887 organ morphogenesis	239	0.646609	5.452	0.343	Biological Process	GO:0009887	organ morphogenesis	0.102396	0.646609	239	697
GO:0000733 DNA strand renaturation	2	0.646609	0.046	1	Biological Process	GO:0000733	DNA strand renaturation	0.102579	0.646609	2	2
GO:0002071 glandular epithelial cell maturation	2	0.646609	0.046	1	Biological Process	GO:0002071	glandular epithelial cell maturation	0.102579	0.646609	2	2
GO:0002118 aggressive behavior	2	0.646609	0.046	1	Biological Process	GO:0002118	aggressive behavior	0.102579	0.646609	2	2
GO:0002352 B cell negative selection	2	0.646609	0.046	1	Biological Process	GO:0002352	B cell negative selection	0.102579	0.646609	2	2
GO:0002525 acute inflammatory response to non-antigenic stimulus	2	0.646609	0.046	1	Biological Process	GO:0002525	acute inflammatory response to non-antigenic stimulus	0.102579	0.646609	2	2
GO:0002581 negative regulation of antigen processing and presentation of peptide or polysaccharide antigen via MHC class II	2	0.646609	0.046	1	Biological Process	GO:0002581	negative regulation of antigen processing and presentation of peptide or polysaccharide antigen via MHC class II	0.102579	0.646609	2	2
GO:0002587 negative regulation of antigen processing and presentation of peptide antigen via MHC class II	2	0.646609	0.046	1	Biological Process	GO:0002587	negative regulation of antigen processing and presentation of peptide antigen via MHC class II	0.102579	0.646609	2	2
GO:0002877 regulation of acute inflammatory response to non-antigenic stimulus	2	0.646609	0.046	1	Biological Process	GO:0002877	regulation of acute inflammatory response to non-antigenic stimulus	0.102579	0.646609	2	2
GO:0002879 positive regulation of acute inflammatory response to non-antigenic stimulus	2	0.646609	0.046	1	Biological Process	GO:0002879	positive regulation of acute inflammatory response to non-antigenic stimulus	0.102579	0.646609	2	2
GO:0003383 apical constriction	2	0.646609	0.046	1	Biological Process	GO:0003383	apical constriction	0.102579	0.646609	2	2
GO:0006059 hexitol metabolic process	2	0.646609	0.046	1	Biological Process	GO:0006059	hexitol metabolic process	0.102579	0.646609	2	2
GO:0006231 dTMP biosynthetic process	2	0.646609	0.046	1	Biological Process	GO:0006231	dTMP biosynthetic process	0.102579	0.646609	2	2
GO:0006295 nucleotide-excision repair, DNA incision, 3'-to lesion	2	0.646609	0.046	1	Biological Process	GO:0006295	nucleotide-excision repair, DNA incision, 3'-to lesion	0.102579	0.646609	2	2
GO:0006296 nucleotide-excision repair, DNA incision, 5'-to lesion	2	0.646609	0.046	1	Biological Process	GO:0006296	nucleotide-excision repair, DNA incision, 5'-to lesion	0.102579	0.646609	2	2
GO:0006425 glutaminyl-tRNA aminoacylation	2	0.646609	0.046	1	Biological Process	GO:0006425	glutaminyl-tRNA aminoacylation	0.102579	0.646609	2	2
GO:0006429 leucyl-tRNA aminoacylation	2	0.646609	0.046	1	Biological Process	GO:0006429	leucyl-tRNA aminoacylation	0.102579	0.646609	2	2
GO:0006500 N-terminal protein palmitoylation	2	0.646609	0.046	1	Biological Process	GO:0006500	N-terminal protein palmitoylation	0.102579	0.646609	2	2
GO:0007521 muscle cell fate determination	2	0.646609	0.046	1	Biological Process	GO:0007521	muscle cell fate determination	0.102579	0.646609	2	2
GO:0008050 female courtship behavior	2	0.646609	0.046	1	Biological Process	GO:0008050	female courtship behavior	0.102579	0.646609	2	2
GO:0008612 peptidyl-lysine modification to peptidyl-hypusine	2	0.646609	0.046	1	Biological Process	GO:0008612	peptidyl-lysine modification to peptidyl-hypusine	0.102579	0.646609	2	2
GO:0009138 pyrimidine nucleoside diphosphate metabolic process	2	0.646609	0.046	1	Biological Process	GO:0009138	pyrimidine nucleoside diphosphate metabolic process	0.102579	0.646609	2	2
GO:0009189 deoxyribonucleoside diphosphate biosynthetic process	2	0.646609	0.046	1	Biological Process	GO:0009189	deoxyribonucleoside diphosphate biosynthetic process	0.102579	0.646609	2	2
GO:0009826 unidimensional cell growth	2	0.646609	0.046	1	Biological Process	GO:0009826	unidimensional cell growth	0.102579	0.646609	2	2
GO:0009957 epidermal cell fate specification	2	0.646609	0.046	1	Biological Process	GO:0009957	epidermal cell fate specification	0.102579	0.646609	2	2
GO:0010248 establishment or maintenance of transmembrane electrochemical gradient	2	0.646609	0.046	1	Biological Process	GO:0010248	establishment or maintenance of transmembrane electrochemical gradient	0.102579	0.646609	2	2
GO:0010265 SCF complex assembly	2	0.646609	0.046	1	Biological Process	GO:0010265	SCF complex assembly	0.102579	0.646609	2	2
GO:0010746 regulation of plasma membrane long-chain fatty acid transport	2	0.646609	0.046	1	Biological Process	GO:0010746	regulation of plasma membrane long-chain fatty acid transport	0.102579	0.646609	2	2
GO:0010748 negative regulation of plasma membrane long-chain fatty acid transport	2	0.646609	0.046	1	Biological Process	GO:0010748	negative regulation of plasma membrane long-chain fatty acid transport	0.102579	0.646609	2	2
GO:0010796 regulation of multivesicular body size	2	0.646609	0.046	1	Biological Process	GO:0010796	regulation of multivesicular body size	0.102579	0.646609	2	2
GO:0010848 regulation of chromatin disassembly	2	0.646609	0.046	1	Biological Process	GO:0010848	regulation of chromatin disassembly	0.102579	0.646609	2	2
GO:0015870 acetylcholine transport	2	0.646609	0.046	1	Biological Process	GO:0015870	acetylcholine transport	0.102579	0.646609	2	2
GO:0015882 L-ascorbic acid transport	2	0.646609	0.046	1	Biological Process	GO:0015882	L-ascorbic acid transport	0.102579	0.646609	2	2
GO:0015939 pantothenate metabolic process	2	0.646609	0.046	1	Biological Process	GO:0015939	pantothenate metabolic process	0.102579	0.646609	2	2
GO:0016243 regulation of autophagosome size	2	0.646609	0.046	1	Biological Process	GO:0016243	regulation of autophagosome size	0.102579	0.646609	2	2
GO:0016480 negative regulation of transcription from RNA polymerase III promoter	2	0.646609	0.046	1	Biological Process	GO:0016480	negative regulation of transcription from RNA polymerase III promoter	0.102579	0.646609	2	2
GO:0019075 virus maturation	2	0.646609	0.046	1	Biological Process	GO:0019075	virus maturation	0.102579	0.646609	2	2
GO:0019482 beta-alanine metabolic process	2	0.646609	0.046	1	Biological Process	GO:0019482	beta-alanine metabolic process	0.102579	0.646609	2	2
GO:0019659 glucose catabolic process to lactate	2	0.646609	0.046	1	Biological Process	GO:0019659	glucose catabolic process to lactate	0.102579	0.646609	2	2
GO:0019660 glycolytic fermentation	2	0.646609	0.046	1	Biological Process	GO:0019660	glycolytic fermentation	0.102579	0.646609	2	2
GO:0019661 glucose catabolic process to lactate via pyruvate	2	0.646609	0.046	1	Biological Process	GO:0019661	glucose catabolic process to lactate via pyruvate	0.102579	0.646609	2	2
GO:0021502 neural fold elevation formation	2	0.646609	0.046	1	Biological Process	GO:0021502	neural fold elevation formation	0.102579	0.646609	2	2
GO:0021568 rhombomere 2 development	2	0.646609	0.046	1	Biological Process	GO:0021568	rhombomere 2 development	0.102579	0.646609	2	2
GO:0021730 trigeminal sensory nucleus development	2	0.646609	0.046	1	Biological Process	GO:0021730	trigeminal sensory nucleus development	0.102579	0.646609	2	2
GO:0021740 principal sensory nucleus of trigeminal nerve development	2	0.646609	0.046	1	Biological Process	GO:0021740	principal sensory nucleus of trigeminal nerve development	0.102579	0.646609	2	2
GO:0021997 neural plate axis specification	2	0.646609	0.046	1	Biological Process	GO:0021997	neural plate axis specification	0.102579	0.646609	2	2
GO:0030205 dermatan sulfate metabolic process	2	0.646609	0.046	1	Biological Process	GO:0030205	dermatan sulfate metabolic process	0.102579	0.646609	2	2
GO:0030910 olfactory placode formation	2	0.646609	0.046	1	Biological Process	GO:0030910	olfactory placode formation	0.102579	0.646609	2	2
GO:0031247 actin rod assembly	2	0.646609	0.046	1	Biological Process	GO:0031247	actin rod assembly	0.102579	0.646609	2	2
GO:0031536 positive regulation of exit from mitosis	2	0.646609	0.046	1	Biological Process	GO:0031536	positive regulation of exit from mitosis	0.102579	0.646609	2	2
GO:0032346 positive regulation of aldosterone metabolic process	2	0.646609	0.046	1	Biological Process	GO:0032346	positive regulation of aldosterone metabolic process	0.102579	0.646609	2	2
GO:0032349 positive regulation of aldosterone biosynthetic process	2	0.646609	0.046	1	Biological Process	GO:0032349	positive regulation of aldosterone biosynthetic process	0.102579	0.646609	2	2
GO:0032425 positive regulation of mismatch repair	2	0.646609	0.046	1	Biological Process	GO:0032425	positive regulation of mismatch repair	0.102579	0.646609	2	2
GO:0032487 regulation of Rap protein signal transduction	2	0.646609	0.046	1	Biological Process	GO:0032487	regulation of Rap protein signal transduction	0.102579	0.646609	2	2
GO:0032763 regulation of mast cell cytokine production	2	0.646609	0.046	1	Biological Process	GO:0032763	regulation of mast cell cytokine production	0.102579	0.646609	2	2
GO:0032915 positive regulation of transforming growth factor beta2 production	2	0.646609	0.046	1	Biological Process	GO:0032915	positive regulation of transforming growth factor beta2 production	0.102579	0.646609	2	2
GO:0032966 negative regulation of collagen biosynthetic process	2	0.646609	0.046	1	Biological Process	GO:0032966	negative regulation of collagen biosynthetic process	0.102579	0.646609	2	2
GO:0033037 polysaccharide localization	2	0.646609	0.046	1	Biological Process	GO:0033037	polysaccharide localization	0.102579	0.646609	2	2
GO:0033121 regulation of purine nucleotide catabolic process	2	0.646609	0.046	1	Biological Process	GO:0033121	regulation of purine nucleotide catabolic process	0.102579	0.646609	2	2
GO:0033122 negative regulation of purine nucleotide catabolic process	2	0.646609	0.046	1	Biological Process	GO:0033122	negative regulation of purine nucleotide catabolic process	0.102579	0.646609	2	2
GO:0033540 fatty acid beta-oxidation using acyl-CoA oxidase	2	0.646609	0.046	1	Biological Process	GO:0033540	fatty acid beta-oxidation using acyl-CoA oxidase	0.102579	0.646609	2	2
GO:0033634 positive regulation of cell-cell adhesion mediated by integrin	2	0.646609	0.046	1	Biological Process	GO:0033634	positive regulation of cell-cell adhesion mediated by integrin	0.102579	0.646609	2	2
GO:0035021 negative regulation of Rac protein signal transduction	2	0.646609	0.046	1	Biological Process	GO:0035021	negative regulation of Rac protein signal transduction	0.102579	0.646609	2	2
GO:0035411 catenin import into nucleus	2	0.646609	0.046	1	Biological Process	GO:0035411	catenin import into nucleus	0.102579	0.646609	2	2
GO:0035412 regulation of catenin import into nucleus	2	0.646609	0.046	1	Biological Process	GO:0035412	regulation of catenin import into nucleus	0.102579	0.646609	2	2
GO:0035811 negative regulation of urine volume	2	0.646609	0.046	1	Biological Process	GO:0035811	negative regulation of urine volume	0.102579	0.646609	2	2
GO:0036015 response to interleukin-3	2	0.646609	0.046	1	Biological Process	GO:0036015	response to interleukin-3	0.102579	0.646609	2	2
GO:0036016 cellular response to interleukin-3	2	0.646609	0.046	1	Biological Process	GO:0036016	cellular response to interleukin-3	0.102579	0.646609	2	2
GO:0036090 cleavage furrow ingression	2	0.646609	0.046	1	Biological Process	GO:0036090	cleavage furrow ingression	0.102579	0.646609	2	2
GO:0036112 medium-chain fatty-acyl-CoA metabolic process	2	0.646609	0.046	1	Biological Process	GO:0036112	medium-chain fatty-acyl-CoA metabolic process	0.102579	0.646609	2	2
GO:0036245 cellular response to menadione	2	0.646609	0.046	1	Biological Process	GO:0036245	cellular response to menadione	0.102579	0.646609	2	2
GO:0036359 renal potassium excretion	2	0.646609	0.046	1	Biological Process	GO:0036359	renal potassium excretion	0.102579	0.646609	2	2
GO:0038110 interleukin-2-mediated signaling pathway	2	0.646609	0.046	1	Biological Process	GO:0038110	interleukin-2-mediated signaling pathway	0.102579	0.646609	2	2
GO:0040038 polar body extrusion after meiotic divisions	2	0.646609	0.046	1	Biological Process	GO:0040038	polar body extrusion after meiotic divisions	0.102579	0.646609	2	2
GO:0042351 'de novo' GDP-L-fucose biosynthetic process	2	0.646609	0.046	1	Biological Process	GO:0042351	'de novo' GDP-L-fucose biosynthetic process	0.102579	0.646609	2	2
GO:0042590 antigen processing and presentation of exogenous peptide antigen via MHC class I	2	0.646609	0.046	1	Biological Process	GO:0042590	antigen processing and presentation of exogenous peptide antigen via MHC class I	0.102579	0.646609	2	2
GO:0042727 flavin-containing compound biosynthetic process	2	0.646609	0.046	1	Biological Process	GO:0042727	flavin-containing compound biosynthetic process	0.102579	0.646609	2	2
GO:0043378 positive regulation of CD8-positive, alpha-beta T cell differentiation	2	0.646609	0.046	1	Biological Process	GO:0043378	positive regulation of CD8-positive, alpha-beta T cell differentiation	0.102579	0.646609	2	2
GO:0043974 histone H3-K27 acetylation	2	0.646609	0.046	1	Biological Process	GO:0043974	histone H3-K27 acetylation	0.102579	0.646609	2	2
GO:0043988 histone H3-S28 phosphorylation	2	0.646609	0.046	1	Biological Process	GO:0043988	histone H3-S28 phosphorylation	0.102579	0.646609	2	2
GO:0044027 hypermethylation of CpG island	2	0.646609	0.046	1	Biological Process	GO:0044027	hypermethylation of CpG island	0.102579	0.646609	2	2
GO:0044314 protein K27-linked ubiquitination	2	0.646609	0.046	1	Biological Process	GO:0044314	protein K27-linked ubiquitination	0.102579	0.646609	2	2
GO:0044375 regulation of peroxisome size	2	0.646609	0.046	1	Biological Process	GO:0044375	regulation of peroxisome size	0.102579	0.646609	2	2
GO:0044571 [2Fe-2S] cluster assembly	2	0.646609	0.046	1	Biological Process	GO:0044571	[2Fe-2S] cluster assembly	0.102579	0.646609	2	2
GO:0046073 dTMP metabolic process	2	0.646609	0.046	1	Biological Process	GO:0046073	dTMP metabolic process	0.102579	0.646609	2	2
GO:0046398 UDP-glucuronate metabolic process	2	0.646609	0.046	1	Biological Process	GO:0046398	UDP-glucuronate metabolic process	0.102579	0.646609	2	2
GO:0046959 habituation	2	0.646609	0.046	1	Biological Process	GO:0046959	habituation	0.102579	0.646609	2	2
GO:0048320 axial mesoderm formation	2	0.646609	0.046	1	Biological Process	GO:0048320	axial mesoderm formation	0.102579	0.646609	2	2
GO:0048597 post-embryonic camera-type eye morphogenesis	2	0.646609	0.046	1	Biological Process	GO:0048597	post-embryonic camera-type eye morphogenesis	0.102579	0.646609	2	2
GO:0048861 leukemia inhibitory factor signaling pathway	2	0.646609	0.046	1	Biological Process	GO:0048861	leukemia inhibitory factor signaling pathway	0.102579	0.646609	2	2
GO:0048865 stem cell fate commitment	2	0.646609	0.046	1	Biological Process	GO:0048865	stem cell fate commitment	0.102579	0.646609	2	2
GO:0051684 maintenance of Golgi location	2	0.646609	0.046	1	Biological Process	GO:0051684	maintenance of Golgi location	0.102579	0.646609	2	2
GO:0060057 apoptotic process involved in mammary gland involution	2	0.646609	0.046	1	Biological Process	GO:0060057	apoptotic process involved in mammary gland involution	0.102579	0.646609	2	2
GO:0060058 positive regulation of apoptotic process involved in mammary gland involution	2	0.646609	0.046	1	Biological Process	GO:0060058	positive regulation of apoptotic process involved in mammary gland involution	0.102579	0.646609	2	2
GO:0060137 maternal process involved in parturition	2	0.646609	0.046	1	Biological Process	GO:0060137	maternal process involved in parturition	0.102579	0.646609	2	2
GO:0060545 positive regulation of necroptotic process	2	0.646609	0.046	1	Biological Process	GO:0060545	positive regulation of necroptotic process	0.102579	0.646609	2	2
GO:0060574 intestinal epithelial cell maturation	2	0.646609	0.046	1	Biological Process	GO:0060574	intestinal epithelial cell maturation	0.102579	0.646609	2	2
GO:0060623 regulation of chromosome condensation	2	0.646609	0.046	1	Biological Process	GO:0060623	regulation of chromosome condensation	0.102579	0.646609	2	2
GO:0060816 random inactivation of X chromosome	2	0.646609	0.046	1	Biological Process	GO:0060816	random inactivation of X chromosome	0.102579	0.646609	2	2
GO:0061052 negative regulation of cell growth involved in cardiac muscle cell development	2	0.646609	0.046	1	Biological Process	GO:0061052	negative regulation of cell growth involved in cardiac muscle cell development	0.102579	0.646609	2	2
GO:0061526 acetylcholine secretion	2	0.646609	0.046	1	Biological Process	GO:0061526	acetylcholine secretion	0.102579	0.646609	2	2
GO:0061622 glycolytic process through glucose-1-phosphate	2	0.646609	0.046	1	Biological Process	GO:0061622	glycolytic process through glucose-1-phosphate	0.102579	0.646609	2	2
GO:0070358 actin polymerization-dependent cell motility	2	0.646609	0.046	1	Biological Process	GO:0070358	actin polymerization-dependent cell motility	0.102579	0.646609	2	2
GO:0070859 positive regulation of bile acid biosynthetic process	2	0.646609	0.046	1	Biological Process	GO:0070859	positive regulation of bile acid biosynthetic process	0.102579	0.646609	2	2
GO:0070889 platelet alpha granule organization	2	0.646609	0.046	1	Biological Process	GO:0070889	platelet alpha granule organization	0.102579	0.646609	2	2
GO:0070904 transepithelial L-ascorbic acid transport	2	0.646609	0.046	1	Biological Process	GO:0070904	transepithelial L-ascorbic acid transport	0.102579	0.646609	2	2
GO:0071352 cellular response to interleukin-2	2	0.646609	0.046	1	Biological Process	GO:0071352	cellular response to interleukin-2	0.102579	0.646609	2	2
GO:0071461 cellular response to redox state	2	0.646609	0.046	1	Biological Process	GO:0071461	cellular response to redox state	0.102579	0.646609	2	2
GO:0071698 olfactory placode development	2	0.646609	0.046	1	Biological Process	GO:0071698	olfactory placode development	0.102579	0.646609	2	2
GO:0071699 olfactory placode morphogenesis	2	0.646609	0.046	1	Biological Process	GO:0071699	olfactory placode morphogenesis	0.102579	0.646609	2	2
GO:0071732 cellular response to nitric oxide	2	0.646609	0.046	1	Biological Process	GO:0071732	cellular response to nitric oxide	0.102579	0.646609	2	2
GO:0071787 endoplasmic reticulum tubular network assembly	2	0.646609	0.046	1	Biological Process	GO:0071787	endoplasmic reticulum tubular network assembly	0.102579	0.646609	2	2
GO:0072387 flavin adenine dinucleotide metabolic process	2	0.646609	0.046	1	Biological Process	GO:0072387	flavin adenine dinucleotide metabolic process	0.102579	0.646609	2	2
GO:0090031 positive regulation of steroid hormone biosynthetic process	2	0.646609	0.046	1	Biological Process	GO:0090031	positive regulation of steroid hormone biosynthetic process	0.102579	0.646609	2	2
GO:0090063 positive regulation of microtubule nucleation	2	0.646609	0.046	1	Biological Process	GO:0090063	positive regulation of microtubule nucleation	0.102579	0.646609	2	2
GO:0090176 microtubule cytoskeleton organization involved in establishment of planar polarity	2	0.646609	0.046	1	Biological Process	GO:0090176	microtubule cytoskeleton organization involved in establishment of planar polarity	0.102579	0.646609	2	2
GO:0090292 nuclear matrix anchoring at nuclear membrane	2	0.646609	0.046	1	Biological Process	GO:0090292	nuclear matrix anchoring at nuclear membrane	0.102579	0.646609	2	2
GO:0090296 regulation of mitochondrial DNA replication	2	0.646609	0.046	1	Biological Process	GO:0090296	regulation of mitochondrial DNA replication	0.102579	0.646609	2	2
GO:0097151 positive regulation of inhibitory postsynaptic potential	2	0.646609	0.046	1	Biological Process	GO:0097151	positive regulation of inhibitory postsynaptic potential	0.102579	0.646609	2	2
GO:0097676 histone H3-K36 dimethylation	2	0.646609	0.046	1	Biological Process	GO:0097676	histone H3-K36 dimethylation	0.102579	0.646609	2	2
GO:0098828 modulation of inhibitory postsynaptic potential	2	0.646609	0.046	1	Biological Process	GO:0098828	modulation of inhibitory postsynaptic potential	0.102579	0.646609	2	2
GO:0099601 regulation of neurotransmitter receptor activity	2	0.646609	0.046	1	Biological Process	GO:0099601	regulation of neurotransmitter receptor activity	0.102579	0.646609	2	2
GO:1900084 regulation of peptidyl-tyrosine autophosphorylation	2	0.646609	0.046	1	Biological Process	GO:1900084	regulation of peptidyl-tyrosine autophosphorylation	0.102579	0.646609	2	2
GO:1900126 negative regulation of hyaluronan biosynthetic process	2	0.646609	0.046	1	Biological Process	GO:1900126	negative regulation of hyaluronan biosynthetic process	0.102579	0.646609	2	2
GO:1900739 regulation of protein insertion into mitochondrial membrane involved in apoptotic signaling pathway	2	0.646609	0.046	1	Biological Process	GO:1900739	regulation of protein insertion into mitochondrial membrane involved in apoptotic signaling pathway	0.102579	0.646609	2	2
GO:1900740 positive regulation of protein insertion into mitochondrial membrane involved in apoptotic signaling pathway	2	0.646609	0.046	1	Biological Process	GO:1900740	positive regulation of protein insertion into mitochondrial membrane involved in apoptotic signaling pathway	0.102579	0.646609	2	2
GO:1901074 regulation of engulfment of apoptotic cell	2	0.646609	0.046	1	Biological Process	GO:1901074	regulation of engulfment of apoptotic cell	0.102579	0.646609	2	2
GO:1901077 regulation of relaxation of muscle	2	0.646609	0.046	1	Biological Process	GO:1901077	regulation of relaxation of muscle	0.102579	0.646609	2	2
GO:1901374 acetate ester transport	2	0.646609	0.046	1	Biological Process	GO:1901374	acetate ester transport	0.102579	0.646609	2	2
GO:1901674 regulation of histone H3-K27 acetylation	2	0.646609	0.046	1	Biological Process	GO:1901674	regulation of histone H3-K27 acetylation	0.102579	0.646609	2	2
GO:1901844 regulation of cell communication by electrical coupling involved in cardiac conduction	2	0.646609	0.046	1	Biological Process	GO:1901844	regulation of cell communication by electrical coupling involved in cardiac conduction	0.102579	0.646609	2	2
GO:1901897 regulation of relaxation of cardiac muscle	2	0.646609	0.046	1	Biological Process	GO:1901897	regulation of relaxation of cardiac muscle	0.102579	0.646609	2	2
GO:1901979 regulation of inward rectifier potassium channel activity	2	0.646609	0.046	1	Biological Process	GO:1901979	regulation of inward rectifier potassium channel activity	0.102579	0.646609	2	2
GO:1902359 Notch signaling pathway involved in somitogenesis	2	0.646609	0.046	1	Biological Process	GO:1902359	Notch signaling pathway involved in somitogenesis	0.102579	0.646609	2	2
GO:1902366 regulation of Notch signaling pathway involved in somitogenesis	2	0.646609	0.046	1	Biological Process	GO:1902366	regulation of Notch signaling pathway involved in somitogenesis	0.102579	0.646609	2	2
GO:1902367 negative regulation of Notch signaling pathway involved in somitogenesis	2	0.646609	0.046	1	Biological Process	GO:1902367	negative regulation of Notch signaling pathway involved in somitogenesis	0.102579	0.646609	2	2
GO:1902463 protein localization to cell leading edge	2	0.646609	0.046	1	Biological Process	GO:1902463	protein localization to cell leading edge	0.102579	0.646609	2	2
GO:1902512 positive regulation of apoptotic DNA fragmentation	2	0.646609	0.046	1	Biological Process	GO:1902512	positive regulation of apoptotic DNA fragmentation	0.102579	0.646609	2	2
GO:1902564 negative regulation of neutrophil activation	2	0.646609	0.046	1	Biological Process	GO:1902564	negative regulation of neutrophil activation	0.102579	0.646609	2	2
GO:1902688 regulation of NAD metabolic process	2	0.646609	0.046	1	Biological Process	GO:1902688	regulation of NAD metabolic process	0.102579	0.646609	2	2
GO:1902689 negative regulation of NAD metabolic process	2	0.646609	0.046	1	Biological Process	GO:1902689	negative regulation of NAD metabolic process	0.102579	0.646609	2	2
GO:1902746 regulation of lens fiber cell differentiation	2	0.646609	0.046	1	Biological Process	GO:1902746	regulation of lens fiber cell differentiation	0.102579	0.646609	2	2
GO:1903241 U2-type prespliceosome assembly	2	0.646609	0.046	1	Biological Process	GO:1903241	U2-type prespliceosome assembly	0.102579	0.646609	2	2
GO:1903301 positive regulation of hexokinase activity	2	0.646609	0.046	1	Biological Process	GO:1903301	positive regulation of hexokinase activity	0.102579	0.646609	2	2
GO:1903378 positive regulation of oxidative stress-induced neuron intrinsic apoptotic signaling pathway	2	0.646609	0.046	1	Biological Process	GO:1903378	positive regulation of oxidative stress-induced neuron intrinsic apoptotic signaling pathway	0.102579	0.646609	2	2
GO:1903519 regulation of mammary gland involution	2	0.646609	0.046	1	Biological Process	GO:1903519	regulation of mammary gland involution	0.102579	0.646609	2	2
GO:1903521 positive regulation of mammary gland involution	2	0.646609	0.046	1	Biological Process	GO:1903521	positive regulation of mammary gland involution	0.102579	0.646609	2	2
GO:1903613 regulation of protein tyrosine phosphatase activity	2	0.646609	0.046	1	Biological Process	GO:1903613	regulation of protein tyrosine phosphatase activity	0.102579	0.646609	2	2
GO:1903626 positive regulation of DNA catabolic process	2	0.646609	0.046	1	Biological Process	GO:1903626	positive regulation of DNA catabolic process	0.102579	0.646609	2	2
GO:1904023 regulation of glucose catabolic process to lactate via pyruvate	2	0.646609	0.046	1	Biological Process	GO:1904023	regulation of glucose catabolic process to lactate via pyruvate	0.102579	0.646609	2	2
GO:1904024 negative regulation of glucose catabolic process to lactate via pyruvate	2	0.646609	0.046	1	Biological Process	GO:1904024	negative regulation of glucose catabolic process to lactate via pyruvate	0.102579	0.646609	2	2
GO:1904253 positive regulation of bile acid metabolic process	2	0.646609	0.046	1	Biological Process	GO:1904253	positive regulation of bile acid metabolic process	0.102579	0.646609	2	2
GO:1904797 negative regulation of core promoter binding	2	0.646609	0.046	1	Biological Process	GO:1904797	negative regulation of core promoter binding	0.102579	0.646609	2	2
GO:1990009 retinal cell apoptotic process	2	0.646609	0.046	1	Biological Process	GO:1990009	retinal cell apoptotic process	0.102579	0.646609	2	2
GO:1990784 response to dsDNA	2	0.646609	0.046	1	Biological Process	GO:1990784	response to dsDNA	0.102579	0.646609	2	2
GO:1990786 cellular response to dsDNA	2	0.646609	0.046	1	Biological Process	GO:1990786	cellular response to dsDNA	0.102579	0.646609	2	2
GO:2000016 negative regulation of determination of dorsal identity	2	0.646609	0.046	1	Biological Process	GO:2000016	negative regulation of determination of dorsal identity	0.102579	0.646609	2	2
GO:2000017 positive regulation of determination of dorsal identity	2	0.646609	0.046	1	Biological Process	GO:2000017	positive regulation of determination of dorsal identity	0.102579	0.646609	2	2
GO:2000192 negative regulation of fatty acid transport	2	0.646609	0.046	1	Biological Process	GO:2000192	negative regulation of fatty acid transport	0.102579	0.646609	2	2
GO:2000210 positive regulation of anoikis	2	0.646609	0.046	1	Biological Process	GO:2000210	positive regulation of anoikis	0.102579	0.646609	2	2
GO:2000253 positive regulation of feeding behavior	2	0.646609	0.046	1	Biological Process	GO:2000253	positive regulation of feeding behavior	0.102579	0.646609	2	2
GO:2000286 receptor internalization involved in canonical Wnt signaling pathway	2	0.646609	0.046	1	Biological Process	GO:2000286	receptor internalization involved in canonical Wnt signaling pathway	0.102579	0.646609	2	2
GO:2000297 negative regulation of synapse maturation	2	0.646609	0.046	1	Biological Process	GO:2000297	negative regulation of synapse maturation	0.102579	0.646609	2	2
GO:2000301 negative regulation of synaptic vesicle exocytosis	2	0.646609	0.046	1	Biological Process	GO:2000301	negative regulation of synaptic vesicle exocytosis	0.102579	0.646609	2	2
GO:2000329 negative regulation of T-helper 17 cell lineage commitment	2	0.646609	0.046	1	Biological Process	GO:2000329	negative regulation of T-helper 17 cell lineage commitment	0.102579	0.646609	2	2
GO:2000583 regulation of platelet-derived growth factor receptor-alpha signaling pathway	2	0.646609	0.046	1	Biological Process	GO:2000583	regulation of platelet-derived growth factor receptor-alpha signaling pathway	0.102579	0.646609	2	2
GO:2000620 positive regulation of histone H4-K16 acetylation	2	0.646609	0.046	1	Biological Process	GO:2000620	positive regulation of histone H4-K16 acetylation	0.102579	0.646609	2	2
GO:2000790 regulation of mesenchymal cell proliferation involved in lung development	2	0.646609	0.046	1	Biological Process	GO:2000790	regulation of mesenchymal cell proliferation involved in lung development	0.102579	0.646609	2	2
GO:2000791 negative regulation of mesenchymal cell proliferation involved in lung development	2	0.646609	0.046	1	Biological Process	GO:2000791	negative regulation of mesenchymal cell proliferation involved in lung development	0.102579	0.646609	2	2
GO:2001045 negative regulation of integrin-mediated signaling pathway	2	0.646609	0.046	1	Biological Process	GO:2001045	negative regulation of integrin-mediated signaling pathway	0.102579	0.646609	2	2
GO:2001200 positive regulation of dendritic cell differentiation	2	0.646609	0.046	1	Biological Process	GO:2001200	positive regulation of dendritic cell differentiation	0.102579	0.646609	2	2
GO:2001302 lipoxin A4 metabolic process	2	0.646609	0.046	1	Biological Process	GO:2001302	lipoxin A4 metabolic process	0.102579	0.646609	2	2
GO:2001303 lipoxin A4 biosynthetic process	2	0.646609	0.046	1	Biological Process	GO:2001303	lipoxin A4 biosynthetic process	0.102579	0.646609	2	2
GO:0050851 antigen receptor-mediated signaling pathway	36	0.646609	0.821	0.387	Biological Process	GO:0050851	antigen receptor-mediated signaling pathway	0.102617	0.646609	36	93
GO:0002902 regulation of B cell apoptotic process	6	0.646609	0.137	0.545	Biological Process	GO:0002902	regulation of B cell apoptotic process	0.103378	0.646609	6	11
GO:0006349 regulation of gene expression by genetic imprinting	6	0.646609	0.137	0.545	Biological Process	GO:0006349	regulation of gene expression by genetic imprinting	0.103378	0.646609	6	11
GO:0006359 regulation of transcription from RNA polymerase III promoter	6	0.646609	0.137	0.545	Biological Process	GO:0006359	regulation of transcription from RNA polymerase III promoter	0.103378	0.646609	6	11
GO:0010659 cardiac muscle cell apoptotic process	6	0.646609	0.137	0.545	Biological Process	GO:0010659	cardiac muscle cell apoptotic process	0.103378	0.646609	6	11
GO:0010665 regulation of cardiac muscle cell apoptotic process	6	0.646609	0.137	0.545	Biological Process	GO:0010665	regulation of cardiac muscle cell apoptotic process	0.103378	0.646609	6	11
GO:0015937 coenzyme A biosynthetic process	6	0.646609	0.137	0.545	Biological Process	GO:0015937	coenzyme A biosynthetic process	0.103378	0.646609	6	11
GO:0016082 synaptic vesicle priming	6	0.646609	0.137	0.545	Biological Process	GO:0016082	synaptic vesicle priming	0.103378	0.646609	6	11
GO:0019682 glyceraldehyde-3-phosphate metabolic process	6	0.646609	0.137	0.545	Biological Process	GO:0019682	glyceraldehyde-3-phosphate metabolic process	0.103378	0.646609	6	11
GO:0032717 negative regulation of interleukin-8 production	6	0.646609	0.137	0.545	Biological Process	GO:0032717	negative regulation of interleukin-8 production	0.103378	0.646609	6	11
GO:0032986 protein-DNA complex disassembly	6	0.646609	0.137	0.545	Biological Process	GO:0032986	protein-DNA complex disassembly	0.103378	0.646609	6	11
GO:0035428 hexose transmembrane transport	6	0.646609	0.137	0.545	Biological Process	GO:0035428	hexose transmembrane transport	0.103378	0.646609	6	11
GO:0042535 positive regulation of tumor necrosis factor biosynthetic process	6	0.646609	0.137	0.545	Biological Process	GO:0042535	positive regulation of tumor necrosis factor biosynthetic process	0.103378	0.646609	6	11
GO:0043923 positive regulation by host of viral transcription	6	0.646609	0.137	0.545	Biological Process	GO:0043923	positive regulation by host of viral transcription	0.103378	0.646609	6	11
GO:0050775 positive regulation of dendrite morphogenesis	6	0.646609	0.137	0.545	Biological Process	GO:0050775	positive regulation of dendrite morphogenesis	0.103378	0.646609	6	11
GO:0050860 negative regulation of T cell receptor signaling pathway	6	0.646609	0.137	0.545	Biological Process	GO:0050860	negative regulation of T cell receptor signaling pathway	0.103378	0.646609	6	11
GO:0051084 'de novo' posttranslational protein folding	6	0.646609	0.137	0.545	Biological Process	GO:0051084	'de novo' posttranslational protein folding	0.103378	0.646609	6	11
GO:0060211 regulation of nuclear-transcribed mRNA poly(A) tail shortening	6	0.646609	0.137	0.545	Biological Process	GO:0060211	regulation of nuclear-transcribed mRNA poly(A) tail shortening	0.103378	0.646609	6	11
GO:0060263 regulation of respiratory burst	6	0.646609	0.137	0.545	Biological Process	GO:0060263	regulation of respiratory burst	0.103378	0.646609	6	11
GO:0060340 positive regulation of type I interferon-mediated signaling pathway	6	0.646609	0.137	0.545	Biological Process	GO:0060340	positive regulation of type I interferon-mediated signaling pathway	0.103378	0.646609	6	11
GO:0061450 trophoblast cell migration	6	0.646609	0.137	0.545	Biological Process	GO:0061450	trophoblast cell migration	0.103378	0.646609	6	11
GO:0070897 DNA-templated transcriptional preinitiation complex assembly	6	0.646609	0.137	0.545	Biological Process	GO:0070897	DNA-templated transcriptional preinitiation complex assembly	0.103378	0.646609	6	11
GO:0098760 response to interleukin-7	6	0.646609	0.137	0.545	Biological Process	GO:0098760	response to interleukin-7	0.103378	0.646609	6	11
GO:0098761 cellular response to interleukin-7	6	0.646609	0.137	0.545	Biological Process	GO:0098761	cellular response to interleukin-7	0.103378	0.646609	6	11
GO:1901163 regulation of trophoblast cell migration	6	0.646609	0.137	0.545	Biological Process	GO:1901163	regulation of trophoblast cell migration	0.103378	0.646609	6	11
GO:0000289 nuclear-transcribed mRNA poly(A) tail shortening	8	0.646609	0.182	0.5	Biological Process	GO:0000289	nuclear-transcribed mRNA poly(A) tail shortening	0.103837	0.646609	8	16
GO:0000737 DNA catabolic process, endonucleolytic	8	0.646609	0.182	0.5	Biological Process	GO:0000737	DNA catabolic process, endonucleolytic	0.103837	0.646609	8	16
GO:0030220 platelet formation	8	0.646609	0.182	0.5	Biological Process	GO:0030220	platelet formation	0.103837	0.646609	8	16
GO:0032480 negative regulation of type I interferon production	8	0.646609	0.182	0.5	Biological Process	GO:0032480	negative regulation of type I interferon production	0.103837	0.646609	8	16
GO:0032897 negative regulation of viral transcription	8	0.646609	0.182	0.5	Biological Process	GO:0032897	negative regulation of viral transcription	0.103837	0.646609	8	16
GO:0036303 lymph vessel morphogenesis	8	0.646609	0.182	0.5	Biological Process	GO:0036303	lymph vessel morphogenesis	0.103837	0.646609	8	16
GO:0036344 platelet morphogenesis	8	0.646609	0.182	0.5	Biological Process	GO:0036344	platelet morphogenesis	0.103837	0.646609	8	16
GO:0043921 modulation by host of viral transcription	8	0.646609	0.182	0.5	Biological Process	GO:0043921	modulation by host of viral transcription	0.103837	0.646609	8	16
GO:0052312 modulation of transcription in other organism involved in symbiotic interaction	8	0.646609	0.182	0.5	Biological Process	GO:0052312	modulation of transcription in other organism involved in symbiotic interaction	0.103837	0.646609	8	16
GO:0052472 modulation by host of symbiont transcription	8	0.646609	0.182	0.5	Biological Process	GO:0052472	modulation by host of symbiont transcription	0.103837	0.646609	8	16
GO:0060148 positive regulation of posttranscriptional gene silencing	8	0.646609	0.182	0.5	Biological Process	GO:0060148	positive regulation of posttranscriptional gene silencing	0.103837	0.646609	8	16
GO:0060999 positive regulation of dendritic spine development	8	0.646609	0.182	0.5	Biological Process	GO:0060999	positive regulation of dendritic spine development	0.103837	0.646609	8	16
GO:1903010 regulation of bone development	8	0.646609	0.182	0.5	Biological Process	GO:1903010	regulation of bone development	0.103837	0.646609	8	16
GO:0000910 cytokinesis	37	0.649622	0.844	0.385	Biological Process	GO:0000910	cytokinesis	0.104585	0.649622	37	96
GO:0032640 tumor necrosis factor production	37	0.649622	0.844	0.385	Biological Process	GO:0032640	tumor necrosis factor production	0.104585	0.649622	37	96
GO:0043524 negative regulation of neuron apoptotic process	37	0.649622	0.844	0.385	Biological Process	GO:0043524	negative regulation of neuron apoptotic process	0.104585	0.649622	37	96
GO:0060759 regulation of response to cytokine stimulus	37	0.649622	0.844	0.385	Biological Process	GO:0060759	regulation of response to cytokine stimulus	0.104585	0.649622	37	96
GO:0035148 tube formation	45	0.651493	1.026	0.378	Biological Process	GO:0035148	tube formation	0.104952	0.651493	45	119
GO:0015980 energy derivation by oxidation of organic compounds	55	0.653736	1.255	0.372	Biological Process	GO:0015980	energy derivation by oxidation of organic compounds	0.105379	0.653736	55	148
GO:0071706 tumor necrosis factor superfamily cytokine production	38	0.660057	0.867	0.384	Biological Process	GO:0071706	tumor necrosis factor superfamily cytokine production	0.106465	0.660057	38	99
GO:0051347 positive regulation of transferase activity	121	0.661224	2.76	0.353	Biological Process	GO:0051347	positive regulation of transferase activity	0.106911	0.661224	121	343
GO:0061371 determination of heart left/right asymmetry	17	0.661224	0.388	0.425	Biological Process	GO:0061371	determination of heart left/right asymmetry	0.106988	0.661224	17	40
GO:0065002 intracellular protein transmembrane transport	17	0.661224	0.388	0.425	Biological Process	GO:0065002	intracellular protein transmembrane transport	0.106988	0.661224	17	40
GO:0071806 protein transmembrane transport	17	0.661224	0.388	0.425	Biological Process	GO:0071806	protein transmembrane transport	0.106988	0.661224	17	40
GO:1903313 positive regulation of mRNA metabolic process	17	0.661224	0.388	0.425	Biological Process	GO:1903313	positive regulation of mRNA metabolic process	0.106988	0.661224	17	40
GO:0010243 response to organonitrogen compound	127	0.664556	2.897	0.352	Biological Process	GO:0010243	response to organonitrogen compound	0.107595	0.664556	127	361
GO:0002009 morphogenesis of an epithelium	128	0.664734	2.92	0.352	Biological Process	GO:0002009	morphogenesis of an epithelium	0.107691	0.664734	128	364
GO:0006959 humoral immune response	32	0.666599	0.73	0.39	Biological Process	GO:0006959	humoral immune response	0.108159	0.666599	32	82
GO:2000181 negative regulation of blood vessel morphogenesis	32	0.666599	0.73	0.39	Biological Process	GO:2000181	negative regulation of blood vessel morphogenesis	0.108159	0.666599	32	82
GO:0051495 positive regulation of cytoskeleton organization	58	0.666599	1.323	0.369	Biological Process	GO:0051495	positive regulation of cytoskeleton organization	0.108229	0.666599	58	157
GO:0072175 epithelial tube formation	39	0.666599	0.89	0.382	Biological Process	GO:0072175	epithelial tube formation	0.108263	0.666599	39	102
GO:0071900 regulation of protein serine/threonine kinase activity	95	0.672379	2.167	0.357	Biological Process	GO:0071900	regulation of protein serine/threonine kinase activity	0.10927	0.672379	95	266
GO:0018023 peptidyl-lysine trimethylation	14	0.676695	0.319	0.438	Biological Process	GO:0018023	peptidyl-lysine trimethylation	0.110456	0.676695	14	32
GO:0019083 viral transcription	14	0.676695	0.319	0.438	Biological Process	GO:0019083	viral transcription	0.110456	0.676695	14	32
GO:0051591 response to cAMP	14	0.676695	0.319	0.438	Biological Process	GO:0051591	response to cAMP	0.110456	0.676695	14	32
GO:0097300 programmed necrotic cell death	14	0.676695	0.319	0.438	Biological Process	GO:0097300	programmed necrotic cell death	0.110456	0.676695	14	32
GO:1901343 negative regulation of vasculature development	33	0.676695	0.753	0.388	Biological Process	GO:1901343	negative regulation of vasculature development	0.110482	0.676695	33	85
GO:0006304 DNA modification	27	0.676695	0.616	0.397	Biological Process	GO:0006304	DNA modification	0.110635	0.676695	27	68
GO:0019079 viral genome replication	27	0.676695	0.616	0.397	Biological Process	GO:0019079	viral genome replication	0.110635	0.676695	27	68
GO:0032231 regulation of actin filament bundle assembly	27	0.676695	0.616	0.397	Biological Process	GO:0032231	regulation of actin filament bundle assembly	0.110635	0.676695	27	68
GO:0042327 positive regulation of phosphorylation	212	0.676695	4.836	0.344	Biological Process	GO:0042327	positive regulation of phosphorylation	0.110738	0.676695	212	617
GO:0032881 regulation of polysaccharide metabolic process	11	0.676695	0.251	0.458	Biological Process	GO:0032881	regulation of polysaccharide metabolic process	0.110863	0.676695	11	24
GO:0043001 Golgi to plasma membrane protein transport	11	0.676695	0.251	0.458	Biological Process	GO:0043001	Golgi to plasma membrane protein transport	0.110863	0.676695	11	24
GO:0048488 synaptic vesicle endocytosis	11	0.676695	0.251	0.458	Biological Process	GO:0048488	synaptic vesicle endocytosis	0.110863	0.676695	11	24
GO:0070528 protein kinase C signaling	11	0.676695	0.251	0.458	Biological Process	GO:0070528	protein kinase C signaling	0.110863	0.676695	11	24
GO:0006112 energy reserve metabolic process	22	0.676945	0.502	0.407	Biological Process	GO:0006112	energy reserve metabolic process	0.110972	0.676945	22	54
GO:0097479 synaptic vesicle localization	41	0.680525	0.935	0.38	Biological Process	GO:0097479	synaptic vesicle localization	0.111628	0.680525	41	108
GO:0014855 striated muscle cell proliferation	18	0.68453	0.411	0.419	Biological Process	GO:0014855	striated muscle cell proliferation	0.112632	0.68453	18	43
GO:0016575 histone deacetylation	18	0.68453	0.411	0.419	Biological Process	GO:0016575	histone deacetylation	0.112632	0.68453	18	43
GO:0043966 histone H3 acetylation	18	0.68453	0.411	0.419	Biological Process	GO:0043966	histone H3 acetylation	0.112632	0.68453	18	43
GO:0048008 platelet-derived growth factor receptor signaling pathway	18	0.68453	0.411	0.419	Biological Process	GO:0048008	platelet-derived growth factor receptor signaling pathway	0.112632	0.68453	18	43
GO:0060761 negative regulation of response to cytokine stimulus	18	0.68453	0.411	0.419	Biological Process	GO:0060761	negative regulation of response to cytokine stimulus	0.112632	0.68453	18	43
GO:1900180 regulation of protein localization to nucleus	42	0.687576	0.958	0.378	Biological Process	GO:1900180	regulation of protein localization to nucleus	0.113203	0.687576	42	111
GO:0009888 tissue development	433	0.687661	9.877	0.336	Biological Process	GO:0009888	tissue development	0.113286	0.687661	433	1290
GO:0002573 myeloid leukocyte differentiation	52	0.6887	1.186	0.371	Biological Process	GO:0002573	myeloid leukocyte differentiation	0.113571	0.6887	52	140
GO:0001843 neural tube closure	28	0.6887	0.639	0.394	Biological Process	GO:0001843	neural tube closure	0.113597	0.6887	28	71
GO:0032386 regulation of intracellular transport	120	0.690891	2.737	0.352	Biological Process	GO:0032386	regulation of intracellular transport	0.114099	0.690891	120	341
GO:0051272 positive regulation of cellular component movement	120	0.690891	2.737	0.352	Biological Process	GO:0051272	positive regulation of cellular component movement	0.114099	0.690891	120	341
GO:0016050 vesicle organization	53	0.693628	1.209	0.371	Biological Process	GO:0016050	vesicle organization	0.114621	0.693628	53	143
GO:0048332 mesoderm morphogenesis	23	0.694191	0.525	0.404	Biological Process	GO:0048332	mesoderm morphogenesis	0.114925	0.694191	23	57
GO:0061035 regulation of cartilage development	23	0.694191	0.525	0.404	Biological Process	GO:0061035	regulation of cartilage development	0.114925	0.694191	23	57
GO:2000278 regulation of DNA biosynthetic process	23	0.694191	0.525	0.404	Biological Process	GO:2000278	regulation of DNA biosynthetic process	0.114925	0.694191	23	57
GO:0023014 signal transduction by protein phosphorylation	161	0.694492	3.672	0.347	Biological Process	GO:0023014	signal transduction by protein phosphorylation	0.115045	0.694492	161	464
GO:0008285 negative regulation of cell proliferation	145	0.696027	3.307	0.349	Biological Process	GO:0008285	negative regulation of cell proliferation	0.11537	0.696027	145	416
GO:0032271 regulation of protein polymerization	54	0.697174	1.232	0.37	Biological Process	GO:0032271	regulation of protein polymerization	0.115631	0.697174	54	146
GO:0043900 regulation of multi-organism process	90	0.700592	2.053	0.357	Biological Process	GO:0043900	regulation of multi-organism process	0.116268	0.700592	90	252
GO:1902105 regulation of leukocyte differentiation	69	0.701046	1.574	0.363	Biological Process	GO:1902105	regulation of leukocyte differentiation	0.116415	0.701046	69	190
GO:0002253 activation of immune response	91	0.701609	2.076	0.357	Biological Process	GO:0002253	activation of immune response	0.116579	0.701609	91	255
GO:0032273 positive regulation of protein polymerization	36	0.702444	0.821	0.383	Biological Process	GO:0032273	positive regulation of protein polymerization	0.116789	0.702444	36	94
GO:0016049 cell growth	95	0.705243	2.167	0.356	Biological Process	GO:0016049	cell growth	0.117715	0.705243	95	267
GO:0006414 translational elongation	15	0.705243	0.342	0.429	Biological Process	GO:0006414	translational elongation	0.117747	0.705243	15	35
GO:0007566 embryo implantation	15	0.705243	0.342	0.429	Biological Process	GO:0007566	embryo implantation	0.117747	0.705243	15	35
GO:0030834 regulation of actin filament depolymerization	15	0.705243	0.342	0.429	Biological Process	GO:0030834	regulation of actin filament depolymerization	0.117747	0.705243	15	35
GO:0044773 mitotic DNA damage checkpoint	15	0.705243	0.342	0.429	Biological Process	GO:0044773	mitotic DNA damage checkpoint	0.117747	0.705243	15	35
GO:0045669 positive regulation of osteoblast differentiation	19	0.705243	0.433	0.413	Biological Process	GO:0045669	positive regulation of osteoblast differentiation	0.117826	0.705243	19	46
GO:0046513 ceramide biosynthetic process	19	0.705243	0.433	0.413	Biological Process	GO:0046513	ceramide biosynthetic process	0.117826	0.705243	19	46
GO:0072527 pyrimidine-containing compound metabolic process	19	0.705243	0.433	0.413	Biological Process	GO:0072527	pyrimidine-containing compound metabolic process	0.117826	0.705243	19	46
GO:0006757 ATP generation from ADP	24	0.708275	0.547	0.4	Biological Process	GO:0006757	ATP generation from ADP	0.118617	0.708275	24	60
GO:0006595 polyamine metabolic process	9	0.708275	0.205	0.474	Biological Process	GO:0006595	polyamine metabolic process	0.11905	0.708275	9	19
GO:0010719 negative regulation of epithelial to mesenchymal transition	9	0.708275	0.205	0.474	Biological Process	GO:0010719	negative regulation of epithelial to mesenchymal transition	0.11905	0.708275	9	19
GO:0010922 positive regulation of phosphatase activity	9	0.708275	0.205	0.474	Biological Process	GO:0010922	positive regulation of phosphatase activity	0.11905	0.708275	9	19
GO:0031116 positive regulation of microtubule polymerization	9	0.708275	0.205	0.474	Biological Process	GO:0031116	positive regulation of microtubule polymerization	0.11905	0.708275	9	19
GO:0033273 response to vitamin	9	0.708275	0.205	0.474	Biological Process	GO:0033273	response to vitamin	0.11905	0.708275	9	19
GO:0043984 histone H4-K16 acetylation	9	0.708275	0.205	0.474	Biological Process	GO:0043984	histone H4-K16 acetylation	0.11905	0.708275	9	19
GO:0048147 negative regulation of fibroblast proliferation	9	0.708275	0.205	0.474	Biological Process	GO:0048147	negative regulation of fibroblast proliferation	0.11905	0.708275	9	19
GO:0090114 COPII-coated vesicle budding	9	0.708275	0.205	0.474	Biological Process	GO:0090114	COPII-coated vesicle budding	0.11905	0.708275	9	19
GO:2000108 positive regulation of leukocyte apoptotic process	9	0.708275	0.205	0.474	Biological Process	GO:2000108	positive regulation of leukocyte apoptotic process	0.11905	0.708275	9	19
GO:0071407 cellular response to organic cyclic compound	102	0.709485	2.327	0.354	Biological Process	GO:0071407	cellular response to organic cyclic compound	0.119326	0.709485	102	288
GO:0044281 small molecule metabolic process	405	0.71196	9.238	0.336	Biological Process	GO:0044281	small molecule metabolic process	0.119814	0.71196	405	1206
GO:0060538 skeletal muscle organ development	47	0.713407	1.072	0.373	Biological Process	GO:0060538	skeletal muscle organ development	0.12013	0.713407	47	126
GO:0043433 negative regulation of sequence-specific DNA binding transcription factor activity	38	0.714349	0.867	0.38	Biological Process	GO:0043433	negative regulation of sequence-specific DNA binding transcription factor activity	0.120506	0.714349	38	100
GO:0048489 synaptic vesicle transport	38	0.714349	0.867	0.38	Biological Process	GO:0048489	synaptic vesicle transport	0.120506	0.714349	38	100
GO:0097480 establishment of synaptic vesicle localization	38	0.714349	0.867	0.38	Biological Process	GO:0097480	establishment of synaptic vesicle localization	0.120506	0.714349	38	100
GO:0006220 pyrimidine nucleotide metabolic process	12	0.71436	0.274	0.444	Biological Process	GO:0006220	pyrimidine nucleotide metabolic process	0.120869	0.71436	12	27
GO:0014037 Schwann cell differentiation	12	0.71436	0.274	0.444	Biological Process	GO:0014037	Schwann cell differentiation	0.120869	0.71436	12	27
GO:0030835 negative regulation of actin filament depolymerization	12	0.71436	0.274	0.444	Biological Process	GO:0030835	negative regulation of actin filament depolymerization	0.120869	0.71436	12	27
GO:0070830 bicellular tight junction assembly	12	0.71436	0.274	0.444	Biological Process	GO:0070830	bicellular tight junction assembly	0.120869	0.71436	12	27
GO:1904358 positive regulation of telomere maintenance via telomere lengthening	12	0.71436	0.274	0.444	Biological Process	GO:1904358	positive regulation of telomere maintenance via telomere lengthening	0.120869	0.71436	12	27
GO:0021915 neural tube development	48	0.716751	1.095	0.372	Biological Process	GO:0021915	neural tube development	0.121347	0.716751	48	129
GO:0016525 negative regulation of angiogenesis	31	0.717395	0.707	0.388	Biological Process	GO:0016525	negative regulation of angiogenesis	0.121528	0.717395	31	80
GO:0051640 organelle localization	119	0.71779	2.714	0.351	Biological Process	GO:0051640	organelle localization	0.121668	0.71779	119	339
GO:0002521 leukocyte differentiation	123	0.718451	2.806	0.35	Biological Process	GO:0002521	leukocyte differentiation	0.121963	0.718451	123	351
GO:0006928 movement of cell or subcellular component	430	0.718451	9.808	0.335	Biological Process	GO:0006928	movement of cell or subcellular component	0.122037	0.718451	430	1283
GO:0010717 regulation of epithelial to mesenchymal transition	25	0.718451	0.57	0.397	Biological Process	GO:0010717	regulation of epithelial to mesenchymal transition	0.122071	0.718451	25	63
GO:0032606 type I interferon production	25	0.718451	0.57	0.397	Biological Process	GO:0032606	type I interferon production	0.122071	0.718451	25	63
GO:0060284 regulation of cell development	211	0.718661	4.813	0.343	Biological Process	GO:0060284	regulation of cell development	0.122183	0.718661	211	616
GO:0009062 fatty acid catabolic process	20	0.718661	0.456	0.408	Biological Process	GO:0009062	fatty acid catabolic process	0.122616	0.718661	20	49
GO:0010507 negative regulation of autophagy	20	0.718661	0.456	0.408	Biological Process	GO:0010507	negative regulation of autophagy	0.122616	0.718661	20	49
GO:0070227 lymphocyte apoptotic process	20	0.718661	0.456	0.408	Biological Process	GO:0070227	lymphocyte apoptotic process	0.122616	0.718661	20	49
GO:0048705 skeletal system morphogenesis	63	0.718661	1.437	0.364	Biological Process	GO:0048705	skeletal system morphogenesis	0.123169	0.718661	63	173
GO:0016202 regulation of striated muscle tissue development	32	0.718661	0.73	0.386	Biological Process	GO:0016202	regulation of striated muscle tissue development	0.123889	0.718661	32	83
GO:0032535 regulation of cellular component size	86	0.718661	1.962	0.357	Biological Process	GO:0032535	regulation of cellular component size	0.124128	0.718661	86	241
GO:0050794 regulation of cellular process	2516	0.718661	57.391	0.324	Biological Process	GO:0050794	regulation of cellular process	0.124176	0.718661	2516	7756
GO:0032720 negative regulation of tumor necrosis factor production	16	0.718661	0.365	0.421	Biological Process	GO:0032720	negative regulation of tumor necrosis factor production	0.124342	0.718661	16	38
GO:0044774 mitotic DNA integrity checkpoint	16	0.718661	0.365	0.421	Biological Process	GO:0044774	mitotic DNA integrity checkpoint	0.124342	0.718661	16	38
GO:2001238 positive regulation of extrinsic apoptotic signaling pathway	16	0.718661	0.365	0.421	Biological Process	GO:2001238	positive regulation of extrinsic apoptotic signaling pathway	0.124342	0.718661	16	38
GO:0072659 protein localization to plasma membrane	65	0.718661	1.483	0.363	Biological Process	GO:0072659	protein localization to plasma membrane	0.12452	0.718661	65	179
GO:0006643 membrane lipid metabolic process	51	0.718661	1.163	0.37	Biological Process	GO:0006643	membrane lipid metabolic process	0.124704	0.718661	51	138
GO:0030198 extracellular matrix organization	66	0.718661	1.505	0.363	Biological Process	GO:0030198	extracellular matrix organization	0.125157	0.718661	66	182
GO:0030203 glycosaminoglycan metabolic process	26	0.718661	0.593	0.394	Biological Process	GO:0030203	glycosaminoglycan metabolic process	0.125305	0.718661	26	66
GO:0001946 lymphangiogenesis	7	0.718661	0.16	0.5	Biological Process	GO:0001946	lymphangiogenesis	0.12545	0.718661	7	14
GO:0006907 pinocytosis	7	0.718661	0.16	0.5	Biological Process	GO:0006907	pinocytosis	0.12545	0.718661	7	14
GO:0033280 response to vitamin D	7	0.718661	0.16	0.5	Biological Process	GO:0033280	response to vitamin D	0.12545	0.718661	7	14
GO:0045649 regulation of macrophage differentiation	7	0.718661	0.16	0.5	Biological Process	GO:0045649	regulation of macrophage differentiation	0.12545	0.718661	7	14
GO:0050884 neuromuscular process controlling posture	7	0.718661	0.16	0.5	Biological Process	GO:0050884	neuromuscular process controlling posture	0.12545	0.718661	7	14
GO:0060716 labyrinthine layer blood vessel development	7	0.718661	0.16	0.5	Biological Process	GO:0060716	labyrinthine layer blood vessel development	0.12545	0.718661	7	14
GO:0070230 positive regulation of lymphocyte apoptotic process	7	0.718661	0.16	0.5	Biological Process	GO:0070230	positive regulation of lymphocyte apoptotic process	0.12545	0.718661	7	14
GO:0090036 regulation of protein kinase C signaling	7	0.718661	0.16	0.5	Biological Process	GO:0090036	regulation of protein kinase C signaling	0.12545	0.718661	7	14
GO:0090103 cochlea morphogenesis	7	0.718661	0.16	0.5	Biological Process	GO:0090103	cochlea morphogenesis	0.12545	0.718661	7	14
GO:0097320 membrane tubulation	7	0.718661	0.16	0.5	Biological Process	GO:0097320	membrane tubulation	0.12545	0.718661	7	14
GO:1900153 positive regulation of nuclear-transcribed mRNA catabolic process, deadenylation-dependent decay	7	0.718661	0.16	0.5	Biological Process	GO:1900153	positive regulation of nuclear-transcribed mRNA catabolic process, deadenylation-dependent decay	0.12545	0.718661	7	14
GO:1901798 positive regulation of signal transduction by p53 class mediator	7	0.718661	0.16	0.5	Biological Process	GO:1901798	positive regulation of signal transduction by p53 class mediator	0.12545	0.718661	7	14
GO:1904376 negative regulation of protein localization to cell periphery	7	0.718661	0.16	0.5	Biological Process	GO:1904376	negative regulation of protein localization to cell periphery	0.12545	0.718661	7	14
GO:2000178 negative regulation of neural precursor cell proliferation	7	0.718661	0.16	0.5	Biological Process	GO:2000178	negative regulation of neural precursor cell proliferation	0.12545	0.718661	7	14
GO:0009219 pyrimidine deoxyribonucleotide metabolic process	5	0.718661	0.114	0.556	Biological Process	GO:0009219	pyrimidine deoxyribonucleotide metabolic process	0.125541	0.718661	5	9
GO:0010642 negative regulation of platelet-derived growth factor receptor signaling pathway	5	0.718661	0.114	0.556	Biological Process	GO:0010642	negative regulation of platelet-derived growth factor receptor signaling pathway	0.125541	0.718661	5	9
GO:0010664 negative regulation of striated muscle cell apoptotic process	5	0.718661	0.114	0.556	Biological Process	GO:0010664	negative regulation of striated muscle cell apoptotic process	0.125541	0.718661	5	9
GO:0016559 peroxisome fission	5	0.718661	0.114	0.556	Biological Process	GO:0016559	peroxisome fission	0.125541	0.718661	5	9
GO:0032048 cardiolipin metabolic process	5	0.718661	0.114	0.556	Biological Process	GO:0032048	cardiolipin metabolic process	0.125541	0.718661	5	9
GO:0033235 positive regulation of protein sumoylation	5	0.718661	0.114	0.556	Biological Process	GO:0033235	positive regulation of protein sumoylation	0.125541	0.718661	5	9
GO:0034638 phosphatidylcholine catabolic process	5	0.718661	0.114	0.556	Biological Process	GO:0034638	phosphatidylcholine catabolic process	0.125541	0.718661	5	9
GO:0042532 negative regulation of tyrosine phosphorylation of STAT protein	5	0.718661	0.114	0.556	Biological Process	GO:0042532	negative regulation of tyrosine phosphorylation of STAT protein	0.125541	0.718661	5	9
GO:0045657 positive regulation of monocyte differentiation	5	0.718661	0.114	0.556	Biological Process	GO:0045657	positive regulation of monocyte differentiation	0.125541	0.718661	5	9
GO:0046838 phosphorylated carbohydrate dephosphorylation	5	0.718661	0.114	0.556	Biological Process	GO:0046838	phosphorylated carbohydrate dephosphorylation	0.125541	0.718661	5	9
GO:0048875 chemical homeostasis within a tissue	5	0.718661	0.114	0.556	Biological Process	GO:0048875	chemical homeostasis within a tissue	0.125541	0.718661	5	9
GO:0060576 intestinal epithelial cell development	5	0.718661	0.114	0.556	Biological Process	GO:0060576	intestinal epithelial cell development	0.125541	0.718661	5	9
GO:0071371 cellular response to gonadotropin stimulus	5	0.718661	0.114	0.556	Biological Process	GO:0071371	cellular response to gonadotropin stimulus	0.125541	0.718661	5	9
GO:0071545 inositol phosphate catabolic process	5	0.718661	0.114	0.556	Biological Process	GO:0071545	inositol phosphate catabolic process	0.125541	0.718661	5	9
GO:0090128 regulation of synapse maturation	5	0.718661	0.114	0.556	Biological Process	GO:0090128	regulation of synapse maturation	0.125541	0.718661	5	9
GO:1904861 excitatory synapse assembly	5	0.718661	0.114	0.556	Biological Process	GO:1904861	excitatory synapse assembly	0.125541	0.718661	5	9
GO:2000060 positive regulation of protein ubiquitination involved in ubiquitin-dependent protein catabolic process	5	0.718661	0.114	0.556	Biological Process	GO:2000060	positive regulation of protein ubiquitination involved in ubiquitin-dependent protein catabolic process	0.125541	0.718661	5	9
GO:2001204 regulation of osteoclast development	5	0.718661	0.114	0.556	Biological Process	GO:2001204	regulation of osteoclast development	0.125541	0.718661	5	9
GO:0010975 regulation of neuron projection development	91	0.718661	2.076	0.355	Biological Process	GO:0010975	regulation of neuron projection development	0.125602	0.718661	91	256
GO:0007219 Notch signaling pathway	42	0.725958	0.958	0.375	Biological Process	GO:0007219	Notch signaling pathway	0.126951	0.725958	42	112
GO:0010720 positive regulation of cell development	112	0.738112	2.555	0.351	Biological Process	GO:0010720	positive regulation of cell development	0.129187	0.738112	112	319
GO:0048589 developmental growth	151	0.738112	3.444	0.346	Biological Process	GO:0048589	developmental growth	0.129226	0.738112	151	436
GO:0051179 localization	1341	0.738926	30.589	0.327	Biological Process	GO:0051179	localization	0.129582	0.738926	1341	4097
GO:0005978 glycogen biosynthetic process	13	0.738926	0.297	0.433	Biological Process	GO:0005978	glycogen biosynthetic process	0.129695	0.738926	13	30
GO:0009250 glucan biosynthetic process	13	0.738926	0.297	0.433	Biological Process	GO:0009250	glucan biosynthetic process	0.129695	0.738926	13	30
GO:1900181 negative regulation of protein localization to nucleus	13	0.738926	0.297	0.433	Biological Process	GO:1900181	negative regulation of protein localization to nucleus	0.129695	0.738926	13	30
GO:0050792 regulation of viral process	44	0.738926	1.004	0.373	Biological Process	GO:0050792	regulation of viral process	0.129747	0.738926	44	118
GO:0040017 positive regulation of locomotion	122	0.738926	2.783	0.35	Biological Process	GO:0040017	positive regulation of locomotion	0.129817	0.738926	122	349
GO:0007040 lysosome organization	17	0.740124	0.388	0.415	Biological Process	GO:0007040	lysosome organization	0.130328	0.740124	17	41
GO:0043039 tRNA aminoacylation	17	0.740124	0.388	0.415	Biological Process	GO:0043039	tRNA aminoacylation	0.130328	0.740124	17	41
GO:0080171 lytic vacuole organization	17	0.740124	0.388	0.415	Biological Process	GO:0080171	lytic vacuole organization	0.130328	0.740124	17	41
GO:2000573 positive regulation of DNA biosynthetic process	17	0.740124	0.388	0.415	Biological Process	GO:2000573	positive regulation of DNA biosynthetic process	0.130328	0.740124	17	41
GO:0007519 skeletal muscle tissue development	45	0.742843	1.026	0.372	Biological Process	GO:0007519	skeletal muscle tissue development	0.131051	0.742843	45	121
GO:0051094 positive regulation of developmental process	301	0.742843	6.866	0.338	Biological Process	GO:0051094	positive regulation of developmental process	0.131138	0.742843	301	891
GO:0001707 mesoderm formation	22	0.742843	0.502	0.4	Biological Process	GO:0001707	mesoderm formation	0.131139	0.742843	22	55
GO:0019218 regulation of steroid metabolic process	22	0.742843	0.502	0.4	Biological Process	GO:0019218	regulation of steroid metabolic process	0.131139	0.742843	22	55
GO:0006497 protein lipidation	28	0.742843	0.639	0.389	Biological Process	GO:0006497	protein lipidation	0.131183	0.742843	28	72
GO:0043268 positive regulation of potassium ion transport	10	0.745319	0.228	0.455	Biological Process	GO:0043268	positive regulation of potassium ion transport	0.131922	0.745319	10	22
GO:0043537 negative regulation of blood vessel endothelial cell migration	10	0.745319	0.228	0.455	Biological Process	GO:0043537	negative regulation of blood vessel endothelial cell migration	0.131922	0.745319	10	22
GO:0045992 negative regulation of embryonic development	10	0.745319	0.228	0.455	Biological Process	GO:0045992	negative regulation of embryonic development	0.131922	0.745319	10	22
GO:0060037 pharyngeal system development	10	0.745319	0.228	0.455	Biological Process	GO:0060037	pharyngeal system development	0.131922	0.745319	10	22
GO:0010769 regulation of cell morphogenesis involved in differentiation	81	0.746817	1.848	0.357	Biological Process	GO:0010769	regulation of cell morphogenesis involved in differentiation	0.132263	0.746817	81	227
GO:0009952 anterior/posterior pattern specification	60	0.748275	1.369	0.364	Biological Process	GO:0009952	anterior/posterior pattern specification	0.132597	0.748275	60	165
GO:0033135 regulation of peptidyl-serine phosphorylation	37	0.755483	0.844	0.378	Biological Process	GO:0033135	regulation of peptidyl-serine phosphorylation	0.133951	0.755483	37	98
GO:2000027 regulation of organ morphogenesis	48	0.758847	1.095	0.369	Biological Process	GO:2000027	regulation of organ morphogenesis	0.134624	0.758847	48	130
GO:0001892 embryonic placenta development	23	0.759744	0.525	0.397	Biological Process	GO:0001892	embryonic placenta development	0.134937	0.759744	23	58
GO:0051492 regulation of stress fiber assembly	23	0.759744	0.525	0.397	Biological Process	GO:0051492	regulation of stress fiber assembly	0.134937	0.759744	23	58
GO:0033002 muscle cell proliferation	38	0.762295	0.867	0.376	Biological Process	GO:0033002	muscle cell proliferation	0.135664	0.762295	38	101
GO:0051494 negative regulation of cytoskeleton organization	38	0.762295	0.867	0.376	Biological Process	GO:0051494	negative regulation of cytoskeleton organization	0.135664	0.762295	38	101
GO:0006661 phosphatidylinositol biosynthetic process	18	0.762295	0.411	0.409	Biological Process	GO:0006661	phosphatidylinositol biosynthetic process	0.135777	0.762295	18	44
GO:0032526 response to retinoic acid	18	0.762295	0.411	0.409	Biological Process	GO:0032526	response to retinoic acid	0.135777	0.762295	18	44
GO:0060419 heart growth	18	0.762295	0.411	0.409	Biological Process	GO:0060419	heart growth	0.135777	0.762295	18	44
GO:0071417 cellular response to organonitrogen compound	95	0.762413	2.167	0.353	Biological Process	GO:0071417	cellular response to organonitrogen compound	0.135875	0.762413	95	269
GO:0002698 negative regulation of immune effector process	30	0.764314	0.684	0.385	Biological Process	GO:0002698	negative regulation of immune effector process	0.13637	0.764314	30	78
GO:0034111 negative regulation of homotypic cell-cell adhesion	30	0.764314	0.684	0.385	Biological Process	GO:0034111	negative regulation of homotypic cell-cell adhesion	0.13637	0.764314	30	78
GO:0019058 viral life cycle	66	0.764314	1.505	0.361	Biological Process	GO:0019058	viral life cycle	0.136446	0.764314	66	183
GO:0006508 proteolysis	390	0.766971	8.896	0.335	Biological Process	GO:0006508	proteolysis	0.136998	0.766971	390	1164
GO:0043254 regulation of protein complex assembly	104	0.767446	2.372	0.351	Biological Process	GO:0043254	regulation of protein complex assembly	0.137161	0.767446	104	296
GO:0043618 regulation of transcription from RNA polymerase II promoter in response to stress	14	0.768627	0.319	0.424	Biological Process	GO:0043618	regulation of transcription from RNA polymerase II promoter in response to stress	0.137521	0.768627	14	33
GO:0006955 immune response	275	0.768627	6.273	0.338	Biological Process	GO:0006955	immune response	0.137527	0.768627	275	813
GO:0006732 coenzyme metabolic process	69	0.771046	1.574	0.359	Biological Process	GO:0006732	coenzyme metabolic process	0.138038	0.771046	69	192
GO:0033143 regulation of intracellular steroid hormone receptor signaling pathway	24	0.772993	0.547	0.393	Biological Process	GO:0033143	regulation of intracellular steroid hormone receptor signaling pathway	0.138465	0.772993	24	61
GO:0032879 regulation of localization	561	0.774004	12.797	0.332	Biological Process	GO:0032879	regulation of localization	0.138725	0.774004	561	1689
GO:0034637 cellular carbohydrate biosynthetic process	19	0.783535	0.433	0.404	Biological Process	GO:0034637	cellular carbohydrate biosynthetic process	0.140751	0.783535	19	47
GO:0043967 histone H4 acetylation	19	0.783535	0.433	0.404	Biological Process	GO:0043967	histone H4 acetylation	0.140751	0.783535	19	47
GO:1901796 regulation of signal transduction by p53 class mediator	19	0.783535	0.433	0.404	Biological Process	GO:1901796	regulation of signal transduction by p53 class mediator	0.140751	0.783535	19	47
GO:1901992 positive regulation of mitotic cell cycle phase transition	19	0.783535	0.433	0.404	Biological Process	GO:1901992	positive regulation of mitotic cell cycle phase transition	0.140751	0.783535	19	47
GO:0006282 regulation of DNA repair	32	0.78428	0.73	0.381	Biological Process	GO:0006282	regulation of DNA repair	0.140964	0.78428	32	84
GO:0048870 cell motility	340	0.785529	7.755	0.336	Biological Process	GO:0048870	cell motility	0.141347	0.785529	340	1012
GO:0051674 localization of cell	340	0.785529	7.755	0.336	Biological Process	GO:0051674	localization of cell	0.141347	0.785529	340	1012
GO:0002824 positive regulation of adaptive immune response based on somatic recombination of immune receptors built from immunoglobulin superfamily domains	25	0.786863	0.57	0.391	Biological Process	GO:0002824	positive regulation of adaptive immune response based on somatic recombination of immune receptors built from immunoglobulin superfamily domains	0.141747	0.786863	25	64
GO:0044236 multicellular organism metabolic process	25	0.786863	0.57	0.391	Biological Process	GO:0044236	multicellular organism metabolic process	0.141747	0.786863	25	64
GO:0031330 negative regulation of cellular catabolic process	56	0.787549	1.277	0.364	Biological Process	GO:0031330	negative regulation of cellular catabolic process	0.142096	0.787549	56	154
GO:0007584 response to nutrient	11	0.787549	0.251	0.44	Biological Process	GO:0007584	response to nutrient	0.142922	0.787549	11	25
GO:0048662 negative regulation of smooth muscle cell proliferation	11	0.787549	0.251	0.44	Biological Process	GO:0048662	negative regulation of smooth muscle cell proliferation	0.142922	0.787549	11	25
GO:0051642 centrosome localization	11	0.787549	0.251	0.44	Biological Process	GO:0051642	centrosome localization	0.142922	0.787549	11	25
GO:2000249 regulation of actin cytoskeleton reorganization	11	0.787549	0.251	0.44	Biological Process	GO:2000249	regulation of actin cytoskeleton reorganization	0.142922	0.787549	11	25
GO:0008283 cell proliferation	402	0.787549	9.17	0.334	Biological Process	GO:0008283	cell proliferation	0.142942	0.787549	402	1202
GO:0001556 oocyte maturation	8	0.787549	0.182	0.471	Biological Process	GO:0001556	oocyte maturation	0.143067	0.787549	8	17
GO:0030262 apoptotic nuclear changes	8	0.787549	0.182	0.471	Biological Process	GO:0030262	apoptotic nuclear changes	0.143067	0.787549	8	17
GO:0031442 positive regulation of mRNA 3'-end processing	8	0.787549	0.182	0.471	Biological Process	GO:0031442	positive regulation of mRNA 3'-end processing	0.143067	0.787549	8	17
GO:0033962 cytoplasmic mRNA processing body assembly	8	0.787549	0.182	0.471	Biological Process	GO:0033962	cytoplasmic mRNA processing body assembly	0.143067	0.787549	8	17
GO:1901889 negative regulation of cell junction assembly	8	0.787549	0.182	0.471	Biological Process	GO:1901889	negative regulation of cell junction assembly	0.143067	0.787549	8	17
GO:1903393 positive regulation of adherens junction organization	8	0.787549	0.182	0.471	Biological Process	GO:1903393	positive regulation of adherens junction organization	0.143067	0.787549	8	17
GO:1903861 positive regulation of dendrite extension	8	0.787549	0.182	0.471	Biological Process	GO:1903861	positive regulation of dendrite extension	0.143067	0.787549	8	17
GO:1904353 regulation of telomere capping	8	0.787549	0.182	0.471	Biological Process	GO:1904353	regulation of telomere capping	0.143067	0.787549	8	17
GO:2001258 negative regulation of cation channel activity	8	0.787549	0.182	0.471	Biological Process	GO:2001258	negative regulation of cation channel activity	0.143067	0.787549	8	17
GO:0006913 nucleocytoplasmic transport	83	0.788095	1.893	0.355	Biological Process	GO:0006913	nucleocytoplasmic transport	0.143246	0.788095	83	234
GO:0031334 positive regulation of protein complex assembly	59	0.793325	1.346	0.362	Biological Process	GO:0031334	positive regulation of protein complex assembly	0.144278	0.793325	59	163
GO:0006956 complement activation	15	0.79364	0.342	0.417	Biological Process	GO:0006956	complement activation	0.144496	0.79364	15	36
GO:0035307 positive regulation of protein dephosphorylation	15	0.79364	0.342	0.417	Biological Process	GO:0035307	positive regulation of protein dephosphorylation	0.144496	0.79364	15	36
GO:0002821 positive regulation of adaptive immune response	26	0.794449	0.593	0.388	Biological Process	GO:0002821	positive regulation of adaptive immune response	0.144804	0.794449	26	67
GO:0050868 negative regulation of T cell activation	26	0.794449	0.593	0.388	Biological Process	GO:0050868	negative regulation of T cell activation	0.144804	0.794449	26	67
GO:0033157 regulation of intracellular protein transport	60	0.794579	1.369	0.361	Biological Process	GO:0033157	regulation of intracellular protein transport	0.144942	0.794579	60	166
GO:0018022 peptidyl-lysine methylation	34	0.794579	0.776	0.378	Biological Process	GO:0018022	peptidyl-lysine methylation	0.145046	0.794579	34	90
GO:1901566 organonitrogen compound biosynthetic process	327	0.794579	7.459	0.336	Biological Process	GO:1901566	organonitrogen compound biosynthetic process	0.145069	0.794579	327	973
GO:0006397 mRNA processing	100	0.8001	2.281	0.351	Biological Process	GO:0006397	mRNA processing	0.146158	0.8001	100	285
GO:0044801 single-organism membrane fusion	36	0.808395	0.821	0.375	Biological Process	GO:0044801	single-organism membrane fusion	0.148684	0.808395	36	96
GO:0009166 nucleotide catabolic process	21	0.808395	0.479	0.396	Biological Process	GO:0009166	nucleotide catabolic process	0.149481	0.808395	21	53
GO:1903901 negative regulation of viral life cycle	21	0.808395	0.479	0.396	Biological Process	GO:1903901	negative regulation of viral life cycle	0.149481	0.808395	21	53
GO:0060429 epithelium development	270	0.808395	6.159	0.338	Biological Process	GO:0060429	epithelium development	0.150342	0.808395	270	800
GO:0046488 phosphatidylinositol metabolic process	37	0.808395	0.844	0.374	Biological Process	GO:0046488	phosphatidylinositol metabolic process	0.150354	0.808395	37	99
GO:0046890 regulation of lipid biosynthetic process	37	0.808395	0.844	0.374	Biological Process	GO:0046890	regulation of lipid biosynthetic process	0.150354	0.808395	37	99
GO:0007029 endoplasmic reticulum organization	16	0.808395	0.365	0.41	Biological Process	GO:0007029	endoplasmic reticulum organization	0.15074	0.808395	16	39
GO:0061512 protein localization to cilium	16	0.808395	0.365	0.41	Biological Process	GO:0061512	protein localization to cilium	0.15074	0.808395	16	39
GO:1903556 negative regulation of tumor necrosis factor superfamily cytokine production	16	0.808395	0.365	0.41	Biological Process	GO:1903556	negative regulation of tumor necrosis factor superfamily cytokine production	0.15074	0.808395	16	39
GO:0043087 regulation of GTPase activity	73	0.808395	1.665	0.356	Biological Process	GO:0043087	regulation of GTPase activity	0.151301	0.808395	73	205
GO:0042157 lipoprotein metabolic process	38	0.808395	0.867	0.373	Biological Process	GO:0042157	lipoprotein metabolic process	0.151933	0.808395	38	102
GO:0006110 regulation of glycolytic process	12	0.808395	0.274	0.429	Biological Process	GO:0006110	regulation of glycolytic process	0.152408	0.808395	12	28
GO:0090002 establishment of protein localization to plasma membrane	12	0.808395	0.274	0.429	Biological Process	GO:0090002	establishment of protein localization to plasma membrane	0.152408	0.808395	12	28
GO:0006684 sphingomyelin metabolic process	6	0.808395	0.137	0.5	Biological Process	GO:0006684	sphingomyelin metabolic process	0.152561	0.808395	6	12
GO:0009226 nucleotide-sugar biosynthetic process	6	0.808395	0.137	0.5	Biological Process	GO:0009226	nucleotide-sugar biosynthetic process	0.152561	0.808395	6	12
GO:0010893 positive regulation of steroid biosynthetic process	6	0.808395	0.137	0.5	Biological Process	GO:0010893	positive regulation of steroid biosynthetic process	0.152561	0.808395	6	12
GO:0014823 response to activity	6	0.808395	0.137	0.5	Biological Process	GO:0014823	response to activity	0.152561	0.808395	6	12
GO:0031937 positive regulation of chromatin silencing	6	0.808395	0.137	0.5	Biological Process	GO:0031937	positive regulation of chromatin silencing	0.152561	0.808395	6	12
GO:0032515 negative regulation of phosphoprotein phosphatase activity	6	0.808395	0.137	0.5	Biological Process	GO:0032515	negative regulation of phosphoprotein phosphatase activity	0.152561	0.808395	6	12
GO:0033866 nucleoside bisphosphate biosynthetic process	6	0.808395	0.137	0.5	Biological Process	GO:0033866	nucleoside bisphosphate biosynthetic process	0.152561	0.808395	6	12
GO:0034030 ribonucleoside bisphosphate biosynthetic process	6	0.808395	0.137	0.5	Biological Process	GO:0034030	ribonucleoside bisphosphate biosynthetic process	0.152561	0.808395	6	12
GO:0034033 purine nucleoside bisphosphate biosynthetic process	6	0.808395	0.137	0.5	Biological Process	GO:0034033	purine nucleoside bisphosphate biosynthetic process	0.152561	0.808395	6	12
GO:0034219 carbohydrate transmembrane transport	6	0.808395	0.137	0.5	Biological Process	GO:0034219	carbohydrate transmembrane transport	0.152561	0.808395	6	12
GO:0036119 response to platelet-derived growth factor	6	0.808395	0.137	0.5	Biological Process	GO:0036119	response to platelet-derived growth factor	0.152561	0.808395	6	12
GO:0045603 positive regulation of endothelial cell differentiation	6	0.808395	0.137	0.5	Biological Process	GO:0045603	positive regulation of endothelial cell differentiation	0.152561	0.808395	6	12
GO:0045624 positive regulation of T-helper cell differentiation	6	0.808395	0.137	0.5	Biological Process	GO:0045624	positive regulation of T-helper cell differentiation	0.152561	0.808395	6	12
GO:0045721 negative regulation of gluconeogenesis	6	0.808395	0.137	0.5	Biological Process	GO:0045721	negative regulation of gluconeogenesis	0.152561	0.808395	6	12
GO:0048820 hair follicle maturation	6	0.808395	0.137	0.5	Biological Process	GO:0048820	hair follicle maturation	0.152561	0.808395	6	12
GO:0060026 convergent extension	6	0.808395	0.137	0.5	Biological Process	GO:0060026	convergent extension	0.152561	0.808395	6	12
GO:0060391 positive regulation of SMAD protein import into nucleus	6	0.808395	0.137	0.5	Biological Process	GO:0060391	positive regulation of SMAD protein import into nucleus	0.152561	0.808395	6	12
GO:0072574 hepatocyte proliferation	6	0.808395	0.137	0.5	Biological Process	GO:0072574	hepatocyte proliferation	0.152561	0.808395	6	12
GO:0072575 epithelial cell proliferation involved in liver morphogenesis	6	0.808395	0.137	0.5	Biological Process	GO:0072575	epithelial cell proliferation involved in liver morphogenesis	0.152561	0.808395	6	12
GO:2000251 positive regulation of actin cytoskeleton reorganization	6	0.808395	0.137	0.5	Biological Process	GO:2000251	positive regulation of actin cytoskeleton reorganization	0.152561	0.808395	6	12
GO:2000757 negative regulation of peptidyl-lysine acetylation	6	0.808395	0.137	0.5	Biological Process	GO:2000757	negative regulation of peptidyl-lysine acetylation	0.152561	0.808395	6	12
GO:0006887 exocytosis	77	0.808395	1.756	0.355	Biological Process	GO:0006887	exocytosis	0.152582	0.808395	77	217
GO:0007368 determination of left/right symmetry	29	0.808395	0.661	0.382	Biological Process	GO:0007368	determination of left/right symmetry	0.152808	0.808395	29	76
GO:0008360 regulation of cell shape	29	0.808395	0.661	0.382	Biological Process	GO:0008360	regulation of cell shape	0.152808	0.808395	29	76
GO:1990823 response to leukemia inhibitory factor	29	0.808395	0.661	0.382	Biological Process	GO:1990823	response to leukemia inhibitory factor	0.152808	0.808395	29	76
GO:1990830 cellular response to leukemia inhibitory factor	29	0.808395	0.661	0.382	Biological Process	GO:1990830	cellular response to leukemia inhibitory factor	0.152808	0.808395	29	76
GO:0048477 oogenesis	22	0.808395	0.502	0.393	Biological Process	GO:0048477	oogenesis	0.153322	0.808395	22	56
GO:0000076 DNA replication checkpoint	4	0.808395	0.091	0.571	Biological Process	GO:0000076	DNA replication checkpoint	0.153816	0.808395	4	7
GO:0002483 antigen processing and presentation of endogenous peptide antigen	4	0.808395	0.091	0.571	Biological Process	GO:0002483	antigen processing and presentation of endogenous peptide antigen	0.153816	0.808395	4	7
GO:0006012 galactose metabolic process	4	0.808395	0.091	0.571	Biological Process	GO:0006012	galactose metabolic process	0.153816	0.808395	4	7
GO:0006681 galactosylceramide metabolic process	4	0.808395	0.091	0.571	Biological Process	GO:0006681	galactosylceramide metabolic process	0.153816	0.808395	4	7
GO:0009162 deoxyribonucleoside monophosphate metabolic process	4	0.808395	0.091	0.571	Biological Process	GO:0009162	deoxyribonucleoside monophosphate metabolic process	0.153816	0.808395	4	7
GO:0009265 2'-deoxyribonucleotide biosynthetic process	4	0.808395	0.091	0.571	Biological Process	GO:0009265	2'-deoxyribonucleotide biosynthetic process	0.153816	0.808395	4	7
GO:0019227 neuronal action potential propagation	4	0.808395	0.091	0.571	Biological Process	GO:0019227	neuronal action potential propagation	0.153816	0.808395	4	7
GO:0019372 lipoxygenase pathway	4	0.808395	0.091	0.571	Biological Process	GO:0019372	lipoxygenase pathway	0.153816	0.808395	4	7
GO:0019885 antigen processing and presentation of endogenous peptide antigen via MHC class I	4	0.808395	0.091	0.571	Biological Process	GO:0019885	antigen processing and presentation of endogenous peptide antigen via MHC class I	0.153816	0.808395	4	7
GO:0030150 protein import into mitochondrial matrix	4	0.808395	0.091	0.571	Biological Process	GO:0030150	protein import into mitochondrial matrix	0.153816	0.808395	4	7
GO:0032471 negative regulation of endoplasmic reticulum calcium ion concentration	4	0.808395	0.091	0.571	Biological Process	GO:0032471	negative regulation of endoplasmic reticulum calcium ion concentration	0.153816	0.808395	4	7
GO:0033683 nucleotide-excision repair, DNA incision	4	0.808395	0.091	0.571	Biological Process	GO:0033683	nucleotide-excision repair, DNA incision	0.153816	0.808395	4	7
GO:0034616 response to laminar fluid shear stress	4	0.808395	0.091	0.571	Biological Process	GO:0034616	response to laminar fluid shear stress	0.153816	0.808395	4	7
GO:0035331 negative regulation of hippo signaling	4	0.808395	0.091	0.571	Biological Process	GO:0035331	negative regulation of hippo signaling	0.153816	0.808395	4	7
GO:0035907 dorsal aorta development	4	0.808395	0.091	0.571	Biological Process	GO:0035907	dorsal aorta development	0.153816	0.808395	4	7
GO:0038007 netrin-activated signaling pathway	4	0.808395	0.091	0.571	Biological Process	GO:0038007	netrin-activated signaling pathway	0.153816	0.808395	4	7
GO:0042754 negative regulation of circadian rhythm	4	0.808395	0.091	0.571	Biological Process	GO:0042754	negative regulation of circadian rhythm	0.153816	0.808395	4	7
GO:0043619 regulation of transcription from RNA polymerase II promoter in response to oxidative stress	4	0.808395	0.091	0.571	Biological Process	GO:0043619	regulation of transcription from RNA polymerase II promoter in response to oxidative stress	0.153816	0.808395	4	7
GO:0045722 positive regulation of gluconeogenesis	4	0.808395	0.091	0.571	Biological Process	GO:0045722	positive regulation of gluconeogenesis	0.153816	0.808395	4	7
GO:0045876 positive regulation of sister chromatid cohesion	4	0.808395	0.091	0.571	Biological Process	GO:0045876	positive regulation of sister chromatid cohesion	0.153816	0.808395	4	7
GO:0045989 positive regulation of striated muscle contraction	4	0.808395	0.091	0.571	Biological Process	GO:0045989	positive regulation of striated muscle contraction	0.153816	0.808395	4	7
GO:0046135 pyrimidine nucleoside catabolic process	4	0.808395	0.091	0.571	Biological Process	GO:0046135	pyrimidine nucleoside catabolic process	0.153816	0.808395	4	7
GO:0046385 deoxyribose phosphate biosynthetic process	4	0.808395	0.091	0.571	Biological Process	GO:0046385	deoxyribose phosphate biosynthetic process	0.153816	0.808395	4	7
GO:0048548 regulation of pinocytosis	4	0.808395	0.091	0.571	Biological Process	GO:0048548	regulation of pinocytosis	0.153816	0.808395	4	7
GO:0050847 progesterone receptor signaling pathway	4	0.808395	0.091	0.571	Biological Process	GO:0050847	progesterone receptor signaling pathway	0.153816	0.808395	4	7
GO:0051694 pointed-end actin filament capping	4	0.808395	0.091	0.571	Biological Process	GO:0051694	pointed-end actin filament capping	0.153816	0.808395	4	7
GO:0060017 parathyroid gland development	4	0.808395	0.091	0.571	Biological Process	GO:0060017	parathyroid gland development	0.153816	0.808395	4	7
GO:0071305 cellular response to vitamin D	4	0.808395	0.091	0.571	Biological Process	GO:0071305	cellular response to vitamin D	0.153816	0.808395	4	7
GO:0072102 glomerulus morphogenesis	4	0.808395	0.091	0.571	Biological Process	GO:0072102	glomerulus morphogenesis	0.153816	0.808395	4	7
GO:0090043 regulation of tubulin deacetylation	4	0.808395	0.091	0.571	Biological Process	GO:0090043	regulation of tubulin deacetylation	0.153816	0.808395	4	7
GO:0098870 action potential propagation	4	0.808395	0.091	0.571	Biological Process	GO:0098870	action potential propagation	0.153816	0.808395	4	7
GO:1901626 regulation of postsynaptic membrane organization	4	0.808395	0.091	0.571	Biological Process	GO:1901626	regulation of postsynaptic membrane organization	0.153816	0.808395	4	7
GO:1903749 positive regulation of establishment of protein localization to mitochondrion	4	0.808395	0.091	0.571	Biological Process	GO:1903749	positive regulation of establishment of protein localization to mitochondrion	0.153816	0.808395	4	7
GO:2000322 regulation of glucocorticoid receptor signaling pathway	4	0.808395	0.091	0.571	Biological Process	GO:2000322	regulation of glucocorticoid receptor signaling pathway	0.153816	0.808395	4	7
GO:2001241 positive regulation of extrinsic apoptotic signaling pathway in absence of ligand	4	0.808395	0.091	0.571	Biological Process	GO:2001241	positive regulation of extrinsic apoptotic signaling pathway in absence of ligand	0.153816	0.808395	4	7
GO:0044764 multi-organism cellular process	83	0.808788	1.893	0.353	Biological Process	GO:0044764	multi-organism cellular process	0.154055	0.808788	83	235
GO:0051169 nuclear transport	83	0.808788	1.893	0.353	Biological Process	GO:0051169	nuclear transport	0.154055	0.808788	83	235
GO:0043542 endothelial cell migration	55	0.810823	1.255	0.362	Biological Process	GO:0043542	endothelial cell migration	0.154776	0.810823	55	152
GO:0030509 BMP signaling pathway	40	0.810823	0.912	0.37	Biological Process	GO:0030509	BMP signaling pathway	0.15484	0.810823	40	108
GO:0031056 regulation of histone modification	40	0.810823	0.912	0.37	Biological Process	GO:0031056	regulation of histone modification	0.15484	0.810823	40	108
GO:0051403 stress-activated MAPK cascade	56	0.810823	1.277	0.361	Biological Process	GO:0051403	stress-activated MAPK cascade	0.155479	0.810823	56	155
GO:0003002 regionalization	95	0.810823	2.167	0.351	Biological Process	GO:0003002	regionalization	0.155736	0.810823	95	271
GO:0032922 circadian regulation of gene expression	17	0.810823	0.388	0.405	Biological Process	GO:0032922	circadian regulation of gene expression	0.156355	0.810823	17	42
GO:0044275 cellular carbohydrate catabolic process	17	0.810823	0.388	0.405	Biological Process	GO:0044275	cellular carbohydrate catabolic process	0.156355	0.810823	17	42
GO:0030518 intracellular steroid hormone receptor signaling pathway	31	0.810823	0.707	0.378	Biological Process	GO:0030518	intracellular steroid hormone receptor signaling pathway	0.157321	0.810823	31	82
GO:0002446 neutrophil mediated immunity	9	0.810823	0.205	0.45	Biological Process	GO:0002446	neutrophil mediated immunity	0.157407	0.810823	9	20
GO:0003009 skeletal muscle contraction	9	0.810823	0.205	0.45	Biological Process	GO:0003009	skeletal muscle contraction	0.157407	0.810823	9	20
GO:0007184 SMAD protein import into nucleus	9	0.810823	0.205	0.45	Biological Process	GO:0007184	SMAD protein import into nucleus	0.157407	0.810823	9	20
GO:0009262 deoxyribonucleotide metabolic process	9	0.810823	0.205	0.45	Biological Process	GO:0009262	deoxyribonucleotide metabolic process	0.157407	0.810823	9	20
GO:0010586 miRNA metabolic process	9	0.810823	0.205	0.45	Biological Process	GO:0010586	miRNA metabolic process	0.157407	0.810823	9	20
GO:0016577 histone demethylation	9	0.810823	0.205	0.45	Biological Process	GO:0016577	histone demethylation	0.157407	0.810823	9	20
GO:0060390 regulation of SMAD protein import into nucleus	9	0.810823	0.205	0.45	Biological Process	GO:0060390	regulation of SMAD protein import into nucleus	0.157407	0.810823	9	20
GO:0060479 lung cell differentiation	9	0.810823	0.205	0.45	Biological Process	GO:0060479	lung cell differentiation	0.157407	0.810823	9	20
GO:0061384 heart trabecula morphogenesis	9	0.810823	0.205	0.45	Biological Process	GO:0061384	heart trabecula morphogenesis	0.157407	0.810823	9	20
GO:0070076 histone lysine demethylation	9	0.810823	0.205	0.45	Biological Process	GO:0070076	histone lysine demethylation	0.157407	0.810823	9	20
GO:1901661 quinone metabolic process	9	0.810823	0.205	0.45	Biological Process	GO:1901661	quinone metabolic process	0.157407	0.810823	9	20
GO:0043405 regulation of MAP kinase activity	61	0.810823	1.391	0.359	Biological Process	GO:0043405	regulation of MAP kinase activity	0.158518	0.810823	61	170
GO:2000736 regulation of stem cell differentiation	43	0.810823	0.981	0.368	Biological Process	GO:2000736	regulation of stem cell differentiation	0.158647	0.810823	43	117
GO:0031929 TOR signaling	32	0.810823	0.73	0.376	Biological Process	GO:0031929	TOR signaling	0.159368	0.810823	32	85
GO:0006401 RNA catabolic process	44	0.810823	1.004	0.367	Biological Process	GO:0006401	RNA catabolic process	0.159785	0.810823	44	120
GO:0007006 mitochondrial membrane organization	24	0.810823	0.547	0.387	Biological Process	GO:0007006	mitochondrial membrane organization	0.160132	0.810823	24	62
GO:0032092 positive regulation of protein binding	24	0.810823	0.547	0.387	Biological Process	GO:0032092	positive regulation of protein binding	0.160132	0.810823	24	62
GO:1901292 nucleoside phosphate catabolic process	24	0.810823	0.547	0.387	Biological Process	GO:1901292	nucleoside phosphate catabolic process	0.160132	0.810823	24	62
GO:0033144 negative regulation of intracellular steroid hormone receptor signaling pathway	13	0.810823	0.297	0.419	Biological Process	GO:0033144	negative regulation of intracellular steroid hormone receptor signaling pathway	0.160658	0.810823	13	31
GO:0048599 oocyte development	13	0.810823	0.297	0.419	Biological Process	GO:0048599	oocyte development	0.160658	0.810823	13	31
GO:0050879 multicellular organismal movement	13	0.810823	0.297	0.419	Biological Process	GO:0050879	multicellular organismal movement	0.160658	0.810823	13	31
GO:0050881 musculoskeletal movement	13	0.810823	0.297	0.419	Biological Process	GO:0050881	musculoskeletal movement	0.160658	0.810823	13	31
GO:0060428 lung epithelium development	13	0.810823	0.297	0.419	Biological Process	GO:0060428	lung epithelium development	0.160658	0.810823	13	31
GO:0090630 activation of GTPase activity	13	0.810823	0.297	0.419	Biological Process	GO:0090630	activation of GTPase activity	0.160658	0.810823	13	31
GO:0052547 regulation of peptidase activity	66	0.810823	1.505	0.357	Biological Process	GO:0052547	regulation of peptidase activity	0.16088	0.810823	66	185
GO:1990778 protein localization to cell periphery	67	0.810823	1.528	0.356	Biological Process	GO:1990778	protein localization to cell periphery	0.161283	0.810823	67	188
GO:2000146 negative regulation of cell motility	67	0.810823	1.528	0.356	Biological Process	GO:2000146	negative regulation of cell motility	0.161283	0.810823	67	188
GO:0051250 negative regulation of lymphocyte activation	33	0.810823	0.753	0.375	Biological Process	GO:0051250	negative regulation of lymphocyte activation	0.161289	0.810823	33	88
GO:0032680 regulation of tumor necrosis factor production	34	0.810823	0.776	0.374	Biological Process	GO:0032680	regulation of tumor necrosis factor production	0.163094	0.810823	34	91
GO:0060548 negative regulation of cell death	202	0.810823	4.608	0.339	Biological Process	GO:0060548	negative regulation of cell death	0.163258	0.810823	202	595
GO:0031344 regulation of cell projection organization	131	0.810823	2.988	0.345	Biological Process	GO:0031344	regulation of cell projection organization	0.163593	0.810823	131	380
GO:0040013 negative regulation of locomotion	75	0.810823	1.711	0.354	Biological Process	GO:0040013	negative regulation of locomotion	0.163814	0.810823	75	212
GO:0065008 regulation of biological quality	761	0.810823	17.359	0.329	Biological Process	GO:0065008	regulation of biological quality	0.164565	0.810823	761	2312
GO:0051186 cofactor metabolic process	79	0.810823	1.802	0.353	Biological Process	GO:0051186	cofactor metabolic process	0.164688	0.810823	79	224
GO:0099504 synaptic vesicle cycle	35	0.810823	0.798	0.372	Biological Process	GO:0099504	synaptic vesicle cycle	0.164789	0.810823	35	94
GO:1903555 regulation of tumor necrosis factor superfamily cytokine production	35	0.810823	0.798	0.372	Biological Process	GO:1903555	regulation of tumor necrosis factor superfamily cytokine production	0.164789	0.810823	35	94
GO:0044403 symbiosis, encompassing mutualism through parasitism	87	0.810823	1.984	0.351	Biological Process	GO:0044403	symbiosis, encompassing mutualism through parasitism	0.165821	0.810823	87	248
GO:0044419 interspecies interaction between organisms	87	0.810823	1.984	0.351	Biological Process	GO:0044419	interspecies interaction between organisms	0.165821	0.810823	87	248
GO:0090174 organelle membrane fusion	26	0.810823	0.593	0.382	Biological Process	GO:0090174	organelle membrane fusion	0.165956	0.810823	26	68
GO:0005977 glycogen metabolic process	19	0.810823	0.433	0.396	Biological Process	GO:0005977	glycogen metabolic process	0.166014	0.810823	19	48
GO:0006073 cellular glucan metabolic process	19	0.810823	0.433	0.396	Biological Process	GO:0006073	cellular glucan metabolic process	0.166014	0.810823	19	48
GO:0042439 ethanolamine-containing compound metabolic process	19	0.810823	0.433	0.396	Biological Process	GO:0042439	ethanolamine-containing compound metabolic process	0.166014	0.810823	19	48
GO:0044042 glucan metabolic process	19	0.810823	0.433	0.396	Biological Process	GO:0044042	glucan metabolic process	0.166014	0.810823	19	48
GO:0045600 positive regulation of fat cell differentiation	19	0.810823	0.433	0.396	Biological Process	GO:0045600	positive regulation of fat cell differentiation	0.166014	0.810823	19	48
GO:0006402 mRNA catabolic process	36	0.810823	0.821	0.371	Biological Process	GO:0006402	mRNA catabolic process	0.166383	0.810823	36	97
GO:0045995 regulation of embryonic development	36	0.810823	0.821	0.371	Biological Process	GO:0045995	regulation of embryonic development	0.166383	0.810823	36	97
GO:0045668 negative regulation of osteoblast differentiation	14	0.810823	0.319	0.412	Biological Process	GO:0045668	negative regulation of osteoblast differentiation	0.167885	0.810823	14	34
GO:0046902 regulation of mitochondrial membrane permeability	14	0.810823	0.319	0.412	Biological Process	GO:0046902	regulation of mitochondrial membrane permeability	0.167885	0.810823	14	34
GO:0007611 learning or memory	54	0.810823	1.232	0.36	Biological Process	GO:0007611	learning or memory	0.168361	0.810823	54	150
GO:0060348 bone development	54	0.810823	1.232	0.36	Biological Process	GO:0060348	bone development	0.168361	0.810823	54	150
GO:0003203 endocardial cushion morphogenesis	10	0.810823	0.228	0.435	Biological Process	GO:0003203	endocardial cushion morphogenesis	0.169279	0.810823	10	23
GO:0010803 regulation of tumor necrosis factor-mediated signaling pathway	10	0.810823	0.228	0.435	Biological Process	GO:0010803	regulation of tumor necrosis factor-mediated signaling pathway	0.169279	0.810823	10	23
GO:0016073 snRNA metabolic process	10	0.810823	0.228	0.435	Biological Process	GO:0016073	snRNA metabolic process	0.169279	0.810823	10	23
GO:0045746 negative regulation of Notch signaling pathway	10	0.810823	0.228	0.435	Biological Process	GO:0045746	negative regulation of Notch signaling pathway	0.169279	0.810823	10	23
GO:0060914 heart formation	10	0.810823	0.228	0.435	Biological Process	GO:0060914	heart formation	0.169279	0.810823	10	23
GO:0090049 regulation of cell migration involved in sprouting angiogenesis	10	0.810823	0.228	0.435	Biological Process	GO:0090049	regulation of cell migration involved in sprouting angiogenesis	0.169279	0.810823	10	23
GO:0043241 protein complex disassembly	38	0.810823	0.867	0.369	Biological Process	GO:0043241	protein complex disassembly	0.169295	0.810823	38	103
GO:0043901 negative regulation of multi-organism process	38	0.810823	0.867	0.369	Biological Process	GO:0043901	negative regulation of multi-organism process	0.169295	0.810823	38	103
GO:0048645 organ formation	20	0.810823	0.456	0.392	Biological Process	GO:0048645	organ formation	0.170185	0.810823	20	51
GO:0006457 protein folding	39	0.810823	0.89	0.368	Biological Process	GO:0006457	protein folding	0.170625	0.810823	39	106
GO:0043467 regulation of generation of precursor metabolites and energy	28	0.810823	0.639	0.378	Biological Process	GO:0043467	regulation of generation of precursor metabolites and energy	0.170968	0.810823	28	74
GO:1903038 negative regulation of leukocyte cell-cell adhesion	28	0.810823	0.639	0.378	Biological Process	GO:1903038	negative regulation of leukocyte cell-cell adhesion	0.170968	0.810823	28	74
GO:0007067 mitotic nuclear division	61	0.810823	1.391	0.357	Biological Process	GO:0007067	mitotic nuclear division	0.172121	0.810823	61	171
GO:0001835 blastocyst hatching	7	0.810823	0.16	0.467	Biological Process	GO:0001835	blastocyst hatching	0.17276	0.810823	7	15
GO:0002097 tRNA wobble base modification	7	0.810823	0.16	0.467	Biological Process	GO:0002097	tRNA wobble base modification	0.17276	0.810823	7	15
GO:0002251 organ or tissue specific immune response	7	0.810823	0.16	0.467	Biological Process	GO:0002251	organ or tissue specific immune response	0.17276	0.810823	7	15
GO:0003272 endocardial cushion formation	7	0.810823	0.16	0.467	Biological Process	GO:0003272	endocardial cushion formation	0.17276	0.810823	7	15
GO:0010656 negative regulation of muscle cell apoptotic process	7	0.810823	0.16	0.467	Biological Process	GO:0010656	negative regulation of muscle cell apoptotic process	0.17276	0.810823	7	15
GO:0016226 iron-sulfur cluster assembly	7	0.810823	0.16	0.467	Biological Process	GO:0016226	iron-sulfur cluster assembly	0.17276	0.810823	7	15
GO:0031163 metallo-sulfur cluster assembly	7	0.810823	0.16	0.467	Biological Process	GO:0031163	metallo-sulfur cluster assembly	0.17276	0.810823	7	15
GO:0032094 response to food	7	0.810823	0.16	0.467	Biological Process	GO:0032094	response to food	0.17276	0.810823	7	15
GO:0035188 hatching	7	0.810823	0.16	0.467	Biological Process	GO:0035188	hatching	0.17276	0.810823	7	15
GO:0035456 response to interferon-beta	7	0.810823	0.16	0.467	Biological Process	GO:0035456	response to interferon-beta	0.17276	0.810823	7	15
GO:0044321 response to leptin	7	0.810823	0.16	0.467	Biological Process	GO:0044321	response to leptin	0.17276	0.810823	7	15
GO:0045655 regulation of monocyte differentiation	7	0.810823	0.16	0.467	Biological Process	GO:0045655	regulation of monocyte differentiation	0.17276	0.810823	7	15
GO:0045671 negative regulation of osteoclast differentiation	7	0.810823	0.16	0.467	Biological Process	GO:0045671	negative regulation of osteoclast differentiation	0.17276	0.810823	7	15
GO:0051894 positive regulation of focal adhesion assembly	7	0.810823	0.16	0.467	Biological Process	GO:0051894	positive regulation of focal adhesion assembly	0.17276	0.810823	7	15
GO:0060260 regulation of transcription initiation from RNA polymerase II promoter	7	0.810823	0.16	0.467	Biological Process	GO:0060260	regulation of transcription initiation from RNA polymerase II promoter	0.17276	0.810823	7	15
GO:0060438 trachea development	7	0.810823	0.16	0.467	Biological Process	GO:0060438	trachea development	0.17276	0.810823	7	15
GO:0061099 negative regulation of protein tyrosine kinase activity	7	0.810823	0.16	0.467	Biological Process	GO:0061099	negative regulation of protein tyrosine kinase activity	0.17276	0.810823	7	15
GO:0061158 3'-UTR-mediated mRNA destabilization	7	0.810823	0.16	0.467	Biological Process	GO:0061158	3'-UTR-mediated mRNA destabilization	0.17276	0.810823	7	15
GO:0071684 organism emergence from protective structure	7	0.810823	0.16	0.467	Biological Process	GO:0071684	organism emergence from protective structure	0.17276	0.810823	7	15
GO:0097242 beta-amyloid clearance	7	0.810823	0.16	0.467	Biological Process	GO:0097242	beta-amyloid clearance	0.17276	0.810823	7	15
GO:1903747 regulation of establishment of protein localization to mitochondrion	7	0.810823	0.16	0.467	Biological Process	GO:1903747	regulation of establishment of protein localization to mitochondrion	0.17276	0.810823	7	15
GO:2000637 positive regulation of gene silencing by miRNA	7	0.810823	0.16	0.467	Biological Process	GO:2000637	positive regulation of gene silencing by miRNA	0.17276	0.810823	7	15
GO:0006694 steroid biosynthetic process	29	0.810823	0.661	0.377	Biological Process	GO:0006694	steroid biosynthetic process	0.173213	0.810823	29	77
GO:0030336 negative regulation of cell migration	64	0.810823	1.46	0.356	Biological Process	GO:0030336	negative regulation of cell migration	0.173325	0.810823	64	180
GO:0016071 mRNA metabolic process	127	0.810823	2.897	0.344	Biological Process	GO:0016071	mRNA metabolic process	0.173496	0.810823	127	369
GO:0031110 regulation of microtubule polymerization or depolymerization	21	0.810823	0.479	0.389	Biological Process	GO:0031110	regulation of microtubule polymerization or depolymerization	0.173986	0.810823	21	54
GO:0046620 regulation of organ growth	21	0.810823	0.479	0.389	Biological Process	GO:0046620	regulation of organ growth	0.173986	0.810823	21	54
GO:0032412 regulation of ion transmembrane transporter activity	42	0.810823	0.958	0.365	Biological Process	GO:0032412	regulation of ion transmembrane transporter activity	0.174168	0.810823	42	115
GO:0006342 chromatin silencing	15	0.810823	0.342	0.405	Biological Process	GO:0006342	chromatin silencing	0.174258	0.810823	15	37
GO:0030042 actin filament depolymerization	15	0.810823	0.342	0.405	Biological Process	GO:0030042	actin filament depolymerization	0.174258	0.810823	15	37
GO:0035306 positive regulation of dephosphorylation	15	0.810823	0.342	0.405	Biological Process	GO:0035306	positive regulation of dephosphorylation	0.174258	0.810823	15	37
GO:0090559 regulation of membrane permeability	15	0.810823	0.342	0.405	Biological Process	GO:0090559	regulation of membrane permeability	0.174258	0.810823	15	37
GO:0097194 execution phase of apoptosis	15	0.810823	0.342	0.405	Biological Process	GO:0097194	execution phase of apoptosis	0.174258	0.810823	15	37
GO:0051271 negative regulation of cellular component movement	70	0.810823	1.597	0.354	Biological Process	GO:0051271	negative regulation of cellular component movement	0.175153	0.810823	70	198
GO:0060627 regulation of vesicle-mediated transport	107	0.810823	2.441	0.346	Biological Process	GO:0060627	regulation of vesicle-mediated transport	0.17641	0.810823	107	309
GO:0008064 regulation of actin polymerization or depolymerization	47	0.810823	1.072	0.362	Biological Process	GO:0008064	regulation of actin polymerization or depolymerization	0.178839	0.810823	47	130
GO:0030832 regulation of actin filament length	47	0.810823	1.072	0.362	Biological Process	GO:0030832	regulation of actin filament length	0.178839	0.810823	47	130
GO:1901861 regulation of muscle tissue development	32	0.810823	0.73	0.372	Biological Process	GO:1901861	regulation of muscle tissue development	0.179069	0.810823	32	86
GO:0001569 patterning of blood vessels	11	0.810823	0.251	0.423	Biological Process	GO:0001569	patterning of blood vessels	0.17925	0.810823	11	26
GO:0031122 cytoplasmic microtubule organization	11	0.810823	0.251	0.423	Biological Process	GO:0031122	cytoplasmic microtubule organization	0.17925	0.810823	11	26
GO:0043330 response to exogenous dsRNA	11	0.810823	0.251	0.423	Biological Process	GO:0043330	response to exogenous dsRNA	0.17925	0.810823	11	26
GO:0043516 regulation of DNA damage response, signal transduction by p53 class mediator	11	0.810823	0.251	0.423	Biological Process	GO:0043516	regulation of DNA damage response, signal transduction by p53 class mediator	0.17925	0.810823	11	26
GO:0045071 negative regulation of viral genome replication	11	0.810823	0.251	0.423	Biological Process	GO:0045071	negative regulation of viral genome replication	0.17925	0.810823	11	26
GO:0051973 positive regulation of telomerase activity	11	0.810823	0.251	0.423	Biological Process	GO:0051973	positive regulation of telomerase activity	0.17925	0.810823	11	26
GO:0070266 necroptotic process	11	0.810823	0.251	0.423	Biological Process	GO:0070266	necroptotic process	0.17925	0.810823	11	26
GO:0071320 cellular response to cAMP	11	0.810823	0.251	0.423	Biological Process	GO:0071320	cellular response to cAMP	0.17925	0.810823	11	26
GO:0002260 lymphocyte homeostasis	16	0.810823	0.365	0.4	Biological Process	GO:0002260	lymphocyte homeostasis	0.179908	0.810823	16	40
GO:0043488 regulation of mRNA stability	23	0.810823	0.525	0.383	Biological Process	GO:0043488	regulation of mRNA stability	0.180637	0.810823	23	60
[truncated: 7,871 more rows]

## Sheet: MF
id	num	qvalue	per	ratio	class	ID	Descrption	Pvalue	Qvalue	fg_num	bg_num
GO:0005488 binding	3590	1.61067e-30	79.11	0.345	Molecular Function	GO:0005488	binding	6.7392e-34	1.61067e-30	3590	10408
GO:0005515 protein binding	2292	3.41454e-14	50.507	0.352	Molecular Function	GO:0005515	protein binding	2.85735e-17	3.41454e-14	2292	6506
GO:0019899 enzyme binding	532	6.06547e-11	11.723	0.41	Molecular Function	GO:0019899	enzyme binding	7.61356e-14	6.06547e-11	532	1299
GO:1901363 heterocyclic compound binding	1561	3.49111e-09	34.398	0.356	Molecular Function	GO:1901363	heterocyclic compound binding	7.17638e-12	3.49111e-09	1561	4380
GO:0097159 organic cyclic compound binding	1575	3.49111e-09	34.707	0.356	Molecular Function	GO:0097159	organic cyclic compound binding	7.30358e-12	3.49111e-09	1575	4423
GO:0003676 nucleic acid binding	1030	1.73839e-07	22.697	0.365	Molecular Function	GO:0003676	nucleic acid binding	4.36417e-10	1.73839e-07	1030	2820
GO:0016740 transferase activity	673	8.464e-07	14.83	0.378	Molecular Function	GO:0016740	transferase activity	2.479e-09	8.464e-07	673	1781
GO:0016772 transferase activity, transferring phosphorus-containing groups	320	2.5615e-05	7.052	0.403	Molecular Function	GO:0016772	transferase activity, transferring phosphorus-containing groups	8.57407e-08	2.5615e-05	320	795
GO:0016301 kinase activity	274	6.30552e-05	6.038	0.407	Molecular Function	GO:0016301	kinase activity	2.37446e-07	6.30552e-05	274	673
GO:0019900 kinase binding	198	0.000128059	4.363	0.423	Molecular Function	GO:0019900	kinase binding	5.3581e-07	0.000128059	198	468
GO:0003824 catalytic activity	1649	0.000148441	36.338	0.343	Molecular Function	GO:0003824	catalytic activity	6.83201e-07	0.000148441	1649	4806
GO:0004672 protein kinase activity	218	0.000407663	4.804	0.411	Molecular Function	GO:0004672	protein kinase activity	2.04684e-06	0.000407663	218	531
GO:0016773 phosphotransferase activity, alcohol group as acceptor	249	0.000469719	5.487	0.402	Molecular Function	GO:0016773	phosphotransferase activity, alcohol group as acceptor	2.55496e-06	0.000469719	249	619
GO:0044389 ubiquitin-like protein ligase binding	95	0.00189601	2.093	0.459	Molecular Function	GO:0044389	ubiquitin-like protein ligase binding	1.11063e-05	0.00189601	95	207
GO:0031625 ubiquitin protein ligase binding	87	0.00728598	1.917	0.453	Molecular Function	GO:0031625	ubiquitin protein ligase binding	4.57279e-05	0.00728598	87	192
GO:0008134 transcription factor binding	145	0.00766135	3.195	0.415	Molecular Function	GO:0008134	transcription factor binding	5.12894e-05	0.00766135	145	349
GO:0001071 nucleic acid binding transcription factor activity	300	0.0132654	6.611	0.378	Molecular Function	GO:0001071	nucleic acid binding transcription factor activity	9.43565e-05	0.0132654	300	794
GO:0003677 DNA binding	519	0.0171349	11.437	0.36	Molecular Function	GO:0003677	DNA binding	0.00012905	0.0171349	519	1443
GO:0003700 transcription factor activity, sequence-specific DNA binding	296	0.0172612	6.523	0.377	Molecular Function	GO:0003700	transcription factor activity, sequence-specific DNA binding	0.000137223	0.0172612	296	786
GO:0000166 nucleotide binding	566	0.0230619	12.472	0.356	Molecular Function	GO:0000166	nucleotide binding	0.000206903	0.0230619	566	1590
GO:1901265 nucleoside phosphate binding	566	0.0230619	12.472	0.356	Molecular Function	GO:1901265	nucleoside phosphate binding	0.000206903	0.0230619	566	1590
GO:0046332 SMAD binding	36	0.0230619	0.793	0.529	Molecular Function	GO:0046332	SMAD binding	0.000212285	0.0230619	36	68
GO:0001094 TFIID-class transcription factor binding	9	0.0231316	0.198	0.9	Molecular Function	GO:0001094	TFIID-class transcription factor binding	0.000226807	0.0231316	9	10
GO:0019901 protein kinase binding	161	0.0231316	3.548	0.399	Molecular Function	GO:0019901	protein kinase binding	0.000250952	0.0231316	161	404
GO:0036094 small molecule binding	656	0.0231316	14.456	0.352	Molecular Function	GO:0036094	small molecule binding	0.000256327	0.0231316	656	1864
GO:0043565 sequence-specific DNA binding	314	0.0231316	6.919	0.372	Molecular Function	GO:0043565	sequence-specific DNA binding	0.000260344	0.0231316	314	845
GO:0000975 regulatory region DNA binding	236	0.0231316	5.201	0.381	Molecular Function	GO:0000975	regulatory region DNA binding	0.000281754	0.0231316	236	619
GO:0001067 regulatory region nucleic acid binding	236	0.0231316	5.201	0.381	Molecular Function	GO:0001067	regulatory region nucleic acid binding	0.000281754	0.0231316	236	619
GO:0044212 transcription regulatory region DNA binding	236	0.0231316	5.201	0.381	Molecular Function	GO:0044212	transcription regulatory region DNA binding	0.000281754	0.0231316	236	619
GO:0001883 purine nucleoside binding	508	0.0231316	11.194	0.357	Molecular Function	GO:0001883	purine nucleoside binding	0.000290354	0.0231316	508	1421
GO:0004674 protein serine/threonine kinase activity	111	0.0233544	2.446	0.417	Molecular Function	GO:0004674	protein serine/threonine kinase activity	0.000302923	0.0233544	111	266
GO:0032550 purine ribonucleoside binding	507	0.0243099	11.172	0.357	Molecular Function	GO:0032550	purine ribonucleoside binding	0.000335483	0.0243099	507	1420
GO:0032549 ribonucleoside binding	508	0.0243099	11.194	0.357	Molecular Function	GO:0032549	ribonucleoside binding	0.00033566	0.0243099	508	1423
GO:0042054 histone methyltransferase activity	27	0.02464	0.595	0.562	Molecular Function	GO:0042054	histone methyltransferase activity	0.000359215	0.02464	27	48
GO:0001882 nucleoside binding	509	0.02464	11.216	0.357	Molecular Function	GO:0001882	nucleoside binding	0.000360837	0.02464	509	1427
GO:0042802 identical protein binding	440	0.0377485	9.696	0.359	Molecular Function	GO:0042802	identical protein binding	0.000568596	0.0377485	440	1227
GO:0017076 purine nucleotide binding	500	0.0446356	11.018	0.355	Molecular Function	GO:0017076	purine nucleotide binding	0.000725132	0.0446356	500	1410
GO:0017016 Ras GTPase binding	81	0.0446356	1.785	0.429	Molecular Function	GO:0017016	Ras GTPase binding	0.000726458	0.0446356	81	189
GO:0004860 protein kinase inhibitor activity	22	0.0446356	0.485	0.579	Molecular Function	GO:0004860	protein kinase inhibitor activity	0.000732406	0.0446356	22	38
GO:0031267 small GTPase binding	85	0.0446356	1.873	0.425	Molecular Function	GO:0031267	small GTPase binding	0.00074704	0.0446356	85	200
GO:0051020 GTPase binding	92	0.0510045	2.027	0.418	Molecular Function	GO:0051020	GTPase binding	0.000874973	0.0510045	92	220
GO:0003723 RNA binding	248	0.0560363	5.465	0.372	Molecular Function	GO:0003723	RNA binding	0.000984737	0.0560363	248	666
GO:0008092 cytoskeletal protein binding	244	0.0584404	5.377	0.373	Molecular Function	GO:0008092	cytoskeletal protein binding	0.00105144	0.0584404	244	655
GO:0000981 RNA polymerase II transcription factor activity, sequence-specific DNA binding	199	0.062022	4.385	0.379	Molecular Function	GO:0000981	RNA polymerase II transcription factor activity, sequence-specific DNA binding	0.00114183	0.062022	199	525
GO:0018024 histone-lysine N-methyltransferase activity	22	0.0627437	0.485	0.564	Molecular Function	GO:0018024	histone-lysine N-methyltransferase activity	0.00118137	0.0627437	22	39
GO:0035639 purine ribonucleoside triphosphate binding	483	0.0691989	10.643	0.353	Molecular Function	GO:0035639	purine ribonucleoside triphosphate binding	0.00133186	0.0691989	483	1368
GO:0005524 ATP binding	379	0.0726345	8.352	0.358	Molecular Function	GO:0005524	ATP binding	0.00148328	0.0726345	379	1058
GO:0030554 adenyl nucleotide binding	388	0.0726345	8.55	0.358	Molecular Function	GO:0030554	adenyl nucleotide binding	0.00149884	0.0726345	388	1085
GO:0032553 ribonucleotide binding	496	0.0726345	10.93	0.352	Molecular Function	GO:0032553	ribonucleotide binding	0.00150403	0.0726345	496	1409
GO:0019207 kinase regulator activity	52	0.0726345	1.146	0.452	Molecular Function	GO:0019207	kinase regulator activity	0.00151955	0.0726345	52	115
GO:0019210 kinase inhibitor activity	23	0.0741986	0.507	0.548	Molecular Function	GO:0019210	kinase inhibitor activity	0.00158332	0.0741986	23	42
GO:0032555 purine ribonucleotide binding	491	0.0778655	10.82	0.352	Molecular Function	GO:0032555	purine ribonucleotide binding	0.00171575	0.0778655	491	1396
GO:0032559 adenyl ribonucleotide binding	385	0.0778655	8.484	0.357	Molecular Function	GO:0032559	adenyl ribonucleotide binding	0.00172672	0.0778655	385	1078
GO:0046974 histone methyltransferase activity (H3-K9 specific)	7	0.0812272	0.154	0.875	Molecular Function	GO:0046974	histone methyltransferase activity (H3-K9 specific)	0.00183526	0.0812272	7	8
GO:0019902 phosphatase binding	52	0.0826158	1.146	0.448	Molecular Function	GO:0019902	phosphatase binding	0.0019181	0.0826158	52	116
GO:0008276 protein methyltransferase activity	35	0.0826158	0.771	0.486	Molecular Function	GO:0008276	protein methyltransferase activity	0.00193577	0.0826158	35	72
GO:0051879 Hsp90 protein binding	17	0.101764	0.375	0.586	Molecular Function	GO:0051879	Hsp90 protein binding	0.00242701	0.101764	17	29
GO:0008170 N-methyltransferase activity	35	0.107177	0.771	0.479	Molecular Function	GO:0008170	N-methyltransferase activity	0.00260096	0.107177	35	73
GO:0019887 protein kinase regulator activity	45	0.108841	0.992	0.455	Molecular Function	GO:0019887	protein kinase regulator activity	0.00268686	0.108841	45	99
GO:0000976 transcription regulatory region sequence-specific DNA binding	204	0.141442	4.495	0.37	Molecular Function	GO:0000976	transcription regulatory region sequence-specific DNA binding	0.00358692	0.141442	204	551
GO:0030291 protein serine/threonine kinase inhibitor activity	14	0.141442	0.309	0.609	Molecular Function	GO:0030291	protein serine/threonine kinase inhibitor activity	0.00362812	0.141442	14	23
GO:1990837 sequence-specific double-stranded DNA binding	210	0.141442	4.628	0.369	Molecular Function	GO:1990837	sequence-specific double-stranded DNA binding	0.00372811	0.141442	210	569
GO:0003690 double-stranded DNA binding	226	0.141442	4.98	0.367	Molecular Function	GO:0003690	double-stranded DNA binding	0.00372839	0.141442	226	616
GO:0043167 ion binding	1161	0.142014	25.584	0.335	Molecular Function	GO:0043167	ion binding	0.00380289	0.142014	1161	3465
GO:0000988 transcription factor activity, protein binding	125	0.163835	2.755	0.386	Molecular Function	GO:0000988	transcription factor activity, protein binding	0.00445577	0.163835	125	324
GO:0016278 lysine N-methyltransferase activity	25	0.184113	0.551	0.5	Molecular Function	GO:0016278	lysine N-methyltransferase activity	0.00516133	0.184113	25	50
GO:0016279 protein-lysine N-methyltransferase activity	25	0.184113	0.551	0.5	Molecular Function	GO:0016279	protein-lysine N-methyltransferase activity	0.00516133	0.184113	25	50
GO:0001091 RNA polymerase II basal transcription factor binding	10	0.197192	0.22	0.667	Molecular Function	GO:0001091	RNA polymerase II basal transcription factor binding	0.00561049	0.197192	10	15
GO:0004842 ubiquitin-protein transferase activity	94	0.201557	2.071	0.395	Molecular Function	GO:0004842	ubiquitin-protein transferase activity	0.00595509	0.201557	94	238
GO:0004861 cyclin-dependent protein serine/threonine kinase inhibitor activity	7	0.201557	0.154	0.778	Molecular Function	GO:0004861	cyclin-dependent protein serine/threonine kinase inhibitor activity	0.00598767	0.201557	7	9
GO:0052745 inositol phosphate phosphatase activity	7	0.201557	0.154	0.778	Molecular Function	GO:0052745	inositol phosphate phosphatase activity	0.00598767	0.201557	7	9
GO:0017025 TBP-class protein binding	8	0.202674	0.176	0.727	Molecular Function	GO:0017025	TBP-class protein binding	0.00618521	0.202674	8	11
GO:0044877 macromolecular complex binding	372	0.202674	8.197	0.352	Molecular Function	GO:0044877	macromolecular complex binding	0.00622934	0.202674	372	1058
GO:0097367 carbohydrate derivative binding	567	0.202674	12.494	0.344	Molecular Function	GO:0097367	carbohydrate derivative binding	0.00627525	0.202674	567	1649
GO:0019787 ubiquitin-like protein transferase activity	98	0.207307	2.16	0.392	Molecular Function	GO:0019787	ubiquitin-like protein transferase activity	0.00650545	0.207307	98	250
GO:0000989 transcription factor activity, transcription factor binding	123	0.216054	2.71	0.382	Molecular Function	GO:0000989	transcription factor activity, transcription factor binding	0.00689984	0.216054	123	322
GO:0008757 S-adenosylmethionine-dependent methyltransferase activity	49	0.216054	1.08	0.43	Molecular Function	GO:0008757	S-adenosylmethionine-dependent methyltransferase activity	0.00696073	0.216054	49	114
GO:0003712 transcription cofactor activity	122	0.233617	2.688	0.381	Molecular Function	GO:0003712	transcription cofactor activity	0.00762434	0.233617	122	320
GO:0001098 basal transcription machinery binding	18	0.238086	0.397	0.529	Molecular Function	GO:0001098	basal transcription machinery binding	0.00796941	0.238086	18	34
GO:0001099 basal RNA polymerase II transcription machinery binding	18	0.238086	0.397	0.529	Molecular Function	GO:0001099	basal RNA polymerase II transcription machinery binding	0.00796941	0.238086	18	34
GO:0001228 transcriptional activator activity, RNA polymerase II transcription regulatory region sequence-specific binding	120	0.245222	2.644	0.381	Molecular Function	GO:0001228	transcriptional activator activity, RNA polymerase II transcription regulatory region sequence-specific binding	0.00831086	0.245222	120	315
GO:0004712 protein serine/threonine/tyrosine kinase activity	11	0.260448	0.242	0.611	Molecular Function	GO:0004712	protein serine/threonine/tyrosine kinase activity	0.00943868	0.260448	11	18
GO:0000977 RNA polymerase II regulatory region sequence-specific DNA binding	187	0.260448	4.121	0.365	Molecular Function	GO:0000977	RNA polymerase II regulatory region sequence-specific DNA binding	0.00956176	0.260448	187	512
GO:0001012 RNA polymerase II regulatory region DNA binding	187	0.260448	4.121	0.365	Molecular Function	GO:0001012	RNA polymerase II regulatory region DNA binding	0.00956176	0.260448	187	512
GO:0042393 histone binding	56	0.260448	1.234	0.415	Molecular Function	GO:0042393	histone binding	0.00984531	0.260448	56	135
GO:0019904 protein domain specific binding	147	0.260448	3.239	0.372	Molecular Function	GO:0019904	protein domain specific binding	0.00988038	0.260448	147	395
GO:0004052 arachidonate 12-lipoxygenase activity	4	0.260448	0.088	1	Molecular Function	GO:0004052	arachidonate 12-lipoxygenase activity	0.0100256	0.260448	4	4
GO:0004439 phosphatidylinositol-4,5-bisphosphate 5-phosphatase activity	4	0.260448	0.088	1	Molecular Function	GO:0004439	phosphatidylinositol-4,5-bisphosphate 5-phosphatase activity	0.0100256	0.260448	4	4
GO:0005025 transforming growth factor beta receptor activity, type I	4	0.260448	0.088	1	Molecular Function	GO:0005025	transforming growth factor beta receptor activity, type I	0.0100256	0.260448	4	4
GO:0023026 MHC class II protein complex binding	4	0.260448	0.088	1	Molecular Function	GO:0023026	MHC class II protein complex binding	0.0100256	0.260448	4	4
GO:0046030 inositol trisphosphate phosphatase activity	4	0.260448	0.088	1	Molecular Function	GO:0046030	inositol trisphosphate phosphatase activity	0.0100256	0.260448	4	4
GO:0098639 collagen binding involved in cell-matrix adhesion	4	0.260448	0.088	1	Molecular Function	GO:0098639	collagen binding involved in cell-matrix adhesion	0.0100256	0.260448	4	4
GO:0003714 transcription corepressor activity	49	0.263009	1.08	0.422	Molecular Function	GO:0003714	transcription corepressor activity	0.0102342	0.263009	49	116
GO:0044325 ion channel binding	31	0.278352	0.683	0.456	Molecular Function	GO:0044325	ion channel binding	0.0109477	0.278352	31	68
GO:0008168 methyltransferase activity	65	0.290462	1.432	0.404	Molecular Function	GO:0008168	methyltransferase activity	0.0115761	0.290462	65	161
GO:0004536 deoxyribonuclease activity	22	0.290462	0.485	0.489	Molecular Function	GO:0004536	deoxyribonuclease activity	0.0116671	0.290462	22	45
GO:0016741 transferase activity, transferring one-carbon groups	69	0.310093	1.52	0.399	Molecular Function	GO:0016741	transferase activity, transferring one-carbon groups	0.0129934	0.310093	69	173
GO:0019903 protein phosphatase binding	36	0.310093	0.793	0.439	Molecular Function	GO:0019903	protein phosphatase binding	0.013	0.310093	36	82
GO:0016645 oxidoreductase activity, acting on the CH-NH group of donors	15	0.310093	0.331	0.536	Molecular Function	GO:0016645	oxidoreductase activity, acting on the CH-NH group of donors	0.013088	0.310093	15	28
GO:0070182 DNA polymerase binding	8	0.310093	0.176	0.667	Molecular Function	GO:0070182	DNA polymerase binding	0.0134216	0.310093	8	12
GO:0043168 anion binding	676	0.310093	14.896	0.338	Molecular Function	GO:0043168	anion binding	0.0135261	0.310093	676	1999
GO:0005522 profilin binding	5	0.310093	0.11	0.833	Molecular Function	GO:0005522	profilin binding	0.0140126	0.310093	5	6
GO:0008331 high voltage-gated calcium channel activity	5	0.310093	0.11	0.833	Molecular Function	GO:0008331	high voltage-gated calcium channel activity	0.0140126	0.310093	5	6
GO:0016832 aldehyde-lyase activity	5	0.310093	0.11	0.833	Molecular Function	GO:0016832	aldehyde-lyase activity	0.0140126	0.310093	5	6
GO:0017169 CDP-alcohol phosphatidyltransferase activity	5	0.310093	0.11	0.833	Molecular Function	GO:0017169	CDP-alcohol phosphatidyltransferase activity	0.0140126	0.310093	5	6
GO:0033130 acetylcholine receptor binding	5	0.310093	0.11	0.833	Molecular Function	GO:0033130	acetylcholine receptor binding	0.0140126	0.310093	5	6
GO:0070513 death domain binding	5	0.310093	0.11	0.833	Molecular Function	GO:0070513	death domain binding	0.0140126	0.310093	5	6
GO:0098634 protein binding involved in cell-matrix adhesion	5	0.310093	0.11	0.833	Molecular Function	GO:0098634	protein binding involved in cell-matrix adhesion	0.0140126	0.310093	5	6
GO:0016805 dipeptidase activity	7	0.312331	0.154	0.7	Molecular Function	GO:0016805	dipeptidase activity	0.0145058	0.312331	7	10
GO:0019104 DNA N-glycosylase activity	7	0.312331	0.154	0.7	Molecular Function	GO:0019104	DNA N-glycosylase activity	0.0145058	0.312331	7	10
GO:0031005 filamin binding	7	0.312331	0.154	0.7	Molecular Function	GO:0031005	filamin binding	0.0145058	0.312331	7	10
GO:0016307 phosphatidylinositol phosphate kinase activity	6	0.31374	0.132	0.75	Molecular Function	GO:0016307	phosphatidylinositol phosphate kinase activity	0.014965	0.31374	6	8
GO:0034595 phosphatidylinositol phosphate 5-phosphatase activity	6	0.31374	0.132	0.75	Molecular Function	GO:0034595	phosphatidylinositol phosphate 5-phosphatase activity	0.014965	0.31374	6	8
GO:0050811 GABA receptor binding	6	0.31374	0.132	0.75	Molecular Function	GO:0050811	GABA receptor binding	0.014965	0.31374	6	8
GO:0060090 binding, bridging	51	0.331097	1.124	0.411	Molecular Function	GO:0060090	binding, bridging	0.0159314	0.331097	51	124
GO:0004518 nuclease activity	55	0.377633	1.212	0.404	Molecular Function	GO:0004518	nuclease activity	0.0183286	0.377633	55	136
GO:0017048 Rho GTPase binding	29	0.387821	0.639	0.446	Molecular Function	GO:0017048	Rho GTPase binding	0.0189854	0.387821	29	65
GO:0051213 dioxygenase activity	27	0.413414	0.595	0.45	Molecular Function	GO:0051213	dioxygenase activity	0.0204112	0.413414	27	60
GO:0004675 transmembrane receptor protein serine/threonine kinase activity	9	0.438617	0.198	0.6	Molecular Function	GO:0004675	transmembrane receptor protein serine/threonine kinase activity	0.0218391	0.438617	9	15
GO:0003707 steroid hormone receptor activity	23	0.464583	0.507	0.46	Molecular Function	GO:0003707	steroid hormone receptor activity	0.0233263	0.464583	23	50
GO:0016788 hydrolase activity, acting on ester bonds	202	0.464751	4.451	0.356	Molecular Function	GO:0016788	hydrolase activity, acting on ester bonds	0.0235292	0.464751	202	568
GO:0016799 hydrolase activity, hydrolyzing N-glycosyl compounds	11	0.502481	0.242	0.55	Molecular Function	GO:0016799	hydrolase activity, hydrolyzing N-glycosyl compounds	0.0256497	0.502481	11	20
GO:0019888 protein phosphatase regulator activity	19	0.504346	0.419	0.475	Molecular Function	GO:0019888	protein phosphatase regulator activity	0.0259946	0.504346	19	40
GO:0016407 acetyltransferase activity	31	0.504346	0.683	0.431	Molecular Function	GO:0016407	acetyltransferase activity	0.0271587	0.504346	31	72
GO:0004519 endonuclease activity	32	0.504346	0.705	0.427	Molecular Function	GO:0004519	endonuclease activity	0.0287678	0.504346	32	75
GO:0015145 monosaccharide transmembrane transporter activity	7	0.504346	0.154	0.636	Molecular Function	GO:0015145	monosaccharide transmembrane transporter activity	0.0290667	0.504346	7	11
GO:0070411 I-SMAD binding	7	0.504346	0.154	0.636	Molecular Function	GO:0070411	I-SMAD binding	0.0290667	0.504346	7	11
GO:0031683 G-protein beta/gamma-subunit complex binding	10	0.504346	0.22	0.556	Molecular Function	GO:0031683	G-protein beta/gamma-subunit complex binding	0.0304185	0.504346	10	18
GO:0016706 oxidoreductase activity, acting on paired donors, with incorporation or reduction of molecular oxygen, 2-oxoglutarate as one donor, and incorporation of one atom each of oxygen into both donors	18	0.504346	0.397	0.474	Molecular Function	GO:0016706	oxidoreductase activity, acting on paired donors, with incorporation or reduction of molecular oxygen, 2-oxoglutarate as one donor, and incorporation of one atom each of oxygen into both donors	0.0307446	0.504346	18	38
GO:0000104 succinate dehydrogenase activity	3	0.504346	0.066	1	Molecular Function	GO:0000104	succinate dehydrogenase activity	0.0316907	0.504346	3	3
GO:0001665 alpha-N-acetylgalactosaminide alpha-2,6-sialyltransferase activity	3	0.504346	0.066	1	Molecular Function	GO:0001665	alpha-N-acetylgalactosaminide alpha-2,6-sialyltransferase activity	0.0316907	0.504346	3	3
GO:0004332 fructose-bisphosphate aldolase activity	3	0.504346	0.066	1	Molecular Function	GO:0004332	fructose-bisphosphate aldolase activity	0.0316907	0.504346	3	3
GO:0004373 glycogen (starch) synthase activity	3	0.504346	0.066	1	Molecular Function	GO:0004373	glycogen (starch) synthase activity	0.0316907	0.504346	3	3
GO:0004735 pyrroline-5-carboxylate reductase activity	3	0.504346	0.066	1	Molecular Function	GO:0004735	pyrroline-5-carboxylate reductase activity	0.0316907	0.504346	3	3
GO:0004844 uracil DNA N-glycosylase activity	3	0.504346	0.066	1	Molecular Function	GO:0004844	uracil DNA N-glycosylase activity	0.0316907	0.504346	3	3
GO:0004875 complement receptor activity	3	0.504346	0.066	1	Molecular Function	GO:0004875	complement receptor activity	0.0316907	0.504346	3	3
GO:0005353 fructose transmembrane transporter activity	3	0.504346	0.066	1	Molecular Function	GO:0005353	fructose transmembrane transporter activity	0.0316907	0.504346	3	3
GO:0008158 hedgehog receptor activity	3	0.504346	0.066	1	Molecular Function	GO:0008158	hedgehog receptor activity	0.0316907	0.504346	3	3
GO:0016406 carnitine O-acyltransferase activity	3	0.504346	0.066	1	Molecular Function	GO:0016406	carnitine O-acyltransferase activity	0.0316907	0.504346	3	3
GO:0019870 potassium channel inhibitor activity	3	0.504346	0.066	1	Molecular Function	GO:0019870	potassium channel inhibitor activity	0.0316907	0.504346	3	3
GO:0031753 endothelial differentiation G-protein coupled receptor binding	3	0.504346	0.066	1	Molecular Function	GO:0031753	endothelial differentiation G-protein coupled receptor binding	0.0316907	0.504346	3	3
GO:0036402 proteasome-activating ATPase activity	3	0.504346	0.066	1	Molecular Function	GO:0036402	proteasome-activating ATPase activity	0.0316907	0.504346	3	3
GO:0043262 adenosine-diphosphatase activity	3	0.504346	0.066	1	Molecular Function	GO:0043262	adenosine-diphosphatase activity	0.0316907	0.504346	3	3
GO:0070644 vitamin D response element binding	3	0.504346	0.066	1	Molecular Function	GO:0070644	vitamin D response element binding	0.0316907	0.504346	3	3
GO:0097506 deaminated base DNA N-glycosylase activity	3	0.504346	0.066	1	Molecular Function	GO:0097506	deaminated base DNA N-glycosylase activity	0.0316907	0.504346	3	3
GO:1990599 3' overhang single-stranded DNA endodeoxyribonuclease activity	3	0.504346	0.066	1	Molecular Function	GO:1990599	3' overhang single-stranded DNA endodeoxyribonuclease activity	0.0316907	0.504346	3	3
GO:0031072 heat shock protein binding	34	0.504346	0.749	0.42	Molecular Function	GO:0031072	heat shock protein binding	0.0318767	0.504346	34	81
GO:0030332 cyclin binding	12	0.504346	0.264	0.522	Molecular Function	GO:0030332	cyclin binding	0.0324629	0.504346	12	23
GO:0042162 telomeric DNA binding	12	0.504346	0.264	0.522	Molecular Function	GO:0042162	telomeric DNA binding	0.0324629	0.504346	12	23
GO:0004702 receptor signaling protein serine/threonine kinase activity	14	0.504346	0.309	0.5	Molecular Function	GO:0004702	receptor signaling protein serine/threonine kinase activity	0.0327495	0.504346	14	28
GO:0019213 deacetylase activity	14	0.504346	0.309	0.5	Molecular Function	GO:0019213	deacetylase activity	0.0327495	0.504346	14	28
GO:0003995 acyl-CoA dehydrogenase activity	6	0.504346	0.132	0.667	Molecular Function	GO:0003995	acyl-CoA dehydrogenase activity	0.0329197	0.504346	6	9
GO:0008157 protein phosphatase 1 binding	6	0.504346	0.132	0.667	Molecular Function	GO:0008157	protein phosphatase 1 binding	0.0329197	0.504346	6	9
GO:0016854 racemase and epimerase activity	6	0.504346	0.132	0.667	Molecular Function	GO:0016854	racemase and epimerase activity	0.0329197	0.504346	6	9
GO:0017110 nucleoside-diphosphatase activity	6	0.504346	0.132	0.667	Molecular Function	GO:0017110	nucleoside-diphosphatase activity	0.0329197	0.504346	6	9
GO:0070742 C2H2 zinc finger domain binding	6	0.504346	0.132	0.667	Molecular Function	GO:0070742	C2H2 zinc finger domain binding	0.0329197	0.504346	6	9
GO:0000987 core promoter proximal region sequence-specific DNA binding	148	0.514767	3.261	0.359	Molecular Function	GO:0000987	core promoter proximal region sequence-specific DNA binding	0.0340306	0.514767	148	412
GO:0001159 core promoter proximal region DNA binding	148	0.514767	3.261	0.359	Molecular Function	GO:0001159	core promoter proximal region DNA binding	0.0340306	0.514767	148	412
GO:0048029 monosaccharide binding	19	0.516959	0.419	0.463	Molecular Function	GO:0048029	monosaccharide binding	0.0343918	0.516959	19	41
GO:0042803 protein homodimerization activity	160	0.519506	3.526	0.357	Molecular Function	GO:0042803	protein homodimerization activity	0.0347786	0.519506	160	448
GO:0010485 H4 histone acetyltransferase activity	9	0.52191	0.198	0.562	Molecular Function	GO:0010485	H4 histone acetyltransferase activity	0.0361068	0.52191	9	16
GO:0015923 mannosidase activity	9	0.52191	0.198	0.562	Molecular Function	GO:0015923	mannosidase activity	0.0361068	0.52191	9	16
GO:0031418 L-ascorbic acid binding	9	0.52191	0.198	0.562	Molecular Function	GO:0031418	L-ascorbic acid binding	0.0361068	0.52191	9	16
GO:0004708 MAP kinase kinase activity	5	0.52191	0.11	0.714	Molecular Function	GO:0004708	MAP kinase kinase activity	0.0362498	0.52191	5	7
GO:0016857 racemase and epimerase activity, acting on carbohydrates and derivatives	5	0.52191	0.11	0.714	Molecular Function	GO:0016857	racemase and epimerase activity, acting on carbohydrates and derivatives	0.0362498	0.52191	5	7
GO:0030368 interleukin-17 receptor activity	5	0.52191	0.11	0.714	Molecular Function	GO:0030368	interleukin-17 receptor activity	0.0362498	0.52191	5	7
GO:0008499 UDP-galactose:beta-N-acetylglucosamine beta-1,3-galactosyltransferase activity	4	0.523329	0.088	0.8	Molecular Function	GO:0008499	UDP-galactose:beta-N-acetylglucosamine beta-1,3-galactosyltransferase activity	0.0374432	0.523329	4	5
GO:0016176 superoxide-generating NADPH oxidase activator activity	4	0.523329	0.088	0.8	Molecular Function	GO:0016176	superoxide-generating NADPH oxidase activator activity	0.0374432	0.523329	4	5
GO:0016308 1-phosphatidylinositol-4-phosphate 5-kinase activity	4	0.523329	0.088	0.8	Molecular Function	GO:0016308	1-phosphatidylinositol-4-phosphate 5-kinase activity	0.0374432	0.523329	4	5
GO:0017049 GTP-Rho binding	4	0.523329	0.088	0.8	Molecular Function	GO:0017049	GTP-Rho binding	0.0374432	0.523329	4	5
GO:0023023 MHC protein complex binding	4	0.523329	0.088	0.8	Molecular Function	GO:0023023	MHC protein complex binding	0.0374432	0.523329	4	5
GO:0034062 RNA polymerase activity	15	0.526638	0.331	0.484	Molecular Function	GO:0034062	RNA polymerase activity	0.0380611	0.526638	15	31
GO:0019209 kinase activator activity	23	0.526638	0.507	0.442	Molecular Function	GO:0019209	kinase activator activity	0.0381206	0.526638	23	52
GO:0016874 ligase activity	50	0.536534	1.102	0.394	Molecular Function	GO:0016874	ligase activity	0.0390615	0.536534	50	127
GO:0001227 transcriptional repressor activity, RNA polymerase II transcription regulatory region sequence-specific binding	66	0.546963	1.454	0.382	Molecular Function	GO:0001227	transcriptional repressor activity, RNA polymerase II transcription regulatory region sequence-specific binding	0.0401463	0.546963	66	173
GO:0030674 protein binding, bridging	31	0.546963	0.683	0.419	Molecular Function	GO:0030674	protein binding, bridging	0.0402784	0.546963	31	74
GO:0003725 double-stranded RNA binding	24	0.548181	0.529	0.436	Molecular Function	GO:0003725	double-stranded RNA binding	0.0409147	0.548181	24	55
GO:0016627 oxidoreductase activity, acting on the CH-CH group of donors	21	0.548181	0.463	0.447	Molecular Function	GO:0016627	oxidoreductase activity, acting on the CH-CH group of donors	0.0413144	0.548181	21	47
GO:0061659 ubiquitin-like protein ligase activity	53	0.548181	1.168	0.39	Molecular Function	GO:0061659	ubiquitin-like protein ligase activity	0.0416433	0.548181	53	136
GO:0000978 RNA polymerase II core promoter proximal region sequence-specific DNA binding	140	0.548181	3.085	0.358	Molecular Function	GO:0000978	RNA polymerase II core promoter proximal region sequence-specific DNA binding	0.0423183	0.548181	140	391
GO:0004864 protein phosphatase inhibitor activity	8	0.548181	0.176	0.571	Molecular Function	GO:0004864	protein phosphatase inhibitor activity	0.0428912	0.548181	8	14
GO:0008484 sulfuric ester hydrolase activity	8	0.548181	0.176	0.571	Molecular Function	GO:0008484	sulfuric ester hydrolase activity	0.0428912	0.548181	8	14
GO:0035250 UDP-galactosyltransferase activity	8	0.548181	0.176	0.571	Molecular Function	GO:0035250	UDP-galactosyltransferase activity	0.0428912	0.548181	8	14
GO:0051019 mitogen-activated protein kinase binding	8	0.548181	0.176	0.571	Molecular Function	GO:0051019	mitogen-activated protein kinase binding	0.0428912	0.548181	8	14
GO:0051119 sugar transmembrane transporter activity	8	0.548181	0.176	0.571	Molecular Function	GO:0051119	sugar transmembrane transporter activity	0.0428912	0.548181	8	14
GO:0051184 cofactor transporter activity	8	0.548181	0.176	0.571	Molecular Function	GO:0051184	cofactor transporter activity	0.0428912	0.548181	8	14
GO:0071889 14-3-3 protein binding	8	0.548181	0.176	0.571	Molecular Function	GO:0071889	14-3-3 protein binding	0.0428912	0.548181	8	14
GO:0003682 chromatin binding	126	0.56139	2.777	0.36	Molecular Function	GO:0003682	chromatin binding	0.0444422	0.56139	126	350
GO:0035591 signaling adaptor activity	19	0.56139	0.419	0.452	Molecular Function	GO:0035591	signaling adaptor activity	0.0446293	0.56139	19	42
GO:0070491 repressing transcription factor binding	19	0.56139	0.419	0.452	Molecular Function	GO:0070491	repressing transcription factor binding	0.0446293	0.56139	19	42
GO:0003899 DNA-directed RNA polymerase activity	14	0.566827	0.309	0.483	Molecular Function	GO:0003899	DNA-directed RNA polymerase activity	0.0452987	0.566827	14	29
GO:0008373 sialyltransferase activity	10	0.571118	0.22	0.526	Molecular Function	GO:0008373	sialyltransferase activity	0.0463585	0.571118	10	19
GO:0017091 AU-rich element binding	10	0.571118	0.22	0.526	Molecular Function	GO:0017091	AU-rich element binding	0.0463585	0.571118	10	19
GO:0035925 mRNA 3'-UTR AU-rich region binding	10	0.571118	0.22	0.526	Molecular Function	GO:0035925	mRNA 3'-UTR AU-rich region binding	0.0463585	0.571118	10	19
GO:0001085 RNA polymerase II transcription factor binding	37	0.618822	0.815	0.402	Molecular Function	GO:0001085	RNA polymerase II transcription factor binding	0.0504897	0.618822	37	92
GO:0035497 cAMP response element binding	7	0.621521	0.154	0.583	Molecular Function	GO:0035497	cAMP response element binding	0.0509699	0.621521	7	12
GO:0061630 ubiquitin protein ligase activity	50	0.622794	1.102	0.388	Molecular Function	GO:0061630	ubiquitin protein ligase activity	0.0513349	0.622794	50	129
GO:0035064 methylated histone binding	21	0.624934	0.463	0.438	Molecular Function	GO:0035064	methylated histone binding	0.0521256	0.624934	21	48
GO:0004812 aminoacyl-tRNA ligase activity	18	0.624934	0.397	0.45	Molecular Function	GO:0004812	aminoacyl-tRNA ligase activity	0.0525572	0.624934	18	40
GO:0016875 ligase activity, forming carbon-oxygen bonds	18	0.624934	0.397	0.45	Molecular Function	GO:0016875	ligase activity, forming carbon-oxygen bonds	0.0525572	0.624934	18	40
GO:0016876 ligase activity, forming aminoacyl-tRNA and related compounds	18	0.624934	0.397	0.45	Molecular Function	GO:0016876	ligase activity, forming aminoacyl-tRNA and related compounds	0.0525572	0.624934	18	40
GO:0016776 phosphotransferase activity, phosphate group as acceptor	13	0.639029	0.286	0.481	Molecular Function	GO:0016776	phosphotransferase activity, phosphate group as acceptor	0.05401	0.639029	13	27
GO:0061631 ubiquitin conjugating enzyme activity	9	0.654282	0.198	0.529	Molecular Function	GO:0061631	ubiquitin conjugating enzyme activity	0.0556184	0.654282	9	17
GO:0008536 Ran GTPase binding	11	0.654282	0.242	0.5	Molecular Function	GO:0008536	Ran GTPase binding	0.0558467	0.654282	11	22
GO:0008080 N-acetyltransferase activity	26	0.655904	0.573	0.419	Molecular Function	GO:0008080	N-acetyltransferase activity	0.0562596	0.655904	26	62
GO:0015631 tubulin binding	86	0.686462	1.895	0.366	Molecular Function	GO:0015631	tubulin binding	0.0591678	0.686462	86	235
GO:0017166 vinculin binding	6	0.695634	0.132	0.6	Molecular Function	GO:0017166	vinculin binding	0.0605406	0.695634	6	10
GO:0019789 SUMO transferase activity	6	0.695634	0.132	0.6	Molecular Function	GO:0019789	SUMO transferase activity	0.0605406	0.695634	6	10
GO:0061733 peptide-lysine-N-acetyltransferase activity	17	0.695866	0.375	0.447	Molecular Function	GO:0061733	peptide-lysine-N-acetyltransferase activity	0.0619302	0.695866	17	38
GO:0044822 poly(A) RNA binding	55	0.695866	1.212	0.379	Molecular Function	GO:0044822	poly(A) RNA binding	0.0628006	0.695866	55	145
GO:0019208 phosphatase regulator activity	21	0.695866	0.463	0.429	Molecular Function	GO:0019208	phosphatase regulator activity	0.0648008	0.695866	21	49
GO:0004559 alpha-mannosidase activity	8	0.695866	0.176	0.533	Molecular Function	GO:0004559	alpha-mannosidase activity	0.0669507	0.695866	8	15
GO:0019212 phosphatase inhibitor activity	8	0.695866	0.176	0.533	Molecular Function	GO:0019212	phosphatase inhibitor activity	0.0669507	0.695866	8	15
GO:0003779 actin binding	101	0.695866	2.226	0.359	Molecular Function	GO:0003779	actin binding	0.0682119	0.695866	101	281
GO:0003713 transcription coactivator activity	65	0.695866	1.432	0.371	Molecular Function	GO:0003713	transcription coactivator activity	0.0694925	0.695866	65	175
GO:0004713 protein tyrosine kinase activity	38	0.695866	0.837	0.392	Molecular Function	GO:0004713	protein tyrosine kinase activity	0.0700086	0.695866	38	97
GO:0004571 mannosyl-oligosaccharide 1,2-alpha-mannosidase activity	5	0.695866	0.11	0.625	Molecular Function	GO:0004571	mannosyl-oligosaccharide 1,2-alpha-mannosidase activity	0.0717244	0.695866	5	8
GO:0005078 MAP-kinase scaffold activity	5	0.695866	0.11	0.625	Molecular Function	GO:0005078	MAP-kinase scaffold activity	0.0717244	0.695866	5	8
GO:0015924 mannosyl-oligosaccharide mannosidase activity	5	0.695866	0.11	0.625	Molecular Function	GO:0015924	mannosyl-oligosaccharide mannosidase activity	0.0717244	0.695866	5	8
GO:0034713 type I transforming growth factor beta receptor binding	5	0.695866	0.11	0.625	Molecular Function	GO:0034713	type I transforming growth factor beta receptor binding	0.0717244	0.695866	5	8
GO:0000049 tRNA binding	13	0.695866	0.286	0.464	Molecular Function	GO:0000049	tRNA binding	0.0724357	0.695866	13	28
GO:0004521 endoribonuclease activity	16	0.695866	0.353	0.444	Molecular Function	GO:0004521	endoribonuclease activity	0.073021	0.695866	16	36
GO:0019199 transmembrane receptor protein kinase activity	25	0.695866	0.551	0.41	Molecular Function	GO:0019199	transmembrane receptor protein kinase activity	0.0780395	0.695866	25	61
GO:0047485 protein N-terminus binding	25	0.695866	0.551	0.41	Molecular Function	GO:0047485	protein N-terminus binding	0.0780395	0.695866	25	61
GO:0046914 transition metal ion binding	299	0.695866	6.589	0.339	Molecular Function	GO:0046914	transition metal ion binding	0.0781804	0.695866	299	883
GO:0004520 endodeoxyribonuclease activity	14	0.695866	0.309	0.452	Molecular Function	GO:0004520	endodeoxyribonuclease activity	0.0796227	0.695866	14	31
GO:0030507 spectrin binding	9	0.695866	0.198	0.5	Molecular Function	GO:0030507	spectrin binding	0.0808183	0.695866	9	18
GO:0051539 4 iron, 4 sulfur cluster binding	9	0.695866	0.198	0.5	Molecular Function	GO:0051539	4 iron, 4 sulfur cluster binding	0.0808183	0.695866	9	18
GO:0061650 ubiquitin-like protein conjugating enzyme activity	9	0.695866	0.198	0.5	Molecular Function	GO:0061650	ubiquitin-like protein conjugating enzyme activity	0.0808183	0.695866	9	18
GO:0004707 MAP kinase activity	7	0.695866	0.154	0.538	Molecular Function	GO:0004707	MAP kinase activity	0.0809212	0.695866	7	13
GO:0034593 phosphatidylinositol bisphosphate phosphatase activity	7	0.695866	0.154	0.538	Molecular Function	GO:0034593	phosphatidylinositol bisphosphate phosphatase activity	0.0809212	0.695866	7	13
GO:0097602 cullin family protein binding	7	0.695866	0.154	0.538	Molecular Function	GO:0097602	cullin family protein binding	0.0809212	0.695866	7	13
GO:0003730 mRNA 3'-UTR binding	22	0.695866	0.485	0.415	Molecular Function	GO:0003730	mRNA 3'-UTR binding	0.083121	0.695866	22	53
GO:0005057 receptor signaling protein activity	22	0.695866	0.485	0.415	Molecular Function	GO:0005057	receptor signaling protein activity	0.083121	0.695866	22	53
GO:0016879 ligase activity, forming carbon-nitrogen bonds	18	0.695866	0.397	0.429	Molecular Function	GO:0016879	ligase activity, forming carbon-nitrogen bonds	0.0833819	0.695866	18	42
GO:0034212 peptide N-acetyltransferase activity	18	0.695866	0.397	0.429	Molecular Function	GO:0034212	peptide N-acetyltransferase activity	0.0833819	0.695866	18	42
GO:0005024 transforming growth factor beta-activated receptor activity	4	0.695866	0.088	0.667	Molecular Function	GO:0005024	transforming growth factor beta-activated receptor activity	0.0843045	0.695866	4	6
GO:0005068 transmembrane receptor protein tyrosine kinase adaptor activity	4	0.695866	0.088	0.667	Molecular Function	GO:0005068	transmembrane receptor protein tyrosine kinase adaptor activity	0.0843045	0.695866	4	6
GO:0015232 heme transporter activity	4	0.695866	0.088	0.667	Molecular Function	GO:0015232	heme transporter activity	0.0843045	0.695866	4	6
GO:0016615 malate dehydrogenase activity	4	0.695866	0.088	0.667	Molecular Function	GO:0016615	malate dehydrogenase activity	0.0843045	0.695866	4	6
GO:0016885 ligase activity, forming carbon-carbon bonds	4	0.695866	0.088	0.667	Molecular Function	GO:0016885	ligase activity, forming carbon-carbon bonds	0.0843045	0.695866	4	6
GO:0030306 ADP-ribosylation factor binding	4	0.695866	0.088	0.667	Molecular Function	GO:0030306	ADP-ribosylation factor binding	0.0843045	0.695866	4	6
GO:0042500 aspartic endopeptidase activity, intramembrane cleaving	4	0.695866	0.088	0.667	Molecular Function	GO:0042500	aspartic endopeptidase activity, intramembrane cleaving	0.0843045	0.695866	4	6
GO:0048531 beta-1,3-galactosyltransferase activity	4	0.695866	0.088	0.667	Molecular Function	GO:0048531	beta-1,3-galactosyltransferase activity	0.0843045	0.695866	4	6
GO:0098821 BMP receptor activity	4	0.695866	0.088	0.667	Molecular Function	GO:0098821	BMP receptor activity	0.0843045	0.695866	4	6
GO:0016791 phosphatase activity	81	0.695866	1.785	0.36	Molecular Function	GO:0016791	phosphatase activity	0.0908424	0.695866	81	225
GO:0000287 magnesium ion binding	62	0.695866	1.366	0.367	Molecular Function	GO:0000287	magnesium ion binding	0.0924183	0.695866	62	169
GO:0070412 R-SMAD binding	10	0.695866	0.22	0.476	Molecular Function	GO:0070412	R-SMAD binding	0.0928124	0.695866	10	21
GO:0019838 growth factor binding	39	0.695866	0.859	0.382	Molecular Function	GO:0019838	growth factor binding	0.09345	0.695866	39	102
GO:0042578 phosphoric ester hydrolase activity	106	0.695866	2.336	0.353	Molecular Function	GO:0042578	phosphoric ester hydrolase activity	0.0936831	0.695866	106	300
GO:0008270 zinc ion binding	212	0.695866	4.672	0.341	Molecular Function	GO:0008270	zinc ion binding	0.0941672	0.695866	212	621
GO:0071949 FAD binding	13	0.695866	0.286	0.448	Molecular Function	GO:0071949	FAD binding	0.0944845	0.695866	13	29
GO:0043169 cation binding	592	0.695866	13.045	0.33	Molecular Function	GO:0043169	cation binding	0.0964936	0.695866	592	1793
GO:0003729 mRNA binding	53	0.695866	1.168	0.371	Molecular Function	GO:0003729	mRNA binding	0.0965331	0.695866	53	143
GO:0001016 RNA polymerase III regulatory region DNA binding	3	0.695866	0.066	0.75	Molecular Function	GO:0001016	RNA polymerase III regulatory region DNA binding	0.0966858	0.695866	3	4
GO:0001032 RNA polymerase III type 3 promoter DNA binding	3	0.695866	0.066	0.75	Molecular Function	GO:0001032	RNA polymerase III type 3 promoter DNA binding	0.0966858	0.695866	3	4
GO:0001216 bacterial-type RNA polymerase transcriptional activator activity, sequence-specific DNA binding	3	0.695866	0.066	0.75	Molecular Function	GO:0001216	bacterial-type RNA polymerase transcriptional activator activity, sequence-specific DNA binding	0.0966858	0.695866	3	4
GO:0001733 galactosylceramide sulfotransferase activity	3	0.695866	0.066	0.75	Molecular Function	GO:0001733	galactosylceramide sulfotransferase activity	0.0966858	0.695866	3	4
GO:0003836 beta-galactoside (CMP) alpha-2,3-sialyltransferase activity	3	0.695866	0.066	0.75	Molecular Function	GO:0003836	beta-galactoside (CMP) alpha-2,3-sialyltransferase activity	0.0966858	0.695866	3	4
GO:0003923 GPI-anchor transamidase activity	3	0.695866	0.066	0.75	Molecular Function	GO:0003923	GPI-anchor transamidase activity	0.0966858	0.695866	3	4
GO:0004111 creatine kinase activity	3	0.695866	0.066	0.75	Molecular Function	GO:0004111	creatine kinase activity	0.0966858	0.695866	3	4
GO:0004466 long-chain-acyl-CoA dehydrogenase activity	3	0.695866	0.066	0.75	Molecular Function	GO:0004466	long-chain-acyl-CoA dehydrogenase activity	0.0966858	0.695866	3	4
GO:0004826 phenylalanine-tRNA ligase activity	3	0.695866	0.066	0.75	Molecular Function	GO:0004826	phenylalanine-tRNA ligase activity	0.0966858	0.695866	3	4
GO:0005167 neurotrophin TRK receptor binding	3	0.695866	0.066	0.75	Molecular Function	GO:0005167	neurotrophin TRK receptor binding	0.0966858	0.695866	3	4
GO:0009019 tRNA (guanine-N1-)-methyltransferase activity	3	0.695866	0.066	0.75	Molecular Function	GO:0009019	tRNA (guanine-N1-)-methyltransferase activity	0.0966858	0.695866	3	4
GO:0010484 H3 histone acetyltransferase activity	3	0.695866	0.066	0.75	Molecular Function	GO:0010484	H3 histone acetyltransferase activity	0.0966858	0.695866	3	4
GO:0016165 linoleate 13S-lipoxygenase activity	3	0.695866	0.066	0.75	Molecular Function	GO:0016165	linoleate 13S-lipoxygenase activity	0.0966858	0.695866	3	4
GO:0016361 activin receptor activity, type I	3	0.695866	0.066	0.75	Molecular Function	GO:0016361	activin receptor activity, type I	0.0966858	0.695866	3	4
GO:0016775 phosphotransferase activity, nitrogenous group as acceptor	3	0.695866	0.066	0.75	Molecular Function	GO:0016775	phosphotransferase activity, nitrogenous group as acceptor	0.0966858	0.695866	3	4
GO:0019531 oxalate transmembrane transporter activity	3	0.695866	0.066	0.75	Molecular Function	GO:0019531	oxalate transmembrane transporter activity	0.0966858	0.695866	3	4
GO:0032036 myosin heavy chain binding	3	0.695866	0.066	0.75	Molecular Function	GO:0032036	myosin heavy chain binding	0.0966858	0.695866	3	4
GO:0033300 dehydroascorbic acid transporter activity	3	0.695866	0.066	0.75	Molecular Function	GO:0033300	dehydroascorbic acid transporter activity	0.0966858	0.695866	3	4
GO:0034596 phosphatidylinositol phosphate 4-phosphatase activity	3	0.695866	0.066	0.75	Molecular Function	GO:0034596	phosphatidylinositol phosphate 4-phosphatase activity	0.0966858	0.695866	3	4
GO:0034987 immunoglobulin receptor binding	3	0.695866	0.066	0.75	Molecular Function	GO:0034987	immunoglobulin receptor binding	0.0966858	0.695866	3	4
GO:0045145 single-stranded DNA 5'-3' exodeoxyribonuclease activity	3	0.695866	0.066	0.75	Molecular Function	GO:0045145	single-stranded DNA 5'-3' exodeoxyribonuclease activity	0.0966858	0.695866	3	4
GO:0046923 ER retention sequence binding	3	0.695866	0.066	0.75	Molecular Function	GO:0046923	ER retention sequence binding	0.0966858	0.695866	3	4
GO:0050694 galactose 3-O-sulfotransferase activity	3	0.695866	0.066	0.75	Molecular Function	GO:0050694	galactose 3-O-sulfotransferase activity	0.0966858	0.695866	3	4
GO:0070697 activin receptor binding	3	0.695866	0.066	0.75	Molecular Function	GO:0070697	activin receptor binding	0.0966858	0.695866	3	4
GO:0070891 lipoteichoic acid binding	3	0.695866	0.066	0.75	Molecular Function	GO:0070891	lipoteichoic acid binding	0.0966858	0.695866	3	4
GO:0072542 protein phosphatase activator activity	3	0.695866	0.066	0.75	Molecular Function	GO:0072542	protein phosphatase activator activity	0.0966858	0.695866	3	4
GO:1904288 BAT3 complex binding	3	0.695866	0.066	0.75	Molecular Function	GO:1904288	BAT3 complex binding	0.0966858	0.695866	3	4
GO:0000030 mannosyltransferase activity	8	0.695866	0.176	0.5	Molecular Function	GO:0000030	mannosyltransferase activity	0.0977946	0.695866	8	16
GO:0017134 fibroblast growth factor binding	8	0.695866	0.176	0.5	Molecular Function	GO:0017134	fibroblast growth factor binding	0.0977946	0.695866	8	16
GO:0008307 structural constituent of muscle	6	0.695866	0.132	0.545	Molecular Function	GO:0008307	structural constituent of muscle	0.0983091	0.695866	6	11
GO:0019201 nucleotide kinase activity	6	0.695866	0.132	0.545	Molecular Function	GO:0019201	nucleotide kinase activity	0.0983091	0.695866	6	11
GO:0042800 histone methyltransferase activity (H3-K4 specific)	6	0.695866	0.132	0.545	Molecular Function	GO:0042800	histone methyltransferase activity (H3-K4 specific)	0.0983091	0.695866	6	11
GO:0000010 trans-hexaprenyltranstransferase activity	2	0.695866	0.044	1	Molecular Function	GO:0000010	trans-hexaprenyltranstransferase activity	0.100158	0.695866	2	2
GO:0000982 transcription factor activity, RNA polymerase II core promoter proximal region sequence-specific binding	2	0.695866	0.044	1	Molecular Function	GO:0000982	transcription factor activity, RNA polymerase II core promoter proximal region sequence-specific binding	0.100158	0.695866	2	2
GO:0000990 transcription factor activity, core RNA polymerase binding	2	0.695866	0.044	1	Molecular Function	GO:0000990	transcription factor activity, core RNA polymerase binding	0.100158	0.695866	2	2
GO:0001847 opsonin receptor activity	2	0.695866	0.044	1	Molecular Function	GO:0001847	opsonin receptor activity	0.100158	0.695866	2	2
GO:0003920 GMP reductase activity	2	0.695866	0.044	1	Molecular Function	GO:0003920	GMP reductase activity	0.100158	0.695866	2	2
GO:0003989 acetyl-CoA carboxylase activity	2	0.695866	0.044	1	Molecular Function	GO:0003989	acetyl-CoA carboxylase activity	0.100158	0.695866	2	2
GO:0004090 carbonyl reductase (NADPH) activity	2	0.695866	0.044	1	Molecular Function	GO:0004090	carbonyl reductase (NADPH) activity	0.100158	0.695866	2	2
GO:0004140 dephospho-CoA kinase activity	2	0.695866	0.044	1	Molecular Function	GO:0004140	dephospho-CoA kinase activity	0.100158	0.695866	2	2
GO:0004345 glucose-6-phosphate dehydrogenase activity	2	0.695866	0.044	1	Molecular Function	GO:0004345	glucose-6-phosphate dehydrogenase activity	0.100158	0.695866	2	2
GO:0004445 inositol-polyphosphate 5-phosphatase activity	2	0.695866	0.044	1	Molecular Function	GO:0004445	inositol-polyphosphate 5-phosphatase activity	0.100158	0.695866	2	2
GO:0004611 phosphoenolpyruvate carboxykinase activity	2	0.695866	0.044	1	Molecular Function	GO:0004611	phosphoenolpyruvate carboxykinase activity	0.100158	0.695866	2	2
GO:0004613 phosphoenolpyruvate carboxykinase (GTP) activity	2	0.695866	0.044	1	Molecular Function	GO:0004613	phosphoenolpyruvate carboxykinase (GTP) activity	0.100158	0.695866	2	2
GO:0004704 NF-kappaB-inducing kinase activity	2	0.695866	0.044	1	Molecular Function	GO:0004704	NF-kappaB-inducing kinase activity	0.100158	0.695866	2	2
GO:0004799 thymidylate synthase activity	2	0.695866	0.044	1	Molecular Function	GO:0004799	thymidylate synthase activity	0.100158	0.695866	2	2
GO:0004819 glutamine-tRNA ligase activity	2	0.695866	0.044	1	Molecular Function	GO:0004819	glutamine-tRNA ligase activity	0.100158	0.695866	2	2
GO:0004823 leucine-tRNA ligase activity	2	0.695866	0.044	1	Molecular Function	GO:0004823	leucine-tRNA ligase activity	0.100158	0.695866	2	2
GO:0004878 complement component C5a receptor activity	2	0.695866	0.044	1	Molecular Function	GO:0004878	complement component C5a receptor activity	0.100158	0.695866	2	2
GO:0004911 interleukin-2 receptor activity	2	0.695866	0.044	1	Molecular Function	GO:0004911	interleukin-2 receptor activity	0.100158	0.695866	2	2
GO:0004967 glucagon receptor activity	2	0.695866	0.044	1	Molecular Function	GO:0004967	glucagon receptor activity	0.100158	0.695866	2	2
GO:0004998 transferrin receptor activity	2	0.695866	0.044	1	Molecular Function	GO:0004998	transferrin receptor activity	0.100158	0.695866	2	2
GO:0005087 Ran guanyl-nucleotide exchange factor activity	2	0.695866	0.044	1	Molecular Function	GO:0005087	Ran guanyl-nucleotide exchange factor activity	0.100158	0.695866	2	2
GO:0005119 smoothened binding	2	0.695866	0.044	1	Molecular Function	GO:0005119	smoothened binding	0.100158	0.695866	2	2
GO:0008177 succinate dehydrogenase (ubiquinone) activity	2	0.695866	0.044	1	Molecular Function	GO:0008177	succinate dehydrogenase (ubiquinone) activity	0.100158	0.695866	2	2
GO:0008263 pyrimidine-specific mismatch base pair DNA N-glycosylase activity	2	0.695866	0.044	1	Molecular Function	GO:0008263	pyrimidine-specific mismatch base pair DNA N-glycosylase activity	0.100158	0.695866	2	2
GO:0008444 CDP-diacylglycerol-glycerol-3-phosphate 3-phosphatidyltransferase activity	2	0.695866	0.044	1	Molecular Function	GO:0008444	CDP-diacylglycerol-glycerol-3-phosphate 3-phosphatidyltransferase activity	0.100158	0.695866	2	2
GO:0008520 L-ascorbate:sodium symporter activity	2	0.695866	0.044	1	Molecular Function	GO:0008520	L-ascorbate:sodium symporter activity	0.100158	0.695866	2	2
GO:0015229 L-ascorbic acid transporter activity	2	0.695866	0.044	1	Molecular Function	GO:0015229	L-ascorbic acid transporter activity	0.100158	0.695866	2	2
GO:0016657 oxidoreductase activity, acting on NAD(P)H, nitrogenous group as acceptor	2	0.695866	0.044	1	Molecular Function	GO:0016657	oxidoreductase activity, acting on NAD(P)H, nitrogenous group as acceptor	0.100158	0.695866	2	2
GO:0017057 6-phosphogluconolactonase activity	2	0.695866	0.044	1	Molecular Function	GO:0017057	6-phosphogluconolactonase activity	0.100158	0.695866	2	2
GO:0017159 pantetheine hydrolase activity	2	0.695866	0.044	1	Molecular Function	GO:0017159	pantetheine hydrolase activity	0.100158	0.695866	2	2
GO:0019976 interleukin-2 binding	2	0.695866	0.044	1	Molecular Function	GO:0019976	interleukin-2 binding	0.100158	0.695866	2	2
GO:0030144 alpha-1,6-mannosylglycoprotein 6-beta-N-acetylglucosaminyltransferase activity	2	0.695866	0.044	1	Molecular Function	GO:0030144	alpha-1,6-mannosylglycoprotein 6-beta-N-acetylglucosaminyltransferase activity	0.100158	0.695866	2	2
GO:0030617 transforming growth factor beta receptor, inhibitory cytoplasmic mediator activity	2	0.695866	0.044	1	Molecular Function	GO:0030617	transforming growth factor beta receptor, inhibitory cytoplasmic mediator activity	0.100158	0.695866	2	2
GO:0031696 alpha-2C adrenergic receptor binding	2	0.695866	0.044	1	Molecular Function	GO:0031696	alpha-2C adrenergic receptor binding	0.100158	0.695866	2	2
GO:0032427 GBD domain binding	2	0.695866	0.044	1	Molecular Function	GO:0032427	GBD domain binding	0.100158	0.695866	2	2
GO:0032795 heterotrimeric G-protein binding	2	0.695866	0.044	1	Molecular Function	GO:0032795	heterotrimeric G-protein binding	0.100158	0.695866	2	2
GO:0034235 GPI anchor binding	2	0.695866	0.044	1	Molecular Function	GO:0034235	GPI anchor binding	0.100158	0.695866	2	2
GO:0042010 interleukin-15 receptor activity	2	0.695866	0.044	1	Molecular Function	GO:0042010	interleukin-15 receptor activity	0.100158	0.695866	2	2
GO:0042083 5,10-methylenetetrahydrofolate-dependent methyltransferase activity	2	0.695866	0.044	1	Molecular Function	GO:0042083	5,10-methylenetetrahydrofolate-dependent methyltransferase activity	0.100158	0.695866	2	2
GO:0045569 TRAIL binding	2	0.695866	0.044	1	Molecular Function	GO:0045569	TRAIL binding	0.100158	0.695866	2	2
GO:0046870 cadmium ion binding	2	0.695866	0.044	1	Molecular Function	GO:0046870	cadmium ion binding	0.100158	0.695866	2	2
GO:0046977 TAP binding	2	0.695866	0.044	1	Molecular Function	GO:0046977	TAP binding	0.100158	0.695866	2	2
GO:0047237 glucuronylgalactosylproteoglycan 4-beta-N-acetylgalactosaminyltransferase activity	2	0.695866	0.044	1	Molecular Function	GO:0047237	glucuronylgalactosylproteoglycan 4-beta-N-acetylgalactosaminyltransferase activity	0.100158	0.695866	2	2
GO:0047288 monosialoganglioside sialyltransferase activity	2	0.695866	0.044	1	Molecular Function	GO:0047288	monosialoganglioside sialyltransferase activity	0.100158	0.695866	2	2
GO:0048257 3'-flap endonuclease activity	2	0.695866	0.044	1	Molecular Function	GO:0048257	3'-flap endonuclease activity	0.100158	0.695866	2	2
GO:0050211 procollagen galactosyltransferase activity	2	0.695866	0.044	1	Molecular Function	GO:0050211	procollagen galactosyltransferase activity	0.100158	0.695866	2	2
GO:0050220 prostaglandin-E synthase activity	2	0.695866	0.044	1	Molecular Function	GO:0050220	prostaglandin-E synthase activity	0.100158	0.695866	2	2
GO:0050659 N-acetylgalactosamine 4-sulfate 6-O-sulfotransferase activity	2	0.695866	0.044	1	Molecular Function	GO:0050659	N-acetylgalactosamine 4-sulfate 6-O-sulfotransferase activity	0.100158	0.695866	2	2
GO:0051032 nucleic acid transmembrane transporter activity	2	0.695866	0.044	1	Molecular Function	GO:0051032	nucleic acid transmembrane transporter activity	0.100158	0.695866	2	2
GO:0051033 RNA transmembrane transporter activity	2	0.695866	0.044	1	Molecular Function	GO:0051033	RNA transmembrane transporter activity	0.100158	0.695866	2	2
GO:0061463 O-acetyl-ADP-ribose deacetylase activity	2	0.695866	0.044	1	Molecular Function	GO:0061463	O-acetyl-ADP-ribose deacetylase activity	0.100158	0.695866	2	2
GO:0070698 type I activin receptor binding	2	0.695866	0.044	1	Molecular Function	GO:0070698	type I activin receptor binding	0.100158	0.695866	2	2
GO:0070853 myosin VI binding	2	0.695866	0.044	1	Molecular Function	GO:0070853	myosin VI binding	0.100158	0.695866	2	2
GO:0070890 sodium-dependent L-ascorbate transmembrane transporter activity	2	0.695866	0.044	1	Molecular Function	GO:0070890	sodium-dependent L-ascorbate transmembrane transporter activity	0.100158	0.695866	2	2
GO:0072518 Rho-dependent protein serine/threonine kinase activity	2	0.695866	0.044	1	Molecular Function	GO:0072518	Rho-dependent protein serine/threonine kinase activity	0.100158	0.695866	2	2
GO:0090599 alpha-glucosidase activity	2	0.695866	0.044	1	Molecular Function	GO:0090599	alpha-glucosidase activity	0.100158	0.695866	2	2
GO:1990715 mRNA CDS binding	2	0.695866	0.044	1	Molecular Function	GO:1990715	mRNA CDS binding	0.100158	0.695866	2	2
GO:1990889 H4K20me3 modified histone binding	2	0.695866	0.044	1	Molecular Function	GO:1990889	H4K20me3 modified histone binding	0.100158	0.695866	2	2
GO:0008138 protein tyrosine/serine/threonine phosphatase activity	18	0.709809	0.397	0.419	Molecular Function	GO:0008138	protein tyrosine/serine/threonine phosphatase activity	0.102462	0.709809	18	43
GO:0005080 protein kinase C binding	11	0.712941	0.242	0.458	Molecular Function	GO:0005080	protein kinase C binding	0.103212	0.712941	11	24
GO:0098772 molecular function regulator	289	0.720657	6.368	0.336	Molecular Function	GO:0098772	molecular function regulator	0.104631	0.720657	289	859
GO:0016410 N-acyltransferase activity	30	0.721918	0.661	0.39	Molecular Function	GO:0016410	N-acyltransferase activity	0.105116	0.721918	30	77
GO:0030295 protein kinase activator activity	19	0.725253	0.419	0.413	Molecular Function	GO:0030295	protein kinase activator activity	0.106983	0.725253	19	46
GO:0030246 carbohydrate binding	40	0.725253	0.881	0.377	Molecular Function	GO:0030246	carbohydrate binding	0.107239	0.725253	40	106
GO:0019003 GDP binding	15	0.725253	0.331	0.429	Molecular Function	GO:0019003	GDP binding	0.108214	0.725253	15	35
GO:0008327 methyl-CpG binding	9	0.725253	0.198	0.474	Molecular Function	GO:0008327	methyl-CpG binding	0.111832	0.725253	9	19
GO:0043531 ADP binding	9	0.725253	0.198	0.474	Molecular Function	GO:0043531	ADP binding	0.111832	0.725253	9	19
GO:0044769 ATPase activity, coupled to transmembrane movement of ions, rotational mechanism	9	0.725253	0.198	0.474	Molecular Function	GO:0044769	ATPase activity, coupled to transmembrane movement of ions, rotational mechanism	0.111832	0.725253	9	19
GO:0043021 ribonucleoprotein complex binding	27	0.725253	0.595	0.391	Molecular Function	GO:0043021	ribonucleoprotein complex binding	0.114389	0.725253	27	69
GO:0004953 icosanoid receptor activity	7	0.725253	0.154	0.5	Molecular Function	GO:0004953	icosanoid receptor activity	0.118951	0.725253	7	14
GO:0016646 oxidoreductase activity, acting on the CH-NH group of donors, NAD or NADP as acceptor	7	0.725253	0.154	0.5	Molecular Function	GO:0016646	oxidoreductase activity, acting on the CH-NH group of donors, NAD or NADP as acceptor	0.118951	0.725253	7	14
[truncated: 2,033 more rows]

## Sheet: CC
id	num	qvalue	per	ratio	class	ID	Descrption	Pvalue	Qvalue	fg_num	bg_num
[truncated: 1,277 more rows]
