# Supplementary material for: Transcriptome Analysis of mRNA and lncRNA Related to Muscle Growth and Development in Gannan Yak and Jeryak
Source: Int J Mol Sci. 2023 Nov 30;24(23):16991. doi: 10.3390/ijms242316991 (PMC10707067; doi:10.3390/ijms242316991)
Supplement: Supplementary file 1 [file ijms-24-16991-s001.zip › Table S9 KEGG pathway analysis of DELs cis-regulated target genes..xlsx]

## Sheet: cis.bar_Gradient
id	num	qvalue	per	ratio	class	ID	Descrption	Pvalue	Qvalue	fg_num	bg_num
MAPK signaling pathway	128	3.14718e-05	5.073	0.428	Environmental Information Processing	ko04010	MAPK signaling pathway	9.14877e-08	3.14718e-05	128	299
Oxytocin signaling pathway	71	0.00029722	2.814	0.464	Organismal Systems	ko04921	Oxytocin signaling pathway	2.27276e-06	0.00029722	71	153
Human cytomegalovirus infection	99	0.00029722	3.924	0.427	Human Diseases	ko05163	Human cytomegalovirus infection	3.12714e-06	0.00029722	99	232
Proteoglycans in cancer	90	0.00029722	3.567	0.435	Human Diseases	ko05205	Proteoglycans in cancer	3.45605e-06	0.00029722	90	207
Hepatocellular carcinoma	76	0.000397085	3.012	0.447	Human Diseases	ko05225	Hepatocellular carcinoma	5.77159e-06	0.000397085	76	170
Endocytosis	104	0.00199752	4.122	0.403	Cellular Processes	ko04144	Endocytosis	3.48405e-05	0.00199752	104	258
Focal adhesion	84	0.00262565	3.329	0.416	Cellular Processes	ko04510	Focal adhesion	5.34289e-05	0.00262565	84	202
Glucagon signaling pathway	48	0.00379823	1.902	0.462	Organismal Systems	ko04922	Glucagon signaling pathway	0.000113532	0.00379823	48	104
Axon regeneration	45	0.00379823	1.784	0.469	Organismal Systems	ko04361	Axon regeneration	0.00011715	0.00379823	45	96
Insulin signaling pathway	62	0.00379823	2.457	0.434	Organismal Systems	ko04910	Insulin signaling pathway	0.000122107	0.00379823	62	143
Metabolic pathways	512	0.00379823	20.293	0.326	Metabolism	ko01100	Metabolic pathways	0.000131039	0.00379823	512	1571
AMPK signaling pathway	54	0.00379823	2.14	0.446	Environmental Information Processing	ko04152	AMPK signaling pathway	0.000132496	0.00379823	54	121
Growth hormone synthesis, secretion and action	53	0.00422988	2.101	0.445	Organismal Systems	ko04935	Growth hormone synthesis, secretion and action	0.000162321	0.00422988	53	119
Neurotrophin signaling pathway	54	0.00422988	2.14	0.443	Organismal Systems	ko04722	Neurotrophin signaling pathway	0.000172146	0.00422988	54	122
Sphingolipid signaling pathway	52	0.0045593	2.061	0.444	Environmental Information Processing	ko04071	Sphingolipid signaling pathway	0.000198807	0.0045593	52	117
Signaling pathways regulating pluripotency of stem cells	60	0.00492538	2.378	0.429	Cellular Processes	ko04550	Signaling pathways regulating pluripotency of stem cells	0.000229087	0.00492538	60	140
Parathyroid hormone synthesis, secretion and action	49	0.00737862	1.942	0.441	Organismal Systems	ko04928	Parathyroid hormone synthesis, secretion and action	0.000364641	0.00737862	49	111
Salmonella infection	91	0.0087438	3.607	0.389	Human Diseases	ko05132	Salmonella infection	0.000457525	0.0087438	91	234
Human papillomavirus infection	127	0.0200285	5.034	0.363	Human Diseases	ko05165	Human papillomavirus infection	0.00110622	0.0200285	127	350
Breast cancer	59	0.0214868	2.338	0.407	Human Diseases	ko05224	Breast cancer	0.00124923	0.0214868	59	145
Long-term depression	29	0.022809	1.149	0.475	Organismal Systems	ko04730	Long-term depression	0.00139241	0.022809	29	61
Regulation of actin cytoskeleton	81	0.026121	3.21	0.382	Cellular Processes	ko04810	Regulation of actin cytoskeleton	0.00167053	0.026121	81	212
Aldosterone synthesis and secretion	42	0.0266529	1.665	0.429	Organismal Systems	ko04925	Aldosterone synthesis and secretion	0.00188704	0.0266529	42	98
Chronic myeloid leukemia	37	0.0266529	1.467	0.44	Human Diseases	ko05220	Chronic myeloid leukemia	0.00191721	0.0266529	37	84
Cushing syndrome	65	0.0266529	2.576	0.394	Human Diseases	ko04934	Cushing syndrome	0.00193698	0.0266529	65	165
Endocrine resistance	38	0.0267066	1.506	0.437	Human Diseases	ko01522	Endocrine resistance	0.00201853	0.0267066	38	87
cGMP-PKG signaling pathway	67	0.0295703	2.656	0.39	Environmental Information Processing	ko04022	cGMP-PKG signaling pathway	0.00232093	0.0295703	67	172
Apelin signaling pathway	57	0.0319379	2.259	0.399	Environmental Information Processing	ko04371	Apelin signaling pathway	0.00261528	0.0319379	57	143
Choline metabolism in cancer	39	0.0319379	1.546	0.429	Human Diseases	ko05231	Choline metabolism in cancer	0.00269244	0.0319379	39	91
Sulfur relay system	7	0.0356405	0.277	0.778	Genetic Information Processing	ko04122	Sulfur relay system	0.00326384	0.0356405	7	9
Thyroid hormone signaling pathway	47	0.0356405	1.863	0.409	Organismal Systems	ko04919	Thyroid hormone signaling pathway	0.00335966	0.0356405	47	115
GnRH signaling pathway	39	0.0356405	1.546	0.424	Organismal Systems	ko04912	GnRH signaling pathway	0.0033994	0.0356405	39	92
Platelet activation	48	0.0356405	1.902	0.407	Organismal Systems	ko04611	Platelet activation	0.003419	0.0356405	48	118
Melanogenesis	43	0.0373921	1.704	0.413	Organismal Systems	ko04916	Melanogenesis	0.00380443	0.0373921	43	104
Hypertrophic cardiomyopathy	43	0.0373921	1.704	0.413	Human Diseases	ko05410	Hypertrophic cardiomyopathy	0.00380443	0.0373921	43	104
Adrenergic signaling in cardiomyocytes	60	0.042884	2.378	0.387	Organismal Systems	ko04261	Adrenergic signaling in cardiomyocytes	0.00448786	0.042884	60	155
Lysine degradation	31	0.0467297	1.229	0.437	Metabolism	ko00310	Lysine degradation	0.00505261	0.0467297	31	71
Thyroid cancer	20	0.0467297	0.793	0.488	Human Diseases	ko05216	Thyroid cancer	0.005162	0.0467297	20	41
Fanconi anemia pathway	24	0.049382	0.951	0.462	Genetic Information Processing	ko03460	Fanconi anemia pathway	0.0056106	0.049382	24	52
ErbB signaling pathway	35	0.049382	1.387	0.422	Environmental Information Processing	ko04012	ErbB signaling pathway	0.00591278	0.049382	35	83
Spinocerebellar ataxia	46	0.049382	1.823	0.4	Human Diseases	ko05017	Spinocerebellar ataxia	0.00595668	0.049382	46	115
Phototransduction - fly	16	0.049382	0.634	0.516	Organismal Systems	ko04745	Phototransduction - fly	0.0060292	0.049382	16	31
Gap junction	37	0.0500353	1.467	0.416	Cellular Processes	ko04540	Gap junction	0.00625441	0.0500353	37	89
Adipocytokine signaling pathway	31	0.0506138	1.229	0.431	Organismal Systems	ko04920	Adipocytokine signaling pathway	0.00647385	0.0506138	31	72
Renal cell carcinoma	33	0.0532671	1.308	0.423	Human Diseases	ko05211	Renal cell carcinoma	0.00696807	0.0532671	33	78
FoxO signaling pathway	49	0.0546041	1.942	0.392	Environmental Information Processing	ko04068	FoxO signaling pathway	0.00730172	0.0546041	49	125
Alzheimer disease	129	0.057429	5.113	0.345	Human Diseases	ko05010	Alzheimer disease	0.00784641	0.057429	129	374
VEGF signaling pathway	22	0.0620468	0.872	0.458	Environmental Information Processing	ko04370	VEGF signaling pathway	0.0086577	0.0620468	22	48
Wnt signaling pathway	62	0.0679453	2.457	0.373	Environmental Information Processing	ko04310	Wnt signaling pathway	0.00967825	0.0679453	62	166
Long-term potentiation	30	0.0686268	1.189	0.423	Organismal Systems	ko04720	Long-term potentiation	0.0100153	0.0686268	30	71
Insulin resistance	44	0.0686268	1.744	0.393	Human Diseases	ko04931	Insulin resistance	0.0101743	0.0686268	44	112
RNA polymerase	15	0.0739093	0.595	0.5	Genetic Information Processing	ko03020	RNA polymerase	0.0111723	0.0739093	15	30
Non-small cell lung cancer	27	0.0740619	1.07	0.429	Human Diseases	ko05223	Non-small cell lung cancer	0.0114107	0.0740619	27	63
Autophagy - animal	56	0.0746063	2.22	0.376	Cellular Processes	ko04140	Autophagy - animal	0.0117115	0.0746063	56	149
Cortisol synthesis and secretion	29	0.0763411	1.149	0.42	Organismal Systems	ko04927	Cortisol synthesis and secretion	0.0122057	0.0763411	29	69
Lysosome	54	0.0828142	2.14	0.375	Cellular Processes	ko04142	Lysosome	0.0137817	0.0828142	54	144
Basal cell carcinoma	26	0.0828142	1.031	0.426	Human Diseases	ko05217	Basal cell carcinoma	0.0139734	0.0828142	26	61
Phosphatidylinositol signaling system	39	0.0828142	1.546	0.394	Environmental Information Processing	ko04070	Phosphatidylinositol signaling system	0.0142144	0.0828142	39	99
Circadian entrainment	41	0.0828142	1.625	0.39	Organismal Systems	ko04713	Circadian entrainment	0.0143272	0.0828142	41	105
Acute myeloid leukemia	27	0.0828142	1.07	0.422	Human Diseases	ko05221	Acute myeloid leukemia	0.0144443	0.0828142	27	64
Glioma	29	0.0859335	1.149	0.414	Human Diseases	ko05214	Glioma	0.0152382	0.0859335	29	70
Pancreatic cancer	31	0.0879706	1.229	0.408	Human Diseases	ko05212	Pancreatic cancer	0.0158552	0.0879706	31	76
EGFR tyrosine kinase inhibitor resistance	34	0.0900907	1.348	0.4	Human Diseases	ko01521	EGFR tyrosine kinase inhibitor resistance	0.0164992	0.0900907	34	85
Dopaminergic synapse	50	0.099788	1.982	0.373	Organismal Systems	ko04728	Dopaminergic synapse	0.0190953	0.099788	50	134
Inositol phosphate metabolism	30	0.099788	1.189	0.405	Metabolism	ko00562	Inositol phosphate metabolism	0.0191454	0.099788	30	74
Mitophagy - animal	30	0.099788	1.189	0.405	Cellular Processes	ko04137	Mitophagy - animal	0.0191454	0.099788	30	74
C-type lectin receptor signaling pathway	39	0.103587	1.546	0.386	Organismal Systems	ko04625	C-type lectin receptor signaling pathway	0.0201755	0.103587	39	101
Bladder cancer	18	0.104798	0.713	0.45	Human Diseases	ko05219	Bladder cancer	0.0207158	0.104798	18	40
Phospholipase D signaling pathway	59	0.128367	2.338	0.36	Environmental Information Processing	ko04072	Phospholipase D signaling pathway	0.025748	0.128367	59	164
Dilated cardiomyopathy	46	0.130131	1.823	0.371	Human Diseases	ko05414	Dilated cardiomyopathy	0.02648	0.130131	46	124
Epithelial cell signaling in Helicobacter pylori infection	30	0.13545	1.189	0.395	Human Diseases	ko05120	Epithelial cell signaling in Helicobacter pylori infection	0.0282275	0.13545	30	76
Gastric acid secretion	31	0.13545	1.229	0.392	Organismal Systems	ko04971	Gastric acid secretion	0.0283499	0.13545	31	79
Proteasome	20	0.138588	0.793	0.426	Genetic Information Processing	ko03050	Proteasome	0.0295525	0.138588	20	47
Pathways in cancer	189	0.138588	7.491	0.323	Human Diseases	ko05200	Pathways in cancer	0.0301388	0.138588	189	586
Collecting duct acid secretion	15	0.138588	0.595	0.455	Organismal Systems	ko04966	Collecting duct acid secretion	0.0302155	0.138588	15	33
Tight junction	62	0.141619	2.457	0.354	Cellular Processes	ko04530	Tight junction	0.0312879	0.141619	62	175
Glutamatergic synapse	42	0.142181	1.665	0.372	Organismal Systems	ko04724	Glutamatergic synapse	0.0318254	0.142181	42	113
Colorectal cancer	32	0.149269	1.268	0.386	Human Diseases	ko05210	Colorectal cancer	0.0338458	0.149269	32	83
Apoptosis	55	0.151227	2.18	0.357	Cellular Processes	ko04210	Apoptosis	0.035009	0.151227	55	154
Rap1 signaling pathway	94	0.151227	3.726	0.338	Environmental Information Processing	ko04015	Rap1 signaling pathway	0.0351692	0.151227	94	278
Chemokine signaling pathway	67	0.152601	2.656	0.349	Organismal Systems	ko04062	Chemokine signaling pathway	0.0359322	0.152601	67	192
Hedgehog signaling pathway	22	0.16275	0.872	0.407	Environmental Information Processing	ko04340	Hedgehog signaling pathway	0.038795	0.16275	22	54
PI3K-Akt signaling pathway	127	0.170764	5.034	0.328	Environmental Information Processing	ko04151	PI3K-Akt signaling pathway	0.0412018	0.170764	127	387
MicroRNAs in cancer	56	0.178664	2.22	0.352	Human Diseases	ko05206	MicroRNAs in cancer	0.0436272	0.178664	56	159
mTOR signaling pathway	59	0.184348	2.338	0.349	Environmental Information Processing	ko04150	mTOR signaling pathway	0.0462737	0.184348	59	169
Longevity regulating pathway	33	0.184348	1.308	0.375	Organismal Systems	ko04211	Longevity regulating pathway	0.0466228	0.184348	33	88
Endometrial cancer	33	0.184348	1.308	0.375	Human Diseases	ko05213	Endometrial cancer	0.0466228	0.184348	33	88
Amphetamine addiction	26	0.18789	1.031	0.388	Human Diseases	ko05031	Amphetamine addiction	0.048276	0.18789	26	67
Circadian rhythm - fly	5	0.18789	0.198	0.625	Organismal Systems	ko04711	Circadian rhythm - fly	0.048699	0.18789	5	8
Fluid shear stress and atherosclerosis	49	0.18789	1.942	0.355	Human Diseases	ko05418	Fluid shear stress and atherosclerosis	0.0491572	0.18789	49	138
Primary bile acid biosynthesis	7	0.189994	0.277	0.538	Metabolism	ko00120	Primary bile acid biosynthesis	0.0502601	0.189994	7	13
Autophagy - other	15	0.19444	0.595	0.429	Cellular Processes	ko04136	Autophagy - other	0.0520015	0.19444	15	35
Insulin secretion	34	0.198493	1.348	0.37	Organismal Systems	ko04911	Insulin secretion	0.0536623	0.198493	34	92
TNF signaling pathway	41	0.201006	1.625	0.36	Environmental Information Processing	ko04668	TNF signaling pathway	0.0559414	0.201006	41	114
Prolactin signaling pathway	29	0.201006	1.149	0.377	Organismal Systems	ko04917	Prolactin signaling pathway	0.0563522	0.201006	29	77
Relaxin signaling pathway	47	0.201006	1.863	0.353	Organismal Systems	ko04926	Relaxin signaling pathway	0.0573218	0.201006	47	133
Endocrine and other factor-regulated calcium reabsorption	22	0.201006	0.872	0.393	Organismal Systems	ko04961	Endocrine and other factor-regulated calcium reabsorption	0.0577749	0.201006	22	56
Central carbon metabolism in cancer	24	0.201006	0.951	0.387	Human Diseases	ko05230	Central carbon metabolism in cancer	0.0578057	0.201006	24	62
Vibrio cholerae infection	23	0.201006	0.912	0.39	Human Diseases	ko05110	Vibrio cholerae infection	0.0578477	0.201006	23	59
Pathogenic Escherichia coli infection	77	0.201388	3.052	0.336	Human Diseases	ko05130	Pathogenic Escherichia coli infection	0.058834	0.201388	77	229
Nitrogen metabolism	8	0.201388	0.317	0.5	Metabolism	ko00910	Nitrogen metabolism	0.0591285	0.201388	8	16
TGF-beta signaling pathway	36	0.203222	1.427	0.364	Environmental Information Processing	ko04350	TGF-beta signaling pathway	0.0602576	0.203222	36	99
Prostate cancer	35	0.204083	1.387	0.365	Human Diseases	ko05215	Prostate cancer	0.0611061	0.204083	35	96
Bacterial invasion of epithelial cells	41	0.208284	1.625	0.357	Human Diseases	ko05100	Bacterial invasion of epithelial cells	0.0635245	0.208284	41	115
B cell receptor signaling pathway	32	0.208284	1.268	0.368	Organismal Systems	ko04662	B cell receptor signaling pathway	0.063575	0.208284	32	87
Fructose and mannose metabolism	14	0.209423	0.555	0.424	Metabolism	ko00051	Fructose and mannose metabolism	0.0645315	0.209423	14	33
Kaposi sarcoma-associated herpesvirus infection	62	0.21237	2.457	0.341	Human Diseases	ko05167	Kaposi sarcoma-associated herpesvirus infection	0.0660568	0.21237	62	182
Vasopressin-regulated water reabsorption	19	0.218951	0.753	0.396	Organismal Systems	ko04962	Vasopressin-regulated water reabsorption	0.0693342	0.218951	19	48
Pyrimidine metabolism	22	0.218951	0.872	0.386	Metabolism	ko00240	Pyrimidine metabolism	0.0693769	0.218951	22	57
Proximal tubule bicarbonate reclamation	10	0.222191	0.396	0.455	Organismal Systems	ko04964	Proximal tubule bicarbonate reclamation	0.0710495	0.222191	10	22
IL-17 signaling pathway	32	0.227046	1.268	0.364	Organismal Systems	ko04657	IL-17 signaling pathway	0.0732619	0.227046	32	88
Hepatitis B	56	0.228882	2.22	0.341	Human Diseases	ko05161	Hepatitis B	0.0745199	0.228882	56	164
Axon guidance	62	0.242838	2.457	0.337	Organismal Systems	ko04360	Axon guidance	0.0798469	0.242838	62	184
Tuberculosis	66	0.242838	2.616	0.335	Human Diseases	ko05152	Tuberculosis	0.0804753	0.242838	66	197
Cytosolic DNA-sensing pathway	23	0.244703	0.912	0.377	Organismal Systems	ko04623	Cytosolic DNA-sensing pathway	0.0818047	0.244703	23	61
Phagosome	60	0.24679	2.378	0.337	Cellular Processes	ko04145	Phagosome	0.0832199	0.24679	60	178
Pertussis	30	0.254918	1.189	0.361	Human Diseases	ko05133	Pertussis	0.0867018	0.254918	30	83
Thyroid hormone synthesis	28	0.256469	1.11	0.364	Organismal Systems	ko04918	Thyroid hormone synthesis	0.0894557	0.256469	28	77
Purine metabolism	47	0.256469	1.863	0.343	Metabolism	ko00230	Purine metabolism	0.0894658	0.256469	47	137
Vascular smooth muscle contraction	47	0.256469	1.863	0.343	Organismal Systems	ko04270	Vascular smooth muscle contraction	0.0894658	0.256469	47	137
Platinum drug resistance	27	0.258182	1.07	0.365	Human Diseases	ko01524	Platinum drug resistance	0.0908139	0.258182	27	74
Shigellosis	89	0.266613	3.528	0.325	Human Diseases	ko05131	Shigellosis	0.0945546	0.266613	89	274
MAPK signaling pathway - fly	32	0.267381	1.268	0.356	Environmental Information Processing	ko04013	MAPK signaling pathway - fly	0.0956044	0.267381	32	90
Taurine and hypotaurine metabolism	6	0.274294	0.238	0.5	Metabolism	ko00430	Taurine and hypotaurine metabolism	0.0988736	0.274294	6	12
Aminoacyl-tRNA biosynthesis	19	0.274743	0.753	0.38	Genetic Information Processing	ko00970	Aminoacyl-tRNA biosynthesis	0.10008	0.274743	19	50
Basal transcription factors	17	0.274743	0.674	0.386	Genetic Information Processing	ko03022	Basal transcription factors	0.10136	0.274743	17	44
Prion disease	14	0.274743	0.555	0.4	Human Diseases	ko05020	Prion disease	0.101431	0.274743	14	35
Glycosaminoglycan biosynthesis - chondroitin sulfate / dermatan sulfate	8	0.308888	0.317	0.444	Metabolism	ko00532	Glycosaminoglycan biosynthesis - chondroitin sulfate / dermatan sulfate	0.114935	0.308888	8	18
N-Glycan biosynthesis	19	0.312856	0.753	0.373	Metabolism	ko00510	N-Glycan biosynthesis	0.118231	0.312856	19	51
Amino sugar and nucleotide sugar metabolism	19	0.312856	0.753	0.373	Metabolism	ko00520	Amino sugar and nucleotide sugar metabolism	0.118231	0.312856	19	51
Gastric cancer	59	0.317301	2.338	0.33	Human Diseases	ko05226	Gastric cancer	0.120833	0.317301	59	179
Nicotinate and nicotinamide metabolism	15	0.320986	0.595	0.385	Metabolism	ko00760	Nicotinate and nicotinamide metabolism	0.123169	0.320986	15	39
Alcoholism	65	0.322527	2.576	0.327	Human Diseases	ko05034	Alcoholism	0.124698	0.322527	65	199
Drug metabolism - other enzymes	22	0.336614	0.872	0.361	Metabolism	ko00983	Drug metabolism - other enzymes	0.131123	0.336614	22	61
Ubiquitin mediated proteolysis	54	0.343446	2.14	0.329	Genetic Information Processing	ko04120	Ubiquitin mediated proteolysis	0.134782	0.343446	54	164
Fc gamma R-mediated phagocytosis	36	0.352513	1.427	0.34	Organismal Systems	ko04666	Fc gamma R-mediated phagocytosis	0.139366	0.352513	36	106
Cocaine addiction	18	0.352901	0.713	0.367	Human Diseases	ko05030	Cocaine addiction	0.140545	0.352901	18	49
Progesterone-mediated oocyte maturation	30	0.353298	1.189	0.345	Organismal Systems	ko04914	Progesterone-mediated oocyte maturation	0.143013	0.353298	30	87
Cholinergic synapse	39	0.353298	1.546	0.336	Organismal Systems	ko04725	Cholinergic synapse	0.144018	0.353298	39	116
Melanoma	24	0.353298	0.951	0.353	Human Diseases	ko05218	Melanoma	0.144323	0.353298	24	68
Synaptic vesicle cycle	29	0.353298	1.149	0.345	Organismal Systems	ko04721	Synaptic vesicle cycle	0.146231	0.353298	29	84
Glycosphingolipid biosynthesis - ganglio series	7	0.353298	0.277	0.438	Metabolism	ko00604	Glycosphingolipid biosynthesis - ganglio series	0.146974	0.353298	7	16
Nucleotide excision repair	15	0.353298	0.595	0.375	Genetic Information Processing	ko03420	Nucleotide excision repair	0.14701	0.353298	15	40
Estrogen signaling pathway	46	0.353298	1.823	0.331	Organismal Systems	ko04915	Estrogen signaling pathway	0.147892	0.353298	46	139
Citrate cycle (TCA cycle)	12	0.359837	0.476	0.387	Metabolism	ko00020	Citrate cycle (TCA cycle)	0.151841	0.359837	12	31
Glycosylphosphatidylinositol (GPI)-anchor biosynthesis	11	0.359837	0.436	0.393	Metabolism	ko00563	Glycosylphosphatidylinositol (GPI)-anchor biosynthesis	0.152721	0.359837	11	28
Hepatitis C	51	0.366288	2.021	0.327	Human Diseases	ko05160	Hepatitis C	0.156524	0.366288	51	156
Glycerophospholipid metabolism	35	0.367013	1.387	0.337	Metabolism	ko00564	Glycerophospholipid metabolism	0.157901	0.367013	35	104
Cellular senescence	52	0.382053	2.061	0.325	Cellular Processes	ko04218	Cellular senescence	0.165823	0.382053	52	160
Fatty acid degradation	17	0.382053	0.674	0.362	Metabolism	ko00071	Fatty acid degradation	0.166593	0.382053	17	47
Huntington disease	99	0.400054	3.924	0.312	Human Diseases	ko05016	Huntington disease	0.175605	0.400054	99	317
Thermogenesis	86	0.408189	3.409	0.314	Organismal Systems	ko04714	Thermogenesis	0.180363	0.408189	86	274
Notch signaling pathway	19	0.412769	0.753	0.352	Environmental Information Processing	ko04330	Notch signaling pathway	0.183586	0.412769	19	54
Pentose phosphate pathway	10	0.415228	0.396	0.385	Metabolism	ko00030	Pentose phosphate pathway	0.187758	0.415228	10	26
Hippo signaling pathway - multiple species	10	0.415228	0.396	0.385	Environmental Information Processing	ko04392	Hippo signaling pathway - multiple species	0.187758	0.415228	10	26
GnRH secretion	23	0.415228	0.912	0.343	Organismal Systems	ko04929	GnRH secretion	0.188907	0.415228	23	67
Arrhythmogenic right ventricular cardiomyopathy	39	0.415228	1.546	0.328	Human Diseases	ko05412	Arrhythmogenic right ventricular cardiomyopathy	0.189975	0.415228	39	119
Protein processing in endoplasmic reticulum	59	0.415228	2.338	0.319	Genetic Information Processing	ko04141	Protein processing in endoplasmic reticulum	0.190715	0.415228	59	185
cAMP signaling pathway	74	0.415545	2.933	0.315	Environmental Information Processing	ko04024	cAMP signaling pathway	0.192069	0.415545	74	235
Fatty acid metabolism	21	0.426757	0.832	0.344	Metabolism	ko01212	Fatty acid metabolism	0.198491	0.426757	21	61
PPAR signaling pathway	27	0.453374	1.07	0.333	Organismal Systems	ko03320	PPAR signaling pathway	0.21219	0.453374	27	81
Serotonergic synapse	37	0.458557	1.467	0.325	Organismal Systems	ko04726	Serotonergic synapse	0.217168	0.458557	37	114
Hippo signaling pathway - fly	22	0.458557	0.872	0.338	Environmental Information Processing	ko04391	Hippo signaling pathway - fly	0.217281	0.458557	22	65
Pyruvate metabolism	15	0.483017	0.595	0.349	Metabolism	ko00620	Pyruvate metabolism	0.231731	0.483017	15	43
Phosphonate and phosphinate metabolism	3	0.483017	0.119	0.5	Metabolism	ko00440	Phosphonate and phosphinate metabolism	0.232818	0.483017	3	6
Necroptosis	53	0.483017	2.101	0.315	Cellular Processes	ko04217	Necroptosis	0.233084	0.483017	53	168
Glycosaminoglycan degradation	8	0.484057	0.317	0.381	Metabolism	ko00531	Glycosaminoglycan degradation	0.234993	0.484057	8	21
Biosynthesis of amino acids	26	0.485601	1.031	0.329	Metabolism	ko01230	Biosynthesis of amino acids	0.240399	0.485601	26	79
mRNA surveillance pathway	36	0.485601	1.427	0.321	Genetic Information Processing	ko03015	mRNA surveillance pathway	0.241644	0.485601	36	112
Riboflavin metabolism	4	0.485601	0.159	0.444	Metabolism	ko00740	Riboflavin metabolism	0.242176	0.485601	4	9
Sulfur metabolism	4	0.485601	0.159	0.444	Metabolism	ko00920	Sulfur metabolism	0.242176	0.485601	4	9
Carbon metabolism	39	0.485601	1.546	0.32	Metabolism	ko01200	Carbon metabolism	0.2428	0.485601	39	122
Apoptosis - fly	17	0.494962	0.674	0.34	Cellular Processes	ko04214	Apoptosis - fly	0.24892	0.494962	17	50
beta-Alanine metabolism	12	0.495057	0.476	0.353	Metabolism	ko00410	beta-Alanine metabolism	0.251514	0.495057	12	34
Hippo signaling pathway	61	0.495057	2.418	0.311	Environmental Information Processing	ko04390	Hippo signaling pathway	0.251846	0.495057	61	196
Glutathione metabolism	18	0.529541	0.713	0.333	Metabolism	ko00480	Glutathione metabolism	0.271254	0.529541	18	54
Viral carcinogenesis	68	0.529541	2.695	0.308	Human Diseases	ko05203	Viral carcinogenesis	0.273165	0.529541	68	221
Dorso-ventral axis formation	9	0.529541	0.357	0.36	Organismal Systems	ko04320	Dorso-ventral axis formation	0.274007	0.529541	9	25
Circadian rhythm	13	0.538362	0.515	0.342	Organismal Systems	ko04710	Circadian rhythm	0.280136	0.538362	13	38
Renin secretion	23	0.54843	0.912	0.324	Organismal Systems	ko04924	Renin secretion	0.286969	0.54843	23	71
Starch and sucrose metabolism	11	0.567459	0.436	0.344	Metabolism	ko00500	Starch and sucrose metabolism	0.298576	0.567459	11	32
Arginine and proline metabolism	18	0.57016	0.713	0.327	Metabolism	ko00330	Arginine and proline metabolism	0.301655	0.57016	18	55
Leukocyte transendothelial migration	46	0.582806	1.823	0.309	Organismal Systems	ko04670	Leukocyte transendothelial migration	0.310039	0.582806	46	149
Fc epsilon RI signaling pathway	23	0.586675	0.912	0.319	Organismal Systems	ko04664	Fc epsilon RI signaling pathway	0.313955	0.586675	23	72
Transcriptional misregulation in cancer	81	0.586675	3.21	0.302	Human Diseases	ko05202	Transcriptional misregulation in cancer	0.315509	0.586675	81	268
Sphingolipid metabolism	16	0.593935	0.634	0.327	Metabolism	ko00600	Sphingolipid metabolism	0.321139	0.593935	16	49
Caffeine metabolism	2	0.600235	0.079	0.5	Metabolism	ko00232	Caffeine metabolism	0.326291	0.600235	2	4
Aldosterone-regulated sodium reabsorption	12	0.600365	0.476	0.333	Organismal Systems	ko04960	Aldosterone-regulated sodium reabsorption	0.328107	0.600365	12	36
Mannose type O-glycan biosynthesis	8	0.600668	0.317	0.348	Metabolism	ko00515	Mannose type O-glycan biosynthesis	0.33151	0.600668	8	23
Toll and Imd signaling pathway	15	0.600668	0.595	0.326	Organismal Systems	ko04624	Toll and Imd signaling pathway	0.331765	0.600668	15	46
Toxoplasmosis	37	0.608755	1.467	0.308	Human Diseases	ko05145	Toxoplasmosis	0.338	0.608755	37	120
Toll-like receptor signaling pathway	31	0.616088	1.229	0.31	Organismal Systems	ko04620	Toll-like receptor signaling pathway	0.343863	0.616088	31	100
Peroxisome	28	0.617927	1.11	0.311	Cellular Processes	ko04146	Peroxisome	0.346686	0.617927	28	90
Ras signaling pathway	89	0.626971	3.528	0.299	Environmental Information Processing	ko04014	Ras signaling pathway	0.353583	0.626971	89	298
Oocyte meiosis	40	0.628028	1.585	0.305	Cellular Processes	ko04114	Oocyte meiosis	0.356004	0.628028	40	131
Osteoclast differentiation	37	0.631665	1.467	0.306	Organismal Systems	ko04380	Osteoclast differentiation	0.359902	0.631665	37	121
Spliceosome	51	0.639252	2.021	0.302	Genetic Information Processing	ko03040	Spliceosome	0.367362	0.639252	51	169
Herpes simplex virus 1 infection	178	0.639252	7.055	0.294	Human Diseases	ko05168	Herpes simplex virus 1 infection	0.367941	0.639252	178	605
Natural killer cell mediated cytotoxicity	38	0.645006	1.506	0.304	Organismal Systems	ko04650	Natural killer cell mediated cytotoxicity	0.373161	0.645006	38	125
Glycosaminoglycan biosynthesis - keratan sulfate	5	0.645006	0.198	0.357	Metabolism	ko00533	Glycosaminoglycan biosynthesis - keratan sulfate	0.375003	0.645006	5	14
Base excision repair	14	0.650537	0.555	0.318	Genetic Information Processing	ko03410	Base excision repair	0.38011	0.650537	14	44
Various types of N-glycan biosynthesis	13	0.670845	0.515	0.317	Metabolism	ko00513	Various types of N-glycan biosynthesis	0.393926	0.670845	13	41
Pantothenate and CoA biosynthesis	7	0.673161	0.277	0.333	Metabolism	ko00770	Pantothenate and CoA biosynthesis	0.3992	0.673161	7	21
2-Oxocarboxylic acid metabolism	7	0.673161	0.277	0.333	Metabolism	ko01210	2-Oxocarboxylic acid metabolism	0.3992	0.673161	7	21
Ferroptosis	17	0.689125	0.674	0.309	Cellular Processes	ko04216	Ferroptosis	0.410795	0.689125	17	55
Glycosphingolipid biosynthesis - lacto and neolacto series	9	0.689125	0.357	0.321	Metabolism	ko00601	Glycosphingolipid biosynthesis - lacto and neolacto series	0.414275	0.689125	9	28
Vitamin B6 metabolism	3	0.689125	0.119	0.375	Metabolism	ko00750	Vitamin B6 metabolism	0.416366	0.689125	3	8
Yersinia infection	54	0.689125	2.14	0.297	Human Diseases	ko05135	Yersinia infection	0.418571	0.689125	54	182
Fatty acid biosynthesis	6	0.689125	0.238	0.333	Metabolism	ko00061	Fatty acid biosynthesis	0.418683	0.689125	6	18
Adherens junction	32	0.706448	1.268	0.299	Cellular Processes	ko04520	Adherens junction	0.431262	0.706448	32	107
Glycosphingolipid biosynthesis - globo and isoglobo series	5	0.718519	0.198	0.333	Metabolism	ko00603	Glycosphingolipid biosynthesis - globo and isoglobo series	0.441348	0.718519	5	15
Regulation of lipolysis in adipocytes	17	0.718519	0.674	0.304	Organismal Systems	ko04923	Regulation of lipolysis in adipocytes	0.444699	0.718519	17	56
Cardiac muscle contraction	33	0.718519	1.308	0.297	Organismal Systems	ko04260	Cardiac muscle contraction	0.444897	0.718519	33	111
Small cell lung cancer	30	0.724805	1.189	0.297	Human Diseases	ko05222	Small cell lung cancer	0.453174	0.724805	30	101
Glycosaminoglycan biosynthesis - heparan sulfate / heparin	7	0.724805	0.277	0.318	Metabolism	ko00534	Glycosaminoglycan biosynthesis - heparan sulfate / heparin	0.453808	0.724805	7	22
Carbohydrate digestion and absorption	14	0.724805	0.555	0.304	Organismal Systems	ko04973	Carbohydrate digestion and absorption	0.45511	0.724805	14	46
HIF-1 signaling pathway	35	0.744023	1.387	0.294	Environmental Information Processing	ko04066	HIF-1 signaling pathway	0.470933	0.744023	35	119
Homologous recombination	13	0.744023	0.515	0.302	Genetic Information Processing	ko03440	Homologous recombination	0.471926	0.744023	13	43
NOD-like receptor signaling pathway	52	0.744023	2.061	0.292	Organismal Systems	ko04621	NOD-like receptor signaling pathway	0.473666	0.744023	52	178
ECM-receptor interaction	27	0.764378	1.07	0.293	Environmental Information Processing	ko04512	ECM-receptor interaction	0.488846	0.764378	27	92
Lysine biosynthesis	1	0.766374	0.04	0.5	Metabolism	ko00300	Lysine biosynthesis	0.492351	0.766374	1	2
AGE-RAGE signaling pathway in diabetic complications	30	0.780421	1.189	0.291	Human Diseases	ko04933	AGE-RAGE signaling pathway in diabetic complications	0.503644	0.780421	30	103
Pentose and glucuronate interconversions	7	0.782583	0.277	0.304	Metabolism	ko00040	Pentose and glucuronate interconversions	0.507314	0.782583	7	23
Glycolysis / Gluconeogenesis	19	0.786935	0.753	0.292	Metabolism	ko00010	Glycolysis / Gluconeogenesis	0.512755	0.786935	19	65
Ribosome biogenesis in eukaryotes	25	0.786935	0.991	0.291	Genetic Information Processing	ko03008	Ribosome biogenesis in eukaryotes	0.514711	0.786935	25	86
Amyotrophic lateral sclerosis	17	0.829563	0.674	0.288	Human Diseases	ko05014	Amyotrophic lateral sclerosis	0.545004	0.829563	17	59
Alanine, aspartate and glutamate metabolism	11	0.832075	0.436	0.289	Metabolism	ko00250	Alanine, aspartate and glutamate metabolism	0.550553	0.832075	11	38
Mucin type O-glycan biosynthesis	9	0.832075	0.357	0.29	Metabolism	ko00512	Mucin type O-glycan biosynthesis	0.553911	0.832075	9	31
SNARE interactions in vesicular transport	9	0.832075	0.357	0.29	Genetic Information Processing	ko04130	SNARE interactions in vesicular transport	0.553911	0.832075	9	31
Terpenoid backbone biosynthesis	7	0.835914	0.277	0.292	Metabolism	ko00900	Terpenoid backbone biosynthesis	0.558896	0.835914	7	24
Primary immunodeficiency	16	0.837437	0.634	0.286	Human Diseases	ko05340	Primary immunodeficiency	0.562348	0.837437	16	56
Ovarian steroidogenesis	14	0.837793	0.555	0.286	Organismal Systems	ko04913	Ovarian steroidogenesis	0.565023	0.837793	14	49
JAK-STAT signaling pathway	52	0.838849	2.061	0.284	Environmental Information Processing	ko04630	JAK-STAT signaling pathway	0.568408	0.838849	52	183
Propanoate metabolism	10	0.838849	0.396	0.286	Metabolism	ko00640	Propanoate metabolism	0.573051	0.838849	10	35
DNA replication	10	0.838849	0.396	0.286	Genetic Information Processing	ko03030	DNA replication	0.573051	0.838849	10	35
Longevity regulating pathway - multiple species	17	0.841398	0.674	0.283	Organismal Systems	ko04213	Longevity regulating pathway - multiple species	0.577238	0.841398	17	60
Other types of O-glycan biosynthesis	13	0.84249	0.515	0.283	Metabolism	ko00514	Other types of O-glycan biosynthesis	0.584806	0.84249	13	46
Arginine biosynthesis	6	0.84249	0.238	0.286	Metabolism	ko00220	Arginine biosynthesis	0.589146	0.84249	6	21
Selenocompound metabolism	6	0.84249	0.238	0.286	Metabolism	ko00450	Selenocompound metabolism	0.589146	0.84249	6	21
Other glycan degradation	6	0.84249	0.238	0.286	Metabolism	ko00511	Other glycan degradation	0.589146	0.84249	6	21
Hedgehog signaling pathway - fly	11	0.84249	0.436	0.282	Environmental Information Processing	ko04341	Hedgehog signaling pathway - fly	0.590233	0.84249	11	39
Retrograde endocannabinoid signaling	45	0.87987	1.784	0.28	Organismal Systems	ko04723	Retrograde endocannabinoid signaling	0.618978	0.87987	45	161
Biotin metabolism	1	0.899937	0.04	0.333	Metabolism	ko00780	Biotin metabolism	0.638328	0.899937	1	3
Lipoic acid metabolism	1	0.899937	0.04	0.333	Metabolism	ko00785	Lipoic acid metabolism	0.638328	0.899937	1	3
Human T-cell leukemia virus 1 infection	83	0.902351	3.29	0.279	Human Diseases	ko05166	Human T-cell leukemia virus 1 infection	0.643813	0.902351	83	297
Salivary secretion	25	0.902351	0.991	0.275	Organismal Systems	ko04970	Salivary secretion	0.645286	0.902351	25	91
Amoebiasis	35	0.903478	1.387	0.276	Human Diseases	ko05146	Amoebiasis	0.65003	0.903478	35	127
Ubiquinone and other terpenoid-quinone biosynthesis	3	0.903478	0.119	0.273	Metabolism	ko00130	Ubiquinone and other terpenoid-quinone biosynthesis	0.654321	0.903478	3	11
GABAergic synapse	26	0.903478	1.031	0.274	Organismal Systems	ko04727	GABAergic synapse	0.655164	0.903478	26	95
Hematopoietic cell lineage	31	0.903478	1.229	0.274	Organismal Systems	ko04640	Hematopoietic cell lineage	0.656597	0.903478	31	113
RIG-I-like receptor signaling pathway	22	0.905706	0.872	0.272	Organismal Systems	ko04622	RIG-I-like receptor signaling pathway	0.665038	0.905706	22	81
African trypanosomiasis	14	0.905706	0.555	0.269	Human Diseases	ko05143	African trypanosomiasis	0.66539	0.905706	14	52
Human immunodeficiency virus 1 infection	80	0.905706	3.171	0.278	Human Diseases	ko05170	Human immunodeficiency virus 1 infection	0.666115	0.905706	80	288
Influenza A	48	0.919653	1.902	0.274	Human Diseases	ko05164	Influenza A	0.679046	0.919653	48	175
Histidine metabolism	6	0.922743	0.238	0.261	Metabolism	ko00340	Histidine metabolism	0.686693	0.922743	6	23
Biosynthesis of unsaturated fatty acids	6	0.922743	0.238	0.261	Metabolism	ko01040	Biosynthesis of unsaturated fatty acids	0.686693	0.922743	6	23
p53 signaling pathway	22	0.923291	0.872	0.268	Cellular Processes	ko04115	p53 signaling pathway	0.689784	0.923291	22	82
Fatty acid elongation	7	0.928522	0.277	0.259	Metabolism	ko00062	Fatty acid elongation	0.696391	0.928522	7	27
Galactose metabolism	8	0.932271	0.317	0.258	Metabolism	ko00052	Galactose metabolism	0.705547	0.932271	8	31
Metabolism of xenobiotics by cytochrome P450	12	0.932271	0.476	0.261	Metabolism	ko00980	Metabolism of xenobiotics by cytochrome P450	0.707644	0.932271	12	46
Type II diabetes mellitus	12	0.932271	0.476	0.261	Human Diseases	ko04930	Type II diabetes mellitus	0.707644	0.932271	12	46
Synthesis and degradation of ketone bodies	3	0.932271	0.119	0.25	Metabolism	ko00072	Synthesis and degradation of ketone bodies	0.716208	0.932271	3	12
Ether lipid metabolism	13	0.932271	0.515	0.26	Metabolism	ko00565	Ether lipid metabolism	0.716342	0.932271	13	50
Thiamine metabolism	4	0.932271	0.159	0.25	Metabolism	ko00730	Thiamine metabolism	0.718815	0.932271	4	16
Longevity regulating pathway - worm	23	0.932271	0.912	0.264	Organismal Systems	ko04212	Longevity regulating pathway - worm	0.721321	0.932271	23	87
Glyoxylate and dicarboxylate metabolism	10	0.932271	0.396	0.256	Metabolism	ko00630	Glyoxylate and dicarboxylate metabolism	0.722417	0.932271	10	39
One carbon pool by folate	5	0.932271	0.198	0.25	Metabolism	ko00670	One carbon pool by folate	0.723594	0.932271	5	20
D-Glutamine and D-glutamate metabolism	1	0.945347	0.04	0.25	Metabolism	ko00471	D-Glutamine and D-glutamate metabolism	0.74234	0.945347	1	4
Insect hormone biosynthesis	1	0.945347	0.04	0.25	Metabolism	ko00981	Insect hormone biosynthesis	0.74234	0.945347	1	4
Leishmaniasis	26	0.945347	1.031	0.263	Human Diseases	ko05140	Leishmaniasis	0.74288	0.945347	26	99
Cholesterol metabolism	13	0.945347	0.515	0.255	Organismal Systems	ko04979	Cholesterol metabolism	0.744735	0.945347	13	51
Valine, leucine and isoleucine degradation	14	0.948638	0.555	0.255	Metabolism	ko00280	Valine, leucine and isoleucine degradation	0.751513	0.948638	14	55
Apoptosis - multiple species	10	0.948638	0.396	0.25	Cellular Processes	ko04215	Apoptosis - multiple species	0.753805	0.948638	10	40
Complement and coagulation cascades	25	0.948638	0.991	0.26	Organismal Systems	ko04610	Complement and coagulation cascades	0.756268	0.948638	25	96
Oxidative phosphorylation	48	0.948638	1.902	0.267	Metabolism	ko00190	Oxidative phosphorylation	0.758359	0.948638	48	180
Antigen processing and presentation	35	0.950472	1.387	0.263	Organismal Systems	ko04612	Antigen processing and presentation	0.762588	0.950472	35	133
Renin-angiotensin system	6	0.953297	0.238	0.24	Organismal Systems	ko04614	Renin-angiotensin system	0.767626	0.953297	6	25
Glycerolipid metabolism	18	0.959049	0.713	0.254	Metabolism	ko00561	Glycerolipid metabolism	0.775962	0.959049	18	71
RNA degradation	22	0.959049	0.872	0.256	Genetic Information Processing	ko03018	RNA degradation	0.777833	0.959049	22	86
Non-alcoholic fatty liver disease	49	0.972011	1.942	0.263	Human Diseases	ko04932	Non-alcoholic fatty liver disease	0.791172	0.972011	49	186
PD-L1 expression and PD-1 checkpoint pathway in cancer	37	0.983648	1.467	0.259	Human Diseases	ko05235	PD-L1 expression and PD-1 checkpoint pathway in cancer	0.80388	0.983648	37	143
Nucleocytoplasmic transport	50	0.983648	1.982	0.262	Genetic Information Processing	ko03013	Nucleocytoplasmic transport	0.80838	0.983648	50	191
Cell cycle	35	0.983648	1.387	0.257	Cellular Processes	ko04110	Cell cycle	0.809222	0.983648	35	136
Th17 cell differentiation	43	0.989021	1.704	0.259	Organismal Systems	ko04659	Th17 cell differentiation	0.816518	0.989021	43	166
Phototransduction	6	1	0.238	0.222	Organismal Systems	ko04744	Phototransduction	0.831867	1	6	27
Maturity onset diabetes of the young	6	1	0.238	0.222	Human Diseases	ko04950	Maturity onset diabetes of the young	0.831867	1	6	27
Chemical carcinogenesis - DNA adducts	14	1	0.555	0.237	Human Diseases	ko05204	Chemical carcinogenesis - DNA adducts	0.841251	1	14	59
Ascorbate and aldarate metabolism	3	1	0.119	0.2	Metabolism	ko00053	Ascorbate and aldarate metabolism	0.850692	1	3	15
Epstein-Barr virus infection	73	1	2.893	0.261	Human Diseases	ko05169	Epstein-Barr virus infection	0.858753	1	73	280
Mismatch repair	5	1	0.198	0.208	Genetic Information Processing	ko03430	Mismatch repair	0.862532	1	5	24
Cysteine and methionine metabolism	12	1	0.476	0.226	Metabolism	ko00270	Cysteine and methionine metabolism	0.874008	1	12	53
Th1 and Th2 cell differentiation	37	1	1.467	0.248	Organismal Systems	ko04658	Th1 and Th2 cell differentiation	0.877296	1	37	149
T cell receptor signaling pathway	39	1	1.546	0.248	Organismal Systems	ko04660	T cell receptor signaling pathway	0.882232	1	39	157
Steroid hormone biosynthesis	11	1	0.436	0.22	Metabolism	ko00140	Steroid hormone biosynthesis	0.890127	1	11	50
Inflammatory mediator regulation of TRP channels	24	1	0.951	0.238	Organismal Systems	ko04750	Inflammatory mediator regulation of TRP channels	0.891257	1	24	101
Ribosome	71	1	2.814	0.255	Genetic Information Processing	ko03010	Ribosome	0.898812	1	71	278
Butanoate metabolism	6	1	0.238	0.2	Metabolism	ko00650	Butanoate metabolism	0.900647	1	6	30
Porphyrin metabolism	6	1	0.238	0.2	Metabolism	ko00860	Porphyrin metabolism	0.900647	1	6	30
Nicotine addiction	8	1	0.317	0.205	Human Diseases	ko05033	Nicotine addiction	0.909863	1	8	39
Steroid biosynthesis	4	1	0.159	0.182	Metabolism	ko00100	Steroid biosynthesis	0.914454	1	4	22
Legionellosis	14	1	0.555	0.219	Human Diseases	ko05134	Legionellosis	0.915918	1	14	64
Bile secretion	19	1	0.753	0.221	Organismal Systems	ko04976	Bile secretion	0.935067	1	19	86
Pancreatic secretion	24	1	0.951	0.226	Organismal Systems	ko04972	Pancreatic secretion	0.936751	1	24	106
Antifolate resistance	10	1	0.396	0.2	Human Diseases	ko01523	Antifolate resistance	0.941206	1	10	50
Drug metabolism - cytochrome P450	9	1	0.357	0.196	Metabolism	ko00982	Drug metabolism - cytochrome P450	0.94343	1	9	46
Viral protein interaction with cytokine and cytokine receptor	19	1	0.753	0.216	Environmental Information Processing	ko04061	Viral protein interaction with cytokine and cytokine receptor	0.949613	1	19	88
Mineral absorption	12	1	0.476	0.2	Organismal Systems	ko04978	Mineral absorption	0.954386	1	12	60
Morphine addiction	20	1	0.793	0.215	Human Diseases	ko05032	Morphine addiction	0.955546	1	20	93
Protein export	4	1	0.159	0.16	Genetic Information Processing	ko03060	Protein export	0.956151	1	4	25
Phenylalanine metabolism	3	1	0.119	0.143	Metabolism	ko00360	Phenylalanine metabolism	0.96478	1	3	21
Arachidonic acid metabolism	15	1	0.595	0.2	Metabolism	ko00590	Arachidonic acid metabolism	0.968585	1	15	75
alpha-Linolenic acid metabolism	4	1	0.159	0.148	Metabolism	ko00592	alpha-Linolenic acid metabolism	0.972486	1	4	27
Parkinson disease	40	1	1.585	0.226	Human Diseases	ko05012	Parkinson disease	0.974133	1	40	177
Glycine, serine and threonine metabolism	9	1	0.357	0.176	Metabolism	ko00260	Glycine, serine and threonine metabolism	0.976691	1	9	51
Taste transduction	14	1	0.555	0.189	Organismal Systems	ko04742	Taste transduction	0.981015	1	14	74
Vitamin digestion and absorption	4	1	0.159	0.138	Organismal Systems	ko04977	Vitamin digestion and absorption	0.982976	1	4	29
Folate biosynthesis	5	1	0.198	0.147	Metabolism	ko00790	Folate biosynthesis	0.983078	1	5	34
Calcium signaling pathway	63	1	2.497	0.232	Environmental Information Processing	ko04020	Calcium signaling pathway	0.983666	1	63	271
Chagas disease	38	1	1.506	0.218	Human Diseases	ko05142	Chagas disease	0.984851	1	38	174
Linoleic acid metabolism	5	1	0.198	0.143	Metabolism	ko00591	Linoleic acid metabolism	0.98655	1	5	35
Cell adhesion molecules	48	1	1.902	0.219	Environmental Information Processing	ko04514	Cell adhesion molecules	0.991598	1	48	219
Tyrosine metabolism	5	1	0.198	0.132	Metabolism	ko00350	Tyrosine metabolism	0.993361	1	5	38
Tryptophan metabolism	8	1	0.317	0.151	Metabolism	ko00380	Tryptophan metabolism	0.993692	1	8	53
Protein digestion and absorption	21	1	0.832	0.189	Organismal Systems	ko04974	Protein digestion and absorption	0.993746	1	21	111
Measles	43	1	1.704	0.212	Human Diseases	ko05162	Measles	0.99468	1	43	203
Cytokine-cytokine receptor interaction	66	1	2.616	0.221	Environmental Information Processing	ko04060	Cytokine-cytokine receptor interaction	0.996383	1	66	298
Viral myocarditis	27	1	1.07	0.191	Human Diseases	ko05416	Viral myocarditis	0.996825	1	27	141
NF-kappa B signaling pathway	36	1	1.427	0.201	Environmental Information Processing	ko04064	NF-kappa B signaling pathway	0.997001	1	36	179
ABC transporters	10	1	0.396	0.149	Environmental Information Processing	ko02010	ABC transporters	0.997502	1	10	67
Systemic lupus erythematosus	46	1	1.823	0.199	Human Diseases	ko05322	Systemic lupus erythematosus	0.999273	1	46	231
Rheumatoid arthritis	33	1	1.308	0.186	Human Diseases	ko05323	Rheumatoid arthritis	0.999332	1	33	177
Staphylococcus aureus infection	30	1	1.189	0.176	Human Diseases	ko05150	Staphylococcus aureus infection	0.999737	1	30	170
Inflammatory bowel disease	20	1	0.793	0.159	Human Diseases	ko05321	Inflammatory bowel disease	0.99977	1	20	126
Retinol metabolism	6	1	0.238	0.105	Metabolism	ko00830	Retinol metabolism	0.999775	1	6	57
Intestinal immune network for IgA production	18	1	0.713	0.148	Organismal Systems	ko04672	Intestinal immune network for IgA production	0.999917	1	18	122
Malaria	13	1	0.515	0.125	Human Diseases	ko05144	Malaria	0.999979	1	13	104
Fat digestion and absorption	3	1	0.119	0.062	Organismal Systems	ko04975	Fat digestion and absorption	0.999983	1	3	48
Asthma	12	1	0.476	0.119	Human Diseases	ko05310	Asthma	0.999987	1	12	101
Graft-versus-host disease	11	1	0.436	0.112	Human Diseases	ko05332	Graft-versus-host disease	0.999992	1	11	98
Allograft rejection	13	1	0.515	0.11	Human Diseases	ko05330	Allograft rejection	0.999999	1	13	118
Type I diabetes mellitus	11	1	0.436	0.101	Human Diseases	ko04940	Type I diabetes mellitus	1	1	11	109
Autoimmune thyroid disease	14	1	0.555	0.11	Human Diseases	ko05320	Autoimmune thyroid disease	1	1	14	127
Neuroactive ligand-receptor interaction	58	1	2.299	0.166	Environmental Information Processing	ko04080	Neuroactive ligand-receptor interaction	1	1	58	349
Olfactory transduction	13	1	0.515	0.02	Organismal Systems	ko04740	Olfactory transduction	1	1	13	656
